# Supplementary material for: Pro‐inflammatory immunity supports fibrosis advancement in epidermolysis bullosa: intervention with Ang‐(1‐7)
Source: EMBO Mol Med. 2021 Aug 30;13(10):e14392. doi: 10.15252/emmm.202114392 (PMC8495454; doi:10.15252/emmm.202114392)
Supplement: Supplementary file 3 — Table EV1 [file EMMM-13-e14392-s014.xlsx]

## Sheet: proteinGroups
Table EV1. Expression proteomics of mouse paws. Label-free quantification (LFQ) of protein abundances. For each group (WT, RDEB, and treated RDEB_p mice) three biological replicates (1-3) were ananlysed. PEP: posterior error probability.
Protein IDs	Protein names	Gene names	Fasta headers	Number of proteins	Peptides	Sequence coverage [%]	Mol. weight [kDa]	Sequence length	PEP	LFQ RDEB_1	LFQ RDEB_2	LFQ RDEB_3	LFQ RDEB_p_1	LFQ RDEB_p_2	LFQ RDEB_p_3	LFQ WT_1	LFQ WT_2	LFQ WT_3	id
P03976;A0A075B5K6	Ig kappa chain V-II region 17S29.1		>sp|P03976|KV2A5_MOUSE Ig kappa chain V-II region 17S29.1 OS=Mus musculus PE=1 SV=1;>tr|A0A075B5K6|A0A075B5K6_MOUSE Protein Igkv2-109 (Fragment) OS=Mus musculus GN=Igkv2-109 PE=4 SV=3	2	1	11.5	12.39	113	9.8641e-09	0	0	240240	0	0	0	0	0	0	0
A0A075B5P5;P03987	Ig gamma-3 chain C region		>tr|A0A075B5P5|A0A075B5P5_MOUSE Protein Ighg3 (Fragment) OS=Mus musculus GN=Ighg3 PE=4 SV=1;>sp|P03987|IGHG3_MOUSE Ig gamma-3 chain C region OS=Mus musculus PE=1 SV=2	2	6	22.7	36.198	330	8.3428e-19	1170600	1233100	867370	372740	254410	1150300	119070	291640	781400	1
A0A075B5R5			>tr|A0A075B5R5|A0A075B5R5_MOUSE Protein Ighv4-1 (Fragment) OS=Mus musculus GN=Ighv4-1 PE=1 SV=6	1	1	13.7	12.971	117	5.1638e-06	0	0	0	0	5414.4	0	0	0	0	2
A0A075B5S2			>tr|A0A075B5S2|A0A075B5S2_MOUSE Protein Ighv7-1 (Fragment) OS=Mus musculus GN=Ighv7-1 PE=1 SV=2	1	1	10.7	13.644	121	5.7153e-14	0	0	0	0	0	0	0	0	0	3
A0A075B5T2;P01798			>tr|A0A075B5T2|A0A075B5T2_MOUSE Protein Ighv6-3 (Fragment) OS=Mus musculus GN=Ighv6-3 PE=4 SV=6	2	3	33.6	13.316	119	1.6451e-19	102400	6286.2	8242.3	0	9560.8	120540	0	0	0	4
A0A075B5Y4;A0A0A6YXN4;A0A0A6YXA5;A0A0A6YVW3;P01747;P01746			>tr|A0A075B5Y4|A0A075B5Y4_MOUSE Protein Ighv1-81 (Fragment) OS=Mus musculus GN=Ighv1-81 PE=4 SV=1	6	3	32.5	12.989	117	8.1211e-27	45272	161390	241150	66499	52444	61323	0	0	52292	5
A0A075B666			>tr|A0A075B666|A0A075B666_MOUSE Protein Igkv12-47 (Fragment) OS=Mus musculus GN=Igkv13-85 PE=4 SV=4	1	1	13.8	12.806	116	8.6507e-05	57517	0	0	0	0	0	0	0	0	6
A0A087WQJ0			>tr|A0A087WQJ0|A0A087WQJ0_MOUSE ABPA11_a18 OS=Mus musculus GN=Scgb1b11 PE=4 SV=1	1	3	28	10.211	93	1.8124e-24	8513300	1867200	695310	1467000	3310500	3650000	2315400	3148400	2208400	7
A0A087WQU7			>tr|A0A087WQU7|A0A087WQU7_MOUSE Protein D730001G18Rik (Fragment) OS=Mus musculus GN=D730001G18Rik PE=4 SV=1	1	1	12.2	11.655	115	2.4576e-09	0	0	0	0	0	0	0	50821	0	8
Q9JKV1;A0A0A6YVU8	Proteasomal ubiquitin receptor ADRM1	Adrm1	>sp|Q9JKV1|ADRM1_MOUSE Proteasomal ubiquitin receptor ADRM1 OS=Mus musculus GN=Adrm1 PE=1 SV=2;>tr|A0A0A6YVU8|A0A0A6YVU8_MOUSE MCG119397 OS=Mus musculus GN=Gm9774 PE=4 SV=1	2	2	6.1	42.06	407	5.6532e-06	2824.4	0	10222	0	3580.5	5273.2	0	11306	5724.9	9
A0A0A6YXW6;P01878	Ig alpha chain C region		>tr|A0A0A6YXW6|A0A0A6YXW6_MOUSE Protein Igha (Fragment) OS=Mus musculus GN=Igha PE=1 SV=1;>sp|P01878|IGHA_MOUSE Ig alpha chain C region OS=Mus musculus PE=1 SV=1	2	2	6.7	41.958	389	1.3668e-27	0	61656	0	0	22817	9097.2	10459	0	7060.4	10
A0A0A6YYE7;A0A0B4J1I4;A0A0B4J1I3;A0A0A6YYE5;A0A075B5M4;A0A075B5L8			>tr|A0A0A6YYE7|A0A0A6YYE7_MOUSE Protein Igkv4-57 (Fragment) OS=Mus musculus GN=Igkv4-57 PE=4 SV=2;>tr|A0A0B4J1I4|A0A0B4J1I4_MOUSE Protein Igkv4-72 (Fragment) OS=Mus musculus GN=Igkv4-72 PE=4 SV=1;>tr|A0A0B4J1I3|A0A0B4J1I3_MOUSE Protein Igkv4-74 (Fragment)	6	2	27.4	12.689	117	1.1074e-11	140160	161460	229210	0	0	0	24101	0	15539	11
A0A0B4J1F9			>tr|A0A0B4J1F9|A0A0B4J1F9_MOUSE Protein Tchh OS=Mus musculus GN=Tchh PE=1 SV=1	1	47	33.7	208.22	1599	0	1273900	1149700	288810	1625400	1762500	2321400	988650	8119200	4991800	12
P01630;A0A0B4J1H6	Ig kappa chain V-II region 7S34.1		>sp|P01630|KV2A6_MOUSE Ig kappa chain V-II region 7S34.1 OS=Mus musculus PE=1 SV=1;>tr|A0A0B4J1H6|A0A0B4J1H6_MOUSE Protein Igkv2-137 (Fragment) OS=Mus musculus GN=Igkv2-137 PE=4 SV=1	2	1	9.7	12.496	113	7.9588e-05	0	0	0	0	0	0	0	0	4015.5	13
A0A0B4J1H7;A0A0B4J1H8			>tr|A0A0B4J1H7|A0A0B4J1H7_MOUSE Protein Igkv1-135 (Fragment) OS=Mus musculus GN=Igkv1-135 PE=4 SV=1;>tr|A0A0B4J1H8|A0A0B4J1H8_MOUSE Protein Igkv1-133 (Fragment) OS=Mus musculus GN=Igkv1-133 PE=4 SV=1	2	6	45.8	13.305	120	1.4166e-16	627210	418660	616610	63316	29986	345600	29314	57797	34376	14
A0A0B4J1I1			>tr|A0A0B4J1I1|A0A0B4J1I1_MOUSE Protein Igkv16-104 (Fragment) OS=Mus musculus GN=Igkv16-104 PE=4 SV=1	1	2	23.3	12.874	116	1.7669e-06	19016	68690	20463	0	17572	14013	13568	0	0	15
A0A0G2JDR3			>tr|A0A0G2JDR3|A0A0G2JDR3_MOUSE Protein Igkv9-124 (Fragment) OS=Mus musculus GN=Igkv9-124 PE=1 SV=3	1	1	11.9	13.093	118	9.6575e-05	0	0	32182	0	0	0	0	0	0	16
A0A0G2JDV4;A0A0B4J1J2;A0A0B4J1J1			>tr|A0A0G2JDV4|A0A0G2JDV4_MOUSE Protein Igkv5-39 (Fragment) OS=Mus musculus GN=Igkv5-39 PE=1 SV=3;>tr|A0A0B4J1J2|A0A0B4J1J2_MOUSE Protein Igkv5-43 (Fragment) OS=Mus musculus GN=Igkv5-43 PE=1 SV=1;>tr|A0A0B4J1J1|A0A0B4J1J1_MOUSE Protein Igkv5-45 (Fragment)	3	2	23.3	12.638	116	0.00015186	0	0	106200	0	0	0	291690	0	0	17
P01674;A0A0G2JE31	Ig kappa chain V-III region PC 2154		>sp|P01674|KV3AM_MOUSE Ig kappa chain V-III region PC 2154 OS=Mus musculus PE=1 SV=1;>tr|A0A0G2JE31|A0A0G2JE31_MOUSE Protein Igkv3-7 (Fragment) OS=Mus musculus GN=Igkv3-7 PE=4 SV=3	2	1	11.1	11.699	108	2.5511e-06	0	9055.5	0	0	0	0	0	0	0	18
A0A0G2JE47			>tr|A0A0G2JE47|A0A0G2JE47_MOUSE Protein Igkv8-28 (Fragment) OS=Mus musculus GN=Igkv8-28 PE=1 SV=3	1	2	17.2	13.182	122	2.3484e-10	0	0	0	0	111690	0	0	0	0	19
P01843;A0A0G2JE99	Ig lambda-1 chain C region		>sp|P01843|LAC1_MOUSE Ig lambda-1 chain C region OS=Mus musculus PE=1 SV=1;>tr|A0A0G2JE99|A0A0G2JE99_MOUSE Protein Iglc1 (Fragment) OS=Mus musculus GN=Iglc1 PE=4 SV=1	2	3	43.8	11.575	105	3.9839e-38	319170	223730	76851	264890	24643	589900	13264	25118	19853	20
A0A0G2JF28			>tr|A0A0G2JF28|A0A0G2JF28_MOUSE Protein Igkv8-27 (Fragment) OS=Mus musculus GN=Igkv8-27 PE=4 SV=1	1	3	30	13.158	120	1.2001e-23	624740	479980	498370	191850	154510	226820	57311	78096	121750	21
A0A0G2JFZ3			>tr|A0A0G2JFZ3|A0A0G2JFZ3_MOUSE Protein Igkv19-93 (Fragment) OS=Mus musculus GN=Igkv19-93 PE=1 SV=3	1	1	13.8	12.889	116	0.00020748	0	0	0	0	43380	0	0	0	0	22
A0A0J9YUD5			>tr|A0A0J9YUD5|A0A0J9YUD5_MOUSE Protein Nup205 OS=Mus musculus GN=Nup205 PE=1 SV=1	1	2	0.9	233.1	2061	0.00011547	0	0	0	0	796.94	0	0	0	0	23
A0A0N4SUT9			>tr|A0A0N4SUT9|A0A0N4SUT9_MOUSE Protein Brpf1 OS=Mus musculus GN=Brpf1 PE=1 SV=1	1	2	1.8	141.47	1252	0.00044445	0	0	0	0	0	0	0	0	117280	24
Q91VC3;A0A0N4SVP8;E9PV04	Eukaryotic initiation factor 4A-III	Eif4a3;Gm8994	>sp|Q91VC3|IF4A3_MOUSE Eukaryotic initiation factor 4A-III OS=Mus musculus GN=Eif4a3 PE=1 SV=3;>tr|A0A0N4SVP8|A0A0N4SVP8_MOUSE Protein Gm5580 OS=Mus musculus GN=Gm5580 PE=3 SV=1;>tr|E9PV04|E9PV04_MOUSE Protein Gm8994 OS=Mus musculus GN=Gm8994 PE=3 SV=2	3	13	29.7	46.839	411	5.394e-42	144480	131890	175470	106060	200890	126980	79016	89599	90261	25
A1L317	Keratin, type I cytoskeletal 24	Krt24	>sp|A1L317|K1C24_MOUSE Keratin, type I cytoskeletal 24 OS=Mus musculus GN=Krt24 PE=2 SV=2	1	28	48.6	54.04	512	0	98191	35450	53201	282690	302780	415220	10511000	11986000	12945000	26
A1YIY0	Fc receptor-like protein 6	Fcrl6	>sp|A1YIY0|FCRL6_MOUSE Fc receptor-like protein 6 OS=Mus musculus GN=Fcrl6 PE=2 SV=2	1	1	4.5	30.237	268	0.00011488	0	0	0	0	0	0	0	0	0	27
Q3TCH7;A2A432	Cullin-4A;Cullin-4B	Cul4a;Cul4b	>sp|Q3TCH7|CUL4A_MOUSE Cullin-4A OS=Mus musculus GN=Cul4a PE=1 SV=1;>sp|A2A432|CUL4B_MOUSE Cullin-4B OS=Mus musculus GN=Cul4b PE=1 SV=1	2	2	2.5	87.752	759	0.00013536	0	5952.7	0	4190	0	0	0	0	0	28
A2A4M2;Q64526;Q9D3H7;Q9D141		Gm11568;Krtap9-1;Gm11559;Gm11567	>tr|A2A4M2|A2A4M2_MOUSE Protein Gm11568 OS=Mus musculus GN=Gm11568 PE=4 SV=1;>tr|Q64526|Q64526_MOUSE Keratin associated protein 9-1 OS=Mus musculus GN=Krtap9-1 PE=2 SV=1;>tr|Q9D3H7|Q9D3H7_MOUSE MCG147033 OS=Mus musculus GN=Gm11559 PE=2 SV=1;>tr|Q9D141|Q9D1	4	4	23.7	22.187	211	3.0517e-94	165840	877740	185020	79961	114320	1253000	1200100	551170	1527600	29
A2A4M7		Gm11565	>tr|A2A4M7|A2A4M7_MOUSE MCG1025733 OS=Mus musculus GN=Gm11565 PE=1 SV=1	1	2	17.3	16.498	156	7.7812e-07	0	41618	0	0	0	0	0	0	0	30
A2A590;Q3V2C1;A2A588;Q3V2D6	Keratin-associated protein 9-3	Krtap1-5;Krtap9-3;Krtap1-3;Krtap1-4	>tr|A2A590|A2A590_MOUSE Keratin associated protein 1-5 OS=Mus musculus GN=Krtap1-5 PE=2 SV=1;>sp|Q3V2C1|KRA93_MOUSE Keratin-associated protein 9-3 OS=Mus musculus GN=Krtap9-3 PE=2 SV=1;>tr|A2A588|A2A588_MOUSE Protein Krtap1-3 OS=Mus musculus GN=Krtap1-3 PE	4	1	8.2	12.465	122	0.00062924	0	0	0	0	0	0	0	0	457010	31
A2A591;Q9D638	Keratin-associated protein 3-1;Keratin-associated protein 3-2	Krtap3-1;Krtap3-2	>sp|A2A591|KRA31_MOUSE Keratin-associated protein 3-1 OS=Mus musculus GN=Krtap3-1 PE=3 SV=1;>sp|Q9D638|KRA32_MOUSE Keratin-associated protein 3-2 OS=Mus musculus GN=Krtap3-2 PE=3 SV=2	2	2	20.4	10.271	98	2.3003e-39	0	0	0	1763000	0	2264100	3970600	0	3035500	32
A2A5X5	Keratin-associated protein 16-1	Krtap16-1	>sp|A2A5X5|KR161_MOUSE Keratin-associated protein 16-1 OS=Mus musculus GN=Krtap16-1 PE=3 SV=1	1	1	2	52.02	502	0.00062161	0	0	0	0	0	0	0	0	39892	33
A2A863	Integrin beta-4	Itgb4	>sp|A2A863|ITB4_MOUSE Integrin beta-4 OS=Mus musculus GN=Itgb4 PE=1 SV=1	1	4	2.8	201.65	1818	2.7181e-12	30281	17200	25030	29274	24937	37019	36370	38386	21793	34
A2ADY9	Protein DDI1 homolog 2	Ddi2	>sp|A2ADY9|DDI2_MOUSE Protein DDI1 homolog 2 OS=Mus musculus GN=Ddi2 PE=1 SV=1	1	1	3.5	44.59	399	0.0001894	0	0	0	0	0	0	0	0	0	35
A2AEN9		Gm5938	>tr|A2AEN9|A2AEN9_MOUSE Protein Gm5938 OS=Mus musculus GN=Gm5938 PE=1 SV=1	1	7	50.3	18.508	163	1.4258e-101	18310000	2923200	866530	5310900	3789000	6318400	3094200	2255100	2682400	36
A2BHD2;A2AEP0		Gm14743;Obp1b	>tr|A2BHD2|A2BHD2_MOUSE Protein Gm14743 OS=Mus musculus GN=Gm14743 PE=4 SV=1;>tr|A2AEP0|A2AEP0_MOUSE Protein Obp1b OS=Mus musculus GN=Obp1b PE=4 SV=1	2	11	57.9	19.366	171	3.0962e-99	13938000	3945000	4418200	6138900	9955600	15656000	920690	6725600	909290	37
A2AMM0	Muscle-related coiled-coil protein	Murc	>sp|A2AMM0|MURC_MOUSE Muscle-related coiled-coil protein OS=Mus musculus GN=Murc PE=1 SV=1	1	1	3.6	41.008	362	2.3606e-07	0	0	0	0	0	0	0	12422	0	38
A2AN08	E3 ubiquitin-protein ligase UBR4	Ubr4	>sp|A2AN08|UBR4_MOUSE E3 ubiquitin-protein ligase UBR4 OS=Mus musculus GN=Ubr4 PE=1 SV=1	1	2	0.3	572.28	5180	0.00012522	0	0	0	1997.3	0	0	0	0	0	39
A2AQP0	Myosin-7B	Myh7b	>sp|A2AQP0|MYH7B_MOUSE Myosin-7B OS=Mus musculus GN=Myh7b PE=3 SV=1	1	9	4	221.49	1941	6.8761e-62	0	0	0	0	12517	0	0	0	0	40
A2ASS6	Titin	Ttn	>sp|A2ASS6|TITIN_MOUSE Titin OS=Mus musculus GN=Ttn PE=1 SV=1	1	106	4.3	3906.4	35213	0	1082200	558850	487980	659830	564850	637730	314000	818320	1466300	41
A2AUC9	Kelch-like protein 41	Klhl41	>sp|A2AUC9|KLH41_MOUSE Kelch-like protein 41 OS=Mus musculus GN=Klhl41 PE=1 SV=1	1	10	17.8	68.189	606	2.9497e-73	27662	20582	19144	26444	13212	72228	36443	50316	246070	42
A2BHR2		Lcn11	>tr|A2BHR2|A2BHR2_MOUSE Protein Lcn11 OS=Mus musculus GN=Lcn11 PE=1 SV=1	1	5	28.1	20.419	178	2.4117e-55	2098400	157540	147900	289180	302440	822280	113130	277460	79617	43
P11588;P02762;B5X0G2;A9R9W0;P04938;A2BIM8;L7N222	Major urinary protein 1;Major urinary protein 6;Major urinary protein 17;Major urinary proteins 11 and 8	Mup1;Mup6;Mup17;Mup15;Mup8;Mup9;Mup13	>sp|P11588|MUP1_MOUSE Major urinary protein 1 OS=Mus musculus GN=Mup1 PE=1 SV=1;>sp|P02762|MUP6_MOUSE Major urinary protein 6 OS=Mus musculus GN=Mup6 PE=1 SV=2;>sp|B5X0G2|MUP17_MOUSE Major urinary protein 17 OS=Mus musculus GN=Mup17 PE=2 SV=2;>tr|A9R9W0|A9	7	9	55	20.648	180	1.5181e-185	0	0	0	0	0	0	1869100	0	0	44
P11589;A2BIN1	Major urinary protein 2	Mup2;Mup10	>sp|P11589|MUP2_MOUSE Major urinary protein 2 OS=Mus musculus GN=Mup2 PE=1 SV=1;>tr|A2BIN1|A2BIN1_MOUSE Major urinary protein 8 OS=Mus musculus GN=Mup10 PE=2 SV=1	2	9	52.2	20.663	180	1.625e-183	35526	159880	0	0	82813	26263	436880	77875	208340	45
A2CEK7;E9PVW0		Mup14;Mup13	>tr|A2CEK7|A2CEK7_MOUSE Major urinary protein 12 OS=Mus musculus GN=Mup14 PE=3 SV=1;>tr|E9PVW0|E9PVW0_MOUSE Protein Mup8 OS=Mus musculus GN=Mup8 PE=3 SV=2	2	10	55	20.668	180	9.8172e-185	152950	530760	320090	171470	151980	233150	3025400	1418300	1595000	46
A6BLY7	Keratin, type I cytoskeletal 28	Krt28	>sp|A6BLY7|K1C28_MOUSE Keratin, type I cytoskeletal 28 OS=Mus musculus GN=Krt28 PE=1 SV=1	1	8	16.5	50.346	462	9.6279e-61	0	0	0	0	0	8959.7	7897.6	6054.9	22603	48
A6H584	Collagen alpha-5(VI) chain	Col6a5	>sp|A6H584|CO6A5_MOUSE Collagen alpha-5(VI) chain OS=Mus musculus GN=Col6a5 PE=1 SV=4	1	11	5	289.57	2640	8.5529e-33	0	56677	192580	22625	5830.9	27157	0	17755	0	49
A6X935;CON__Q3T052	Inter alpha-trypsin inhibitor, heavy chain 4	Itih4	>sp|A6X935|ITIH4_MOUSE Inter alpha-trypsin inhibitor, heavy chain 4 OS=Mus musculus GN=Itih4 PE=1 SV=2	2	16	21.7	104.66	942	5.3396e-66	369070	546510	976520	307230	326760	259320	109730	86932	59120	50
A8DUK4;CON__Q3SX09;CON__P02070;P02104		Hbb-b1	>tr|A8DUK4|A8DUK4_MOUSE Beta-globin OS=Mus musculus GN=Hbbt1 PE=1 SV=1	4	19	95.9	15.748	147	0	295860000	331270000	390040000	375270000	215380000	282440000	212360000	340710000	238410000	51
A8R0U0		Gm5494	>tr|A8R0U0|A8R0U0_MOUSE Exocrine gland-secreting peptide 6 OS=Mus musculus GN=Esp6 PE=2 SV=1	1	3	38.2	15.075	136	1.0309e-38	123780	0	0	27692	34000	0	28110	0	40194	52
B1AQ75	Keratin, type I cuticular Ha6	Krt36	>sp|B1AQ75|KRT36_MOUSE Keratin, type I cuticular Ha6 OS=Mus musculus GN=Krt36 PE=1 SV=1	1	20	47.6	52.79	473	0	446820	401590	92835	84758	87882	279980	1305600	863110	841500	54
B1AQA7;A2A4L9;B1AQA8;B1AQA9;Q9D7P3;B1AQB1;B1AQB2;B1AQB0;CON__Q9BYQ8;A2A4M0;CON__Q9BYR4		Gm11595;Gm11564;Krtap4-8;Krtap4-9;Krtap4-13;Gm11569;Gm11554;Gm11596	>tr|B1AQA7|B1AQA7_MOUSE MCG140290 OS=Mus musculus GN=Gm11595 PE=4 SV=1;>tr|A2A4L9|A2A4L9_MOUSE MCG140217 OS=Mus musculus GN=Gm11564 PE=4 SV=1;>tr|B1AQA8|B1AQA8_MOUSE Protein Krtap4-8 OS=Mus musculus GN=Krtap4-8 PE=4 SV=1;>tr|B1AQA9|B1AQA9_MOUSE Protein Krt	11	7	60.6	30.25	289	1.5921e-16	33605	60958	183880	16805	35886	637460	525450	292000	520840	55
Q9D3N5;B1AVU4		5430402E10Rik;Gm14744	>tr|Q9D3N5|Q9D3N5_MOUSE Protein 5430402E10Rik OS=Mus musculus GN=5430402E10Rik PE=2 SV=1;>tr|B1AVU4|B1AVU4_MOUSE Protein Gm14744 OS=Mus musculus GN=Gm14744 PE=3 SV=1	2	6	43.9	19.47	173	1.3059e-33	4215200	941540	1426800	1775300	1454200	4430900	525040	606530	296140	58
Q9D1L0;B2RPU8	Coiled-coil-helix-coiled-coil-helix domain-containing protein 2, mitochondrial	Chchd2;2410018M08Rik	>sp|Q9D1L0|CHCH2_MOUSE Coiled-coil-helix-coiled-coil-helix domain-containing protein 2 OS=Mus musculus GN=Chchd2 PE=2 SV=1;>tr|B2RPU8|B2RPU8_MOUSE MCG130675 OS=Mus musculus GN=Zbed5 PE=2 SV=1	2	3	30.7	15.661	153	5.1509e-136	785390	635270	660830	866900	679090	474630	586800	536350	922640	59
B2RQC6		Cad	>sp|B2RQC6|PYR1_MOUSE CAD protein OS=Mus musculus GN=Cad PE=1 SV=1	1	3	1.4	243.24	2225	2.7875e-09	0	0	0	5134.8	2480.9	0	0	0	0	60
P04186;B8JJN0	Complement factor B;Complement factor B Ba fragment;Complement factor B Bb fragment	Cfb;Gm20547	>sp|P04186|CFAB_MOUSE Complement factor B OS=Mus musculus GN=Cfb PE=1 SV=2;>tr|B8JJN0|B8JJN0_MOUSE Protein Gm20547 OS=Mus musculus GN=Gm20547 PE=4 SV=1	2	6	9.2	85.004	761	7.2205e-18	104260	98432	59851	44571	35413	39321	33434	37313	79771	61
26771;426772;426773;426774;426775;426776;426777;426778;426779;426780;426781;426782;426783;426784;426785;426786;426787;426788;426789;426790;426791;426792;426793;426794;426795;426796;426797;426798;426799;426800;426801;426802;426803;426804;426805;426806;426807;426808;426809;426810;426811;426812;426813;426814;426815;426816;426817;426818;426819;426820;426821;426822;426823;426824;426825;426826;426827;4…
D3YU50;Q5XKE0		Mybpc1	>tr|D3YU50|D3YU50_MOUSE Protein Mybpc1 OS=Mus musculus GN=Mybpc1 PE=1 SV=1	2	29	26.9	126.56	1127	2.456e-129	822970	499810	656370	577010	489430	606120	851290	1080900	1582300	125
Q9D195;D3YUU5;Q9D6R3;Q9D6P5		Lce1g;Lce1j;Lce1h;Lce1i	>tr|Q9D195|Q9D195_MOUSE Late cornified envelope 1G OS=Mus musculus GN=Lce1g PE=2 SV=1;>tr|D3YUU5|D3YUU5_MOUSE MCG141030 OS=Mus musculus GN=Lce1j PE=4 SV=1;>tr|Q9D6R3|Q9D6R3_MOUSE MCG120165 OS=Mus musculus GN=Lce1h PE=2 SV=1;>tr|Q9D6P5|Q9D6P5_MOUSE MCG12016	4	1	10.1	13.269	139	0.00035007	0	0	0	0	0	0	0	0	9167.8	126
Q8BFR5;D3YVN7	Elongation factor Tu, mitochondrial;Elongation factor Tu	Tufm;Gm9755	>sp|Q8BFR5|EFTU_MOUSE Elongation factor Tu, mitochondrial OS=Mus musculus GN=Tufm PE=1 SV=1;>tr|D3YVN7|D3YVN7_MOUSE Elongation factor Tu OS=Mus musculus GN=Gm9755 PE=3 SV=1	2	16	44.9	49.508	452	3.4935e-69	507200	383490	592100	468850	584170	351850	405890	507290	450690	127
D3YXK2;Q80YR5	Scaffold attachment factor B1;Scaffold attachment factor B2	Safb;Safb2	>sp|D3YXK2|SAFB1_MOUSE Scaffold attachment factor B1 OS=Mus musculus GN=Safb PE=1 SV=2;>sp|Q80YR5|SAFB2_MOUSE Scaffold attachment factor B2 OS=Mus musculus GN=Safb2 PE=1 SV=2	2	4	6.6	105.1	937	7.1951e-11	34675	32020	22837	30935	30526	28521	36145	32095	48519	128
O09106;D3YYI8;P70288;O88895	Histone deacetylase 1;Histone deacetylase;Histone deacetylase 2	Hdac1;Gm10093;Hdac2	>sp|O09106|HDAC1_MOUSE Histone deacetylase 1 OS=Mus musculus GN=Hdac1 PE=1 SV=1;>tr|D3YYI8|D3YYI8_MOUSE Histone deacetylase OS=Mus musculus GN=Gm10093 PE=3 SV=1;>sp|P70288|HDAC2_MOUSE Histone deacetylase 2 OS=Mus musculus GN=Hdac2 PE=1 SV=1	4	3	6.8	55.074	482	2.4282e-09	17772	15832	12301	11154	22856	20006	13336	14968	0	129
D3YYY1;Q9JI02;A0A087WR49;A0A087WPA9	Secretoglobin family 2B member 20	Scgb2b7;Scgb2b20	>tr|D3YYY1|D3YYY1_MOUSE ABPBG7 OS=Mus musculus GN=Scgb2b7 PE=4 SV=2;>sp|Q9JI02|S2B20_MOUSE Secretoglobin family 2B member 20 OS=Mus musculus GN=Scgb2b20 PE=2 SV=1	4	4	50.9	12.585	112	4.7984e-58	3308700	1250200	606910	1053600	1290400	1438700	2118000	1862700	1988600	130
D3YZZ5		Tmed7	>tr|D3YZZ5|D3YZZ5_MOUSE Protein Tmed7 OS=Mus musculus GN=Tmed7 PE=1 SV=1	1	3	18.3	25.2	224	1.5683e-07	121740	176110	211000	195860	210720	97485	34073	156630	111650	131
F6QL70;P47915;D3Z1N9;F6YH22;W4VSN7;F6VZG1	60S ribosomal protein L29	Gm17669;Rpl29;Gm10709;Gm5218	>tr|F6QL70|F6QL70_MOUSE Protein Gm17669 OS=Mus musculus GN=Gm17669 PE=4 SV=1;>sp|P47915|RL29_MOUSE 60S ribosomal protein L29 OS=Mus musculus GN=Rpl29 PE=2 SV=2;>tr|D3Z1N9|D3Z1N9_MOUSE MCG9889 OS=Mus musculus GN=Gm10709 PE=4 SV=1;>tr|F6YH22|F6YH22_MOUSE Pro	6	3	19.5	16.966	154	3.5283e-08	1610300	1662600	1932100	1437600	2989300	1146200	1334400	1140200	2260400	132
D3Z2H9		Tpm3-rs7	>tr|D3Z2H9|D3Z2H9_MOUSE Protein Tpm3-rs7 OS=Mus musculus GN=Tpm3-rs7 PE=3 SV=1	1	30	67.7	28.991	248	0	16359000	11001000	12605000	10931000	6194200	8634000	6665400	6004500	5855400	133
D3Z5G7		Ces1b	>tr|D3Z5G7|D3Z5G7_MOUSE Carboxylic ester hydrolase OS=Mus musculus GN=Ces1b PE=1 SV=1	1	7	13.8	62.196	567	3.8558e-253	0	0	0	0	0	0	0	57630	0	134
D3Z724		Gm5965	>tr|D3Z724|D3Z724_MOUSE Protein Gm5965 OS=Mus musculus GN=Gm5965 PE=1 SV=1	1	10	79.1	21.117	196	8.3927e-78	0	0	0	0	0	0	169650	76119	164000	135
D3Z7H8		Cilp2	>tr|D3Z7H8|D3Z7H8_MOUSE Protein Cilp2 OS=Mus musculus GN=Cilp2 PE=1 SV=1	1	11	13.8	125.93	1162	2.6893e-89	267330	243750	359990	531240	557020	502100	691380	487960	746660	136
E9PV24		Fga	>sp|E9PV24|FIBA_MOUSE Fibrinogen alpha chain OS=Mus musculus GN=Fga PE=1 SV=1	1	18	30.2	87.428	789	0	8228400	9635600	9094000	4976100	10455000	3383800	2402300	2577400	2335900	137
E9PV38;Q6PDB7		Ces2g;Ces2b	>tr|E9PV38|E9PV38_MOUSE Carboxylic ester hydrolase OS=Mus musculus GN=Ces2g PE=1 SV=1;>tr|Q6PDB7|Q6PDB7_MOUSE Carboxylic ester hydrolase OS=Mus musculus GN=Ces2b PE=1 SV=1	2	2	5	62.72	560	5.7448e-13	0	0	0	0	9797.5	0	9746.1	0	0	138
E9PV85;P00688;P00687	Pancreatic alpha-amylase;Alpha-amylase 1	Amy2a1;Amy2;Amy1	>tr|E9PV85|E9PV85_MOUSE Alpha-amylase (Fragment) OS=Mus musculus GN=Amy2a1 PE=1 SV=1;>sp|P00688|AMYP_MOUSE Pancreatic alpha-amylase OS=Mus musculus GN=Amy2 PE=1 SV=2;>sp|P00687|AMY1_MOUSE Alpha-amylase 1 OS=Mus musculus GN=Amy1 PE=1 SV=2	3	1	6.9	28.032	245	0.00018212	0	0	0	0	2975.7	0	0	0	0	139
E9PVA8		Gcn1l1	>sp|E9PVA8|GCN1_MOUSE eIF-2-alpha kinase activator GCN1 OS=Mus musculus GN=Gcn1 PE=1 SV=1	1	4	2.2	293.02	2671	1.5165e-10	7089.4	4424.9	5245	5952.4	9320.3	5848.2	4904.6	4426.8	0	140
E9PWQ3		Col6a3	>tr|E9PWQ3|E9PWQ3_MOUSE Protein Col6a3 OS=Mus musculus GN=Col6a3 PE=1 SV=2	1	126	48.3	353.93	3284	0	85438000	65044000	99335000	81622000	92288000	97929000	79622000	105810000	88875000	141
0;335361;335362;335363;335364;335365;335366;335367;335368;335369;335370;335371;335372;335373;335374;335375;335376;335377;335378;335379;335380;336078;336079;336080;336081;336082;336083;336084;336085;336086;336087;336088;336089;336090;336091;336092;336093;336094;336095;336096;336097;336098;336099;336100;336101;336102;336103;336104;336105;336106;336107;336108;336109;336110;336111;336112;336113;33611…
69252;269253;269254;269255;269256;269257;269258;269259;269260
Q9D2M8;Q9CZY3;E9PY39	Ubiquitin-conjugating enzyme E2 variant 2;Ubiquitin-conjugating enzyme E2 variant 1	Ube2v2;Ube2v1;Gm20431	>sp|Q9D2M8|UB2V2_MOUSE Ubiquitin-conjugating enzyme E2 variant 2 OS=Mus musculus GN=Ube2v2 PE=1 SV=4;>sp|Q9CZY3|UB2V1_MOUSE Ubiquitin-conjugating enzyme E2 variant 1 OS=Mus musculus GN=Ube2v1 PE=1 SV=1;>tr|E9PY39|E9PY39_MOUSE Protein Gm20431 OS=Mus musculu	3	5	39.3	16.367	145	1.3745e-32	1724600	2445900	1467600	1585400	1490600	966210	1111500	1891400	1045800	142
E9PYB0		Ahnak2	>tr|E9PYB0|E9PYB0_MOUSE Protein Ahnak2 (Fragment) OS=Mus musculus GN=Ahnak2 PE=1 SV=7	1	9	42.8	182.7	1739	1.2082e-120	2518700	2226700	3022200	2285500	1511800	2956700	2372100	2090800	1831000	143
Q9CXW4;E9PYL9;E9PZB3	60S ribosomal protein L11	Rpl11;Gm10036;Gm5093	>sp|Q9CXW4|RL11_MOUSE 60S ribosomal protein L11 OS=Mus musculus GN=Rpl11 PE=1 SV=4;>tr|E9PYL9|E9PYL9_MOUSE Protein Gm10036 OS=Mus musculus GN=Gm10036 PE=3 SV=1;>tr|E9PZB3|E9PZB3_MOUSE Protein Gm5093 OS=Mus musculus GN=Gm5093 PE=1 SV=1	3	7	33.1	20.252	178	1.1942e-67	818150	1908300	4632200	1817000	2151800	2378200	3256400	4196700	3165200	144
E9PYQ4		Prol1	>tr|E9PYQ4|E9PYQ4_MOUSE Protein Prol1 OS=Mus musculus GN=Prol1 PE=1 SV=1	1	2	7.4	33.551	312	3.7529e-05	180760	44056	0	0	51983	0	0	0	0	145
E9PZF0;Q01768	Nucleoside diphosphate kinase;Nucleoside diphosphate kinase B	Gm20390;Nme2	>tr|E9PZF0|E9PZF0_MOUSE Nucleoside diphosphate kinase OS=Mus musculus GN=Gm20390 PE=3 SV=1;>sp|Q01768|NDKB_MOUSE Nucleoside diphosphate kinase B OS=Mus musculus GN=Nme2 PE=1 SV=1	2	15	80.1	30.2	267	2.7314e-132	26603000	28589000	21971000	34412000	16900000	20670000	15613000	16822000	13986000	146
E9Q035;P47758;CON__Q2HJF0		Gm20425	>tr|E9Q035|E9Q035_MOUSE Protein Gm20425 OS=Mus musculus GN=Gm20425 PE=4 SV=1	3	51	51.9	107.8	978	0	53152000	47098000	42484000	44925000	23836000	35238000	55806000	37646000	39494000	147
E9Q070		Gm8730	>tr|E9Q070|E9Q070_MOUSE 60S acidic ribosomal protein P0 OS=Mus musculus GN=Gm8730 PE=1 SV=1	1	11	45.4	34.216	317	4.8588e-83	0	0	0	0	0	0	0	10127	0	148
E9Q0F0		Krt78	>tr|E9Q0F0|E9Q0F0_MOUSE Protein Krt78 OS=Mus musculus GN=Krt78 PE=1 SV=1	1	17	36.2	112.26	1068	2.0406e-94	542070	83817	284370	247830	405910	211270	370570	493420	337690	149
E9Q0S6		Tns1	>tr|E9Q0S6|E9Q0S6_MOUSE Protein Tns1 OS=Mus musculus GN=Tns1 PE=1 SV=1	1	1	1.1	201.38	1888	0.00033939	0	0	0	0	13088	0	0	0	0	150
E9Q1W3		Neb	>tr|E9Q1W3|E9Q1W3_MOUSE Protein Neb OS=Mus musculus GN=Neb PE=1 SV=1	1	21	6.3	828.65	7152	1.7024e-125	66702	42202	60782	57176	62946	87212	51566	139100	195050	151
E9Q1Z0		4732456N10Rik	>tr|E9Q1Z0|E9Q1Z0_MOUSE Protein 4732456N10Rik OS=Mus musculus GN=4732456N10Rik PE=1 SV=1	1	16	20.8	58.224	538	3.6919e-280	217500	46970	52797	35710	21886	57442	6016.5	52595	29149	152
E9Q2E9		Krtap11-1	>tr|E9Q2E9|E9Q2E9_MOUSE Protein Krtap11-1 OS=Mus musculus GN=Krtap11-1 PE=1 SV=1	1	3	23.5	19.034	183	5.3627e-29	1524200	3352400	958990	0	8061000	4661500	7639800	10073000	12339000	153
E9Q2Z4;P09602;J3QM43	Non-histone chromosomal protein HMG-17	Gm16494;Hmgn2;Gm6594	>tr|E9Q2Z4|E9Q2Z4_MOUSE Protein Gm16494 OS=Mus musculus GN=Gm16494 PE=4 SV=1;>sp|P09602|HMGN2_MOUSE Non-histone chromosomal protein HMG-17 OS=Mus musculus GN=Hmgn2 PE=1 SV=2;>tr|J3QM43|J3QM43_MOUSE Protein Gm6594 OS=Mus musculus GN=Gm6594 PE=4 SV=1	3	2	17.2	9.3114	87	1.1878e-06	753480	722060	778030	918570	448880	729900	1035700	586880	846340	154
F6URP1;E9Q328		Gm6619;5430401F13Rik	>tr|F6URP1|F6URP1_MOUSE Protein Gm6619 OS=Mus musculus GN=Gm6619 PE=4 SV=2;>tr|E9Q328|E9Q328_MOUSE Protein 5430401F13Rik OS=Mus musculus GN=5430401F13Rik PE=4 SV=1	2	2	13.7	18.948	175	4.0438e-19	707530	211060	52200	0	192450	194100	0	24433	0	155
J3QMK6;E9Q3E1;Q80VQ0	Aldehyde dehydrogenase;Aldehyde dehydrogenase family 3 member B1	1700055N04Rik;Aldh3b2;Aldh3b1	>tr|J3QMK6|J3QMK6_MOUSE Aldehyde dehydrogenase OS=Mus musculus GN=Aldh3b3 PE=3 SV=1;>tr|E9Q3E1|E9Q3E1_MOUSE Aldehyde dehydrogenase OS=Mus musculus GN=Aldh3b2 PE=1 SV=1;>sp|Q80VQ0|AL3B1_MOUSE Aldehyde dehydrogenase family 3 member B1 OS=Mus musculus GN=Aldh	3	4	11.5	53.119	479	1.335e-28	21693	23370	27525	0	0	32172	16804	34274	33354	156
E9Q414	Apolipoprotein B-100;Apolipoprotein B-48	Apob	>sp|E9Q414|APOB_MOUSE Apolipoprotein B-100 OS=Mus musculus GN=Apob PE=1 SV=1	1	7	1.8	509.43	4505	1.5843e-11	8729	24660	8404.8	6905.1	25543	10606	0	0	0	157
E9Q557	Desmoplakin	Dsp	>sp|E9Q557|DESP_MOUSE Desmoplakin OS=Mus musculus GN=Dsp PE=1 SV=1	1	104	41.3	332.91	2883	0	6662300	6138600	4900600	6257300	8078600	6719400	7450100	9832200	5487000	158
E9Q5M6		Wdr52	>tr|E9Q5M6|E9Q5M6_MOUSE Protein Cfap44 OS=Mus musculus GN=Cfap44 PE=1 SV=1	1	2	1.2	211.54	1843	7.4256e-05	12280	0	0	22470	115710	0	0	7754.1	0	159
E9Q616		Ahnak	>tr|E9Q616|E9Q616_MOUSE Protein Ahnak OS=Mus musculus GN=Ahnak PE=1 SV=1	1	211	71.2	604.25	5656	0	39003000	36679000	30885000	33077000	31305000	31805000	37604000	41712000	31711000	160
3;215224;215225;215226;215227;215228;215229;215230;215231;215232;215233;215234;215235;215236;215237;215238;215239;215240;215241;215242;215243;215244;215245;215246;215247;215248;215249;215250;215251;215252;215253;215254;215255;215256;215257;215258;215259;215260;215261;215262;215263;215264;215265;215266;215267;215268;215269;215270;215271;215272;215273;215274;215275;215276;215277;215278;215279;21528…
5;461456;461457;461458;461459;461460;461461;461462;461463;461464;461465;461466;461467;461468;461469;461470;461471;461472;461473;461474;461475;461476;461477;461478;461479;461480;461481;461482;461483;461641;461642;461643;461644;461645;461646;461647;461648;461649;461650;461651;461652;461653;461654;461679;461680;461681;461682;461683;461684;461685;461686;461687;461688;461689;461800;461801;461802;46180…
556;246557;246558;246559;246560;246561;246562;246563;246564;246565;246566;246567;246568;246569;246570;246571;246572;246573;246574;246575;246576;246577;246578;246579;246580;246581;246582;246583;246584;246585;246586;246587;246588;246589;246590;246591;246592;246593;246594;246595;246596;246597;246598;246599;246600;246601;246602;246603;246604;246605;246606;246607;246608;246609;246610;246611;246612;246…
E9Q634;P70248	Unconventional myosin-Ie;Unconventional myosin-If	Myo1e;Myo1f	>sp|E9Q634|MYO1E_MOUSE Unconventional myosin-Ie OS=Mus musculus GN=Myo1e PE=1 SV=1;>sp|P70248|MYO1F_MOUSE Unconventional myosin-If OS=Mus musculus GN=Myo1f PE=1 SV=1	2	2	1.7	126.82	1107	3.2295e-05	9247.9	8677.4	0	0	0	0	0	0	0	161
E9Q6R7		Utrn	>tr|E9Q6R7|E9Q6R7_MOUSE Protein Utrn OS=Mus musculus GN=Utrn PE=1 SV=1	1	4	1.3	392.7	3430	5.4023e-07	0	0	0	0	0	0	104830	0	0	162
E9Q7G0		Numa1	>tr|E9Q7G0|E9Q7G0_MOUSE Protein Numa1 OS=Mus musculus GN=Numa1 PE=1 SV=1	1	2	1.5	235.63	2094	3.838e-05	0	0	0	0	0	0	0	0	0	163
E9QA15;REV__Q8BSS9;REV__B2RXQ2		Cald1	>tr|E9QA15|E9QA15_MOUSE Protein Cald1 OS=Mus musculus GN=Cald1 PE=1 SV=1	3	13	18	89.272	768	5.3599e-91	264390	262820	357670	314600	149330	263200	168890	206050	193860	164
Q9CZM2;E9QAZ2	60S ribosomal protein L15;Ribosomal protein L15	Rpl15;Gm10020	>sp|Q9CZM2|RL15_MOUSE 60S ribosomal protein L15 OS=Mus musculus GN=Rpl15 PE=2 SV=4;>tr|E9QAZ2|E9QAZ2_MOUSE Ribosomal protein L15 OS=Mus musculus GN=Gm10020 PE=3 SV=1	2	9	42.2	24.146	204	1.8539e-38	652830	1286200	903160	1064700	1741400	660500	1038300	988520	1074600	165
Q9EPV8;E9QJZ1	Ubiquitin-like protein 5	Ubl5;Gm16381	>sp|Q9EPV8|UBL5_MOUSE Ubiquitin-like protein 5 OS=Mus musculus GN=Ubl5 PE=1 SV=1;>tr|E9QJZ1|E9QJZ1_MOUSE Protein Gm16381 OS=Mus musculus GN=Gm16381 PE=4 SV=1	2	2	23.3	8.5468	73	0.00012447	0	264670	0	0	208000	0	318120	0	0	166
F6SVV1;P62082	40S ribosomal protein S7	Gm9493;Rps7	>tr|F6SVV1|F6SVV1_MOUSE Protein Gm9493 OS=Mus musculus GN=Gm9493 PE=4 SV=1;>sp|P62082|RS7_MOUSE 40S ribosomal protein S7 OS=Mus musculus GN=Rps7 PE=2 SV=1	2	10	57.8	21.882	192	6.5964e-75	5276500	4001100	4519400	4277200	5790800	6906700	3959000	3794800	4945700	168
F6TQW2;P01864	Ig gamma-2A chain C region secreted form	Ighg2c	>tr|F6TQW2|F6TQW2_MOUSE Protein Ighg2c OS=Mus musculus GN=Ighg2c PE=1 SV=1;>sp|P01864|GCAB_MOUSE Ig gamma-2A chain C region secreted form OS=Mus musculus PE=1 SV=1	2	8	32.8	44.095	403	0	3063600	1657300	6278400	851190	1196700	1547500	568420	453760	770780	169
P62270;F6YVP7	40S ribosomal protein S18	Rps18;Gm10260	>sp|P62270|RS18_MOUSE 40S ribosomal protein S18 OS=Mus musculus GN=Rps18 PE=1 SV=3;>tr|F6YVP7|F6YVP7_MOUSE Protein Gm10260 OS=Mus musculus GN=Gm10260 PE=3 SV=2	2	12	53.9	17.718	152	9.4427e-135	4069900	6215200	6807200	6005300	5579800	4561400	4325800	5544200	3931200	170
F6ZDS4	Nucleoprotein TPR	Tpr	>sp|F6ZDS4|TPR_MOUSE Nucleoprotein TPR OS=Mus musculus GN=Tpr PE=1 SV=1	1	4	2.3	273.99	2431	9.6742e-10	0	5572.9	4492.1	7705	6391.6	6191.9	0	5609.2	6603.2	171
F8WIX8;Q64523;Q6GSS7	Histone H2A;Histone H2A type 2-C;Histone H2A type 2-A	Hist1h2al;Hist2h2ac;Hist2h2aa1	>tr|F8WIX8|F8WIX8_MOUSE Histone H2A OS=Mus musculus GN=Hist1h2al PE=3 SV=1;>sp|Q64523|H2A2C_MOUSE Histone H2A type 2-C OS=Mus musculus GN=Hist2h2ac PE=1 SV=3;>sp|Q6GSS7|H2A2A_MOUSE Histone H2A type 2-A OS=Mus musculus GN=Hist2h2aa1 PE=1 SV=3	3	7	60	13.607	125	0	65420000	54603000	66054000	88324000	52494000	132170000	58957000	91628000	81588000	172
G3UW82		Myh2	>tr|G3UW82|G3UW82_MOUSE MCG140437, isoform CRA_d OS=Mus musculus GN=Myh2 PE=1 SV=1	1	138	58.5	223.22	1942	0	4333100	1574300	3002500	5819600	5911800	3164400	11358000	16260000	19736000	173
0;291361;291362;291363;291364;291365;291366;291367;291368;291369;291370;291371;291372;291373;291374;291375;291376;291377;291378;291379;291380;291381;291382;291383;291384;291385;291386;291387;291388;291389;291390;291391;291392;291393;291394;291395;291396;291397;291398;291399;291400;291401;291402;291403;291404;291405;291406;291407;291408;291409;291410;291411;291412;291413;291414;291415;291416;29141…
24986;224987;224988;224989;224990;224991;224992;224993;224994;224995;224996;224997;224998;224999;225000;225001;225002;225003;225004;225005;225006;225007;225008;226295;226296;226297;226298;226299;226300;226301;226302;226303;226304;226305;226306;226307;226308;226309;226310;226311;226312;226313;226314;226315;226316;226317;226318;226319;226320;226321;226322;226323;226324;226325;226326;226327;226328;2…
G3UWB8		9130204L05Rik	>tr|G3UWB8|G3UWB8_MOUSE MCG121122 OS=Mus musculus GN=9130204L05Rik PE=4 SV=1	1	5	78.3	10.824	92	1.1581e-13	0	0	0	0	0	0	610050	55337	125570	174
Q9D7G0;G3UXL2;Q9CS42	Ribose-phosphate pyrophosphokinase 1;Ribose-phosphate pyrophosphokinase;Ribose-phosphate pyrophosphokinase 2	Prps1;Prps1l3;Prps2	>sp|Q9D7G0|PRPS1_MOUSE Ribose-phosphate pyrophosphokinase 1 OS=Mus musculus GN=Prps1 PE=1 SV=4;>tr|G3UXL2|G3UXL2_MOUSE Protein Prps1l3 OS=Mus musculus GN=Prps1l3 PE=3 SV=1;>sp|Q9CS42|PRPS2_MOUSE Ribose-phosphate pyrophosphokinase 2 OS=Mus musculus GN=Prps2	3	3	13.2	34.834	318	8.3442e-31	19068	16338	19174	31118	96031	36509	22113	18342	46409	175
G3UYJ7;Q99L20		Gm20441	>tr|G3UYJ7|G3UYJ7_MOUSE Protein Gm20441 (Fragment) OS=Mus musculus GN=Gm20441 PE=4 SV=1	2	7	38.1	28.523	252	2.1615e-108	0	164720	93817	0	0	119950	119630	0	119650	176
G3UYY4		Ttc6	>tr|G3UYY4|G3UYY4_MOUSE Protein 4921506M07Rik OS=Mus musculus GN=Ttc6 PE=4 SV=1	1	2	1.5	213.24	1857	4.1856e-05	627050	0	571070	0	0	789020	395950	0	560970	177
G3X8U3		2210016F16Rik	>tr|G3X8U3|G3X8U3_MOUSE MCG6895 OS=Mus musculus GN=2210016F16Rik PE=1 SV=1	1	2	5	38.615	338	3.5358e-05	0	0	6665.3	0	0	0	0	0	0	178
G3X9C2	F-box only protein 50	Nccrp1	>sp|G3X9C2|FBX50_MOUSE F-box only protein 50 OS=Mus musculus GN=Nccrp1 PE=1 SV=2	1	6	30.5	30.407	266	1.7663e-46	498270	554800	714440	1047000	567580	436750	663910	530480	512470	179
G3X9L6;Q9DCX2	ATP synthase subunit d, mitochondrial	Gm10250;Atp5h	>tr|G3X9L6|G3X9L6_MOUSE MCG55033 OS=Mus musculus GN=Gm10250 PE=4 SV=1;>sp|Q9DCX2|ATP5H_MOUSE ATP synthase subunit d, mitochondrial OS=Mus musculus GN=Atp5h PE=1 SV=3	2	13	77.5	18.621	160	8.0518e-276	5743700	5037800	3249900	4899600	5514400	3182700	3164700	6374600	4979800	180
G3X9V8		Serpinb3a	>tr|G3X9V8|G3X9V8_MOUSE MCG129038 OS=Mus musculus GN=Serpinb3a PE=1 SV=1	1	18	47.5	44.452	387	8.2036e-97	2584900	1025300	1200100	1101300	1205500	870840	217210	315780	170870	181
G3XA10;Q8VEK3	Heterogeneous nuclear ribonucleoprotein U	Hnrnpu	>tr|G3XA10|G3XA10_MOUSE Heterogeneous nuclear ribonucleoprotein U, isoform CRA_b OS=Mus musculus GN=Gm28062 PE=4 SV=1;>sp|Q8VEK3|HNRPU_MOUSE Heterogeneous nuclear ribonucleoprotein U OS=Mus musculus GN=Hnrnpu PE=1 SV=1	2	16	19.8	86.805	793	0	1033100	1178600	951050	1577700	1435900	1392800	1417600	1066800	1407500	182
G5E829;Q0VF55;Q9R0K7		Atp2b1	>sp|G5E829|AT2B1_MOUSE Plasma membrane calcium-transporting ATPase 1 OS=Mus musculus GN=Atp2b1 PE=1 SV=1	3	5	6.5	134.75	1220	4.7506e-22	0	0	4491.1	0	0	0	0	0	0	183
G5E895		Akr1b10	>tr|G5E895|G5E895_MOUSE MCG142264, isoform CRA_b OS=Mus musculus GN=Akr1b10 PE=1 SV=1	1	5	18.4	35.848	316	1.2721e-30	209560	207780	198620	273320	176220	136890	79419	70840	68516	184
Q9DAV6;I7HJI5		Serpinb9b;Serpinb9c	>tr|Q9DAV6|Q9DAV6_MOUSE Protein Serpinb9b OS=Mus musculus GN=Serpinb9b PE=1 SV=1;>tr|I7HJI5|I7HJI5_MOUSE Protein Serpinb9c OS=Mus musculus GN=Serpinb9c PE=1 SV=1	2	1	2.7	42.733	377	4.3866e-13	0	0	0	0	0	135800	0	0	0	185
J3QME6;D3Z608;D3YY49	Lipase	Gm5097	>tr|J3QME6|J3QME6_MOUSE Lipase OS=Mus musculus GN=Gm5097 PE=3 SV=1	3	6	20.2	44.313	396	1.9146e-20	142890	8750.1	7472.4	0	10577	12597	15263	0	11411	186
J3QNX6		Krtap22-2	>tr|J3QNX6|J3QNX6_MOUSE Protein Krtap22-2 OS=Mus musculus GN=Krtap22-2 PE=1 SV=1	1	2	19.4	7.0387	67	0.00057567	4434400	8000300	2310700	1060700	2206800	3407100	14949000	7274000	6280400	187
L7N1X9;L7N259;E9PYC2		Dcpp1;Dcpp3;Dcpp2	>tr|L7N1X9|L7N1X9_MOUSE Protein Dcpp1 OS=Mus musculus GN=Dcpp1 PE=1 SV=1;>tr|L7N259|L7N259_MOUSE Protein Dcpp3 OS=Mus musculus GN=Dcpp3 PE=1 SV=1;>tr|E9PYC2|E9PYC2_MOUSE Protein Dcpp2 OS=Mus musculus GN=Dcpp2 PE=1 SV=1	3	2	26.3	18.605	171	7.0768e-05	19148	0	0	0	0	0	0	0	0	188
L7N257		BC117090	>tr|L7N257|L7N257_MOUSE Protein BC117090 OS=Mus musculus GN=BC117090 PE=4 SV=1	1	7	66.7	10.837	96	1.6975e-247	742360	1509300	0	0	0	0	0	0	0	189
O08528;Q3TRM8	Hexokinase-2	Hk2	>sp|O08528|HXK2_MOUSE Hexokinase-2 OS=Mus musculus GN=Hk2 PE=1 SV=1	2	5	7.3	102.53	917	7.0321e-15	15216	9148.7	7847.1	12284	10256	13523	0	0	15119	190
O08529	Calpain-2 catalytic subunit	Capn2	>sp|O08529|CAN2_MOUSE Calpain-2 catalytic subunit OS=Mus musculus GN=Capn2 PE=1 SV=4	1	10	17.1	79.871	700	1.0907e-32	155620	143100	170300	363980	145150	327550	120120	58204	116880	191
O08532	Voltage-dependent calcium channel subunit alpha-2/delta-1;Voltage-dependent calcium channel subunit alpha-2-1;Voltage-dependent calcium channel subunit delta-1	Cacna2d1	>sp|O08532|CA2D1_MOUSE Voltage-dependent calcium channel subunit alpha-2/delta-1 OS=Mus musculus GN=Cacna2d1 PE=1 SV=1	1	3	3.5	124.63	1103	3.9347e-10	0	0	15760	0	0	5143.8	0	4752	0	192
O08539;D3Z6Q9;Q7TQF7	Myc box-dependent-interacting protein 1	Bin1	>sp|O08539|BIN1_MOUSE Myc box-dependent-interacting protein 1 OS=Mus musculus GN=Bin1 PE=1 SV=1	3	10	25.2	64.469	588	3.0102e-46	36617	12982	37831	20393	14943	19015	87242	111890	61022	193
O08547	Vesicle-trafficking protein SEC22b	Sec22b	>sp|O08547|SC22B_MOUSE Vesicle-trafficking protein SEC22b OS=Mus musculus GN=Sec22b PE=1 SV=3	1	6	34	24.74	215	6.9075e-42	102890	124430	84756	90177	66121	57686	83248	90215	43133	194
O08553	Dihydropyrimidinase-related protein 2	Dpysl2	>sp|O08553|DPYL2_MOUSE Dihydropyrimidinase-related protein 2 OS=Mus musculus GN=Dpysl2 PE=1 SV=2	1	21	55.4	62.277	572	0	2544800	2215500	2371700	2510100	2461900	1828300	2204600	2129000	1601800	195
O08573	Galectin-9	Lgals9	>sp|O08573|LEG9_MOUSE Galectin-9 OS=Mus musculus GN=Lgals9 PE=1 SV=1	1	2	6.2	40.035	353	0.00021728	0	13782	0	0	0	9322.1	0	0	0	196
O08579	Emerin	Emd	>sp|O08579|EMD_MOUSE Emerin OS=Mus musculus GN=Emd PE=1 SV=1	1	5	28.6	29.435	259	4.6934e-17	0	24064	21763	19747	26551	35221	24237	36129	0	197
O08583;Q9JJW6	THO complex subunit 4;RNA and export factor-binding protein 2	Alyref;Refbp2	>sp|O08583|THOC4_MOUSE THO complex subunit 4 OS=Mus musculus GN=Alyref PE=1 SV=3;>sp|Q9JJW6|ALRF2_MOUSE Aly/REF export factor 2 OS=Mus musculus GN=Alyref2 PE=1 SV=1	2	5	22.4	26.94	255	1.1194e-41	2264300	1579600	714420	1549700	1057000	1016900	1245200	1190000	1603800	198
O08585	Clathrin light chain A	Clta	>sp|O08585|CLCA_MOUSE Clathrin light chain A OS=Mus musculus GN=Clta PE=1 SV=2	1	6	16.2	25.604	235	1.204e-15	261510	327430	643740	169090	132100	118700	436870	210010	602210	199
O08632	Keratin-associated protein 19-5	Krtap19-5	>sp|O08632|KR195_MOUSE Keratin-associated protein 19-5 OS=Mus musculus GN=Krtap19-5 PE=2 SV=1	1	4	85.5	6.6882	62	2.2117e-168	4038800	10288000	2780800	5082700	1316800	18113000	13530000	14506000	6310800	200
O08638	Myosin-11	Myh11	>sp|O08638|MYH11_MOUSE Myosin-11 OS=Mus musculus GN=Myh11 PE=1 SV=1	1	70	39.5	227.03	1972	0	1239800	1737900	2321500	1460300	1784800	1982500	1805900	1728300	1075000	201
O08640	Keratin-associated protein 14	Krtap14	>sp|O08640|KRA14_MOUSE Keratin-associated protein 14 OS=Mus musculus GN=Krtap14 PE=2 SV=1	1	3	26.9	17.919	167	1.1233e-09	22489	550210	32818	75482	49594	913470	262300	397230	285940	202
O08663	Methionine aminopeptidase 2	Metap2	>sp|O08663|MAP2_MOUSE Methionine aminopeptidase 2 OS=Mus musculus GN=Metap2 PE=1 SV=1	1	2	6.7	52.921	478	3.4144e-08	18266	16637	0	26260	29481	21892	33157	20701	21464	203
O08677;Q6S9I3;CON__P01045-1;CON__Q2KJ62;CON__P01044-1	Kininogen-1;Kininogen-1 heavy chain;Bradykinin;Kininogen-1 light chain	Kng1	>sp|O08677|KNG1_MOUSE Kininogen-1 OS=Mus musculus GN=Kng1 PE=1 SV=1	5	11	22.2	73.101	661	1.2735e-277	1688300	1244000	1375100	1116500	619090	529080	1251700	987520	1124500	204
O08692		Ngp	>sp|O08692|NGP_MOUSE Neutrophilic granule protein OS=Mus musculus GN=Ngp PE=1 SV=1	1	13	71.9	19.331	167	2.8618e-102	4055000	5982800	5129600	4161700	4692700	2346800	299200	62201	626700	205
O08709;Q8BG37	Peroxiredoxin-6	Prdx6	>sp|O08709|PRDX6_MOUSE Peroxiredoxin-6 OS=Mus musculus GN=Prdx6 PE=1 SV=3	2	16	80.4	24.87	224	1.6939e-212	4155500	3726300	3659400	5273800	3433600	3652100	4869900	4660900	3416000	206
O08738	Caspase-6;Caspase-6 subunit p18;Caspase-6 subunit p11	Casp6	>sp|O08738|CASP6_MOUSE Caspase-6 OS=Mus musculus GN=Casp6 PE=1 SV=1	1	3	10.9	31.595	276	2.1853e-08	11148	10041	14172	0	15497	11015	6486.4	0	9213.1	207
O08749	Dihydrolipoyl dehydrogenase, mitochondrial	Dld	>sp|O08749|DLDH_MOUSE Dihydrolipoyl dehydrogenase, mitochondrial OS=Mus musculus GN=Dld PE=1 SV=2	1	11	36	54.272	509	6.9953e-69	361810	295930	327490	311950	244620	373550	450860	383240	366580	208
O08756	3-hydroxyacyl-CoA dehydrogenase type-2	Hsd17b10	>sp|O08756|HCD2_MOUSE 3-hydroxyacyl-CoA dehydrogenase type-2 OS=Mus musculus GN=Hsd17b10 PE=1 SV=4	1	8	44.1	27.418	261	1.6216e-202	674830	669650	765230	699290	664590	838020	884900	1030100	644280	209
O08784	Treacle protein	Tcof1	>sp|O08784|TCOF_MOUSE Treacle protein OS=Mus musculus GN=Tcof1 PE=1 SV=1	1	2	1.7	135	1320	3.1508e-05	0	0	12716	3668.9	0	0	0	0	0	210
O08788	Dynactin subunit 1	Dctn1	>sp|O08788|DCTN1_MOUSE Dynactin subunit 1 OS=Mus musculus GN=Dctn1 PE=1 SV=3	1	6	6.9	141.67	1281	6.7454e-18	156670	193470	141120	133010	116210	187020	213030	114510	129610	211
O08795	Glucosidase 2 subunit beta	Prkcsh	>sp|O08795|GLU2B_MOUSE Glucosidase 2 subunit beta OS=Mus musculus GN=Prkcsh PE=1 SV=1	1	7	12.5	58.792	521	1.224e-110	145470	187620	151020	114030	115680	145160	88785	117740	68977	212
O08797		Serpinb9	>tr|O08797|O08797_MOUSE Protein Serpinb9 OS=Mus musculus GN=Serpinb9 PE=1 SV=1	1	2	6.7	42.259	374	3.5413e-05	0	0	7792.2	0	0	12935	0	6244	6432.6	213
O08800	Serpin B8	Serpinb8	>sp|O08800|SPB8_MOUSE Serpin B8 OS=Mus musculus GN=Serpinb8 PE=1 SV=2	1	7	22.2	42.15	374	3.7138e-47	17464	44715	39104	25793	37359	38973	55829	56765	36830	214
O08807	Peroxiredoxin-4	Prdx4	>sp|O08807|PRDX4_MOUSE Peroxiredoxin-4 OS=Mus musculus GN=Prdx4 PE=1 SV=1	1	6	24.8	31.052	274	2.1599e-87	1961300	2132300	1880500	3073000	1340700	2638300	1782700	1363500	1766500	216
O08808	Protein diaphanous homolog 1	Diaph1	>sp|O08808|DIAP1_MOUSE Protein diaphanous homolog 1 OS=Mus musculus GN=Diaph1 PE=1 SV=1	1	5	5.1	139.34	1255	3.1014e-11	17843	7227.1	5927	9522.4	7606.8	5250.4	0	12827	0	217
O08810	116 kDa U5 small nuclear ribonucleoprotein component	Eftud2	>sp|O08810|U5S1_MOUSE 116 kDa U5 small nuclear ribonucleoprotein component OS=Mus musculus GN=Eftud2 PE=1 SV=1	1	4	5.5	109.36	971	3.1697e-07	0	0	0	9749.3	0	0	0	0	0	218
O08884	Keratin-associated protein 6-2	Krtap6-2	>sp|O08884|KRA62_MOUSE Keratin-associated protein 6-2 OS=Mus musculus GN=Krtap6-2 PE=2 SV=1	1	1	7.5	15.262	159	1.0795e-05	0	0	0	0	0	392390	0	0	0	219
O08915	AH receptor-interacting protein	Aip	>sp|O08915|AIP_MOUSE AH receptor-interacting protein OS=Mus musculus GN=Aip PE=1 SV=1	1	2	8.8	37.605	330	1.0793e-05	0	0	4606.6	5051.1	25848	0	0	0	0	220
O08917	Flotillin-1	Flot1	>sp|O08917|FLOT1_MOUSE Flotillin-1 OS=Mus musculus GN=Flot1 PE=1 SV=1	1	2	6.8	47.513	428	1.2263e-05	4590.3	0	0	0	10015	0	5041.3	0	0	221
O08970	Tuftelin	Tuft1	>sp|O08970|TUFT1_MOUSE Tuftelin OS=Mus musculus GN=Tuft1 PE=1 SV=2	1	1	2.8	44.576	390	2.4952e-16	0	0	0	0	0	0	0	0	0	222
O08997	Copper transport protein ATOX1	Atox1	>sp|O08997|ATOX1_MOUSE Copper transport protein ATOX1 OS=Mus musculus GN=Atox1 PE=1 SV=1	1	4	58.8	7.3384	68	5.1013e-44	23273000	23658000	5833800	3558400	10712000	7154300	5043800	10790000	17474000	223
O09005	Sphingolipid delta(4)-desaturase DES1	Degs1	>sp|O09005|DEGS1_MOUSE Sphingolipid delta(4)-desaturase DES1 OS=Mus musculus GN=Degs1 PE=1 SV=1	1	1	5	38.241	323	0.00042248	0	0	0	0	0	0	0	0	2815.3	224
O09044	Synaptosomal-associated protein 23	Snap23	>sp|O09044|SNP23_MOUSE Synaptosomal-associated protein 23 OS=Mus musculus GN=Snap23 PE=1 SV=1	1	5	25.7	23.261	210	1.2947e-14	135340	152650	69744	150280	96887	67661	86883	95326	46990	225
O09061	Proteasome subunit beta type-1	Psmb1	>sp|O09061|PSB1_MOUSE Proteasome subunit beta type-1 OS=Mus musculus GN=Psmb1 PE=1 SV=1	1	9	44.6	26.372	240	4.5818e-116	1874600	2152200	1355400	1677300	1098300	1166900	844720	1394000	907300	227
O09131;Q8K2Q2	Glutathione S-transferase omega-1	Gsto1	>sp|O09131|GSTO1_MOUSE Glutathione S-transferase omega-1 OS=Mus musculus GN=Gsto1 PE=1 SV=2	2	12	53.3	27.497	240	9.2777e-44	2604200	1462300	2266200	1623100	1792900	1368100	1487400	1199100	1048900	228
O09159	Lysosomal alpha-mannosidase	Man2b1	>sp|O09159|MA2B1_MOUSE Lysosomal alpha-mannosidase OS=Mus musculus GN=Man2b1 PE=1 SV=4	1	4	4.9	114.65	1013	7.5678e-15	11090	21848	25158	0	11809	0	11896	12474	7440.1	229
O09164	Extracellular superoxide dismutase [Cu-Zn]	Sod3	>sp|O09164|SODE_MOUSE Extracellular superoxide dismutase [Cu-Zn] OS=Mus musculus GN=Sod3 PE=1 SV=1	1	5	28.7	27.392	251	6.2611e-24	615170	403150	416390	291820	421520	252860	554690	273650	647720	230
O09165	Calsequestrin-1	Casq1	>sp|O09165|CASQ1_MOUSE Calsequestrin-1 OS=Mus musculus GN=Casq1 PE=1 SV=3	1	8	26.2	46.377	405	0	1619900	606640	911760	1185000	1071900	1611800	1441700	1983100	1859100	231
O09167	60S ribosomal protein L21	Rpl21	>sp|O09167|RL21_MOUSE 60S ribosomal protein L21 OS=Mus musculus GN=Rpl21 PE=1 SV=3	1	6	26.2	18.562	160	1.3111e-72	2480500	2593500	1114200	1017800	3737900	2313900	1766300	1753000	1858300	232
O09172	Glutamate--cysteine ligase regulatory subunit	Gclm	>sp|O09172|GSH0_MOUSE Glutamate--cysteine ligase regulatory subunit OS=Mus musculus GN=Gclm PE=1 SV=1	1	3	15	30.534	274	1.4683e-09	11746	11396	19296	13115	22505	14847	12908	22418	19852	233
O35074	Prostacyclin synthase	Ptgis	>sp|O35074|PTGIS_MOUSE Prostacyclin synthase OS=Mus musculus GN=Ptgis PE=1 SV=1	1	4	11.2	57.046	501	1.8521e-11	5392.6	0	4651.3	0	5504.7	5452.3	4887.6	0	0	234
O35114	Lysosome membrane protein 2	Scarb2	>sp|O35114|SCRB2_MOUSE Lysosome membrane protein 2 OS=Mus musculus GN=Scarb2 PE=1 SV=3	1	3	8.2	54.043	478	4.6329e-13	39474	55965	47824	30050	38405	90183	39394	26983	21478	235
O35127	Protein C10	Grcc10	>sp|O35127|C10_MOUSE Protein C10 OS=Mus musculus GN=Grcc10 PE=1 SV=1	1	1	12.7	13.194	126	1.364e-05	0	0	0	0	0	0	25455	0	0	236
O35129	Prohibitin-2	Phb2	>sp|O35129|PHB2_MOUSE Prohibitin-2 OS=Mus musculus GN=Phb2 PE=1 SV=1	1	15	54.8	33.296	299	5.4739e-64	732170	369390	708590	379420	1442000	705520	619670	687750	1010000	237
O35143	ATPase inhibitor, mitochondrial	Atpif1	>sp|O35143|ATIF1_MOUSE ATPase inhibitor, mitochondrial OS=Mus musculus GN=Atpif1 PE=1 SV=2	1	2	8.5	12.159	106	3.8058e-05	218890	161360	325450	501760	411570	461120	214060	2266800	486360	238
O35176		Scgb1b2	>tr|O35176|O35176_MOUSE ABPA2 OS=Mus musculus GN=Scgb1b2 PE=2 SV=1	1	4	48.4	10.288	93	2.4169e-59	48240000	2918500	1145500	344980	3253100	3865400	7871700	1679000	3929400	239
O35206	Collagen alpha-1(XV) chain;Endostatin	Col15a1	>sp|O35206|COFA1_MOUSE Collagen alpha-1(XV) chain OS=Mus musculus GN=Col15a1 PE=1 SV=2	1	5	3.5	140.47	1367	2.1689e-25	117870	100020	146920	122040	80016	155440	124690	180640	159340	240
O35207	Cyclin-dependent kinase 2-associated protein 1	Cdk2ap1	>sp|O35207|CDKA1_MOUSE Cyclin-dependent kinase 2-associated protein 1 OS=Mus musculus GN=Cdk2ap1 PE=1 SV=2	1	1	11.4	12.354	114	3.0196e-07	0	0	0	0	0	0	0	0	48746	241
O35215	D-dopachrome decarboxylase	Ddt	>sp|O35215|DOPD_MOUSE D-dopachrome decarboxylase OS=Mus musculus GN=Ddt PE=1 SV=3	1	8	89	13.077	118	6.0906e-137	1616900	1439100	1989400	2511300	1321800	1417500	2248400	2046500	1592200	242
O35226	26S proteasome non-ATPase regulatory subunit 4	Psmd4	>sp|O35226|PSMD4_MOUSE 26S proteasome non-ATPase regulatory subunit 4 OS=Mus musculus GN=Psmd4 PE=1 SV=1	1	3	12	40.703	376	1.5862e-10	92622	104200	94087	48308	79169	120620	58040	100850	93872	243
O35286	Putative pre-mRNA-splicing factor ATP-dependent RNA helicase DHX15	Dhx15	>sp|O35286|DHX15_MOUSE Pre-mRNA-splicing factor ATP-dependent RNA helicase DHX15 OS=Mus musculus GN=Dhx15 PE=1 SV=2	1	6	8.6	91.006	795	4.5313e-97	67809	87682	89189	62963	73112	111530	60880	39337	56956	244
O35292	Eosinophil cationic-type ribonuclease 5	Ear5	>sp|O35292|RNS2B_MOUSE Ribonuclease 2B OS=Mus musculus GN=Rnase2b PE=1 SV=2	1	7	35.5	17.513	155	1.8963e-26	1433500	1762300	839070	1571800	780960	481210	406620	1056900	651560	245
O35295	Transcriptional activator protein Pur-beta	Purb	>sp|O35295|PURB_MOUSE Transcriptional activator protein Pur-beta OS=Mus musculus GN=Purb PE=1 SV=3	1	5	26.2	33.901	324	4.2763e-52	35490	87521	92495	49867	64470	19441	97755	114510	57036	246
O35326	Serine/arginine-rich splicing factor 5	Srsf5	>sp|O35326|SRSF5_MOUSE Serine/arginine-rich splicing factor 5 OS=Mus musculus GN=Srsf5 PE=1 SV=2	1	4	16.7	30.891	269	1.6168e-22	387670	351290	351580	449210	402180	353520	386320	562440	761120	247
O35343	Importin subunit alpha-4	Kpna4	>sp|O35343|IMA3_MOUSE Importin subunit alpha-3 OS=Mus musculus GN=Kpna4 PE=1 SV=1	1	1	3.3	57.922	521	1.6649e-128	9378.6	19297	0	40230	17288	0	4877.7	18733	0	248
O35344	Importin subunit alpha-3	Kpna3	>sp|O35344|IMA4_MOUSE Importin subunit alpha-4 OS=Mus musculus GN=Kpna3 PE=1 SV=1	1	2	4.4	57.772	521	2.6414e-06	6910.8	4516.8	0	0	5383.1	4721.4	3242.2	6685.4	4989.9	249
O35350	Calpain-1 catalytic subunit	Capn1	>sp|O35350|CAN1_MOUSE Calpain-1 catalytic subunit OS=Mus musculus GN=Capn1 PE=1 SV=1	1	15	25	82.105	713	2.1686e-60	91237	101540	194950	237970	127830	288250	149030	109120	84986	250
O35367	Keratocan	Kera	>sp|O35367|KERA_MOUSE Keratocan OS=Mus musculus GN=Kera PE=2 SV=1	1	13	48.7	40.403	351	2.0722e-88	780590	434510	812470	862760	1019100	805870	1097000	374590	1532400	251
O35381;Q64G17	Acidic leucine-rich nuclear phosphoprotein 32 family member A	Anp32a	>sp|O35381|AN32A_MOUSE Acidic leucine-rich nuclear phosphoprotein 32 family member A OS=Mus musculus GN=Anp32a PE=1 SV=1	2	10	27.5	28.537	247	4.0355e-33	1530900	1228000	1317000	1469000	1425500	1091600	1227700	1166400	1390300	252
O35405	Phospholipase D3	Pld3	>sp|O35405|PLD3_MOUSE Phospholipase D3 OS=Mus musculus GN=Pld3 PE=1 SV=1	1	3	6.4	54.388	488	7.8728e-09	38643	61928	31495	50191	37232	48658	39325	19761	14050	253
O35452;Q8CH40		Tnxb	>tr|O35452|O35452_MOUSE Protein Tnxb OS=Mus musculus GN=Tnxb PE=1 SV=1	2	74	28.9	435.47	4006	0	2699800	2576700	3583100	3321000	4408700	2775100	8697800	7677500	7629300	254
O35459	Delta(3,5)-Delta(2,4)-dienoyl-CoA isomerase, mitochondrial	Ech1	>sp|O35459|ECH1_MOUSE Delta(3,5)-Delta(2,4)-dienoyl-CoA isomerase, mitochondrial OS=Mus musculus GN=Ech1 PE=1 SV=1	1	4	15.6	36.118	327	1.992e-22	152560	144940	122380	170340	314350	0	158530	132310	57048	255
O35593	26S proteasome non-ATPase regulatory subunit 14	Psmd14	>sp|O35593|PSDE_MOUSE 26S proteasome non-ATPase regulatory subunit 14 OS=Mus musculus GN=Psmd14 PE=1 SV=2	1	2	15.2	34.577	310	4.9409e-15	0	59501	52103	0	118420	52630	0	0	89187	256
O35639	Annexin A3	Anxa3	>sp|O35639|ANXA3_MOUSE Annexin A3 OS=Mus musculus GN=Anxa3 PE=1 SV=4	1	12	36.2	36.384	323	1.3289e-110	493200	513190	532320	432220	523210	484950	290740	214780	439090	257
O35640	Annexin A8	Anxa8	>sp|O35640|ANXA8_MOUSE Annexin A8 OS=Mus musculus GN=Anxa8 PE=1 SV=2	1	17	64.5	36.724	327	1.0148e-280	1151100	916560	1057000	1498900	2524400	1310000	1852600	1291600	1865400	258
O35643	AP-1 complex subunit beta-1	Ap1b1	>sp|O35643|AP1B1_MOUSE AP-1 complex subunit beta-1 OS=Mus musculus GN=Ap1b1 PE=1 SV=2	1	17	23.1	103.93	943	2.3226e-170	602800	837200	757790	505600	495320	408210	562660	487630	623040	259
O35658	Complement component 1 Q subcomponent-binding protein, mitochondrial	C1qbp	>sp|O35658|C1QBP_MOUSE Complement component 1 Q subcomponent-binding protein, mitochondrial OS=Mus musculus GN=C1qbp PE=1 SV=1	1	2	9.7	31.013	278	4.874e-62	86218	98844	60598	126890	124750	72259	84685	116140	143320	260
O35678	Monoglyceride lipase	Mgll	>sp|O35678|MGLL_MOUSE Monoglyceride lipase OS=Mus musculus GN=Mgll PE=1 SV=1	1	11	43.2	33.387	303	2.2516e-160	162060	226970	244490	217470	436620	950060	549060	772430	684180	261
O35682	Myeloid-associated differentiation marker	Myadm	>sp|O35682|MYADM_MOUSE Myeloid-associated differentiation marker OS=Mus musculus GN=Myadm PE=1 SV=2	1	2	8.4	35.284	320	8.3178e-08	0	0	0	0	33478	0	0	0	0	262
O35685	Nuclear migration protein nudC	Nudc	>sp|O35685|NUDC_MOUSE Nuclear migration protein nudC OS=Mus musculus GN=Nudc PE=1 SV=1	1	4	13.3	38.358	332	1.6663e-11	0	27181	53503	32372	22726	18229	21459	36388	32586	263
O35691	Pinin	Pnn	>sp|O35691|PININ_MOUSE Pinin OS=Mus musculus GN=Pnn PE=1 SV=4	1	1	1.5	82.435	725	0.00033204	0	0	0	0	2610	0	0	0	0	264
O35744	Chitinase-3-like protein 3	Chi3l3	>sp|O35744|CHIL3_MOUSE Chitinase-like protein 3 OS=Mus musculus GN=Chil3 PE=1 SV=2	1	13	42.5	44.458	398	1.7889e-63	1151200	3489500	1185800	1546200	1108100	1455000	123120	19735	2632600	265
O35841	Apoptosis inhibitor 5	Api5	>sp|O35841|API5_MOUSE Apoptosis inhibitor 5 OS=Mus musculus GN=Api5 PE=1 SV=2	1	4	11.5	56.784	504	1.9256e-53	38938	32323	42163	51197	48642	49142	34748	25238	25142	266
O35855	Branched-chain-amino-acid aminotransferase, mitochondrial	Bcat2	>sp|O35855|BCAT2_MOUSE Branched-chain-amino-acid aminotransferase, mitochondrial OS=Mus musculus GN=Bcat2 PE=1 SV=2	1	3	7.9	44.127	393	2.1863e-12	36503	30535	44074	35416	62058	68477	70801	50738	30461	267
O35864	COP9 signalosome complex subunit 5	Cops5	>sp|O35864|CSN5_MOUSE COP9 signalosome complex subunit 5 OS=Mus musculus GN=Cops5 PE=1 SV=3	1	3	7.8	37.548	334	4.0541e-07	0	6312.1	16156	8421.4	7047.8	10402	6921.8	11415	8806.5	268
O35887	Calumenin	Calu	>sp|O35887|CALU_MOUSE Calumenin OS=Mus musculus GN=Calu PE=1 SV=1	1	14	49.5	37.063	315	1.7779e-76	1730700	1041600	1139900	1338400	696310	547200	1304900	804620	1372200	269
O35900	U6 snRNA-associated Sm-like protein LSm2	Lsm2	>sp|O35900|LSM2_MOUSE U6 snRNA-associated Sm-like protein LSm2 OS=Mus musculus GN=Lsm2 PE=1 SV=1	1	2	40	10.834	95	9.9007e-18	110760	111170	0	140720	71074	0	114630	0	0	270
O35902	Desmoglein-3	Dsg3	>sp|O35902|DSG3_MOUSE Desmoglein-3 OS=Mus musculus GN=Dsg3 PE=2 SV=1	1	8	11.9	107.89	993	8.4999e-66	67436	84833	72404	85510	75884	63744	63528	26298	14949	271
O35936	Arachidonate 15-lipoxygenase B	Alox15b	>sp|O35936|ALOX8_MOUSE Arachidonate 8S-lipoxygenase OS=Mus musculus GN=Alox8 PE=1 SV=1	1	4	8.3	76.229	677	2.1192e-22	4589.6	6061.4	0	0	63854	5200.6	0	0	0	272
O35943	Frataxin, mitochondrial;Frataxin intermediate form;Frataxin mature form	Fxn	>sp|O35943|FRDA_MOUSE Frataxin, mitochondrial OS=Mus musculus GN=Fxn PE=1 SV=1	1	1	5.8	22.924	207	0.00060364	0	0	0	0	0	0	0	0	34559	273
O35955	Proteasome subunit beta type-10	Psmb10	>sp|O35955|PSB10_MOUSE Proteasome subunit beta type-10 OS=Mus musculus GN=Psmb10 PE=1 SV=1	1	4	17.6	29.063	273	8.6867e-14	37266	67623	119980	247070	9630.1	41192	0	14343	0	274
O54724	Polymerase I and transcript release factor	Ptrf	>sp|O54724|PTRF_MOUSE Polymerase I and transcript release factor OS=Mus musculus GN=Ptrf PE=1 SV=1	1	16	41.6	43.953	392	0	4859300	3166100	3580100	3682000	4015000	4170100	6581200	6518400	5914000	275
O54734	Dolichyl-diphosphooligosaccharide--protein glycosyltransferase 48 kDa subunit	Ddost	>sp|O54734|OST48_MOUSE Dolichyl-diphosphooligosaccharide--protein glycosyltransferase 48 kDa subunit OS=Mus musculus GN=Ddost PE=1 SV=2	1	9	25.9	49.027	441	1.2487e-86	209940	195890	155750	177400	159090	94177	90223	79200	105470	276
O54774	AP-3 complex subunit delta-1	Ap3d1	>sp|O54774|AP3D1_MOUSE AP-3 complex subunit delta-1 OS=Mus musculus GN=Ap3d1 PE=1 SV=1	1	2	3.4	135.08	1199	9.8418e-09	0	0	0	0	1894	0	0	0	0	277
O54782	Epididymis-specific alpha-mannosidase	Man2b2	>sp|O54782|MA2B2_MOUSE Epididymis-specific alpha-mannosidase OS=Mus musculus GN=Man2b2 PE=1 SV=2	1	1	1.1	115.61	1018	0.00071693	0	0	0	0	0	0	20382	0	0	278
O54804	Choline kinase alpha	Chka	>sp|O54804|CHKA_MOUSE Choline kinase alpha OS=Mus musculus GN=Chka PE=1 SV=3	1	2	9.1	51.984	453	0.00055537	0	0	0	0	178630	0	0	0	0	279
O54879	High mobility group protein B3	Hmgb3	>sp|O54879|HMGB3_MOUSE High mobility group protein B3 OS=Mus musculus GN=Hmgb3 PE=1 SV=3	1	3	13.5	23.01	200	4.27e-27	156670	126850	0	157470	109210	112180	130750	131690	86335	280
O54950	5-AMP-activated protein kinase subunit gamma-1	Prkag1	>sp|O54950|AAKG1_MOUSE 5-AMP-activated protein kinase subunit gamma-1 OS=Mus musculus GN=Prkag1 PE=1 SV=2	1	1	5.8	37.52	330	6.6389e-103	0	0	0	0	11965	0	0	0	0	281
O54962	Barrier-to-autointegration factor	Banf1	>sp|O54962|BAF_MOUSE Barrier-to-autointegration factor OS=Mus musculus GN=Banf1 PE=1 SV=1	1	4	56.2	10.102	89	3.3579e-45	3237000	2986700	2193400	2150800	1159900	3546100	2387400	3761900	1583700	282
O54974	Galectin-7	Lgals7	>sp|O54974|LEG7_MOUSE Galectin-7 OS=Mus musculus GN=Lgals7 PE=2 SV=3	1	5	52.2	15.173	136	0	77334000	50883000	26640000	101020000	67998000	68627000	66798000	68828000	39301000	283
O54983	Thiomorpholine-carboxylate dehydrogenase	Crym	>sp|O54983|CRYM_MOUSE Ketimine reductase mu-crystallin OS=Mus musculus GN=Crym PE=1 SV=1	1	2	9.3	33.523	313	0.00019669	0	0	0	0	3785.9	0	0	13089	0	284
O54984	ATPase Asna1	Asna1	>sp|O54984|ASNA_MOUSE ATPase Asna1 OS=Mus musculus GN=Asna1 PE=1 SV=2	1	3	10.1	38.822	348	5.1932e-08	0	0	0	0	8481.7	0	0	0	0	285
O54998	Peptidyl-prolyl cis-trans isomerase FKBP7	Fkbp7	>sp|O54998|FKBP7_MOUSE Peptidyl-prolyl cis-trans isomerase FKBP7 OS=Mus musculus GN=Fkbp7 PE=1 SV=1	1	3	16.1	24.913	218	5.6617e-07	35210	59110	19002	23276	0	17221	0	10092	0	286
O55013	Trafficking protein particle complex subunit 3	Trappc3	>sp|O55013|TPPC3_MOUSE Trafficking protein particle complex subunit 3 OS=Mus musculus GN=Trappc3 PE=1 SV=1	1	4	26.1	20.302	180	3.1558e-12	101520	158170	178420	179540	120460	151220	39188	150350	152190	287
O55022	Membrane-associated progesterone receptor component 1	Pgrmc1	>sp|O55022|PGRC1_MOUSE Membrane-associated progesterone receptor component 1 OS=Mus musculus GN=Pgrmc1 PE=1 SV=4	1	7	41	21.694	195	4.6742e-22	292040	315120	226890	377220	259990	205200	294160	377230	250500	288
O55023	Inositol monophosphatase 1	Impa1	>sp|O55023|IMPA1_MOUSE Inositol monophosphatase 1 OS=Mus musculus GN=Impa1 PE=1 SV=1	1	9	28.9	30.436	277	1.275e-64	615350	651860	538290	546370	275980	467780	381470	378120	371610	289
O55026	Ectonucleoside triphosphate diphosphohydrolase 2	Entpd2	>sp|O55026|ENTP2_MOUSE Ectonucleoside triphosphate diphosphohydrolase 2 OS=Mus musculus GN=Entpd2 PE=1 SV=2	1	5	12.3	54.319	495	1.554e-16	0	46704	35950	40005	42830	59291	0	17576	50881	290
O55029	Coatomer subunit beta	Copb2	>sp|O55029|COPB2_MOUSE Coatomer subunit beta OS=Mus musculus GN=Copb2 PE=1 SV=2	1	7	9.4	102.45	905	1.2502e-27	89596	100860	85032	61920	54513	80567	67978	29078	82706	291
O55042	Alpha-synuclein	Snca	>sp|O55042|SYUA_MOUSE Alpha-synuclein OS=Mus musculus GN=Snca PE=1 SV=2	1	3	37.9	14.485	140	4.5134e-18	77341	104350	22658	54522	23587	18844	67449	69925	0	292
O55103	Periaxin	Prx	>sp|O55103|PRAX_MOUSE Periaxin OS=Mus musculus GN=Prx PE=1 SV=1	1	29	30.6	147.69	1391	9.9059e-154	622910	534080	809800	339470	513850	511680	666940	698430	858980	293
O55126	Protein NipSnap homolog 2	Gbas	>sp|O55126|NIPS2_MOUSE Protein NipSnap homolog 2 OS=Mus musculus GN=Gbas PE=1 SV=1	1	2	7.1	32.932	281	1.3781e-33	738770	529250	589080	504540	795640	309490	642850	612840	364620	294
O55131;Q9DA97;Q8C650	Septin-7	2007-09-01	>sp|O55131|SEPT7_MOUSE Septin-7 OS=Mus musculus GN=Sept7 PE=1 SV=1	3	10	29.8	50.549	436	6.2406e-89	434200	525510	349020	247130	393900	261970	367990	338120	406850	295
O55135	Eukaryotic translation initiation factor 6	Eif6	>sp|O55135|IF6_MOUSE Eukaryotic translation initiation factor 6 OS=Mus musculus GN=Eif6 PE=1 SV=2	1	5	37.1	26.511	245	6.7856e-36	586350	386180	261020	436520	329660	351370	246390	225000	159310	296
O55142	60S ribosomal protein L35a	Rpl35a	>sp|O55142|RL35A_MOUSE 60S ribosomal protein L35a OS=Mus musculus GN=Rpl35a PE=1 SV=2	1	6	29.1	12.554	110	2.8241e-19	847950	2631900	1929300	2229600	2814000	3123000	1380100	2078200	599880	297
O55143	Sarcoplasmic/endoplasmic reticulum calcium ATPase 2	Atp2a2	>sp|O55143|AT2A2_MOUSE Sarcoplasmic/endoplasmic reticulum calcium ATPase 2 OS=Mus musculus GN=Atp2a2 PE=1 SV=2	1	15	18	114.86	1044	0	42402	59098	78058	51454	51702	58681	0	30524	31989	298
O55201	Transcription elongation factor SPT5	Supt5h	>sp|O55201|SPT5H_MOUSE Transcription elongation factor SPT5 OS=Mus musculus GN=Supt5h PE=1 SV=1	1	2	3.7	120.66	1082	0.00024171	126670	0	0	267330	142520	133880	399390	0	196860	299
O55222	Integrin-linked protein kinase	Ilk	>sp|O55222|ILK_MOUSE Integrin-linked protein kinase OS=Mus musculus GN=Ilk PE=1 SV=2	1	6	17.3	51.373	452	1.895e-18	34230	20773	30456	20529	53157	26294	22361	30529	50927	300
O55226	Chondroadherin	Chad	>sp|O55226|CHAD_MOUSE Chondroadherin OS=Mus musculus GN=Chad PE=2 SV=1	1	11	39.1	40.348	358	2.9433e-236	641170	383160	816240	847830	1093700	845250	1395300	1114900	3071900	301
O55234	Proteasome subunit beta type-5	Psmb5	>sp|O55234|PSB5_MOUSE Proteasome subunit beta type-5 OS=Mus musculus GN=Psmb5 PE=1 SV=3	1	11	37.9	28.532	264	3.0127e-103	746990	748900	499500	860950	2239100	1718300	1228600	931420	1878100	302
O70133	ATP-dependent RNA helicase A	Dhx9	>sp|O70133|DHX9_MOUSE ATP-dependent RNA helicase A OS=Mus musculus GN=Dhx9 PE=1 SV=2	1	15	13.9	149.47	1380	1.7567e-84	201980	314640	267980	198940	275220	232040	201160	146840	229470	303
O70152	Dolichol-phosphate mannosyltransferase	Dpm1	>sp|O70152|DPM1_MOUSE Dolichol-phosphate mannosyltransferase subunit 1 OS=Mus musculus GN=Dpm1 PE=1 SV=1	1	3	18.1	29.174	260	1.6057e-11	30368	35476	18263	0	24317	36476	65559	0	0	304
O70194	Eukaryotic translation initiation factor 3 subunit D	Eif3d	>sp|O70194|EIF3D_MOUSE Eukaryotic translation initiation factor 3 subunit D OS=Mus musculus GN=Eif3d PE=1 SV=2	1	4	8.2	63.988	548	4.0708e-15	75384	83707	22629	63206	114230	53185	44596	87346	55778	305
O70200	Allograft inflammatory factor 1	Aif1	>sp|O70200|AIF1_MOUSE Allograft inflammatory factor 1 OS=Mus musculus GN=Aif1 PE=1 SV=1	1	1	11.6	16.91	147	6.9844e-05	0	0	0	0	12741	0	0	0	0	306
O70209	PDZ and LIM domain protein 3	Pdlim3	>sp|O70209|PDLI3_MOUSE PDZ and LIM domain protein 3 OS=Mus musculus GN=Pdlim3 PE=1 SV=1	1	4	19.3	34.299	316	9.5569e-18	99586	46329	48317	37905	120800	57832	130040	159800	259540	307
O70250	Phosphoglycerate mutase 2	Pgam2	>sp|O70250|PGAM2_MOUSE Phosphoglycerate mutase 2 OS=Mus musculus GN=Pgam2 PE=1 SV=3	1	15	58.9	28.827	253	1.5319e-208	2699700	2231100	2415600	2194000	1766500	3520200	7939900	5953500	4310900	308
O70251	Elongation factor 1-beta	Eef1b	>sp|O70251|EF1B_MOUSE Elongation factor 1-beta OS=Mus musculus GN=Eef1b PE=1 SV=5	1	4	34.7	24.693	225	6.9294e-146	945950	766810	598290	1095000	1022700	666730	718640	721860	708890	309
O70252	Heme oxygenase 2	Hmox2	>sp|O70252|HMOX2_MOUSE Heme oxygenase 2 OS=Mus musculus GN=Hmox2 PE=1 SV=1	1	3	12.1	35.738	315	9.6979e-05	0	0	13056	0	0	0	0	0	0	310
O70274;Q63739	Protein tyrosine phosphatase type IVA 2;Protein tyrosine phosphatase type IVA 1	Ptp4a2;Ptp4a1	>sp|O70274|TP4A2_MOUSE Protein tyrosine phosphatase type IVA 2 OS=Mus musculus GN=Ptp4a2 PE=1 SV=1;>sp|Q63739|TP4A1_MOUSE Protein tyrosine phosphatase type IVA 1 OS=Mus musculus GN=Ptp4a1 PE=1 SV=1	2	3	18.6	19.127	167	5.6162e-08	82397	229830	95785	89534	145670	136400	61008	84893	68930	311
O70309	Integrin beta-5	Itgb5	>sp|O70309|ITB5_MOUSE Integrin beta-5 OS=Mus musculus GN=Itgb5 PE=1 SV=2	1	2	2.5	87.908	798	3.576e-05	0	0	0	0	17583	0	0	0	0	312
O70318	Band 4.1-like protein 2	Epb41l2	>sp|O70318|E41L2_MOUSE Band 4.1-like protein 2 OS=Mus musculus GN=Epb41l2 PE=1 SV=2	1	5	7.8	109.94	988	8.4691e-18	93574	83442	77768	145720	84875	102390	55281	75439	81628	313
O70370	Cathepsin S	Ctss	>sp|O70370|CATS_MOUSE Cathepsin S OS=Mus musculus GN=Ctss PE=1 SV=2	1	6	30.6	38.474	340	3.3403e-44	95751	194010	191900	243190	42207	52927	0	27082	25691	314
O70378	ER membrane protein complex subunit 8	Emc8	>sp|O70378|EMC8_MOUSE ER membrane protein complex subunit 8 OS=Mus musculus GN=Emc8 PE=1 SV=1	1	1	4.3	23.348	207	0.00034096	0	0	0	0	0	0	0	0	17234	315
O70400	PDZ and LIM domain protein 1	Pdlim1	>sp|O70400|PDLI1_MOUSE PDZ and LIM domain protein 1 OS=Mus musculus GN=Pdlim1 PE=1 SV=4	1	10	43.7	35.774	327	6.9165e-46	674340	665000	747180	738480	846200	525490	380440	586050	974220	316
O70404	Vesicle-associated membrane protein 8	Vamp8	>sp|O70404|VAMP8_MOUSE Vesicle-associated membrane protein 8 OS=Mus musculus GN=Vamp8 PE=1 SV=1	1	5	52.5	11.451	101	6.9849e-19	340260	705980	396730	574940	654410	466390	663740	601610	461240	317
O70423;Q812C9	Membrane primary amine oxidase	Aoc3	>sp|O70423|AOC3_MOUSE Membrane primary amine oxidase OS=Mus musculus GN=Aoc3 PE=1 SV=3	2	12	18.8	84.533	765	2.1614e-72	76400	139700	176490	116680	101400	181780	147160	75672	166220	318
O70435	Proteasome subunit alpha type-3	Psma3	>sp|O70435|PSA3_MOUSE Proteasome subunit alpha type-3 OS=Mus musculus GN=Psma3 PE=1 SV=3	1	6	22.4	28.405	255	1.3226e-21	1313800	1065000	941990	1034800	1201300	1237500	978050	964110	716710	319
O70439	Syntaxin-7	Stx7	>sp|O70439|STX7_MOUSE Syntaxin-7 OS=Mus musculus GN=Stx7 PE=1 SV=3	1	3	17.2	29.82	261	2.5051e-08	0	0	0	60778	38436	0	43134	0	62381	320
O70456	14-3-3 protein sigma	Sfn	>sp|O70456|1433S_MOUSE 14-3-3 protein sigma OS=Mus musculus GN=Sfn PE=1 SV=2	1	21	79.4	27.706	248	0	26486000	18289000	25169000	26709000	18647000	15131000	15292000	19010000	12452000	321
O70475	UDP-glucose 6-dehydrogenase	Ugdh	>sp|O70475|UGDH_MOUSE UDP-glucose 6-dehydrogenase OS=Mus musculus GN=Ugdh PE=1 SV=1	1	12	36.3	54.831	493	3.3756e-78	172270	164290	236340	145060	163140	154870	205110	253500	183610	322
O70480	Vesicle-associated membrane protein 4	Vamp4	>sp|O70480|VAMP4_MOUSE Vesicle-associated membrane protein 4 OS=Mus musculus GN=Vamp4 PE=1 SV=1	1	2	22	16.353	141	4.7235e-05	9586.6	0	0	0	0	0	0	0	0	323
O70492	Sorting nexin-3	Snx3	>sp|O70492|SNX3_MOUSE Sorting nexin-3 OS=Mus musculus GN=Snx3 PE=1 SV=3	1	10	59.9	18.757	162	2.9871e-35	2617700	3155700	2559600	2589100	2497400	1798000	2173200	2721300	2016200	324
O70493	Sorting nexin-12	Snx12	>sp|O70493|SNX12_MOUSE Sorting nexin-12 OS=Mus musculus GN=Snx12 PE=1 SV=1	1	8	55.8	19.116	165	9.4835e-32	520270	494650	518130	595450	315070	365960	407410	534210	490720	325
O70503	Estradiol 17-beta-dehydrogenase 12	Hsd17b12	>sp|O70503|DHB12_MOUSE Very-long-chain 3-oxoacyl-CoA reductase OS=Mus musculus GN=Hsd17b12 PE=1 SV=1	1	7	23.1	34.741	312	8.8471e-29	340780	170200	234550	280760	352630	436510	314120	477690	223350	326
O70514	Fibroblast growth factor-binding protein 1	Fgfbp1	>sp|O70514|FGFP1_MOUSE Fibroblast growth factor-binding protein 1 OS=Mus musculus GN=Fgfbp1 PE=1 SV=1	1	2	13.1	28.294	251	7.8459e-06	19159	14444	0	0	0	0	0	0	0	327
O70548	Telethonin	Tcap	>sp|O70548|TELT_MOUSE Telethonin OS=Mus musculus GN=Tcap PE=1 SV=1	1	6	43.7	19.077	167	3.6757e-35	88900	23771	53998	87827	75874	69952	119720	178060	201840	328
O70555;O70562;O70558;O70554;O70559	Small proline-rich protein 2D;Small proline-rich protein 2K;Small proline-rich protein 2G;Small proline-rich protein 2B;Small proline-rich protein 2H	Sprr2d;Sprr2k;Sprr2g;Sprr2b;Sprr2h	>sp|O70555|SPR2D_MOUSE Small proline-rich protein 2D OS=Mus musculus GN=Sprr2d PE=2 SV=1;>sp|O70562|SPR2K_MOUSE Small proline-rich protein 2K OS=Mus musculus GN=Sprr2k PE=2 SV=1;>sp|O70558|SPR2G_MOUSE Small proline-rich protein 2G OS=Mus musculus GN=Sprr2g	5	2	32.9	9.243	85	5.37e-05	0	0	44695	0	0	0	0	0	0	329
O70591	Prefoldin subunit 2	Pfdn2	>sp|O70591|PFD2_MOUSE Prefoldin subunit 2 OS=Mus musculus GN=Pfdn2 PE=1 SV=2	1	4	29.9	16.534	154	4.9836e-93	413260	318740	408090	140800	333960	178230	374380	555210	383510	330
O70622	Reticulon-2	Rtn2	>sp|O70622|RTN2_MOUSE Reticulon-2 OS=Mus musculus GN=Rtn2 PE=1 SV=1	1	2	7.2	51.346	471	6.0678e-09	182940	99715	147590	104950	183690	141750	83001	162630	165760	331
O70624	Myocilin	Myoc	>sp|O70624|MYOC_MOUSE Myocilin OS=Mus musculus GN=Myoc PE=1 SV=1	1	8	18.8	55.313	490	3.1088e-41	20258	13226	109240	31239	45125	67430	287150	109530	490200	332
O88207	Collagen alpha-1(V) chain	Col5a1	>sp|O88207|CO5A1_MOUSE Collagen alpha-1(V) chain OS=Mus musculus GN=Col5a1 PE=1 SV=2	1	4	2.9	183.67	1838	2.4317e-42	1072500	559390	543660	942680	720150	547270	2350000	1300000	2377000	333
O88322	Nidogen-2	Nid2	>sp|O88322|NID2_MOUSE Nidogen-2 OS=Mus musculus GN=Nid2 PE=1 SV=2	1	8	8.1	153.91	1403	3.9384e-40	21459	31077	44591	50099	28768	41946	60313	38931	55381	334
O88342	WD repeat-containing protein 1	Wdr1	>sp|O88342|WDR1_MOUSE WD repeat-containing protein 1 OS=Mus musculus GN=Wdr1 PE=1 SV=3	1	18	43.7	66.406	606	4.3061e-62	851900	973930	1230100	782040	783220	650440	591780	523670	471200	335
O88346	Troponin T, slow skeletal muscle	Tnnt1	>sp|O88346|TNNT1_MOUSE Troponin T, slow skeletal muscle OS=Mus musculus GN=Tnnt1 PE=2 SV=3	1	7	30.9	31.344	262	3.8344e-38	19697	0	30803	20918	53339	42227	376370	905620	955360	336
O88375		Krtap13	>tr|O88375|O88375_MOUSE Keratin associated protein 13 OS=Mus musculus GN=Krtap13 PE=1 SV=1	1	12	78.2	21.44	197	3.0167e-111	409840	428270	85656	202830	139270	226730	1706600	1970200	2081500	337
O88384	Vesicle transport through interaction with t-SNAREs homolog 1B	Vti1b	>sp|O88384|VTI1B_MOUSE Vesicle transport through interaction with t-SNAREs homolog 1B OS=Mus musculus GN=Vti1b PE=1 SV=1	1	1	5.2	26.713	232	0.00054204	0	0	28108	0	0	0	0	0	0	338
O88441	Metaxin-2	Mtx2	>sp|O88441|MTX2_MOUSE Metaxin-2 OS=Mus musculus GN=Mtx2 PE=1 SV=1	1	1	10.6	29.758	263	2.3279e-06	0	0	0	0	5546.2	0	0	0	0	339
O88456	Calpain small subunit 1	Capns1	>sp|O88456|CPNS1_MOUSE Calpain small subunit 1 OS=Mus musculus GN=Capns1 PE=1 SV=1	1	7	31.6	28.463	269	2.0466e-261	1932100	1702400	1363400	1717900	1305700	1040200	1233500	1084600	903010	340
O88487	Cytoplasmic dynein 1 intermediate chain 2	Dync1i2	>sp|O88487|DC1I2_MOUSE Cytoplasmic dynein 1 intermediate chain 2 OS=Mus musculus GN=Dync1i2 PE=1 SV=1	1	3	5.4	68.393	612	1.9388e-09	16613	25488	55059	73738	10709	12372	40869	66202	16532	341
O88492	Perilipin-4	Plin4	>sp|O88492|PLIN4_MOUSE Perilipin-4 OS=Mus musculus GN=Plin4 PE=1 SV=2	1	1	8.6	139.41	1403	4.7682e-16	0	0	0	0	0	0	0	0	21883	342
O88531	Palmitoyl-protein thioesterase 1	Ppt1	>sp|O88531|PPT1_MOUSE Palmitoyl-protein thioesterase 1 OS=Mus musculus GN=Ppt1 PE=1 SV=2	1	2	10.8	34.49	306	1.7941e-07	19330	20918	25785	0	46172	25564	0	12499	24201	343
O88543	COP9 signalosome complex subunit 3	Cops3	>sp|O88543|CSN3_MOUSE COP9 signalosome complex subunit 3 OS=Mus musculus GN=Cops3 PE=1 SV=3	1	1	2.8	47.832	423	1.1601e-70	0	0	0	0	57238	0	0	0	0	344
O88544	COP9 signalosome complex subunit 4	Cops4	>sp|O88544|CSN4_MOUSE COP9 signalosome complex subunit 4 OS=Mus musculus GN=Cops4 PE=1 SV=1	1	7	24.9	46.284	406	9.262e-53	25076	34784	33407	0	33693	49597	29098	34092	28799	345
O88545	COP9 signalosome complex subunit 6	Cops6	>sp|O88545|CSN6_MOUSE COP9 signalosome complex subunit 6 OS=Mus musculus GN=Cops6 PE=1 SV=1	1	3	9	35.88	324	4.2617e-05	0	0	24860	31168	0	36398	0	0	0	346
O88551	Claudin-1	Cldn1	>sp|O88551|CLD1_MOUSE Claudin-1 OS=Mus musculus GN=Cldn1 PE=1 SV=1	1	2	14.7	22.881	211	7.0837e-07	14876	0	0	0	23591	0	0	14480	0	347
O88569	Heterogeneous nuclear ribonucleoproteins A2/B1	Hnrnpa2b1	>sp|O88569|ROA2_MOUSE Heterogeneous nuclear ribonucleoproteins A2/B1 OS=Mus musculus GN=Hnrnpa2b1 PE=1 SV=2	1	18	48.2	37.402	353	2.7394e-289	7546900	7295700	4966600	9773200	12458000	5682900	10367000	8970500	10699000	348
O88587	Catechol O-methyltransferase	Comt	>sp|O88587|COMT_MOUSE Catechol O-methyltransferase OS=Mus musculus GN=Comt PE=1 SV=2	1	5	32.5	29.486	265	3.2744e-18	65464	87131	92195	67245	61836	75610	71272	87851	55337	349
O88593	Peptidoglycan recognition protein 1	Pglyrp1	>sp|O88593|PGRP1_MOUSE Peptidoglycan recognition protein 1 OS=Mus musculus GN=Pglyrp1 PE=1 SV=1	1	2	19.2	20.489	182	5.8926e-20	0	88812	32362	0	0	0	0	0	0	350
O88653	Ragulator complex protein LAMTOR3	Lamtor3	>sp|O88653|LTOR3_MOUSE Ragulator complex protein LAMTOR3 OS=Mus musculus GN=Lamtor3 PE=1 SV=1	1	2	21.8	13.553	124	3.3458e-07	0	166110	195980	213750	0	189380	152560	0	0	351
O88685	26S protease regulatory subunit 6A	Psmc3	>sp|O88685|PRS6A_MOUSE 26S protease regulatory subunit 6A OS=Mus musculus GN=Psmc3 PE=1 SV=2	1	4	13.8	49.548	442	5.0618e-20	39870	36968	18622	35155	39993	51070	23016	40023	40179	352
O88696	Putative ATP-dependent Clp protease proteolytic subunit, mitochondrial	Clpp	>sp|O88696|CLPP_MOUSE ATP-dependent Clp protease proteolytic subunit, mitochondrial OS=Mus musculus GN=Clpp PE=1 SV=1	1	2	9.6	29.8	272	0.00026535	0	0	0	0	0	0	4299	0	0	353
O88712;P56546	C-terminal-binding protein 1	Ctbp1	>sp|O88712|CTBP1_MOUSE C-terminal-binding protein 1 OS=Mus musculus GN=Ctbp1 PE=1 SV=2	2	6	15.6	47.744	441	3.0933e-19	27765	35415	30197	17020	10112	39585	46963	18431	40923	354
O88746	Target of Myb protein 1	Tom1	>sp|O88746|TOM1_MOUSE Target of Myb protein 1 OS=Mus musculus GN=Tom1 PE=1 SV=1	1	2	9.6	54.325	492	5.8994e-08	0	4780.1	0	0	0	0	6867.2	18674	0	355
O88844	Isocitrate dehydrogenase [NADP] cytoplasmic	Idh1	>sp|O88844|IDHC_MOUSE Isocitrate dehydrogenase [NADP] cytoplasmic OS=Mus musculus GN=Idh1 PE=1 SV=2	1	20	54.3	46.674	414	3.3218e-136	1125800	1230600	1533000	1239900	1173600	1433400	1099900	1133600	894530	356
O88947	Coagulation factor X;Factor X light chain;Factor X heavy chain;Activated factor Xa heavy chain	F10	>sp|O88947|FA10_MOUSE Coagulation factor X OS=Mus musculus GN=F10 PE=1 SV=1	1	2	5.6	54.017	481	1.3556e-09	13081	0	15683	17899	54747	0	0	0	14434	357
O88952;Q8JZS0;O88951	Protein lin-7 homolog C	Lin7c	>sp|O88952|LIN7C_MOUSE Protein lin-7 homolog C OS=Mus musculus GN=Lin7c PE=1 SV=2	3	5	29.4	21.834	197	5.7096e-12	157150	112340	168840	167050	101070	89519	63308	70346	223750	358
O88958;Q9CRC9	Glucosamine-6-phosphate isomerase 1	Gnpda1	>sp|O88958|GNPI1_MOUSE Glucosamine-6-phosphate isomerase 1 OS=Mus musculus GN=Gnpda1 PE=1 SV=3	2	3	11.4	32.549	289	6.1827e-17	0	43788	15758	0	16406	0	0	0	0	359
O88986	2-amino-3-ketobutyrate coenzyme A ligase, mitochondrial	Gcat	>sp|O88986|KBL_MOUSE 2-amino-3-ketobutyrate coenzyme A ligase, mitochondrial OS=Mus musculus GN=Gcat PE=1 SV=2	1	2	6.7	44.93	416	6.8739e-05	0	0	0	0	19208	0	20805	0	0	360
O88990	Alpha-actinin-3	Actn3	>sp|O88990|ACTN3_MOUSE Alpha-actinin-3 OS=Mus musculus GN=Actn3 PE=2 SV=1	1	17	21.9	103.04	900	0	23862	34528	13231	9508.4	39157	28134	13297	0	17996	361
O89017	Legumain	Lgmn	>sp|O89017|LGMN_MOUSE Legumain OS=Mus musculus GN=Lgmn PE=1 SV=1	1	3	9.9	49.372	435	2.5803e-90	631430	583310	477010	947070	575480	181360	152240	37173	127060	362
O89020;CON__REFSEQ:XP_585019	Afamin	Afm	>sp|O89020|AFAM_MOUSE Afamin OS=Mus musculus GN=Afm PE=1 SV=2	2	6	11.8	69.378	608	7.116e-30	111300	83592	48457	63658	24319	65753	82297	116530	80044	363
O89023	Tripeptidyl-peptidase 1	Tpp1	>sp|O89023|TPP1_MOUSE Tripeptidyl-peptidase 1 OS=Mus musculus GN=Tpp1 PE=1 SV=2	1	3	7.5	61.341	562	4.4658e-52	403310	402750	280780	316650	341630	209970	314230	160120	138500	364
O89053	Coronin-1A	Coro1a	>sp|O89053|COR1A_MOUSE Coronin-1A OS=Mus musculus GN=Coro1a PE=1 SV=5	1	12	39.9	50.989	461	1.7796e-72	722400	1239600	978010	1156300	547890	498610	134200	80151	124120	365
O89079	Coatomer subunit epsilon	Cope	>sp|O89079|COPE_MOUSE Coatomer subunit epsilon OS=Mus musculus GN=Cope PE=1 SV=3	1	7	30.8	34.567	308	2.9918e-43	32793	34575	40311	24340	103030	32234	37692	38731	50407	366
O89086	Putative RNA-binding protein 3	Rbm3	>sp|O89086|RBM3_MOUSE RNA-binding protein 3 OS=Mus musculus GN=Rbm3 PE=1 SV=1	1	8	64.7	16.604	153	6.775e-95	4484400	5499200	11719000	4133700	9729400	6936100	8626400	7519200	11242000	367
O89094	Caspase-14;Caspase-14 subunit p19;Caspase-14 subunit p10	Casp14	>sp|O89094|CASPE_MOUSE Caspase-14 OS=Mus musculus GN=Casp14 PE=1 SV=1	1	8	29.2	29.458	257	1.6726e-63	383500	317920	423690	514240	378030	290750	624660	376040	356960	368
P00329	Alcohol dehydrogenase 1	Adh1	>sp|P00329|ADH1_MOUSE Alcohol dehydrogenase 1 OS=Mus musculus GN=Adh1 PE=1 SV=2	1	6	20.8	39.771	375	1.6329e-18	132340	109580	97920	103150	54004	151070	150730	92752	81504	369
P00375	Dihydrofolate reductase	Dhfr	>sp|P00375|DYR_MOUSE Dihydrofolate reductase OS=Mus musculus GN=Dhfr PE=1 SV=3	1	2	18.2	21.606	187	5.4269e-07	11459	11404	0	10940	18929	0	8153.6	0	0	370
P00405	Cytochrome c oxidase subunit 2	Mtco2	>sp|P00405|COX2_MOUSE Cytochrome c oxidase subunit 2 OS=Mus musculus GN=Mtco2 PE=1 SV=1	1	5	27.8	25.976	227	6.8278e-27	878850	802990	718240	1036700	1441600	1376900	702890	1101000	1041700	371
P00493	Hypoxanthine-guanine phosphoribosyltransferase	Hprt1	>sp|P00493|HPRT_MOUSE Hypoxanthine-guanine phosphoribosyltransferase OS=Mus musculus GN=Hprt1 PE=1 SV=3	1	9	49.5	24.57	218	2.8007e-59	1473700	1391700	1039000	1575700	1121400	1142500	1229900	1176600	728250	372
P00920	Carbonic anhydrase 2	Ca2	>sp|P00920|CAH2_MOUSE Carbonic anhydrase 2 OS=Mus musculus GN=Ca2 PE=1 SV=4	1	9	50	29.032	260	4.6666e-133	4274500	4308000	3958900	3368100	3336700	3152800	2743100	4600200	2132800	373
P01027;CON__Q2UVX4	Complement C3;Complement C3 beta chain;Complement C3 alpha chain;C3a anaphylatoxin;Acylation stimulating protein;Complement C3b alpha chain;Complement C3c alpha chain fragment 1;Complement C3dg fragment;Complement C3g fragment;Complement C3d fragment;Complement C3f fragment;Complement C3c alpha chain fragment 2	C3	>sp|P01027|CO3_MOUSE Complement C3 OS=Mus musculus GN=C3 PE=1 SV=3	2	59	42	186.48	1663	0	3287000	5493400	5875400	2231400	1947500	2611600	1703300	3031900	2676900	374
P01029	Complement C4-B;Complement C4 beta chain;Complement C4 alpha chain;C4a anaphylatoxin;Complement C4 gamma chain	C4b	>sp|P01029|CO4B_MOUSE Complement C4-B OS=Mus musculus GN=C4b PE=1 SV=3	1	8	7.4	192.91	1738	2.5665e-202	23627	44499	40374	13883	17852	12897	10569	13274	13850	375
P01631;A0A0B4J1I0;F6XWB2;A0A0G2JDE5	Ig kappa chain V-II region 26-10	Igkv1-115	>sp|P01631|KV2A7_MOUSE Ig kappa chain V-II region 26-10 OS=Mus musculus PE=1 SV=1;>tr|A0A0B4J1I0|A0A0B4J1I0_MOUSE Protein Igkv1-110 (Fragment) OS=Mus musculus GN=Igkv1-110 PE=1 SV=4;>tr|F6XWB2|F6XWB2_MOUSE Protein Igkv1-99 (Fragment) OS=Mus musculus GN=Igk	4	2	32.7	12.273	113	4.1794e-18	3048800	652210	0	0	497610	0	514940	0	0	376
P01633;A0A0G2JGY3;P01634	Ig kappa chain V19-17	Igk-V19-17	>sp|P01633|KV5A1_MOUSE Ig kappa chain V19-17 OS=Mus musculus GN=Igk-V19-17 PE=1 SV=1;>tr|A0A0G2JGY3|A0A0G2JGY3_MOUSE Protein Igkv6-13 (Fragment) OS=Mus musculus GN=Igkv6-13 PE=1 SV=3	3	3	16.8	16.433	149	1.2232e-08	445940	393110	347730	0	85086	69786	54089	0	66385	377
P01635	Ig kappa chain V-V region K2		>sp|P01635|KV5A3_MOUSE Ig kappa chain V-V region K2 (Fragment) OS=Mus musculus PE=1 SV=1	1	4	40.9	12.581	115	1.0112e-26	852600	22293	1501900	15666	82815	158000	0	310250	30017	378
P01636	Ig kappa chain V-V region MOPC 149		>sp|P01636|KV5A4_MOUSE Ig kappa chain V-V region MOPC 149 OS=Mus musculus PE=1 SV=1	1	2	21.3	12.03	108	9.2101e-17	107340	0	278190	44061	0	0	0	80065	0	379
P01638;P01637;A0A075B5K0	Ig kappa chain V-V region L6;Ig kappa chain V-V region T1		>sp|P01638|KV5A6_MOUSE Ig kappa chain V-V region L6 (Fragment) OS=Mus musculus PE=4 SV=1;>sp|P01637|KV5A5_MOUSE Ig kappa chain V-V region T1 OS=Mus musculus PE=4 SV=1	3	3	33	12.986	115	4.8433e-09	0	100290	224340	0	0	0	0	41519	0	380
P01639	Ig kappa chain V-V region MOPC 41	Gm5571	>sp|P01639|KV5A7_MOUSE Ig kappa chain V-V region MOPC 41 OS=Mus musculus GN=Gm5571 PE=1 SV=1	1	1	10.8	14.311	130	1.1716e-19	0	0	0	0	0	0	0	0	47362	381
P01642	Ig kappa chain V-V region L7	Gm10881	>sp|P01642|KV5A9_MOUSE Ig kappa chain V-V region L7 (Fragment) OS=Mus musculus GN=Gm10881 PE=1 SV=1	1	2	23.5	12.615	115	3.1284e-05	248050	55255	0	51740	0	50213	0	0	0	382
P01645;P01644;P01647;P01646;P04946;P01643	Ig kappa chain V-V region HP 93G7;Ig kappa chain V-V region HP R16.7;Ig kappa chain V-V region HP 124E1;Ig kappa chain V-V region HP 123E6;Ig kappa chain V-V region NQ5-89.4		>sp|P01645|KV5AC_MOUSE Ig kappa chain V-V region HP 93G7 OS=Mus musculus PE=1 SV=1;>sp|P01644|KV5AB_MOUSE Ig kappa chain V-V region HP R16.7 OS=Mus musculus PE=1 SV=1;>sp|P01647|KV5AE_MOUSE Ig kappa chain V-V region HP 124E1 OS=Mus musculus PE=1 SV=1;>sp|P	6	4	50.9	11.954	108	2.246e-44	524860	560490	863010	358640	122850	163530	186360	179180	85712	383
P03977;P01656;P01654;P01655;A0A075B5P0	Ig kappa chain V-III region 50S10.1;Ig kappa chain V-III region MOPC 70;Ig kappa chain V-III region PC 2880/PC 1229;Ig kappa chain V-III region PC 7132		>sp|P03977|KV3A4_MOUSE Ig kappa chain V-III region 50S10.1 OS=Mus musculus PE=1 SV=1;>sp|P01656|KV3A3_MOUSE Ig kappa chain V-III region MOPC 70 OS=Mus musculus PE=1 SV=1;>sp|P01654|KV3A1_MOUSE Ig kappa chain V-III region PC 2880/PC 1229 OS=Mus musculus PE=	5	2	30.6	12.042	111	2.341e-60	0	0	0	0	0	0	0	12593	0	384
P01660;P01669;P01657;P01659	Ig kappa chain V-III region PC 3741/TEPC 111;Ig kappa chain V-III region PC 7769;Ig kappa chain V-III region PC 2413;Ig kappa chain V-III region TEPC 124		>sp|P01660|KV3A8_MOUSE Ig kappa chain V-III region PC 3741/TEPC 111 OS=Mus musculus PE=1 SV=1;>sp|P01669|KV3AH_MOUSE Ig kappa chain V-III region PC 7769 OS=Mus musculus PE=1 SV=1;>sp|P01657|KV3A5_MOUSE Ig kappa chain V-III region PC 2413 OS=Mus musculus PE	4	2	26.1	12.099	111	4.2897e-69	0	0	151630	0	0	0	0	0	0	385
P01663;P01662	Ig kappa chain V-III region PC 4050;Ig kappa chain V-III region ABPC 22/PC 9245		>sp|P01663|KV3AB_MOUSE Ig kappa chain V-III region PC 4050 OS=Mus musculus PE=1 SV=1;>sp|P01662|KV3AA_MOUSE Ig kappa chain V-III region ABPC 22/PC 9245 OS=Mus musculus PE=1 SV=1	2	2	30.6	12.005	111	4.344e-06	0	0	0	0	0	30462	0	0	0	386
P01671;P01673;P01672;P01670;A0A0G2JGN0;P01661	Ig kappa chain V-III region PC 7175;Ig kappa chain V-III region PC 2485/PC 4039;Ig kappa chain V-III region PC 7940;Ig kappa chain V-III region PC 6684		>sp|P01671|KV3AJ_MOUSE Ig kappa chain V-III region PC 7175 OS=Mus musculus PE=1 SV=1;>sp|P01673|KV3AL_MOUSE Ig kappa chain V-III region PC 2485/PC 4039 OS=Mus musculus PE=1 SV=1;>sp|P01672|KV3AK_MOUSE Ig kappa chain V-III region PC 7940 OS=Mus musculus PE=	6	3	40.5	12.01	111	9.7346e-60	92979	97367	135090	49497	15040	48593	17960	46756	34625	387
P01679;P01678;P01677;P01676;P01675;P04944;P04941;P04940;A0A0G2JGE7;A0A0B4J1I5;A0A0B4J1I8	Ig kappa chain V-VI region J539;Ig kappa chain V-VI region SAPC 10;Ig kappa chain V-VI region TEPC 601/TEPC 191;Ig kappa chain V-VI region XRPC 24;Ig kappa chain V-VI region XRPC 44;Ig kappa chain V-VI region NQ5-78.2.6;Ig kappa chain V-VI region NQ2-48.2.2;Ig kappa chain V-VI region NQ2-17.4.1		>sp|P01679|KV6A5_MOUSE Ig kappa chain V-VI region J539 OS=Mus musculus PE=1 SV=1;>sp|P01678|KV6A4_MOUSE Ig kappa chain V-VI region SAPC 10 OS=Mus musculus PE=1 SV=1;>sp|P01677|KV6A3_MOUSE Ig kappa chain V-VI region TEPC 601/TEPC 191 OS=Mus musculus PE=1 SV	11	2	24.3	11.502	107	9.0392e-05	40090	16201	0	0	14886	65703	0	0	0	388
P01831	Thy-1 membrane glycoprotein	Thy1	>sp|P01831|THY1_MOUSE Thy-1 membrane glycoprotein OS=Mus musculus GN=Thy1 PE=1 SV=1	1	5	32.1	18.08	162	8.7005e-279	3319000	3884400	1914600	3295200	3327900	2253700	1512600	1468600	1245000	389
P01837	Ig kappa chain C region		>sp|P01837|IGKC_MOUSE Ig kappa chain C region OS=Mus musculus PE=1 SV=1	1	6	81.1	11.778	106	1.0532e-70	2701400	1336800	2225700	1173800	965350	1537300	380870	328800	385720	390
P01844;P01845	Ig lambda-2 chain C region;Ig lambda-3 chain C region	Iglc2;Iglc3	>sp|P01844|LAC2_MOUSE Ig lambda-2 chain C region OS=Mus musculus GN=Iglc2 PE=1 SV=1;>sp|P01845|LAC3_MOUSE Ig lambda-3 chain C region OS=Mus musculus GN=Iglc3 PE=1 SV=1	2	2	32.7	11.254	104	3.6401e-07	41853	675260	18941	33179	21515	42778	0	12818	12344	391
P01863;P01865;P84751	Ig gamma-2A chain C region, A allele;Ig gamma-2A chain C region, membrane-bound form	Ighg;Igh-1a	>sp|P01863|GCAA_MOUSE Ig gamma-2A chain C region, A allele OS=Mus musculus GN=Ighg PE=1 SV=1;>sp|P01865|GCAM_MOUSE Ig gamma-2A chain C region, membrane-bound form OS=Mus musculus GN=Igh-1a PE=1 SV=3	3	6	33	36.389	330	6.676e-33	0	0	0	0	0	0	0	100550	0	392
P01867	Ig gamma-2B chain C region	Igh-3	>sp|P01867|IGG2B_MOUSE Ig gamma-2B chain C region OS=Mus musculus GN=Igh-3 PE=1 SV=3	1	10	32.2	44.259	404	3.7263e-71	2559500	866300	2222600	1285500	782990	2045200	394080	168330	553580	393
P01869	Ig gamma-1 chain C region, membrane-bound form	Ighg1	>sp|P01869|IGH1M_MOUSE Ig gamma-1 chain C region, membrane-bound form OS=Mus musculus GN=Ighg1 PE=1 SV=2	1	7	27.2	43.386	393	4.359e-41	1163500	2039600	3706900	353860	866090	529650	84219	223530	70572	394
P01872	Ig mu chain C region secreted form	Igh-6	>sp|P01872|IGHM_MOUSE Ig mu chain C region OS=Mus musculus GN=Ighm PE=1 SV=2	1	10	22.9	49.971	454	1.304e-222	310440	157360	188750	229570	88037	328000	117640	50548	39717	395
P01887	Beta-2-microglobulin	B2m	>sp|P01887|B2MG_MOUSE Beta-2-microglobulin OS=Mus musculus GN=B2m PE=1 SV=2	1	2	16	13.779	119	1.3196e-10	1225500	1106000	1758900	1582700	812070	402280	899280	574130	972960	396
P01897;P01896	H-2 class I histocompatibility antigen, L-D alpha chain;H-2 class I histocompatibility antigen, alpha chain	H2-L	>sp|P01897|HA1L_MOUSE H-2 class I histocompatibility antigen, L-D alpha chain OS=Mus musculus GN=H2-L PE=1 SV=2;>sp|P01896|HA1Z_MOUSE H-2 class I histocompatibility antigen, alpha chain (Fragment) OS=Mus musculus PE=2 SV=1	2	4	12.4	40.711	362	2.5176e-19	31837	25571	30364	30635	19158	0	0	9940.8	15263	397
P01898;O19441;G3UXE9;V9GXR0	H-2 class I histocompatibility antigen, Q10 alpha chain	H2-Q10	>sp|P01898|HA10_MOUSE H-2 class I histocompatibility antigen, Q10 alpha chain OS=Mus musculus GN=H2-Q10 PE=1 SV=3	4	7	26.2	37.251	325	8.4478e-34	220220	144610	80413	199410	105300	73062	87257	74059	87856	398
P01901;P06339	H-2 class I histocompatibility antigen, K-B alpha chain	H2-K1	>sp|P01901|HA1B_MOUSE H-2 class I histocompatibility antigen, K-B alpha chain OS=Mus musculus GN=H2-K1 PE=1 SV=1	2	6	22.2	41.301	369	1.3786e-20	42258	20157	23483	34851	17196	14615	0	0	0	399
P01921	H-2 class II histocompatibility antigen, A-D beta chain	H2-Ab1	>sp|P01921|HB2D_MOUSE H-2 class II histocompatibility antigen, A-D beta chain OS=Mus musculus GN=H2-Ab1 PE=1 SV=1	1	2	11.3	29.954	265	4.4865e-09	0	27019	0	0	0	0	0	0	0	400
P01942	Hemoglobin subunit alpha	Hba	>sp|P01942|HBA_MOUSE Hemoglobin subunit alpha OS=Mus musculus GN=Hba PE=1 SV=2	1	8	73.9	15.085	142	3.2606e-220	199600000	348720000	275740000	197240000	185770000	241410000	245020000	274260000	227860000	401
P02088	Hemoglobin subunit beta-1	Hbb-b1	>sp|P02088|HBB1_MOUSE Hemoglobin subunit beta-1 OS=Mus musculus GN=Hbb-b1 PE=1 SV=2	1	16	95.9	15.84	147	0	73996000	0	1902200	12257000	117560	259830	0	0	0	402
P02089	Hemoglobin subunit beta-2	Hbb-b2	>sp|P02089|HBB2_MOUSE Hemoglobin subunit beta-2 OS=Mus musculus GN=Hbb-b2 PE=1 SV=2	1	15	91.8	15.878	147	0	35071000	0	132830	403330	0	32656	0	55095	0	403
P84244;P02301	Histone H3.3;Histone H3.3C	H3f3a;H3f3c	>sp|P84244|H33_MOUSE Histone H3.3 OS=Mus musculus GN=H3f3a PE=1 SV=2;>sp|P02301|H3C_MOUSE Histone H3.3C OS=Mus musculus GN=H3f3c PE=3 SV=3	2	8	55.1	15.328	136	2.2353e-110	468090	1566700	50761	157530	827910	6890000	129050	3860500	490910	404
P02463;Q63ZW6	Collagen alpha-1(IV) chain;Arresten	Col4a1;Col4a5	>sp|P02463|CO4A1_MOUSE Collagen alpha-1(IV) chain OS=Mus musculus GN=Col4a1 PE=1 SV=4;>tr|Q63ZW6|Q63ZW6_MOUSE Col4a5 protein OS=Mus musculus GN=Col4a5 PE=1 SV=1	2	2	1.8	160.68	1669	4.5431e-08	0	41718	58029	37508	123240	52043	0	54451	36561	405
P02468	Laminin subunit gamma-1	Lamc1	>sp|P02468|LAMC1_MOUSE Laminin subunit gamma-1 OS=Mus musculus GN=Lamc1 PE=1 SV=2	1	12	10.4	177.3	1607	1.7959e-74	310400	274320	243740	278200	285380	364070	420670	299970	344190	406
P02469	Laminin subunit beta-1	Lamb1	>sp|P02469|LAMB1_MOUSE Laminin subunit beta-1 OS=Mus musculus GN=Lamb1 PE=1 SV=3	1	7	5.5	197.09	1786	1.2784e-17	35449	30942	34887	37166	31411	36682	23147	26064	27629	407
P02816	Prolactin-inducible protein homolog	Pip	>sp|P02816|PIP_MOUSE Prolactin-inducible protein homolog OS=Mus musculus GN=Pip PE=2 SV=3	1	6	50	16.823	146	2.047e-103	2938900	1209700	1166900	1386000	1396000	1250600	627560	821330	583640	408
P03930	ATP synthase protein 8	Mtatp8	>sp|P03930|ATP8_MOUSE ATP synthase protein 8 OS=Mus musculus GN=Mtatp8 PE=1 SV=1	1	1	14.9	7.7662	67	1.0481e-23	0	0	0	0	0	0	0	0	1116900	410
P03953	Complement factor D	Cfd	>sp|P03953|CFAD_MOUSE Complement factor D OS=Mus musculus GN=Cfd PE=1 SV=1	1	3	16.6	28.057	259	2.146e-14	317610	236620	294240	247070	215310	171290	362010	531250	643930	411
P03958	Adenosine deaminase	Ada	>sp|P03958|ADA_MOUSE Adenosine deaminase OS=Mus musculus GN=Ada PE=1 SV=3	1	3	10.2	39.991	352	5.3264e-10	33950	36786	59923	22222	40111	32560	16741	0	0	412
P04104	Keratin, type II cytoskeletal 1	Krt1	>sp|P04104|K2C1_MOUSE Keratin, type II cytoskeletal 1 OS=Mus musculus GN=Krt1 PE=1 SV=4	1	51	73.2	65.605	637	0	248430000	137600000	164620000	209990000	283950000	203040000	235980000	218110000	166610000	413
430390;430391;430392;430393;430394;430395;430396;430397;430398;430399;430400;430401;430402;430403;430404;430405;430406;430407;430408;430409;430410;430411;430412;430413;430414;430415;430416;430417;430418;430419;430420;430421;430422;430423;430424;430425;430426;430427;430428;430429;430430;430431;430432;430433;430434;430435;430436;430437;430438;430439;430440;430441;430442;430443;430444;430445;430446;…
P04117;A0A0A6YW05;P24526;O08716	Fatty acid-binding protein, adipocyte	Fabp4	>sp|P04117|FABP4_MOUSE Fatty acid-binding protein, adipocyte OS=Mus musculus GN=Fabp4 PE=1 SV=3	4	11	70.5	14.65	132	0	15349000	15245000	37362000	25408000	12864000	19114000	11069000	9976900	15463000	414
P04247	Myoglobin	Mb	>sp|P04247|MYG_MOUSE Myoglobin OS=Mus musculus GN=Mb PE=1 SV=3	1	17	77.9	17.069	154	0	29429000	20410000	28139000	36776000	43146000	31260000	68957000	70474000	69596000	415
P04370	Myelin basic protein	Mbp	>sp|P04370|MBP_MOUSE Myelin basic protein OS=Mus musculus GN=Mbp PE=1 SV=2	1	6	19.2	27.167	250	4.3032e-107	17113000	15979000	19647000	19915000	10956000	13622000	20462000	14594000	22349000	416
P04919	Band 3 anion transport protein	Slc4a1	>sp|P04919|B3AT_MOUSE Band 3 anion transport protein OS=Mus musculus GN=Slc4a1 PE=1 SV=1	1	7	8.7	103.13	929	8.4568e-19	146830	187740	182620	76664	93138	122880	52243	188970	57438	417
P04939;Q80YX8	Major urinary protein 3	Mup3;Mup21	>sp|P04939|MUP3_MOUSE Major urinary protein 3 OS=Mus musculus GN=Mup3 PE=1 SV=1;>tr|Q80YX8|Q80YX8_MOUSE Major urinary protein 26 OS=Mus musculus GN=Mup21 PE=2 SV=1	2	2	11.4	21.464	184	2.3623e-08	0	0	0	0	0	0	0	0	0	418
P04945	Ig kappa chain V-VI region NQ2-6.1		>sp|P04945|KV6AB_MOUSE Ig kappa chain V-VI region NQ2-6.1 OS=Mus musculus PE=2 SV=1	1	1	14.8	11.713	108	0.00014284	0	0	0	0	0	15158	0	0	0	419
P05063	Fructose-bisphosphate aldolase C	Aldoc	>sp|P05063|ALDOC_MOUSE Fructose-bisphosphate aldolase C OS=Mus musculus GN=Aldoc PE=1 SV=4	1	2	6.3	39.394	363	3.8276e-06	0	0	0	0	4750.3	0	0	0	0	420
P05064;A6ZI46;A6ZI47;Q91Y97	Fructose-bisphosphate aldolase A;Fructose-bisphosphate aldolase	Aldoa;Aldoart1	>sp|P05064|ALDOA_MOUSE Fructose-bisphosphate aldolase A OS=Mus musculus GN=Aldoa PE=1 SV=2;>tr|A6ZI46|A6ZI46_MOUSE Fructose-bisphosphate aldolase OS=Mus musculus GN=Aldoart1 PE=1 SV=1	4	29	79.7	39.355	364	0	19447000	15168000	20651000	15686000	18485000	13675000	28616000	28105000	24739000	421
P05132	cAMP-dependent protein kinase catalytic subunit alpha	Prkaca	>sp|P05132|KAPCA_MOUSE cAMP-dependent protein kinase catalytic subunit alpha OS=Mus musculus GN=Prkaca PE=1 SV=3	1	4	12.5	40.57	351	4.9042e-12	28960	32913	35841	37665	33747	36905	21853	23926	49134	422
P05201	Aspartate aminotransferase, cytoplasmic	Got1	>sp|P05201|AATC_MOUSE Aspartate aminotransferase, cytoplasmic OS=Mus musculus GN=Got1 PE=1 SV=3	1	22	64.9	46.247	413	2.4134e-193	1741800	1312500	1819600	1041900	1023600	1892300	2322600	3204500	2189300	423
P05202	Aspartate aminotransferase, mitochondrial	Got2	>sp|P05202|AATM_MOUSE Aspartate aminotransferase, mitochondrial OS=Mus musculus GN=Got2 PE=1 SV=1	1	19	41.2	47.411	430	0	4251300	2760600	4225500	3010700	2960500	4294900	4432900	5215900	3464900	424
P05214	Tubulin alpha-3 chain	Tuba3a	>sp|P05214|TBA3_MOUSE Tubulin alpha-3 chain OS=Mus musculus GN=Tuba3a PE=1 SV=1	1	21	54.2	49.959	450	0	437350	645900	819740	3593200	658080	2341100	185930	925740	869340	425
P05366	Serum amyloid A-1 protein	Saa1	>sp|P05366|SAA1_MOUSE Serum amyloid A-1 protein OS=Mus musculus GN=Saa1 PE=1 SV=2	1	3	26.2	13.77	122	7.4478e-11	0	122060	405860	28848	30850	0	0	0	0	426
P05555	Integrin alpha-M	Itgam	>sp|P05555|ITAM_MOUSE Integrin alpha-M OS=Mus musculus GN=Itgam PE=1 SV=2	1	8	9.5	127.48	1153	7.0618e-34	50639	82608	73428	53386	58964	23940	16435	16404	27907	427
P05977	Myosin light chain 1/3, skeletal muscle isoform	Myl1	>sp|P05977|MYL1_MOUSE Myosin light chain 1/3, skeletal muscle isoform OS=Mus musculus GN=Myl1 PE=1 SV=2	1	20	90.4	20.594	188	0	40308000	32159000	32364000	38825000	33737000	37058000	67870000	69570000	79962000	428
P06151;P00342	L-lactate dehydrogenase A chain	Ldha	>sp|P06151|LDHA_MOUSE L-lactate dehydrogenase A chain OS=Mus musculus GN=Ldha PE=1 SV=3	2	20	49.7	36.498	332	0	11261000	12054000	11428000	13200000	21008000	12252000	13828000	14398000	19261000	429
P06330;P01757;P01756	Ig heavy chain V region AC38 205.12		>sp|P06330|HVM51_MOUSE Ig heavy chain V region AC38 205.12 OS=Mus musculus PE=1 SV=1	3	3	40.7	12.934	118	3.0058e-26	325040	177140	357130	0	38200	182890	0	41094	70147	430
P06344	H-2 class II histocompatibility antigen, A-U beta chain		>sp|P06344|HB2U_MOUSE H-2 class II histocompatibility antigen, A-U beta chain OS=Mus musculus PE=1 SV=1	1	3	13.7	30.041	263	2.5249e-09	51061	82841	16050	27676	29718	75228	0	13427	0	431
P06683	Complement component C9	C9	>sp|P06683|CO9_MOUSE Complement component C9 OS=Mus musculus GN=C9 PE=1 SV=2	1	1	2.2	62.002	548	9.3727e-21	0	0	0	0	0	0	22572	0	0	432
P06684	Complement C5;Complement C5 beta chain;Complement C5 alpha chain;C5a anaphylatoxin;Complement C5 alpha chain	C5	>sp|P06684|CO5_MOUSE Complement C5 OS=Mus musculus GN=C5 PE=1 SV=2	1	1	0.8	188.88	1680	2.2697e-15	0	0	0	0	0	0	0	0	18954	433
P06728	Apolipoprotein A-IV	Apoa4	>sp|P06728|APOA4_MOUSE Apolipoprotein A-IV OS=Mus musculus GN=Apoa4 PE=1 SV=3	1	22	73.4	45.029	395	0	6593700	7246800	4439500	5606100	3133100	6617700	6003800	6432800	6391800	434
P06745;CON__Q3ZBD7	Glucose-6-phosphate isomerase	Gpi	>sp|P06745|G6PI_MOUSE Glucose-6-phosphate isomerase OS=Mus musculus GN=Gpi PE=1 SV=4	2	18	38.7	62.766	558	0	2529200	2407300	2479000	2875000	2637800	2921400	1883600	3153100	4227500	435
P06797	Cathepsin L1;Cathepsin L1 heavy chain;Cathepsin L1 light chain	Ctsl1	>sp|P06797|CATL1_MOUSE Cathepsin L1 OS=Mus musculus GN=Ctsl PE=1 SV=2	1	2	8.7	37.547	334	1.7052e-23	46835	0	34144	19739	62686	49643	24323	31327	40965	436
P06800	Receptor-type tyrosine-protein phosphatase C	Ptprc	>sp|P06800|PTPRC_MOUSE Receptor-type tyrosine-protein phosphatase C OS=Mus musculus GN=Ptprc PE=1 SV=3	1	1	0.9	144.6	1291	0.00020954	0	12819	0	0	0	0	0	0	0	437
P06801	NADP-dependent malic enzyme	Me1	>sp|P06801|MAOX_MOUSE NADP-dependent malic enzyme OS=Mus musculus GN=Me1 PE=1 SV=2	1	9	24.7	63.953	572	1.5137e-138	76699	52272	97857	60368	86266	72633	56273	75619	43075	438
P06909	Complement factor H	Cfh	>sp|P06909|CFAH_MOUSE Complement factor H OS=Mus musculus GN=Cfh PE=1 SV=2	1	7	6	139.14	1234	8.1925e-16	35536	163170	101590	105500	45214	26554	40011	35495	78856	439
P07091	Protein S100-A4	S100a4	>sp|P07091|S10A4_MOUSE Protein S100-A4 OS=Mus musculus GN=S100a4 PE=1 SV=1	1	6	42.6	11.721	101	3.8854e-147	23920000	15195000	42034000	15572000	38592000	29059000	29288000	30885000	27345000	440
P07214	SPARC	Sparc	>sp|P07214|SPRC_MOUSE SPARC OS=Mus musculus GN=Sparc PE=1 SV=1	1	8	27.5	34.45	302	1.1509e-26	126060	113480	152750	178130	195410	145250	89274	53020	177740	441
P07309	Transthyretin	Ttr	>sp|P07309|TTHY_MOUSE Transthyretin OS=Mus musculus GN=Ttr PE=1 SV=1	1	7	63.3	15.776	147	1.8195e-171	37925000	13805000	6605300	15702000	7023400	11239000	23677000	15047000	29672000	442
P07310	Creatine kinase M-type	Ckm	>sp|P07310|KCRM_MOUSE Creatine kinase M-type OS=Mus musculus GN=Ckm PE=1 SV=1	1	20	60.9	43.044	381	0	13258000	7515000	10832000	10894000	10083000	13407000	17528000	20824000	19259000	443
P07356;REV__Q8BND4	Annexin A2	Anxa2	>sp|P07356|ANXA2_MOUSE Annexin A2 OS=Mus musculus GN=Anxa2 PE=1 SV=2	2	32	77.9	38.676	339	0	33993000	34179000	34948000	43682000	45161000	42233000	33148000	33876000	46432000	444
P07724	Serum albumin	Alb	>sp|P07724|ALBU_MOUSE Serum albumin OS=Mus musculus GN=Alb PE=1 SV=3	1	52	77.5	68.692	608	0	528660000	416230000	239100000	264380000	214230000	308800000	393320000	352970000	434350000	445
0633;330634;330635;330636;330637;330638;330639;330640;330641;330642;330643;330644;330645;330646;330647;330648;330649;330650;330651;330652;330653;330654;330655;330656;330657;330658;330659;330660;330661;330662;330663;330664;330665;330666;330667;330668;330669;330670;330671;330672;330673;330674;330675;330676;330677;330678;330679;330680;330681;330682;330683;330684;330685;330686;330687;330688;330689;33…
1;236702;236703;236704;236705;236706;236707;236708;236709;236710;236711;236712;236713;236714;236715;236716;236717;236718;236719;236720;236721;236722;236723;236724;236725;236726;236727;236728;236729;236730;236731;236732;236733;236734;236735;236736;236737;236738;236739;236740;236741;236742;236743;250996;250997;250998;250999;251000;251001;251002;251003;251004;251005;251006;251007;251008;251009;25101…
P07743	BPI fold-containing family A member 2	Bpifa2	>sp|P07743|BPIA2_MOUSE BPI fold-containing family A member 2 OS=Mus musculus GN=Bpifa2 PE=1 SV=1	1	4	20.9	24.753	235	1.4122e-133	72608	0	12221	8363.7	335870	0	0	6104.1	0	446
P07759;P29621;Q80X76	Serine protease inhibitor A3K	Serpina3k	>sp|P07759|SPA3K_MOUSE Serine protease inhibitor A3K OS=Mus musculus GN=Serpina3k PE=1 SV=2	3	23	53.8	46.879	418	0	2408200	5905100	1931300	1507300	773660	2009400	13544000	5823400	10628000	447
P07901	Heat shock protein HSP 90-alpha	Hsp90aa1	>sp|P07901|HS90A_MOUSE Heat shock protein HSP 90-alpha OS=Mus musculus GN=Hsp90aa1 PE=1 SV=4	1	24	32.1	84.787	733	0	614810	731300	708550	600960	643770	532870	611890	527070	469540	448
P08003	Protein disulfide-isomerase A4	Pdia4	>sp|P08003|PDIA4_MOUSE Protein disulfide-isomerase A4 OS=Mus musculus GN=Pdia4 PE=1 SV=3	1	16	30.3	71.982	638	3.0369e-53	211380	172780	206330	338800	189090	236430	106010	100050	153790	449
P08030	Adenine phosphoribosyltransferase	Aprt	>sp|P08030|APT_MOUSE Adenine phosphoribosyltransferase OS=Mus musculus GN=Aprt PE=1 SV=2	1	7	51.1	19.724	180	7.9986e-27	327660	541780	279760	516050	597920	669430	220510	228030	357920	450
P08032	Spectrin alpha chain, erythrocytic 1	Spta1	>sp|P08032|SPTA1_MOUSE Spectrin alpha chain, erythrocytic 1 OS=Mus musculus GN=Spta1 PE=1 SV=3	1	4	2.1	279.86	2415	1.7388e-10	6033.1	6608.8	4998.3	6243.4	6782.7	0	0	0	0	451
P08071	Lactotransferrin	Ltf	>sp|P08071|TRFL_MOUSE Lactotransferrin OS=Mus musculus GN=Ltf PE=1 SV=4	1	19	31.4	77.837	707	4.9784e-90	147380	847500	588530	701580	493110	117550	12323	14990	41600	452
P08074	Carbonyl reductase [NADPH] 2	Cbr2	>sp|P08074|CBR2_MOUSE Carbonyl reductase [NADPH] 2 OS=Mus musculus GN=Cbr2 PE=1 SV=1	1	12	73.8	25.958	244	5.6808e-81	1505600	1815400	1092500	1396200	1367900	1290200	1454900	1282800	929170	453
P08113	Endoplasmin	Hsp90b1	>sp|P08113|ENPL_MOUSE Endoplasmin OS=Mus musculus GN=Hsp90b1 PE=1 SV=2	1	36	45.1	92.475	802	0	2888400	3406700	2986900	2658400	2720900	1666800	2214600	2641600	2238900	454
P08121	Collagen alpha-1(III) chain	Col3a1	>sp|P08121|CO3A1_MOUSE Collagen alpha-1(III) chain OS=Mus musculus GN=Col3a1 PE=1 SV=4	1	11	11.3	138.94	1464	1.2579e-35	334470	521310	1428700	458390	1038300	519360	2179600	994180	2154800	455
P08122	Collagen alpha-2(IV) chain;Canstatin	Col4a2	>sp|P08122|CO4A2_MOUSE Collagen alpha-2(IV) chain OS=Mus musculus GN=Col4a2 PE=1 SV=4	1	5	3.6	167.32	1707	2.6134e-23	6702300	7266900	9314600	13083000	14787000	18139000	12007000	10806000	7815400	456
P08207	Protein S100-A10	S100a10	>sp|P08207|S10AA_MOUSE Protein S100-A10 OS=Mus musculus GN=S100a10 PE=1 SV=2	1	6	49.5	11.186	97	4.03e-26	4607900	3111800	3197300	4542000	5311600	4298900	5965600	5922600	4139900	457
P08226	Apolipoprotein E	Apoe	>sp|P08226|APOE_MOUSE Apolipoprotein E OS=Mus musculus GN=Apoe PE=1 SV=2	1	15	43.1	35.866	311	9.146e-185	2961400	3585500	3069500	2155100	2107000	2995600	1785700	1668800	1987900	458
P08228	Superoxide dismutase [Cu-Zn]	Sod1	>sp|P08228|SODC_MOUSE Superoxide dismutase [Cu-Zn] OS=Mus musculus GN=Sod1 PE=1 SV=2	1	6	39	15.942	154	3.9803e-102	31717000	29348000	27178000	30667000	10422000	16107000	19406000	21832000	17509000	459
P08249	Malate dehydrogenase, mitochondrial	Mdh2	>sp|P08249|MDHM_MOUSE Malate dehydrogenase, mitochondrial OS=Mus musculus GN=Mdh2 PE=1 SV=3	1	16	61.2	35.611	338	0	8794900	6220500	7422300	7037100	6309600	9266200	5705000	7677600	9251500	460
P08551	Neurofilament light polypeptide	Nefl	>sp|P08551|NFL_MOUSE Neurofilament light polypeptide OS=Mus musculus GN=Nefl PE=1 SV=5	1	24	42.5	61.508	543	1.0653e-177	430160	460700	596750	306820	542220	852430	460540	567540	1022100	461
P08553	Neurofilament medium polypeptide	Nefm	>sp|P08553|NFM_MOUSE Neurofilament medium polypeptide OS=Mus musculus GN=Nefm PE=1 SV=4	1	19	26.5	95.915	848	2.0769e-190	622560	544050	579180	511770	479820	534170	682520	558260	655740	462
P08556	GTPase NRas	Nras	>sp|P08556|RASN_MOUSE GTPase NRas OS=Mus musculus GN=Nras PE=1 SV=1	1	5	30.7	21.199	189	1.1475e-13	151520	199660	0	100430	156860	131200	108180	88788	82985	463
P08752;B2RSH2;P20612;P18872;Q3V3I2;P50149	Guanine nucleotide-binding protein G(i) subunit alpha-2	Gnai2	>sp|P08752|GNAI2_MOUSE Guanine nucleotide-binding protein G(i) subunit alpha-2 OS=Mus musculus GN=Gnai2 PE=1 SV=5	6	14	47.6	40.489	355	2.2297e-230	807310	852380	840410	824940	577240	1060100	549870	553330	389470	464
P08905	Lysozyme C-2	Lyz2	>sp|P08905|LYZ2_MOUSE Lysozyme C-2 OS=Mus musculus GN=Lyz2 PE=1 SV=2	1	2	14.9	16.689	148	6.1911e-23	1334300	3318000	1233900	2776300	1015000	843260	127090	83607	330300	465
P09055	Integrin beta-1	Itgb1	>sp|P09055|ITB1_MOUSE Integrin beta-1 OS=Mus musculus GN=Itgb1 PE=1 SV=1	1	9	12.4	88.231	798	2.9426e-47	100770	112380	148470	161330	114540	162910	190050	181800	112290	466
P09103	Protein disulfide-isomerase	P4hb	>sp|P09103|PDIA1_MOUSE Protein disulfide-isomerase OS=Mus musculus GN=P4hb PE=1 SV=2	1	26	56.8	57.058	509	0	5775100	4456100	4763500	5578800	4346000	4574800	3650000	3257500	2819600	467
P09242	Alkaline phosphatase, tissue-nonspecific isozyme	Alpl	>sp|P09242|PPBT_MOUSE Alkaline phosphatase, tissue-nonspecific isozyme OS=Mus musculus GN=Alpl PE=1 SV=2	1	6	15.3	57.514	524	7.5091e-23	413310	1045300	2114900	2032800	466440	3649300	2478500	2620200	3724000	468
P09405	Nucleolin	Ncl	>sp|P09405|NUCL_MOUSE Nucleolin OS=Mus musculus GN=Ncl PE=1 SV=2	1	21	29.8	76.722	707	0	4211500	3395100	2993100	2845100	2844700	3185200	2605700	3648700	4441800	469
P09411;P09041	Phosphoglycerate kinase 1	Pgk1	>sp|P09411|PGK1_MOUSE Phosphoglycerate kinase 1 OS=Mus musculus GN=Pgk1 PE=1 SV=4	2	26	69.1	44.55	417	0	6111700	4647000	5524600	4944600	5926800	4754900	4254900	5975500	4930700	470
P09470	Angiotensin-converting enzyme;Angiotensin-converting enzyme, soluble form	Ace	>sp|P09470|ACE_MOUSE Angiotensin-converting enzyme OS=Mus musculus GN=Ace PE=1 SV=3	1	4	3.7	150.92	1312	4.4747e-73	19052	37547	19280	17115	20155	11359	22335	8524.1	32277	471
P09528	Ferritin heavy chain	Fth1	>sp|P09528|FRIH_MOUSE Ferritin heavy chain OS=Mus musculus GN=Fth1 PE=1 SV=2	1	14	64.3	21.066	182	1.4153e-92	26148000	21470000	21304000	23061000	13169000	12307000	11002000	7768200	7829100	472
P09541	Myosin light chain 4	Myl4	>sp|P09541|MYL4_MOUSE Myosin light chain 4 OS=Mus musculus GN=Myl4 PE=1 SV=3	1	4	23.8	21.159	193	2.4425e-43	0	0	0	0	0	0	0	0	2972.6	473
P09542	Myosin light chain 3	Myl3	>sp|P09542|MYL3_MOUSE Myosin light chain 3 OS=Mus musculus GN=Myl3 PE=1 SV=4	1	10	61.3	22.421	204	1.0073e-138	654540	206950	391540	469830	350340	203210	1858100	1888400	1469900	474
P09671	Superoxide dismutase [Mn], mitochondrial	Sod2	>sp|P09671|SODM_MOUSE Superoxide dismutase [Mn], mitochondrial OS=Mus musculus GN=Sod2 PE=1 SV=3	1	6	26.6	24.603	222	3.0113e-112	1993900	1487400	1599000	1453400	969450	1194800	1087500	1386400	1007700	475
P09803	Cadherin-1;E-Cad/CTF1;E-Cad/CTF2;E-Cad/CTF3	Cdh1	>sp|P09803|CADH1_MOUSE Cadherin-1 OS=Mus musculus GN=Cdh1 PE=1 SV=1	1	6	13.2	98.255	884	6.0951e-53	44073	36547	22177	44947	48245	33187	37468	43655	31483	476
P09813	Apolipoprotein A-II	Apoa2	>sp|P09813|APOA2_MOUSE Apolipoprotein A-II OS=Mus musculus GN=Apoa2 PE=1 SV=2	1	2	18.6	11.309	102	1.8494e-08	21573000	16282000	4197200	4438500	11270000	9297500	17532000	11080000	10154000	477
Q3THW5;P0C0S6	Histone H2A.V;Histone H2A.Z	H2afv;H2afz	>sp|Q3THW5|H2AV_MOUSE Histone H2A.V OS=Mus musculus GN=H2afv PE=1 SV=3;>sp|P0C0S6|H2AZ_MOUSE Histone H2A.Z OS=Mus musculus GN=H2afz PE=1 SV=2	2	5	31.2	13.509	128	5.6663e-23	3067800	4020000	5473400	5272500	3916200	6451100	4702500	3841700	6257400	478
P0CW02;P0CW03	Lymphocyte antigen 6C1;Lymphocyte antigen 6C2	Ly6c1;Ly6c2	>sp|P0CW02|LY6C1_MOUSE Lymphocyte antigen 6C1 OS=Mus musculus GN=Ly6c1 PE=2 SV=1;>sp|P0CW03|LY6C2_MOUSE Lymphocyte antigen 6C2 OS=Mus musculus GN=Ly6c2 PE=1 SV=1	2	2	28.2	14.192	131	1.817e-06	71575	66697	0	101210	92373	69702	138840	69623	0	479
P0DN34			>sp|P0DN34|NDUB1_MOUSE NADH dehydrogenase [ubiquinone] 1 beta subcomplex subunit 1 OS=Mus musculus GN=Ndufb1 PE=3 SV=1	1	2	31.6	6.954	57	2.3175e-05	405280	620620	152430	0	139230	498880	99099	610430	423300	480
P10107	Annexin A1	Anxa1	>sp|P10107|ANXA1_MOUSE Annexin A1 OS=Mus musculus GN=Anxa1 PE=1 SV=2	1	28	71.7	38.734	346	0	14664000	16248000	15814000	18918000	14739000	17192000	13581000	12432000	9200300	481
P10126	Elongation factor 1-alpha 1	Eef1a1	>sp|P10126|EF1A1_MOUSE Elongation factor 1-alpha 1 OS=Mus musculus GN=Eef1a1 PE=1 SV=3	1	16	46.8	50.113	462	6.178e-131	24317000	25601000	22891000	25226000	23416000	20295000	19076000	20265000	23093000	482
P10404;P11370;B2RQY6	MLV-related proviral Env polyprotein;Surface protein;Transmembrane protein;Retrovirus-related Env polyprotein from Fv-4 locus	Fv4;BC035947	>sp|P10404|ENV1_MOUSE MLV-related proviral Env polyprotein OS=Mus musculus PE=1 SV=3;>sp|P11370|ENV2_MOUSE Retrovirus-related Env polyprotein from Fv-4 locus OS=Mus musculus GN=Fv4 PE=1 SV=2;>tr|B2RQY6|B2RQY6_MOUSE BC035947 protein OS=Mus musculus GN=BC035	3	2	3.3	69.612	641	2.0301e-05	0	22883	0	4584.7	0	0	0	0	0	483
P10493	Nidogen-1	Nid1	>sp|P10493|NID1_MOUSE Nidogen-1 OS=Mus musculus GN=Nid1 PE=1 SV=2	1	14	15.4	136.54	1245	1.0279e-81	253290	230600	309660	169930	264400	207700	301330	201480	308990	484
P10518	Delta-aminolevulinic acid dehydratase	Alad	>sp|P10518|HEM2_MOUSE Delta-aminolevulinic acid dehydratase OS=Mus musculus GN=Alad PE=1 SV=1	1	6	27.6	36.023	330	2.1938e-22	69246	122830	59674	44983	41345	87806	0	147600	53484	485
P10605	Cathepsin B;Cathepsin B light chain;Cathepsin B heavy chain	Ctsb	>sp|P10605|CATB_MOUSE Cathepsin B OS=Mus musculus GN=Ctsb PE=1 SV=2	1	12	44	37.279	339	1.4378e-129	2338200	2941000	2211600	2725600	1900800	2461200	1401400	1161400	1125700	486
P10639	Thioredoxin	Txn	>sp|P10639|THIO_MOUSE Thioredoxin OS=Mus musculus GN=Txn PE=1 SV=3	1	6	51.4	11.675	105	1.3098e-58	7537300	8452800	11198000	15453000	9562700	4989700	5729800	5537800	5563200	488
P10649	Glutathione S-transferase Mu 1	Gstm1	>sp|P10649|GSTM1_MOUSE Glutathione S-transferase Mu 1 OS=Mus musculus GN=Gstm1 PE=1 SV=2	1	19	78	25.97	218	0	7644700	6831500	7795500	7803700	7565600	8275900	13615000	10144000	9277200	489
P10711;Q9QVN7	Transcription elongation factor A protein 1	Tcea1	>sp|P10711|TCEA1_MOUSE Transcription elongation factor A protein 1 OS=Mus musculus GN=Tcea1 PE=1 SV=2	2	6	18.9	33.88	301	3.0901e-14	25557	28851	46289	25236	38605	25526	66508	50065	40758	490
P10833;P62071	Ras-related protein R-Ras	Rras	>sp|P10833|RRAS_MOUSE Ras-related protein R-Ras OS=Mus musculus GN=Rras PE=1 SV=1	2	7	40.8	23.764	218	1.6188e-29	249880	384830	316520	439140	214460	304410	254200	246410	157170	491
P10852	4F2 cell-surface antigen heavy chain	Slc3a2	>sp|P10852|4F2_MOUSE 4F2 cell-surface antigen heavy chain OS=Mus musculus GN=Slc3a2 PE=1 SV=1	1	5	11	58.336	526	3.0907e-18	65775	46310	37911	54814	45380	60150	54751	43616	25353	492
Q8CGP2;Q8CGP1;Q6ZWY9;Q64525;Q64478;Q64475;P10854;P10853;P70696	Histone H2B type 1-P;Histone H2B type 1-K;Histone H2B type 1-C/E/G;Histone H2B type 2-B;Histone H2B type 1-H;Histone H2B type 1-B;Histone H2B type 1-M;Histone H2B type 1-F/J/L;Histone H2B type 1-A	Hist1h2bp;Hist1h2bk;Hist1h2bc;Hist2h2bb;Hist1h2bh;Hist1h2bb;Hist1h2bm;Hist1h2bf;Hist1h2ba	>sp|Q8CGP2|H2B1P_MOUSE Histone H2B type 1-P OS=Mus musculus GN=Hist1h2bp PE=1 SV=3;>sp|Q8CGP1|H2B1K_MOUSE Histone H2B type 1-K OS=Mus musculus GN=Hist1h2bk PE=1 SV=3;>sp|Q6ZWY9|H2B1C_MOUSE Histone H2B type 1-C/E/G OS=Mus musculus GN=Hist1h2bc PE=1 SV=3;>sp	9	9	50	13.992	126	2.4323e-220	55948000	70840000	42562000	85676000	43977000	97571000	57295000	77798000	101890000	493
P10922	Histone H1.0	H1f0	>sp|P10922|H10_MOUSE Histone H1.0 OS=Mus musculus GN=H1f0 PE=2 SV=4	1	6	27.8	20.861	194	5.4889e-64	6008600	3335300	6129600	5480400	4921600	6171700	3911700	3685400	5093200	494
P10923	Osteopontin	Spp1	>sp|P10923|OSTP_MOUSE Osteopontin OS=Mus musculus GN=Spp1 PE=1 SV=1	1	3	14.3	32.459	294	5.6954e-10	101810	136230	261860	154170	131400	196480	149410	154570	310470	495
P11031	Activated RNA polymerase II transcriptional coactivator p15	Sub1	>sp|P11031|TCP4_MOUSE Activated RNA polymerase II transcriptional coactivator p15 OS=Mus musculus GN=Sub1 PE=1 SV=3	1	3	26	14.427	127	7.3673e-21	865350	1265500	698050	863930	765970	625100	483030	869220	470890	496
P11087	Collagen alpha-1(I) chain	Col1a1	>sp|P11087|CO1A1_MOUSE Collagen alpha-1(I) chain OS=Mus musculus GN=Col1a1 PE=1 SV=4	1	30	29.9	138.03	1453	0	68084000	85814000	103120000	92339000	48000000	84044000	251230000	88052000	253260000	497
P11088	Filaggrin	Flg	>sp|P11088|FILA_MOUSE Filaggrin (Fragment) OS=Mus musculus GN=Flg PE=2 SV=1	1	6	31	35.677	336	3.732e-260	47047000	22573000	15484000	51791000	29693000	40947000	45977000	42282000	44448000	498
P11247	Myeloperoxidase;Myeloperoxidase light chain;Myeloperoxidase heavy chain	Mpo	>sp|P11247|PERM_MOUSE Myeloperoxidase OS=Mus musculus GN=Mpo PE=1 SV=2	1	18	30.8	81.181	718	5.1917e-111	129640	1045900	513650	265610	275490	110010	12394	0	57484	499
P11276	Fibronectin;Anastellin	Fn1	>sp|P11276|FINC_MOUSE Fibronectin OS=Mus musculus GN=Fn1 PE=1 SV=4	1	48	30	272.53	2477	0	5692500	5031100	5026600	4554700	4401800	4123400	3695300	4440100	5686600	500
P11352	Glutathione peroxidase 1	Gpx1	>sp|P11352|GPX1_MOUSE Glutathione peroxidase 1 OS=Mus musculus GN=Gpx1 PE=1 SV=2	1	12	65.7	22.347	201	1.4315e-289	1652600	2380600	1721600	2819300	3078300	2794000	2444600	2080000	2595600	501
P11404	Fatty acid-binding protein, heart	Fabp3	>sp|P11404|FABPH_MOUSE Fatty acid-binding protein, heart OS=Mus musculus GN=Fabp3 PE=1 SV=5	1	4	30.8	14.819	133	9.6558e-16	553230	355960	1171700	505360	439620	582700	738840	977270	1124400	502
P11438	Lysosome-associated membrane glycoprotein 1	Lamp1	>sp|P11438|LAMP1_MOUSE Lysosome-associated membrane glycoprotein 1 OS=Mus musculus GN=Lamp1 PE=1 SV=2	1	2	6.4	43.865	406	9.5655e-06	14950	20687	0	0	0	0	0	15410	0	503
P11499	Heat shock protein HSP 90-beta	Hsp90ab1	>sp|P11499|HS90B_MOUSE Heat shock protein HSP 90-beta OS=Mus musculus GN=Hsp90ab1 PE=1 SV=3	1	36	49.2	83.28	724	0	8324400	8765400	6536500	8825000	8941000	7116200	8279000	7131900	4985300	504
P11590	Major urinary protein 4	Mup4	>sp|P11590|MUP4_MOUSE Major urinary protein 4 OS=Mus musculus GN=Mup4 PE=1 SV=1	1	5	37.6	20.541	178	4.7474e-17	769870	45239	37043	111790	84122	325940	913410	43738	397970	505
P11591	Major urinary protein 5	Mup5	>sp|P11591|MUP5_MOUSE Major urinary protein 5 OS=Mus musculus GN=Mup5 PE=2 SV=2	1	9	63.3	20.933	180	2.2917e-173	450360	18531	102470	250100	24009	375980	16593	19960	0	506
P11672	Neutrophil gelatinase-associated lipocalin	Lcn2	>sp|P11672|NGAL_MOUSE Neutrophil gelatinase-associated lipocalin OS=Mus musculus GN=Lcn2 PE=1 SV=1	1	3	16.5	22.875	200	8.7437e-13	287890	1195100	416720	404000	298700	100820	0	0	0	507
P11688	Integrin alpha-5;Integrin alpha-5 heavy chain;Integrin alpha-5 light chain	Itga5	>sp|P11688|ITA5_MOUSE Integrin alpha-5 OS=Mus musculus GN=Itga5 PE=1 SV=3	1	7	8.5	115.04	1053	1.0704e-18	43377	49292	57441	34336	46349	45509	75254	56754	29230	509
P11835	Integrin beta-2	Itgb2	>sp|P11835|ITB2_MOUSE Integrin beta-2 OS=Mus musculus GN=Itgb2 PE=1 SV=2	1	5	9.2	85.025	771	1.5096e-58	55358	98622	57544	57577	51324	36799	21793	18176	0	510
P11983	T-complex protein 1 subunit alpha	Tcp1	>sp|P11983|TCPA_MOUSE T-complex protein 1 subunit alpha OS=Mus musculus GN=Tcp1 PE=1 SV=3	1	17	39.4	60.448	556	3.467e-125	220670	210740	167960	173700	207960	185170	148420	147450	103330	511
P12246	Serum amyloid P-component	Apcs	>sp|P12246|SAMP_MOUSE Serum amyloid P-component OS=Mus musculus GN=Apcs PE=1 SV=2	1	6	26.3	26.247	224	6.935e-124	216100	1816000	1331700	177700	769770	86307	82450	126160	0	512
P12382	6-phosphofructokinase, liver type	Pfkl	>sp|P12382|PFKAL_MOUSE ATP-dependent 6-phosphofructokinase, liver type OS=Mus musculus GN=Pfkl PE=1 SV=4	1	5	9	85.359	780	1.2274e-101	0	0	0	0	0	0	0	0	3097.9	513
P12388	Plasminogen activator inhibitor 2, macrophage	Serpinb2	>sp|P12388|PAI2_MOUSE Plasminogen activator inhibitor 2, macrophage OS=Mus musculus GN=Serpinb2 PE=1 SV=1	1	12	42.7	46.291	415	2.7667e-37	148900	98952	122820	79392	142450	101430	63960	102690	20269	514
P12787	Cytochrome c oxidase subunit 5A, mitochondrial	Cox5a	>sp|P12787|COX5A_MOUSE Cytochrome c oxidase subunit 5A, mitochondrial OS=Mus musculus GN=Cox5a PE=1 SV=2	1	8	54.1	16.101	146	2.8207e-138	5485100	4698800	4621600	6369400	3837400	4447100	4043300	7670400	5113800	515
P12815	Programmed cell death protein 6	Pdcd6	>sp|P12815|PDCD6_MOUSE Programmed cell death protein 6 OS=Mus musculus GN=Pdcd6 PE=1 SV=2	1	6	35.1	21.867	191	1.5711e-24	287400	414790	202400	396700	414110	448520	423860	393840	215750	516
P12970;F6VBB8;V9GX35	60S ribosomal protein L7a	Rpl7a;Gm4978	>sp|P12970|RL7A_MOUSE 60S ribosomal protein L7a OS=Mus musculus GN=Rpl7a PE=1 SV=2;>tr|F6VBB8|F6VBB8_MOUSE MCG5732 OS=Mus musculus GN=Gm4978 PE=4 SV=2	3	16	45.1	29.976	266	1.7193e-292	3766000	4060600	3027400	3240500	5157200	2736500	2593100	2873000	2430600	517
P13020;CON__Q3SX14	Gelsolin	Gsn	>sp|P13020|GELS_MOUSE Gelsolin OS=Mus musculus GN=Gsn PE=1 SV=3	2	27	41	85.941	780	1.9667e-211	3282900	3900700	3597400	3037300	3070600	2900600	6032700	3911400	3479800	518
P13412	Troponin I, fast skeletal muscle	Tnni2	>sp|P13412|TNNI2_MOUSE Troponin I, fast skeletal muscle OS=Mus musculus GN=Tnni2 PE=2 SV=2	1	9	31.9	21.357	182	8.855e-153	2751100	2423400	2925600	4400100	3184500	2050500	7360700	9079000	7374200	519
P13541	Myosin-3	Myh3	>sp|P13541|MYH3_MOUSE Myosin-3 OS=Mus musculus GN=Myh3 PE=2 SV=2	1	45	20.5	223.79	1940	0	377250	422200	237970	410460	297520	414040	329590	652290	804570	520
P13542	Myosin-8	Myh8	>sp|P13542|MYH8_MOUSE Myosin-8 OS=Mus musculus GN=Myh8 PE=2 SV=2	1	94	40.2	222.7	1937	0	4194400	1885500	1089900	2790200	2338800	1899900	2255300	5140500	3681200	521
4;341145;341146;341147;341148;341149;341150;341151;341152;341153;341154;341155;341156;341157;341158;341159;341160;341498;341499;341500;341501;341502;341503;341504;341505;341506;341507;341508;341509;341510;341511;341512;341513;341514;341515;341516;341517;341518;341519;341520;341521;341522;341523;341524;341525;341526;341527;341528;341529;341530;341531;341532;341533;341534;341535;341536;341537;34153…
P13634	Carbonic anhydrase 1	Ca1	>sp|P13634|CAH1_MOUSE Carbonic anhydrase 1 OS=Mus musculus GN=Ca1 PE=1 SV=4	1	8	38.7	28.33	261	4.2997e-63	308270	133950	770260	212960	321140	459360	164610	307580	219520	522
P13707	Glycerol-3-phosphate dehydrogenase [NAD(+)], cytoplasmic	Gpd1	>sp|P13707|GPDA_MOUSE Glycerol-3-phosphate dehydrogenase [NAD(+)], cytoplasmic OS=Mus musculus GN=Gpd1 PE=1 SV=3	1	8	21.2	37.572	349	3.8281e-27	423110	157250	478850	176020	450810	279360	206880	158580	335460	523
P14069	Protein S100-A6	S100a6	>sp|P14069|S10A6_MOUSE Protein S100-A6 OS=Mus musculus GN=S100a6 PE=1 SV=3	1	6	57.3	10.051	89	6.9729e-51	22753000	40731000	15362000	17781000	24931000	14453000	10123000	21080000	11794000	524
P14094	Sodium/potassium-transporting ATPase subunit beta-1	Atp1b1	>sp|P14094|AT1B1_MOUSE Sodium/potassium-transporting ATPase subunit beta-1 OS=Mus musculus GN=Atp1b1 PE=1 SV=1	1	4	16.1	35.194	304	4.0205e-75	91097	44746	51405	53553	119160	82153	66500	121600	333250	525
P14115	60S ribosomal protein L27a	Rpl27a	>sp|P14115|RL27A_MOUSE 60S ribosomal protein L27a OS=Mus musculus GN=Rpl27a PE=1 SV=5	1	4	31.1	16.605	148	1.0703e-50	2009200	2335500	1664400	2292500	2326500	2306800	1901800	2948200	1667500	526
P14131	40S ribosomal protein S16	Rps16	>sp|P14131|RS16_MOUSE 40S ribosomal protein S16 OS=Mus musculus GN=Rps16 PE=1 SV=4	1	8	42.5	16.445	146	5.4902e-28	3474000	4256000	3973500	4178400	5069000	3494500	2062300	1867400	2387000	527
P14148	60S ribosomal protein L7	Rpl7	>sp|P14148|RL7_MOUSE 60S ribosomal protein L7 OS=Mus musculus GN=Rpl7 PE=1 SV=2	1	18	54.4	31.419	270	1.1575e-110	2462100	3307300	3269200	2501700	4861700	2645100	2354900	2459400	2452300	528
P14152	Malate dehydrogenase, cytoplasmic	Mdh1	>sp|P14152|MDHC_MOUSE Malate dehydrogenase, cytoplasmic OS=Mus musculus GN=Mdh1 PE=1 SV=3	1	10	38	36.511	334	5.4909e-190	2449200	2653300	2727400	3604400	5436900	3524600	5075800	4713800	6381800	529
P14206	40S ribosomal protein SA	Rpsa	>sp|P14206|RSSA_MOUSE 40S ribosomal protein SA OS=Mus musculus GN=Rpsa PE=1 SV=4	1	14	58.3	32.838	295	9.478e-254	2835600	2567100	2495000	3079200	3370600	3132600	2043500	2939400	1988500	530
P14211	Calreticulin	Calr	>sp|P14211|CALR_MOUSE Calreticulin OS=Mus musculus GN=Calr PE=1 SV=1	1	15	53.4	47.994	416	3.4317e-101	2678300	2383700	2161800	2285500	2226700	2422200	2011000	1959200	1372900	531
P79568;P14430;P14429;P14431	H-2 class I histocompatibility antigen, Q8 alpha chain;H-2 class I histocompatibility antigen, Q7 alpha chain;H-2 class I histocompatibility antigen, Q9 alpha chain	H2-Q6;H2-Q8;H2-Q7;H2-Q9	>tr|P79568|P79568_MOUSE Class Ib MHC antigen Qa-2 OS=Mus musculus GN=H2-Q6 PE=3 SV=1;>sp|P14430|HA18_MOUSE H-2 class I histocompatibility antigen, Q8 alpha chain OS=Mus musculus GN=H2-Q8 PE=3 SV=1;>sp|P14429|HA17_MOUSE H-2 class I histocompatibility antige	4	4	12	37.406	326	3.6402e-13	0	22212	0	0	0	0	0	0	0	532
P14602	Heat shock protein beta-1	Hspb1	>sp|P14602|HSPB1_MOUSE Heat shock protein beta-1 OS=Mus musculus GN=Hspb1 PE=1 SV=3	1	19	78.5	23.014	209	1.0371e-130	11078000	9165900	6725000	13321000	11057000	8842400	14189000	19398000	13322000	533
P14685	26S proteasome non-ATPase regulatory subunit 3	Psmd3	>sp|P14685|PSMD3_MOUSE 26S proteasome non-ATPase regulatory subunit 3 OS=Mus musculus GN=Psmd3 PE=1 SV=3	1	11	25.3	60.718	530	1.8871e-52	88210	114560	82889	91049	127280	75025	72030	68977	32312	534
P14733	Lamin-B1	Lmnb1	>sp|P14733|LMNB1_MOUSE Lamin-B1 OS=Mus musculus GN=Lmnb1 PE=1 SV=3	1	25	45.7	66.785	588	3.0443e-231	782660	693890	783520	666400	952500	551200	656040	760980	999000	535
P14824	Annexin A6	Anxa6	>sp|P14824|ANXA6_MOUSE Annexin A6 OS=Mus musculus GN=Anxa6 PE=1 SV=3	1	32	51.3	75.884	673	0	1768800	2008100	1588000	1472600	2245200	1437200	1372000	1471200	1905200	536
P14869	60S acidic ribosomal protein P0	Rplp0	>sp|P14869|RLA0_MOUSE 60S acidic ribosomal protein P0 OS=Mus musculus GN=Rplp0 PE=1 SV=3	1	12	49.5	34.216	317	6.8481e-88	2191400	1768900	1595900	2551000	2654400	2267000	1329600	1770100	1981200	537
P15089	Mast cell carboxypeptidase A	Cpa3	>sp|P15089|CBPA3_MOUSE Mast cell carboxypeptidase A OS=Mus musculus GN=Cpa3 PE=2 SV=1	1	10	26.9	48.789	417	7.4127e-51	10297000	10980000	8061200	5845400	12597000	11248000	2607200	7288400	4503800	538
P15105	Glutamine synthetase	Glul	>sp|P15105|GLNA_MOUSE Glutamine synthetase OS=Mus musculus GN=Glul PE=1 SV=6	1	4	12.3	42.119	373	5.5417e-13	138420	142600	200900	118250	196860	104030	124020	88141	104370	539
P15327	Bisphosphoglycerate mutase	Bpgm	>sp|P15327|PMGE_MOUSE Bisphosphoglycerate mutase OS=Mus musculus GN=Bpgm PE=1 SV=2	1	6	27.8	29.978	259	7.2865e-19	503410	581760	500730	294470	272080	401980	198510	442690	243200	540
P15331	Peripherin	Prph	>sp|P15331|PERI_MOUSE Peripherin OS=Mus musculus GN=Prph PE=1 SV=2	1	19	38.1	54.267	475	1.5131e-208	255740	203840	337490	227370	314270	301050	321350	298490	291240	541
P15379	CD44 antigen	Cd44	>sp|P15379|CD44_MOUSE CD44 antigen OS=Mus musculus GN=Cd44 PE=1 SV=3	1	3	3.7	85.616	778	2.0491e-11	188490	127860	112160	131660	118660	62875	0	0	41626	542
P15508	Spectrin beta chain, erythrocytic	Sptb	>sp|P15508|SPTB1_MOUSE Spectrin beta chain, erythrocytic OS=Mus musculus GN=Sptb PE=1 SV=4	1	8	5.1	245.25	2128	1.0978e-15	2938	4586.2	4715	3085.4	3547	3491.7	0	5062.7	0	543
P15532	Nucleoside diphosphate kinase A	Nme1	>sp|P15532|NDKA_MOUSE Nucleoside diphosphate kinase A OS=Mus musculus GN=Nme1 PE=1 SV=1	1	12	83.6	17.208	152	2.161e-158	130740	324340	492090	239570	261460	227260	233180	311990	0	544
P15626;F6Y363;O35660	Glutathione S-transferase Mu 2	Gstm2	>sp|P15626|GSTM2_MOUSE Glutathione S-transferase Mu 2 OS=Mus musculus GN=Gstm2 PE=1 SV=2	3	19	78.4	25.716	218	1.3701e-215	1040600	1091200	951090	1194200	808450	1021900	1294300	1012600	570220	545
P15864	Histone H1.2	Hist1h1c	>sp|P15864|H12_MOUSE Histone H1.2 OS=Mus musculus GN=Hist1h1c PE=1 SV=2	1	11	34.9	21.266	212	1.1207e-71	60508000	47268000	60490000	36390000	57934000	46721000	38885000	39354000	60352000	546
P16015	Carbonic anhydrase 3	Ca3	>sp|P16015|CAH3_MOUSE Carbonic anhydrase 3 OS=Mus musculus GN=Ca3 PE=1 SV=3	1	18	76.5	29.366	260	6.2703e-247	19958000	13178000	25113000	23250000	20614000	20055000	29356000	38398000	33021000	547
P16045	Galectin-1	Lgals1	>sp|P16045|LEG1_MOUSE Galectin-1 OS=Mus musculus GN=Lgals1 PE=1 SV=3	1	8	67.4	14.866	135	4.7667e-212	23524000	21258000	19728000	30569000	16908000	16241000	14083000	11250000	15528000	548
P16110	Galectin-3	Lgals3	>sp|P16110|LEG3_MOUSE Galectin-3 OS=Mus musculus GN=Lgals3 PE=1 SV=3	1	7	32.6	27.515	264	1.2115e-184	13587000	11078000	9589400	14220000	18127000	11878000	11145000	10675000	11099000	549
P16125	L-lactate dehydrogenase B chain	Ldhb	>sp|P16125|LDHB_MOUSE L-lactate dehydrogenase B chain OS=Mus musculus GN=Ldhb PE=1 SV=2	1	11	34.4	36.572	334	1.0266e-88	294690	292330	368250	276980	194980	441780	335570	501090	435350	550
P16254	Signal recognition particle 14 kDa protein;Signal recognition particle 14 kDa protein, N-terminally processed	Srp14	>sp|P16254|SRP14_MOUSE Signal recognition particle 14 kDa protein OS=Mus musculus GN=Srp14 PE=1 SV=1	1	2	24.5	12.51	110	7.8114e-13	36691	39188	39230	0	52561	0	35013	25490	0	551
P16330	2,3-cyclic-nucleotide 3-phosphodiesterase	Cnp	>sp|P16330|CN37_MOUSE 2,3-cyclic-nucleotide 3-phosphodiesterase OS=Mus musculus GN=Cnp PE=1 SV=3	1	9	24.8	47.123	420	1.7823e-50	63694	93339	112050	59838	58555	134330	75620	74031	71599	552
P16406	Glutamyl aminopeptidase	Enpep	>sp|P16406|AMPE_MOUSE Glutamyl aminopeptidase OS=Mus musculus GN=Enpep PE=1 SV=1	1	2	3.1	107.96	945	0.00032059	0	2927.5	4139.6	0	2731.6	0	5068.1	0	0	553
P16460;J3QNG0	Argininosuccinate synthase	Ass1;Gm5424	>sp|P16460|ASSY_MOUSE Argininosuccinate synthase OS=Mus musculus GN=Ass1 PE=1 SV=1;>tr|J3QNG0|J3QNG0_MOUSE MCG15755 OS=Mus musculus GN=Gm5424 PE=3 SV=1	2	8	16.3	46.584	412	8.8802e-26	146910	146110	165940	79134	135680	117930	37748	49614	29472	554
P16546	Spectrin alpha chain, non-erythrocytic 1	Sptan1	>sp|P16546|SPTN1_MOUSE Spectrin alpha chain, non-erythrocytic 1 OS=Mus musculus GN=Sptan1 PE=1 SV=4	1	80	41.2	284.59	2472	0	2611000	2430200	2019100	2317700	2510500	2568200	2723700	2762000	2041600	555
P16675	Lysosomal protective protein;Lysosomal protective protein 32 kDa chain;Lysosomal protective protein 20 kDa chain	Ctsa	>sp|P16675|PPGB_MOUSE Lysosomal protective protein OS=Mus musculus GN=Ctsa PE=1 SV=1	1	9	22.4	53.844	474	3.4037e-65	693210	675870	392940	762520	815380	579690	546060	233240	342940	556
P16858;S4R1W1;D3YYI5;V9GX06;Q64467;V9GXA7;V9GXK0	Glyceraldehyde-3-phosphate dehydrogenase	Gapdh;Gm7293	>sp|P16858|G3P_MOUSE Glyceraldehyde-3-phosphate dehydrogenase OS=Mus musculus GN=Gapdh PE=1 SV=2;>tr|S4R1W1|S4R1W1_MOUSE Glyceraldehyde-3-phosphate dehydrogenase OS=Mus musculus GN=Gm3839 PE=1 SV=1;>tr|D3YYI5|D3YYI5_MOUSE Glyceraldehyde-3-phosphate dehydro	7	22	79.9	35.81	333	0	24744000	16922000	22919000	22726000	19625000	24560000	19142000	26577000	27738000	557
P17047	Lysosome-associated membrane glycoprotein 2	Lamp2	>sp|P17047|LAMP2_MOUSE Lysosome-associated membrane glycoprotein 2 OS=Mus musculus GN=Lamp2 PE=1 SV=2	1	5	10.6	45.681	415	9.7135e-28	293670	209740	241010	209370	221780	243140	131690	99806	155620	558
P17095	High mobility group protein HMG-I/HMG-Y	Hmga1	>sp|P17095|HMGA1_MOUSE High mobility group protein HMG-I/HMG-Y OS=Mus musculus GN=Hmga1 PE=1 SV=4	1	3	41.1	11.614	107	3.596e-11	286220	166710	337010	36481	42178	128060	205740	110110	352400	559
P17156	Heat shock-related 70 kDa protein 2	Hspa2	>sp|P17156|HSP72_MOUSE Heat shock-related 70 kDa protein 2 OS=Mus musculus GN=Hspa2 PE=1 SV=2	1	11	16.6	69.641	633	1.0234e-183	0	0	0	0	0	0	0	0	9379.4	560
P17182	Alpha-enolase	Eno1	>sp|P17182|ENOA_MOUSE Alpha-enolase OS=Mus musculus GN=Eno1 PE=1 SV=3	1	26	68.2	47.14	434	0	18146000	15312000	9842500	15839000	21894000	9392700	12984000	11834000	12975000	561
P17225	Polypyrimidine tract-binding protein 1	Ptbp1	>sp|P17225|PTBP1_MOUSE Polypyrimidine tract-binding protein 1 OS=Mus musculus GN=Ptbp1 PE=1 SV=2	1	8	28.3	56.477	527	8.2061e-114	376680	468900	348290	363200	443380	594160	255250	395470	389160	562
P17426	AP-2 complex subunit alpha-1	Ap2a1	>sp|P17426|AP2A1_MOUSE AP-2 complex subunit alpha-1 OS=Mus musculus GN=Ap2a1 PE=1 SV=1	1	10	12.3	107.66	977	5.4206e-37	9623.3	11541	5890.7	6970.9	9002.9	7064.2	8192.5	8930.9	14883	563
P17427	AP-2 complex subunit alpha-2	Ap2a2	>sp|P17427|AP2A2_MOUSE AP-2 complex subunit alpha-2 OS=Mus musculus GN=Ap2a2 PE=1 SV=2	1	22	30.8	104.02	938	4.1748e-101	268700	334710	282880	249960	213520	220820	208920	184070	273310	564
P17439	Glucosylceramidase	Gba	>sp|P17439|GLCM_MOUSE Glucosylceramidase OS=Mus musculus GN=Gba PE=1 SV=1	1	3	6.6	57.621	515	8.2116e-14	15539	0	0	0	13277	17539	12575	0	0	565
P17563;Q63836	Selenium-binding protein 1;Selenium-binding protein 2	Selenbp1;Selenbp2	>sp|P17563|SBP1_MOUSE Selenium-binding protein 1 OS=Mus musculus GN=Selenbp1 PE=1 SV=2;>sp|Q63836|SBP2_MOUSE Selenium-binding protein 2 OS=Mus musculus GN=Selenbp2 PE=1 SV=2	2	18	48.3	52.513	472	3.1267e-129	232170	272890	334800	325220	249720	567090	359950	503590	587020	566
P17665	Cytochrome c oxidase subunit 7C, mitochondrial	Cox7c	>sp|P17665|COX7C_MOUSE Cytochrome c oxidase subunit 7C, mitochondrial OS=Mus musculus GN=Cox7c PE=1 SV=1	1	2	28.6	7.3325	63	7.6436e-06	0	0	0	0	2407700	0	0	0	0	567
P17710	Hexokinase-1	Hk1	>sp|P17710|HXK1_MOUSE Hexokinase-1 OS=Mus musculus GN=Hk1 PE=1 SV=3	1	18	23.1	108.3	974	5.3926e-169	362430	234780	228490	235840	256760	285260	355620	390800	500860	568
P17742;F8VPN3;V9GX31	Peptidyl-prolyl cis-trans isomerase A	Ppia	>sp|P17742|PPIA_MOUSE Peptidyl-prolyl cis-trans isomerase A OS=Mus musculus GN=Ppia PE=1 SV=2	3	14	75	17.971	164	0	46267000	48327000	35267000	59125000	44669000	36545000	42529000	60089000	49561000	569
P17751	Triosephosphate isomerase	Tpi1	>sp|P17751|TPIS_MOUSE Triosephosphate isomerase OS=Mus musculus GN=Tpi1 PE=1 SV=4	1	14	58.2	32.191	299	0	14149000	11875000	10977000	12560000	13578000	10439000	15400000	15522000	12282000	570
P17809	Solute carrier family 2, facilitated glucose transporter member 1	Slc2a1	>sp|P17809|GTR1_MOUSE Solute carrier family 2, facilitated glucose transporter member 1 OS=Mus musculus GN=Slc2a1 PE=1 SV=4	1	2	3.7	53.984	492	9.5273e-07	43079	39418	29419	33456	32520	25650	10513	32045	0	571
Q61696;P17879	Heat shock 70 kDa protein 1A;Heat shock 70 kDa protein 1B	Hspa1a;Hspa1b	>sp|Q61696|HS71A_MOUSE Heat shock 70 kDa protein 1A OS=Mus musculus GN=Hspa1a PE=1 SV=2;>sp|P17879|HS71B_MOUSE Heat shock 70 kDa protein 1B OS=Mus musculus GN=Hspa1b PE=1 SV=3	2	21	39.2	70.078	641	0	597110	714830	656750	603880	1117300	495570	1264800	1438400	1146800	572
P17918	Proliferating cell nuclear antigen	Pcna	>sp|P17918|PCNA_MOUSE Proliferating cell nuclear antigen OS=Mus musculus GN=Pcna PE=1 SV=2	1	5	27.6	28.785	261	3.6564e-12	60950	88350	51348	91998	182990	65919	60497	59409	117380	573
P18165	Loricrin	Lor	>sp|P18165|LORI_MOUSE Loricrin OS=Mus musculus GN=Lor PE=2 SV=2	1	2	4.9	38.2	486	4.2109e-05	113140	8829.8	37816	12225	13472	26368	104980	105330	140930	574
P18242	Cathepsin D	Ctsd	>sp|P18242|CATD_MOUSE Cathepsin D OS=Mus musculus GN=Ctsd PE=1 SV=1	1	14	41.7	44.953	410	3.2989e-93	4263700	4284000	4591400	5022400	3537300	4242500	2519700	2014400	2230400	575
P18528	Ig heavy chain V region 6.96		>sp|P18528|HVM57_MOUSE Ig heavy chain V region 6.96 OS=Mus musculus PE=4 SV=1	1	1	19.4	11.007	98	0.00026762	0	0	15603	0	0	0	0	0	0	576
P18572	Basigin	Bsg	>sp|P18572|BASI_MOUSE Basigin OS=Mus musculus GN=Bsg PE=1 SV=2	1	2	5.9	42.444	389	1.1245e-10	49259	51444	43427	33229	90504	0	27451	44506	0	577
P18654;P18653;Q9WUT3;Q7TPS0	Ribosomal protein S6 kinase alpha-3;Ribosomal protein S6 kinase alpha-1;Ribosomal protein S6 kinase alpha-2	Rps6ka3;Rps6ka1;Rps6ka2	>sp|P18654|KS6A3_MOUSE Ribosomal protein S6 kinase alpha-3 OS=Mus musculus GN=Rps6ka3 PE=1 SV=2;>sp|P18653|KS6A1_MOUSE Ribosomal protein S6 kinase alpha-1 OS=Mus musculus GN=Rps6ka1 PE=1 SV=1;>sp|Q9WUT3|KS6A2_MOUSE Ribosomal protein S6 kinase alpha-2 OS=Mu	4	4	6.4	83.693	740	4.6936e-10	0	24479	19757	17196	36354	23716	26645	22526	12201	578
P18760	Cofilin-1	Cfl1	>sp|P18760|COF1_MOUSE Cofilin-1 OS=Mus musculus GN=Cfl1 PE=1 SV=3	1	14	69.9	18.559	166	0	34103000	40938000	26624000	37303000	22211000	23977000	25556000	23889000	17942000	579
P18761	Carbonic anhydrase 6	Ca6	>sp|P18761|CAH6_MOUSE Carbonic anhydrase 6 OS=Mus musculus GN=Ca6 PE=1 SV=3	1	7	36.3	36.494	317	4.2342e-100	146100	30661	74102	116170	72177	23617	23676	28361	0	580
P19096	Fatty acid synthase;[Acyl-carrier-protein] S-acetyltransferase;[Acyl-carrier-protein] S-malonyltransferase;3-oxoacyl-[acyl-carrier-protein] synthase;3-oxoacyl-[acyl-carrier-protein] reductase;3-hydroxyacyl-[acyl-carrier-protein] dehydratase;Enoyl-[acyl-carrier-protein] reductase;Oleoyl-[acyl-carrier-protein] hydrolase	Fasn	>sp|P19096|FAS_MOUSE Fatty acid synthase OS=Mus musculus GN=Fasn PE=1 SV=2	1	46	25	272.43	2504	3.2101e-299	1170500	612410	1657900	727710	756960	1099700	649810	430630	523920	581
P19123	Troponin C, slow skeletal and cardiac muscles	Tnnc1	>sp|P19123|TNNC1_MOUSE Troponin C, slow skeletal and cardiac muscles OS=Mus musculus GN=Tnnc1 PE=1 SV=1	1	7	33.5	18.42	161	0	514380	136270	401000	525050	848520	297640	3429200	5327900	3118500	582
P19157;P46425;F6RWR5	Glutathione S-transferase P 1;Glutathione S-transferase P 2	Gstp1;Gstp2	>sp|P19157|GSTP1_MOUSE Glutathione S-transferase P 1 OS=Mus musculus GN=Gstp1 PE=1 SV=2;>sp|P46425|GSTP2_MOUSE Glutathione S-transferase P 2 OS=Mus musculus GN=Gstp2 PE=1 SV=2	3	5	35.2	23.609	210	0	1897000	1987200	989840	2171400	1224000	1225200	1323700	1789300	1060400	583
P19221;CON__P00735	Prothrombin;Activation peptide fragment 1;Activation peptide fragment 2;Thrombin light chain;Thrombin heavy chain	F2	>sp|P19221|THRB_MOUSE Prothrombin OS=Mus musculus GN=F2 PE=1 SV=1	2	9	15.5	70.268	618	5.4023e-22	209690	89552	111570	134200	87418	86077	295790	151520	127820	584
P19246	Neurofilament heavy polypeptide	Nefh	>sp|P19246|NFH_MOUSE Neurofilament heavy polypeptide OS=Mus musculus GN=Nefh PE=1 SV=3	1	8	7.9	116.99	1090	6.24e-62	59704	41633	30716	31476	58943	44531	23341	25687	46088	585
P19253	60S ribosomal protein L13a	Rpl13a	>sp|P19253|RL13A_MOUSE 60S ribosomal protein L13a OS=Mus musculus GN=Rpl13a PE=1 SV=4	1	5	24.6	23.464	203	1.6556e-26	694410	1392700	580490	766980	1775200	1085600	698530	486110	1102100	586
P19324	Serpin H1	Serpinh1	>sp|P19324|SERPH_MOUSE Serpin H1 OS=Mus musculus GN=Serpinh1 PE=1 SV=3	1	17	53.5	46.533	417	3.6093e-252	4437100	4903300	3270400	5477100	5052500	2406400	2597300	1806800	2677600	587
P19536	Cytochrome c oxidase subunit 5B, mitochondrial	Cox5b	>sp|P19536|COX5B_MOUSE Cytochrome c oxidase subunit 5B, mitochondrial OS=Mus musculus GN=Cox5b PE=1 SV=1	1	6	35.9	13.813	128	1.458e-14	1564100	1971800	1141100	1178300	1354800	1436600	993110	2558800	2059800	588
P19783	Cytochrome c oxidase subunit 4 isoform 1, mitochondrial	Cox4i1	>sp|P19783|COX41_MOUSE Cytochrome c oxidase subunit 4 isoform 1, mitochondrial OS=Mus musculus GN=Cox4i1 PE=1 SV=2	1	9	47.3	19.53	169	1.5811e-90	1530800	1429500	1611300	1266200	2126300	1833800	1299200	1803500	1594300	589
P19788	Matrix Gla protein	Mgp	>sp|P19788|MGP_MOUSE Matrix Gla protein OS=Mus musculus GN=Mgp PE=3 SV=1	1	3	24	12.359	104	4.7224e-116	3533900	2760900	6090400	5879700	3307200	4166700	5076300	3834200	5525600	590
P19973	Lymphocyte-specific protein 1	Lsp1	>sp|P19973|LSP1_MOUSE Lymphocyte-specific protein 1 OS=Mus musculus GN=Lsp1 PE=1 SV=2	1	7	35.2	36.713	330	2.2407e-42	116330	154450	225220	92549	36608	49351	30395	22204	29107	591
P20029	78 kDa glucose-regulated protein	Hspa5	>sp|P20029|GRP78_MOUSE 78 kDa glucose-regulated protein OS=Mus musculus GN=Hspa5 PE=1 SV=3	1	33	52.5	72.421	655	0	5109600	5534400	6243800	11617000	5265100	9612800	4524200	3638800	3855700	592
P20060	Beta-hexosaminidase subunit beta	Hexb	>sp|P20060|HEXB_MOUSE Beta-hexosaminidase subunit beta OS=Mus musculus GN=Hexb PE=1 SV=2	1	9	15.1	61.115	536	9.8454e-20	44183	102010	102240	82984	46215	146580	55229	84717	43145	593
P20065	Thymosin beta-4;Hematopoietic system regulatory peptide	Tmsb4x	>sp|P20065|TYB4_MOUSE Thymosin beta-4 OS=Mus musculus GN=Tmsb4x PE=1 SV=1	1	5	50	5.6794	50	6.0714e-16	480370	1068000	493150	1200700	1469400	468170	1782400	316490	752650	594
P20108	Thioredoxin-dependent peroxide reductase, mitochondrial	Prdx3	>sp|P20108|PRDX3_MOUSE Thioredoxin-dependent peroxide reductase, mitochondrial OS=Mus musculus GN=Prdx3 PE=1 SV=1	1	6	32.3	28.127	257	9.0306e-47	468630	373100	390380	480330	269680	308210	310220	366920	256890	595
P20152;P03995	Vimentin	Vim	>sp|P20152|VIME_MOUSE Vimentin OS=Mus musculus GN=Vim PE=1 SV=3	2	57	85.8	53.687	466	0	136570000	124080000	109890000	144930000	141640000	146070000	145350000	108860000	133110000	596
;403173;403174;403175;403176;403177;403178;403179;403180;403181;403182;403183;403184;403185;403186;403187;403188;403189;403190;403191;403192;403193;403194;403195;403196;403197;403198;403199;403200;403201;403202;403203;403204;403205;403206;403207;403208;403209;403210;403211;403212;403213;403214;403215;403216;403217;403218;403219;403220;403221;403222;403223;403224;403225;403226;403227;403228;403229…
P20491	High affinity immunoglobulin epsilon receptor subunit gamma	Fcer1g	>sp|P20491|FCERG_MOUSE High affinity immunoglobulin epsilon receptor subunit gamma OS=Mus musculus GN=Fcer1g PE=1 SV=1	1	2	25.6	9.6523	86	2.1551e-08	77281	133050	281480	46980	56127	65820	39652	0	37524	597
P20801	Troponin C, skeletal muscle	Tnnc2	>sp|P20801|TNNC2_MOUSE Troponin C, skeletal muscle OS=Mus musculus GN=Tnnc2 PE=1 SV=2	1	10	65.6	18.11	160	0	12996000	7733200	5245100	12515000	5484100	8270300	15832000	14536000	12065000	598
P20918;CON__P06868	Plasminogen;Plasmin heavy chain A;Activation peptide;Angiostatin;Plasmin heavy chain A, short form;Plasmin light chain B	Plg	>sp|P20918|PLMN_MOUSE Plasminogen OS=Mus musculus GN=Plg PE=1 SV=3	2	8	10.6	90.807	812	4.1614e-37	328100	386690	292780	156300	116720	90594	277510	288040	311860	599
P21107	Tropomyosin alpha-3 chain	Tpm3	>sp|P21107|TPM3_MOUSE Tropomyosin alpha-3 chain OS=Mus musculus GN=Tpm3 PE=1 SV=3	1	31	60.4	32.994	285	0	8495200	7575900	4982400	7307300	6272000	5201400	5472700	3764900	5241700	600
P21126	Ubiquitin-like protein 4A	Ubl4a	>sp|P21126|UBL4A_MOUSE Ubiquitin-like protein 4A OS=Mus musculus GN=Ubl4a PE=1 SV=1	1	2	12.1	17.8	157	7.6998e-05	0	0	14711	30729	21432	12449	21259	15801	17734	601
P21278	Guanine nucleotide-binding protein subunit alpha-11	Gna11	>sp|P21278|GNA11_MOUSE Guanine nucleotide-binding protein subunit alpha-11 OS=Mus musculus GN=Gna11 PE=1 SV=1	1	6	18.7	42.024	359	4.4208e-19	10766	21953	23831	17128	16376	14764	7153.7	14388	13082	602
P21279	Guanine nucleotide-binding protein G(q) subunit alpha	Gnaq	>sp|P21279|GNAQ_MOUSE Guanine nucleotide-binding protein G(q) subunit alpha OS=Mus musculus GN=Gnaq PE=1 SV=4	1	7	24	42.158	359	2.3402e-18	30744	78300	102320	62348	57753	130220	73047	69196	60921	603
P21300	Aldose reductase-related protein 1	Akr1b7	>sp|P21300|ALD1_MOUSE Aldose reductase-related protein 1 OS=Mus musculus GN=Akr1b7 PE=1 SV=4	1	5	13.3	35.988	316	3.5741e-11	11131	26023	72028	21788	14514	21331	9554.2	0	14076	604
P21460	Cystatin-C	Cst3	>sp|P21460|CYTC_MOUSE Cystatin-C OS=Mus musculus GN=Cst3 PE=1 SV=2	1	2	20	15.531	140	1.2823e-06	208720	349660	111220	293240	254880	273300	335820	290690	398210	605
P21550	Beta-enolase	Eno3	>sp|P21550|ENOB_MOUSE Beta-enolase OS=Mus musculus GN=Eno3 PE=1 SV=3	1	21	49.8	47.024	434	0	4388900	2269800	4185700	3234400	3691200	3432000	9367900	8886100	7826100	606
P21614	Vitamin D-binding protein	Gc	>sp|P21614|VTDB_MOUSE Vitamin D-binding protein OS=Mus musculus GN=Gc PE=1 SV=2	1	16	38.7	53.6	476	1.4582e-244	1555800	1085400	615190	1172200	386420	688220	1992000	1555200	1631900	607
P21619	Lamin-B2	Lmnb2	>sp|P21619|LMNB2_MOUSE Lamin-B2 OS=Mus musculus GN=Lmnb2 PE=1 SV=2	1	9	14.3	67.317	596	2.2862e-37	12986	10703	64761	10654	12861	7897.1	15573	9294.9	24394	608
P21812;P11034	Mast cell protease 4	Mcpt4	>sp|P21812|MCPT4_MOUSE Mast cell protease 4 OS=Mus musculus GN=Mcpt4 PE=1 SV=1	2	9	38.6	27.203	246	1.729e-110	19739000	16347000	6301700	7302000	9871100	12413000	3350600	7366900	2289100	609
P21844	Chymase	Cma1	>sp|P21844|CMA1_MOUSE Chymase OS=Mus musculus GN=Cma1 PE=1 SV=2	1	9	46.2	27.586	247	5.8059e-118	3755800	2747100	1853800	1761500	2890200	2998200	622930	1452300	959940	610
P21845	Tryptase beta-2	Tpsb2	>sp|P21845|TRYB2_MOUSE Tryptase beta-2 OS=Mus musculus GN=Tpsb2 PE=1 SV=2	1	3	14.1	30.927	276	2.2614e-45	504530	239750	632780	358390	263710	399820	78542	321960	109030	611
P21956	Lactadherin	Mfge8	>sp|P21956|MFGM_MOUSE Lactadherin OS=Mus musculus GN=Mfge8 PE=1 SV=3	1	16	46.4	51.24	463	1.8163e-179	315500	189950	690960	555620	463160	503310	632680	633630	684920	612
P21981	Protein-glutamine gamma-glutamyltransferase 2	Tgm2	>sp|P21981|TGM2_MOUSE Protein-glutamine gamma-glutamyltransferase 2 OS=Mus musculus GN=Tgm2 PE=1 SV=4	1	15	26.7	77.06	686	2.8858e-77	216230	244910	524910	455360	255570	477620	186190	220580	253190	613
P22599	Alpha-1-antitrypsin 1-2	Serpina1b	>sp|P22599|A1AT2_MOUSE Alpha-1-antitrypsin 1-2 OS=Mus musculus GN=Serpina1b PE=1 SV=2	1	16	43.8	45.974	413	0	6302900	3966100	3830300	4975900	1639500	3999400	8427300	5117600	7646200	614
Q8CGP6;Q8CGP7;Q8CGP5;Q8BFU2;P22752;Q8R1M2;Q8CGP4	Histone H2A type 1-H;Histone H2A type 1-K;Histone H2A type 1-F;Histone H2A type 3;Histone H2A type 1;Histone H2A.J;Histone H2A	Hist1h2ah;Hist1h2ak;Hist1h2af;Hist3h2a;Hist1h2ab;H2afj;Hist1h2aa	>sp|Q8CGP6|H2A1H_MOUSE Histone H2A type 1-H OS=Mus musculus GN=Hist1h2ah PE=1 SV=3;>sp|Q8CGP7|H2A1K_MOUSE Histone H2A type 1-K OS=Mus musculus GN=Hist1h2ak PE=1 SV=3;>sp|Q8CGP5|H2A1F_MOUSE Histone H2A type 1-F OS=Mus musculus GN=Hist1h2af PE=1 SV=3;>sp|Q8B	7	7	41.4	13.95	128	1.8553e-292	1866300	1735600	2183900	4231200	5446100	2449500	2997000	1491500	8646300	615
P22892	AP-1 complex subunit gamma-1	Ap1g1	>sp|P22892|AP1G1_MOUSE AP-1 complex subunit gamma-1 OS=Mus musculus GN=Ap1g1 PE=1 SV=3	1	4	4.5	91.349	822	4.9005e-09	14832	27468	14581	15674	10721	14001	10738	14698	0	616
P22907	Porphobilinogen deaminase	Hmbs	>sp|P22907|HEM3_MOUSE Porphobilinogen deaminase OS=Mus musculus GN=Hmbs PE=1 SV=2	1	2	11.1	39.344	361	4.3202e-41	0	0	0	0	0	0	0	0	4808.7	617
P22935	Cellular retinoic acid-binding protein 2	Crabp2	>sp|P22935|RABP2_MOUSE Cellular retinoic acid-binding protein 2 OS=Mus musculus GN=Crabp2 PE=2 SV=2	1	4	34.8	15.746	138	3.33e-12	422080	318950	57053	346160	337790	143480	275440	189040	159810	618
P23116	Eukaryotic translation initiation factor 3 subunit A	Eif3a	>sp|P23116|EIF3A_MOUSE Eukaryotic translation initiation factor 3 subunit A OS=Mus musculus GN=Eif3a PE=1 SV=5	1	16	14.1	161.93	1344	6.3813e-90	245860	266900	295890	251310	326220	251830	271500	206280	260030	619
P23198	Chromobox protein homolog 3	Cbx3	>sp|P23198|CBX3_MOUSE Chromobox protein homolog 3 OS=Mus musculus GN=Cbx3 PE=1 SV=2	1	6	30.1	20.855	183	7.5307e-79	1233600	1071700	917880	679410	1439700	1496300	1007100	796100	1110300	620
P23492;Q9D8C9	Purine nucleoside phosphorylase	Pnp	>sp|P23492|PNPH_MOUSE Purine nucleoside phosphorylase OS=Mus musculus GN=Pnp PE=1 SV=2	2	13	61.6	32.277	289	2.9068e-62	1137700	1293400	1038700	1090800	717120	834370	453530	596000	530650	621
P23506	Protein-L-isoaspartate(D-aspartate) O-methyltransferase	Pcmt1	>sp|P23506|PIMT_MOUSE Protein-L-isoaspartate(D-aspartate) O-methyltransferase OS=Mus musculus GN=Pcmt1 PE=1 SV=3	1	5	27.3	24.634	227	8.8529e-14	227520	193510	150420	192200	150690	161630	151680	154940	69929	622
P23591	GDP-L-fucose synthase	Tsta3	>sp|P23591|FCL_MOUSE GDP-L-fucose synthase OS=Mus musculus GN=Tsta3 PE=1 SV=3	1	2	5.9	35.877	321	7.8597e-05	0	0	0	0	14429	0	0	0	0	623
P23927	Alpha-crystallin B chain	Cryab	>sp|P23927|CRYAB_MOUSE Alpha-crystallin B chain OS=Mus musculus GN=Cryab PE=1 SV=2	1	9	44	20.069	175	1.585e-66	2927800	1254800	1574000	1280800	4887500	3007400	3512600	5255300	7087400	624
P23953	Carboxylesterase 1C	Ces1c	>sp|P23953|EST1C_MOUSE Carboxylesterase 1C OS=Mus musculus GN=Ces1c PE=1 SV=4	1	19	43.1	61.055	554	1.3339e-241	2768500	1978800	1985900	2056100	1166500	2951700	1536300	3200300	2586300	625
P24270	Catalase	Cat	>sp|P24270|CATA_MOUSE Catalase OS=Mus musculus GN=Cat PE=1 SV=4	1	12	30.9	59.795	527	8.1825e-98	104640	94543	169970	89312	99690	106600	133480	146190	82928	626
P24369	Peptidyl-prolyl cis-trans isomerase B	Ppib	>sp|P24369|PPIB_MOUSE Peptidyl-prolyl cis-trans isomerase B OS=Mus musculus GN=Ppib PE=1 SV=2	1	15	60.6	23.713	216	3.421e-178	7819100	8702000	6493800	8503500	6995700	6714600	6266700	6013000	5295700	627
P24452	Macrophage-capping protein	Capg	>sp|P24452|CAPG_MOUSE Macrophage-capping protein OS=Mus musculus GN=Capg PE=1 SV=2	1	9	34.9	39.24	352	4.5671e-118	1645800	1931900	2106900	2025500	1693200	1695300	1662600	1485400	1300500	628
P24472;F6SC55	Glutathione S-transferase A4	Gsta4	>sp|P24472|GSTA4_MOUSE Glutathione S-transferase A4 OS=Mus musculus GN=Gsta4 PE=1 SV=3	2	4	18.9	25.564	222	4.3276e-15	276640	226330	324240	313260	144900	96051	80947	157650	156820	629
P24527	Leukotriene A-4 hydrolase	Lta4h	>sp|P24527|LKHA4_MOUSE Leukotriene A-4 hydrolase OS=Mus musculus GN=Lta4h PE=1 SV=4	1	20	43	69.05	611	1.4049e-268	254600	278970	225710	147840	321490	108380	136370	105760	151870	630
P24547	Inosine-5-monophosphate dehydrogenase 2	Impdh2	>sp|P24547|IMDH2_MOUSE Inosine-5-monophosphate dehydrogenase 2 OS=Mus musculus GN=Impdh2 PE=1 SV=2	1	1	2.3	55.814	514	0.00063896	0	0	0	0	0	0	0	0	0	631
P24668	Cation-dependent mannose-6-phosphate receptor	M6pr	>sp|P24668|MPRD_MOUSE Cation-dependent mannose-6-phosphate receptor OS=Mus musculus GN=M6pr PE=1 SV=1	1	4	19.1	31.172	278	3.5819e-63	140970	72915	78465	56371	76843	67005	42841	54771	54521	632
P25085	Interleukin-1 receptor antagonist protein	Il1rn	>sp|P25085|IL1RA_MOUSE Interleukin-1 receptor antagonist protein OS=Mus musculus GN=Il1rn PE=2 SV=1	1	3	19.7	20.274	178	3.2443e-62	151000	130790	69551	99885	167890	91057	33813	53183	0	633
P25444;J3QMG5;F6YTZ4;E9Q1N8;D3Z536	40S ribosomal protein S2	Rps2;Gm5786;Gm6576;Gm18025;Gm8225	>sp|P25444|RS2_MOUSE 40S ribosomal protein S2 OS=Mus musculus GN=Rps2 PE=1 SV=3;>tr|J3QMG5|J3QMG5_MOUSE Protein Gm5786 OS=Mus musculus GN=Gm5786 PE=3 SV=1;>tr|F6YTZ4|F6YTZ4_MOUSE Protein Gm6576 OS=Mus musculus GN=Gm6576 PE=3 SV=2;>tr|E9Q1N8|E9Q1N8_MOUSE Pr	5	9	31.4	31.231	293	4.2885e-134	2009000	3522800	2342900	2616100	3718200	2325900	2217300	2332800	2344500	634
P25976	Nucleolar transcription factor 1	Ubtf	>sp|P25976|UBF1_MOUSE Nucleolar transcription factor 1 OS=Mus musculus GN=Ubtf PE=1 SV=1	1	4	7.3	89.508	765	3.6491e-08	15014	0	19794	28153	18670	0	26447	0	0	635
P26039	Talin-1	Tln1	>sp|P26039|TLN1_MOUSE Talin-1 OS=Mus musculus GN=Tln1 PE=1 SV=2	1	44	28.7	269.82	2541	0	1364300	1763500	1497900	1534100	1359800	1614900	1426500	1117800	982610	636
P26040	Ezrin	Ezr	>sp|P26040|EZRI_MOUSE Ezrin OS=Mus musculus GN=Ezr PE=1 SV=3	1	23	37.9	69.406	586	0	318890	451450	236840	388650	399690	327050	376520	381130	163020	637
P26041	Moesin	Msn	>sp|P26041|MOES_MOUSE Moesin OS=Mus musculus GN=Msn PE=1 SV=3	1	35	48.9	67.766	577	3.5753e-256	2490800	2851400	3130700	4891700	2932900	4337000	2128000	1668200	2004500	638
P26043	Radixin	Rdx	>sp|P26043|RADI_MOUSE Radixin OS=Mus musculus GN=Rdx PE=1 SV=3	1	18	32.2	68.542	583	1.647e-93	23761	43856	36183	63743	54405	56781	73104	45546	16656	639
P26231;Q65CL1	Catenin alpha-1	Ctnna1	>sp|P26231|CTNA1_MOUSE Catenin alpha-1 OS=Mus musculus GN=Ctnna1 PE=1 SV=1	2	14	22	100.11	906	3.252e-90	109920	82734	131600	46347	141540	71643	96877	113480	99476	640
P26350;J3QPK6	Prothymosin alpha;Thymosin alpha	Ptma	>sp|P26350|PTMA_MOUSE Prothymosin alpha OS=Mus musculus GN=Ptma PE=1 SV=2	2	8	38.7	12.254	111	1.1319e-206	3557900	2721800	17137000	2862800	3015900	2061400	3567900	5304700	10330000	641
P26369	Splicing factor U2AF 65 kDa subunit	U2af2	>sp|P26369|U2AF2_MOUSE Splicing factor U2AF 65 kDa subunit OS=Mus musculus GN=U2af2 PE=1 SV=3	1	5	16.2	53.516	475	2.6294e-14	21226	19835	8773.8	25475	27636	23683	18620	20043	16926	642
P26443	Glutamate dehydrogenase 1, mitochondrial	Glud1	>sp|P26443|DHE3_MOUSE Glutamate dehydrogenase 1, mitochondrial OS=Mus musculus GN=Glud1 PE=1 SV=1	1	24	51.3	61.336	558	9.3224e-123	1441400	1173900	2418800	1622000	1947100	1968100	2305600	1766800	2959800	643
P26516	26S proteasome non-ATPase regulatory subunit 7	Psmd7	>sp|P26516|PSMD7_MOUSE 26S proteasome non-ATPase regulatory subunit 7 OS=Mus musculus GN=Psmd7 PE=1 SV=2	1	7	26.2	36.539	321	5.0339e-30	116680	87018	106740	187660	158500	55885	121250	126590	80928	644
P26638	Serine--tRNA ligase, cytoplasmic	Sars	>sp|P26638|SYSC_MOUSE Serine--tRNA ligase, cytoplasmic OS=Mus musculus GN=Sars PE=1 SV=3	1	7	16.8	58.388	512	1.474e-34	92405	82031	58831	94589	137470	88618	90129	76810	38602	645
P26645	Myristoylated alanine-rich C-kinase substrate	Marcks	>sp|P26645|MARCS_MOUSE Myristoylated alanine-rich C-kinase substrate OS=Mus musculus GN=Marcks PE=1 SV=2	1	3	16.5	29.661	309	1.11e-18	267870	94885	258780	212330	172850	114930	194460	161320	185210	646
P26883	Peptidyl-prolyl cis-trans isomerase FKBP1A	Fkbp1a	>sp|P26883|FKB1A_MOUSE Peptidyl-prolyl cis-trans isomerase FKBP1A OS=Mus musculus GN=Fkbp1a PE=1 SV=2	1	4	41.7	11.922	108	4.678e-80	782060	776830	1185200	1111200	725940	768280	804630	946700	853760	647
P27005	Protein S100-A8	S100a8	>sp|P27005|S10A8_MOUSE Protein S100-A8 OS=Mus musculus GN=S100a8 PE=1 SV=3	1	5	82	10.294	89	5.6562e-258	11324000	7823500	18475000	15628000	10973000	2702500	251360	371390	158650	648
P27048;P63163	Small nuclear ribonucleoprotein-associated protein B;Small nuclear ribonucleoprotein-associated protein N	Snrpb;Snrpn	>sp|P27048|RSMB_MOUSE Small nuclear ribonucleoprotein-associated protein B OS=Mus musculus GN=Snrpb PE=1 SV=1;>sp|P63163|RSMN_MOUSE Small nuclear ribonucleoprotein-associated protein N OS=Mus musculus GN=Snrpn PE=2 SV=1	2	5	13.4	23.656	231	2.8817e-13	481780	460420	355650	699890	518790	392780	434850	468720	428960	649
P27546	Microtubule-associated protein 4	Map4	>sp|P27546|MAP4_MOUSE Microtubule-associated protein 4 OS=Mus musculus GN=Map4 PE=1 SV=3	1	21	31.8	117.43	1125	2.82e-184	549660	493800	349150	386660	255050	351750	497150	369190	410020	650
P27573	Myelin protein P0	Mpz	>sp|P27573|MYP0_MOUSE Myelin protein P0 OS=Mus musculus GN=Mpz PE=1 SV=1	1	8	28.6	27.621	248	1.8186e-91	13707000	15733000	8459800	15457000	12071000	13552000	16547000	14464000	14946000	651
P27601;O70443;P27600	Guanine nucleotide-binding protein subunit alpha-13	Gna13	>sp|P27601|GNA13_MOUSE Guanine nucleotide-binding protein subunit alpha-13 OS=Mus musculus GN=Gna13 PE=1 SV=1	3	3	7.4	44.054	377	6.3018e-08	6468.7	7685.7	10642	0	0	0	7134.4	0	0	652
P27659;E9PWZ3	60S ribosomal protein L3	Rpl3	>sp|P27659|RL3_MOUSE 60S ribosomal protein L3 OS=Mus musculus GN=Rpl3 PE=1 SV=3	2	14	35.5	46.109	403	1.2797e-81	728860	1115600	882780	622180	1205800	786410	674460	641600	625540	653
P27773	Protein disulfide-isomerase A3	Pdia3	>sp|P27773|PDIA3_MOUSE Protein disulfide-isomerase A3 OS=Mus musculus GN=Pdia3 PE=1 SV=2	1	28	60.4	56.678	505	0	10996000	9950300	7826000	10933000	10316000	8897600	7817800	9450800	6248800	654
P28063	Proteasome subunit beta type-8	Psmb8	>sp|P28063|PSB8_MOUSE Proteasome subunit beta type-8 OS=Mus musculus GN=Psmb8 PE=1 SV=2	1	3	12.7	30.26	276	8.7973e-12	60482	153510	178400	216330	115290	192500	62187	11314	11198	655
P28076	Proteasome subunit beta type-9	Psmb9	>sp|P28076|PSB9_MOUSE Proteasome subunit beta type-9 OS=Mus musculus GN=Psmb9 PE=1 SV=1	1	1	4.6	23.396	219	0.00062212	0	0	107920	0	0	0	0	0	0	656
P28271;Q811J3	Cytoplasmic aconitate hydratase	Aco1	>sp|P28271|ACOC_MOUSE Cytoplasmic aconitate hydratase OS=Mus musculus GN=Aco1 PE=1 SV=3	2	9	13.7	98.124	889	9.2579e-42	113970	125320	111440	107210	86906	89364	133480	91385	109350	657
P28293	Cathepsin G	Ctsg	>sp|P28293|CATG_MOUSE Cathepsin G OS=Mus musculus GN=Ctsg PE=1 SV=2	1	2	7.7	29.095	261	6.12e-08	0	17647	0	0	0	0	0	0	0	658
P28352	DNA-(apurinic or apyrimidinic site) lyase;DNA-(apurinic or apyrimidinic site) lyase, mitochondrial	Apex1	>sp|P28352|APEX1_MOUSE DNA-(apurinic or apyrimidinic site) lyase OS=Mus musculus GN=Apex1 PE=1 SV=2	1	3	13.2	35.49	317	3.2639e-23	12800	0	28026	13110	0	93265	0	25104	0	659
P28474	Alcohol dehydrogenase class-3	Adh5	>sp|P28474|ADHX_MOUSE Alcohol dehydrogenase class-3 OS=Mus musculus GN=Adh5 PE=1 SV=3	1	8	19.8	39.547	374	7.8659e-16	52283	138790	169140	130540	56606	94132	115450	83989	52578	660
P28481	Collagen alpha-1(II) chain;Collagen alpha-1(II) chain;Chondrocalcin	Col2a1	>sp|P28481|CO2A1_MOUSE Collagen alpha-1(II) chain OS=Mus musculus GN=Col2a1 PE=1 SV=2	1	10	8.9	141.97	1487	1.8232e-41	28330	72596	156310	71218	370830	366180	96453	171950	540960	661
P28650	Adenylosuccinate synthetase isozyme 1	Adssl1	>sp|P28650|PURA1_MOUSE Adenylosuccinate synthetase isozyme 1 OS=Mus musculus GN=Adssl1 PE=1 SV=2	1	6	16.6	50.254	457	5.2625e-99	251960	126480	136350	191490	176600	193990	194300	208680	325200	662
P28653	Biglycan	Bgn	>sp|P28653|PGS1_MOUSE Biglycan OS=Mus musculus GN=Bgn PE=1 SV=1	1	13	44.4	41.639	369	1.4097e-139	7025900	7359400	7462800	6828400	10466000	10198000	5574900	3615100	7707800	663
P28654	Decorin	Dcn	>sp|P28654|PGS2_MOUSE Decorin OS=Mus musculus GN=Dcn PE=1 SV=1	1	19	53.1	39.809	354	0	22769000	17473000	23682000	22392000	17668000	29853000	64477000	30556000	43539000	664
P28656	Nucleosome assembly protein 1-like 1	Nap1l1	>sp|P28656|NP1L1_MOUSE Nucleosome assembly protein 1-like 1 OS=Mus musculus GN=Nap1l1 PE=1 SV=2	1	7	17.6	45.345	391	1.4194e-33	236700	262190	246870	277090	285070	239610	166930	249450	216430	665
P28660	Nck-associated protein 1	Nckap1	>sp|P28660|NCKP1_MOUSE Nck-associated protein 1 OS=Mus musculus GN=Nckap1 PE=1 SV=2	1	2	2.7	128.78	1128	0.00018159	0	0	6581.8	0	8246.3	0	0	6121.2	7023.7	666
P28665;P28666;A0A0N4SVU1	Murinoglobulin-1	Mug1	>sp|P28665|MUG1_MOUSE Murinoglobulin-1 OS=Mus musculus GN=Mug1 PE=1 SV=3	3	25	24.3	165.3	1476	3.8547e-128	440510	925780	314630	178270	150230	468210	1676100	341510	1200300	667
P28667	MARCKS-related protein	Marcksl1	>sp|P28667|MRP_MOUSE MARCKS-related protein OS=Mus musculus GN=Marcksl1 PE=1 SV=2	1	2	14	20.165	200	2.7574e-06	0	6264.1	11910	0	1172.5	0	3221.5	2729.3	0	668
P28798	Granulins;Acrogranin;Granulin-1;Granulin-2;Granulin-3;Granulin-4;Granulin-5;Granulin-6;Granulin-7	Grn	>sp|P28798|GRN_MOUSE Granulins OS=Mus musculus GN=Grn PE=1 SV=2	1	8	20.2	63.458	589	5.1022e-135	2513400	1647000	1648500	2213400	1188100	830170	1706500	518420	763030	669
P29341;Q9D4E6;D3Z5M2;Q62029;Q6PHQ9;A2A5N3;Q8C7D3	Polyadenylate-binding protein 1	Pabpc1;Pabpc6	>sp|P29341|PABP1_MOUSE Polyadenylate-binding protein 1 OS=Mus musculus GN=Pabpc1 PE=1 SV=2;>tr|Q9D4E6|Q9D4E6_MOUSE Polyadenylate-binding protein OS=Mus musculus GN=Pabpc6 PE=1 SV=1	7	16	30.2	70.67	636	2.3197e-251	483060	545840	300560	743530	721860	920520	315030	312120	476470	670
P29351	Tyrosine-protein phosphatase non-receptor type 6	Ptpn6	>sp|P29351|PTN6_MOUSE Tyrosine-protein phosphatase non-receptor type 6 OS=Mus musculus GN=Ptpn6 PE=1 SV=2	1	2	3.5	67.558	595	1.4734e-18	0	0	0	0	3406.3	0	0	0	0	671
P29391;P49945	Ferritin light chain 1;Ferritin light chain 2	Ftl1;Ftl2	>sp|P29391|FRIL1_MOUSE Ferritin light chain 1 OS=Mus musculus GN=Ftl1 PE=1 SV=2;>sp|P49945|FRIL2_MOUSE Ferritin light chain 2 OS=Mus musculus GN=Ftl2 PE=3 SV=2	2	11	65.6	20.802	183	1.3963e-276	32626000	19930000	12210000	23553000	22448000	26222000	12888000	7105200	12318000	672
P29416	Beta-hexosaminidase subunit alpha	Hexa	>sp|P29416|HEXA_MOUSE Beta-hexosaminidase subunit alpha OS=Mus musculus GN=Hexa PE=1 SV=2	1	4	7.8	60.612	528	4.2208e-11	64919	98952	68595	35382	33595	53992	0	31895	27756	673
P29452	Caspase-1;Caspase-1 subunit p20;Caspase-1 subunit p10	Casp1	>sp|P29452|CASP1_MOUSE Caspase-1 OS=Mus musculus GN=Casp1 PE=1 SV=1	1	2	5.2	45.64	402	7.5942e-05	0	0	0	0	6068.4	0	0	0	0	674
P29595	NEDD8	Nedd8	>sp|P29595|NEDD8_MOUSE NEDD8 OS=Mus musculus GN=Nedd8 PE=1 SV=2	1	3	46.9	8.9723	81	2.7758e-33	1753100	1124600	301000	0	903780	714040	815520	955260	724910	675
P29699;CON__P12763	Alpha-2-HS-glycoprotein	Ahsg	>sp|P29699|FETUA_MOUSE Alpha-2-HS-glycoprotein OS=Mus musculus GN=Ahsg PE=1 SV=1	2	10	46.4	37.325	345	2.3307e-277	7836600	8069800	9022000	7896200	5060400	7145300	8942300	8919500	11464000	676
P29758	Ornithine aminotransferase, mitochondrial	Oat	>sp|P29758|OAT_MOUSE Ornithine aminotransferase, mitochondrial OS=Mus musculus GN=Oat PE=1 SV=1	1	9	27.8	48.354	439	5.8875e-68	125810	134230	116330	145430	153890	137510	106900	149080	105840	677
P29788	Vitronectin	Vtn	>sp|P29788|VTNC_MOUSE Vitronectin OS=Mus musculus GN=Vtn PE=1 SV=2	1	7	19.9	54.848	478	1.1064e-44	212650	252280	204840	316970	216740	282030	206600	162310	317570	678
P30115	Glutathione S-transferase A3	Gsta3	>sp|P30115|GSTA3_MOUSE Glutathione S-transferase A3 OS=Mus musculus GN=Gsta3 PE=1 SV=2	1	4	18.1	25.36	221	1.9562e-10	8270	15937	23373	16715	13892	20107	114070	56819	87056	679
P30275	Creatine kinase U-type, mitochondrial	Ckmt1	>sp|P30275|KCRU_MOUSE Creatine kinase U-type, mitochondrial OS=Mus musculus GN=Ckmt1 PE=1 SV=1	1	9	31.6	47.003	418	4.0155e-63	261290	304610	272560	336520	474200	362320	317580	305450	217820	680
P30355	Arachidonate 5-lipoxygenase-activating protein	Alox5ap	>sp|P30355|AL5AP_MOUSE Arachidonate 5-lipoxygenase-activating protein OS=Mus musculus GN=Alox5ap PE=1 SV=2	1	2	13.7	18.136	161	6.1774e-05	49443	202610	124520	149020	45697	78961	0	0	0	681
P30412	Peptidyl-prolyl cis-trans isomerase C	Ppic	>sp|P30412|PPIC_MOUSE Peptidyl-prolyl cis-trans isomerase C OS=Mus musculus GN=Ppic PE=1 SV=1	1	6	32.5	22.794	212	3.306e-71	865300	1138400	590290	776320	796930	850780	233200	122590	229210	682
P30681	High mobility group protein B2	Hmgb2	>sp|P30681|HMGB2_MOUSE High mobility group protein B2 OS=Mus musculus GN=Hmgb2 PE=1 SV=3	1	13	45.2	24.162	210	8.2325e-80	5917300	6382800	4045900	6845100	5394300	3303800	8511000	8832500	5042400	683
P30999	Catenin delta-1	Ctnnd1	>sp|P30999|CTND1_MOUSE Catenin delta-1 OS=Mus musculus GN=Ctnnd1 PE=1 SV=2	1	6	7.1	104.92	938	8.8873e-15	53393	45356	40873	34117	73043	45248	37471	51359	43239	684
P31001	Desmin	Des	>sp|P31001|DESM_MOUSE Desmin OS=Mus musculus GN=Des PE=1 SV=3	1	30	63.5	53.497	469	0	938110	640470	1390400	756110	1273900	1479700	1103200	2972700	4207600	685
P31230	Aminoacyl tRNA synthase complex-interacting multifunctional protein 1;Endothelial monocyte-activating polypeptide 2	Aimp1	>sp|P31230|AIMP1_MOUSE Aminoacyl tRNA synthase complex-interacting multifunctional protein 1 OS=Mus musculus GN=Aimp1 PE=1 SV=2	1	6	27.1	33.997	310	4.9032e-33	47749	41877	27586	41049	47090	38529	27116	45632	37282	686
P31428	Dipeptidase 1	Dpep1	>sp|P31428|DPEP1_MOUSE Dipeptidase 1 OS=Mus musculus GN=Dpep1 PE=1 SV=2	1	6	20.5	45.722	410	4.0294e-20	53347	84571	176450	148670	92995	175710	64316	83775	115620	687
P31532	Serum amyloid A-4 protein	Saa4	>sp|P31532|SAA4_MOUSE Serum amyloid A-4 protein OS=Mus musculus GN=Saa4 PE=1 SV=2	1	2	22.3	15.088	130	2.0277e-23	27975	126390	20585	0	0	0	43085	0	33022	688
P31725	Protein S100-A9	S100a9	>sp|P31725|S10A9_MOUSE Protein S100-A9 OS=Mus musculus GN=S100a9 PE=1 SV=3	1	6	47.8	13.049	113	3.6495e-101	11787000	17277000	17068000	23825000	16847000	5086000	604220	136290	1067400	689
P31786	Acyl-CoA-binding protein	Dbi	>sp|P31786|ACBP_MOUSE Acyl-CoA-binding protein OS=Mus musculus GN=Dbi PE=1 SV=2	1	7	70.1	10	87	1.0365e-144	16543000	11206000	10512000	13596000	12643000	5851200	24669000	19931000	18496000	690
P31938	Dual specificity mitogen-activated protein kinase kinase 1	Map2k1	>sp|P31938|MP2K1_MOUSE Dual specificity mitogen-activated protein kinase kinase 1 OS=Mus musculus GN=Map2k1 PE=1 SV=2	1	2	5.9	43.474	393	9.4228e-07	26841	13911	0	26397	22602	30725	18842	17226	20793	691
P32020	Non-specific lipid-transfer protein	Scp2	>sp|P32020|NLTP_MOUSE Non-specific lipid-transfer protein OS=Mus musculus GN=Scp2 PE=1 SV=3	1	10	14.4	59.125	547	1.1543e-102	3152000	2999700	2685400	3982200	2890200	2454700	2850800	3660700	4512400	692
P32067	Lupus La protein homolog	Ssb	>sp|P32067|LA_MOUSE Lupus La protein homolog OS=Mus musculus GN=Ssb PE=1 SV=1	1	9	23.9	47.756	415	6.6407e-74	101330	79754	158960	37994	114010	29674	99890	90569	43810	693
P32261;CON__P41361	Antithrombin-III	Serpinc1	>sp|P32261|ANT3_MOUSE Antithrombin-III OS=Mus musculus GN=Serpinc1 PE=1 SV=1	2	21	50.5	52.003	465	4.7694e-300	3556000	1513700	1029700	2440600	784980	1820900	2712200	2247100	1484200	694
P32848	Parvalbumin alpha	Pvalb	>sp|P32848|PRVA_MOUSE Parvalbumin alpha OS=Mus musculus GN=Pvalb PE=1 SV=3	1	16	79.1	11.93	110	0	70991000	53914000	27432000	61329000	31795000	71918000	66414000	79098000	67303000	695
P32921	Tryptophan--tRNA ligase, cytoplasmic;T1-TrpRS;T2-TrpRS	Wars	>sp|P32921|SYWC_MOUSE Tryptophan--tRNA ligase, cytoplasmic OS=Mus musculus GN=Wars PE=1 SV=2	1	2	5.8	54.357	481	1.9204e-07	0	22008	22387	21251	45575	25084	18204	0	32729	696
P33267	Cytochrome P450 2F2	Cyp2f2	>sp|P33267|CP2F2_MOUSE Cytochrome P450 2F2 OS=Mus musculus GN=Cyp2f2 PE=1 SV=1	1	7	17.5	55.948	491	2.3757e-14	19061	28230	33145	18772	20088	14204	27733	15810	30786	697
P33622	Apolipoprotein C-III	Apoc3	>sp|P33622|APOC3_MOUSE Apolipoprotein C-III OS=Mus musculus GN=Apoc3 PE=1 SV=2	1	3	46.5	10.982	99	2.0994e-26	261500	204640	139960	228430	122220	203660	238800	242160	188340	698
P34022	Ran-specific GTPase-activating protein	Ranbp1	>sp|P34022|RANG_MOUSE Ran-specific GTPase-activating protein OS=Mus musculus GN=Ranbp1 PE=1 SV=2	1	6	27.6	23.596	203	6.7851e-36	672650	567560	676310	712160	406590	616820	653070	688030	645750	699
P34884	Macrophage migration inhibitory factor	Mif	>sp|P34884|MIF_MOUSE Macrophage migration inhibitory factor OS=Mus musculus GN=Mif PE=1 SV=2	1	5	71.3	12.504	115	3.1111e-262	6213500	6757100	8183100	10548000	7083400	4425900	8626800	12054000	7567000	700
P34928	Apolipoprotein C-I;Truncated apolipoprotein C-I	Apoc1	>sp|P34928|APOC1_MOUSE Apolipoprotein C-I OS=Mus musculus GN=Apoc1 PE=1 SV=1	1	2	20.5	9.6963	88	0.00028115	329740	0	333650	0	0	0	655630	0	198200	701
P35173;L7N258	Stefin-3	Stfa3	>sp|P35173|CYT3_MOUSE Stefin-3 OS=Mus musculus GN=Stfa3 PE=3 SV=1	2	12	82.5	11.64	103	1.5958e-60	7612100	20716000	21208000	10555000	6473800	3815600	30576	68089	8320.4	702
Q8BWM3;P35174	Stefin-2	Stfa2l1;Stfa2	>tr|Q8BWM3|Q8BWM3_MOUSE MCG130173 OS=Mus musculus GN=Stfa2l1 PE=2 SV=1;>sp|P35174|CYT2_MOUSE Stefin-2 OS=Mus musculus GN=Stfa2 PE=3 SV=2	2	2	23.3	11.859	103	2.5653e-23	32881	156170	422060	189440	51225	0	0	0	0	703
P35175	Stefin-1	Stfa1	>sp|P35175|CYT1_MOUSE Stefin-1 OS=Mus musculus GN=Stfa1 PE=3 SV=1	1	8	70.1	11.006	97	7.7302e-238	186980	565790	1169300	887130	990070	0	0	0	0	704
P35276;P63011	Ras-related protein Rab-3D;Ras-related protein Rab-3A	Rab3d;Rab3a	>sp|P35276|RAB3D_MOUSE Ras-related protein Rab-3D OS=Mus musculus GN=Rab3d PE=1 SV=1;>sp|P63011|RAB3A_MOUSE Ras-related protein Rab-3A OS=Mus musculus GN=Rab3a PE=1 SV=1	2	4	20.5	24.416	219	1.1959e-08	22508	23075	0	31148	0	0	0	40742	0	705
P35278	Ras-related protein Rab-5C	Rab5c	>sp|P35278|RAB5C_MOUSE Ras-related protein Rab-5C OS=Mus musculus GN=Rab5c PE=1 SV=2	1	8	47.7	23.412	216	5.5122e-80	770160	1145700	961980	1022600	952090	987680	1047500	1055000	663650	706
P35279;P61294;Q8BHD0	Ras-related protein Rab-6A;Ras-related protein Rab-6B	Rab6a;Rab6b	>sp|P35279|RAB6A_MOUSE Ras-related protein Rab-6A OS=Mus musculus GN=Rab6a PE=1 SV=4;>sp|P61294|RAB6B_MOUSE Ras-related protein Rab-6B OS=Mus musculus GN=Rab6b PE=1 SV=1	3	9	39.4	23.59	208	9.8966e-122	908580	1220300	962480	1223500	1896300	1089900	926650	1365700	1147500	707
P35282	Ras-related protein Rab-21	Rab21	>sp|P35282|RAB21_MOUSE Ras-related protein Rab-21 OS=Mus musculus GN=Rab21 PE=1 SV=4	1	5	27.9	24.106	222	7.6184e-21	53469	67723	46500	100500	64660	54757	49261	57739	29525	708
P35285	Ras-related protein Rab-22A	Rab22a	>sp|P35285|RB22A_MOUSE Ras-related protein Rab-22A OS=Mus musculus GN=Rab22a PE=1 SV=2	1	4	30.4	21.802	194	8.5177e-14	0	0	0	0	21985	0	0	0	0	709
P35293	Ras-related protein Rab-18	Rab18	>sp|P35293|RAB18_MOUSE Ras-related protein Rab-18 OS=Mus musculus GN=Rab18 PE=1 SV=2	1	8	45.6	23.035	206	2.0831e-32	287190	220670	122910	269720	482590	469670	165650	200160	281840	710
P35385	Heat shock protein beta-7	Hspb7	>sp|P35385|HSPB7_MOUSE Heat shock protein beta-7 OS=Mus musculus GN=Hspb7 PE=1 SV=3	1	5	34.9	18.634	169	4.3733e-36	64651	26743	51018	28922	135890	32214	600500	847410	948030	711
P35441;CON__Q28194	Thrombospondin-1	Thbs1	>sp|P35441|TSP1_MOUSE Thrombospondin-1 OS=Mus musculus GN=Thbs1 PE=1 SV=1	2	5	5.1	129.65	1170	4.0276e-12	13832	22566	19979	38093	47497	23305	8672.5	15176	38407	712
P35459	Lymphocyte antigen 6D	Ly6d	>sp|P35459|LY6D_MOUSE Lymphocyte antigen 6D OS=Mus musculus GN=Ly6d PE=1 SV=1	1	4	48.8	13.395	127	1.7055e-66	705610	451610	314840	602040	511260	460690	707270	449630	355460	713
P35486	Pyruvate dehydrogenase E1 component subunit alpha, somatic form, mitochondrial	Pdha1	>sp|P35486|ODPA_MOUSE Pyruvate dehydrogenase E1 component subunit alpha, somatic form, mitochondrial OS=Mus musculus GN=Pdha1 PE=1 SV=1	1	12	37.4	43.231	390	1.9259e-72	233730	172890	282160	146030	262400	291480	225190	294120	288860	714
P35492	Histidine ammonia-lyase	Hal	>sp|P35492|HUTH_MOUSE Histidine ammonia-lyase OS=Mus musculus GN=Hal PE=1 SV=1	1	12	22.8	72.257	657	2.5985e-49	130200	367680	45316	110770	103000	360940	260960	398210	262620	715
P35505	Fumarylacetoacetase	Fah	>sp|P35505|FAAA_MOUSE Fumarylacetoacetase OS=Mus musculus GN=Fah PE=1 SV=2	1	4	12.2	46.175	419	1.3095e-54	29176	29595	32363	24366	0	0	0	25494	19107	716
P35550	rRNA 2-O-methyltransferase fibrillarin	Fbl	>sp|P35550|FBRL_MOUSE rRNA 2-O-methyltransferase fibrillarin OS=Mus musculus GN=Fbl PE=1 SV=2	1	7	25.7	34.306	327	2.1294e-25	151870	195960	144060	114200	185460	254840	86344	162240	203390	717
P35564	Calnexin	Canx	>sp|P35564|CALX_MOUSE Calnexin OS=Mus musculus GN=Canx PE=1 SV=1	1	11	21.8	67.277	591	1.6479e-40	403400	387780	235030	531300	345330	343470	476530	311510	368630	718
P35700	Peroxiredoxin-1	Prdx1	>sp|P35700|PRDX1_MOUSE Peroxiredoxin-1 OS=Mus musculus GN=Prdx1 PE=1 SV=1	1	17	70.4	22.176	199	5.6962e-86	19160000	30939000	18239000	27162000	33085000	25311000	18562000	17056000	19932000	719
P35762	CD81 antigen	Cd81	>sp|P35762|CD81_MOUSE CD81 antigen OS=Mus musculus GN=Cd81 PE=1 SV=2	1	4	30.9	25.814	236	8.3007e-11	43816	39664	26717	25774	24193	42689	50260	26434	31197	720
P35979;F8VQK7	60S ribosomal protein L12	Rpl12	>sp|P35979|RL12_MOUSE 60S ribosomal protein L12 OS=Mus musculus GN=Rpl12 PE=1 SV=2	2	6	54.5	17.804	165	7.3282e-130	3506600	3434600	2437500	4418700	3899500	3595400	2842000	2983200	2187100	721
P35980	60S ribosomal protein L18	Rpl18	>sp|P35980|RL18_MOUSE 60S ribosomal protein L18 OS=Mus musculus GN=Rpl18 PE=1 SV=3	1	8	41.5	21.644	188	6.9494e-149	2021600	3959900	1931600	2338000	6520200	3198900	2176300	1843800	3560400	722
P36536	GTP-binding protein SAR1a	Sar1a	>sp|P36536|SAR1A_MOUSE GTP-binding protein SAR1a OS=Mus musculus GN=Sar1a PE=1 SV=1	1	4	28.3	22.371	198	1.3354e-15	0	0	0	0	73666	0	64568	0	76775	723
P37040	NADPH--cytochrome P450 reductase	Por	>sp|P37040|NCPR_MOUSE NADPH--cytochrome P450 reductase OS=Mus musculus GN=Por PE=1 SV=2	1	4	7.4	77.043	678	6.68e-12	12844	10975	9201.9	38181	11539	9500.9	10505	8788.2	5665.7	724
P37804	Transgelin	Tagln	>sp|P37804|TAGL_MOUSE Transgelin OS=Mus musculus GN=Tagln PE=1 SV=3	1	18	80.1	22.576	201	2.199e-225	3696800	4604700	5548900	3816000	5505200	6025100	5678700	5003000	7150000	725
P37889	Fibulin-2	Fbln2	>sp|P37889|FBLN2_MOUSE Fibulin-2 OS=Mus musculus GN=Fbln2 PE=1 SV=2	1	2	2.5	131.83	1221	1.5826e-05	0	0	0	0	0	0	15600	0	0	726
P38060	Hydroxymethylglutaryl-CoA lyase, mitochondrial	Hmgcl	>sp|P38060|HMGCL_MOUSE Hydroxymethylglutaryl-CoA lyase, mitochondrial OS=Mus musculus GN=Hmgcl PE=1 SV=2	1	1	4.3	34.238	325	4.0297e-24	0	0	0	0	0	0	0	0	0	727
P38647	Stress-70 protein, mitochondrial	Hspa9	>sp|P38647|GRP75_MOUSE Stress-70 protein, mitochondrial OS=Mus musculus GN=Hspa9 PE=1 SV=3	1	14	25.9	73.46	679	3.034e-139	298830	248840	257120	433790	446760	629870	240610	253030	344110	728
P39053	Dynamin-1	Dnm1	>sp|P39053|DYN1_MOUSE Dynamin-1 OS=Mus musculus GN=Dnm1 PE=1 SV=2	1	6	8.3	97.802	867	1.7615e-23	9828.9	0	8581	8309.8	6964.1	0	0	7252.9	8738.3	729
P39054	Dynamin-2	Dnm2	>sp|P39054|DYN2_MOUSE Dynamin-2 OS=Mus musculus GN=Dnm2 PE=1 SV=2	1	13	17.6	98.144	870	1.6351e-55	133480	157810	187070	92176	111030	118500	107850	87780	168600	730
P39061	Collagen alpha-1(XVIII) chain;Endostatin	Col18a1	>sp|P39061|COIA1_MOUSE Collagen alpha-1(XVIII) chain OS=Mus musculus GN=Col18a1 PE=1 SV=4	1	7	6	182.17	1774	3.3065e-15	243600	284970	292670	224860	190110	302790	267410	321680	208110	731
P39447	Tight junction protein ZO-1	Tjp1	>sp|P39447|ZO1_MOUSE Tight junction protein ZO-1 OS=Mus musculus GN=Tjp1 PE=1 SV=2	1	2	1.3	194.74	1745	2.3376e-06	0	0	0	6892.3	0	0	0	5812.9	0	732
P39688;P25911;P08103;Q04736;P05480	Tyrosine-protein kinase Fyn;Tyrosine-protein kinase Lyn;Tyrosine-protein kinase HCK;Tyrosine-protein kinase Yes;Neuronal proto-oncogene tyrosine-protein kinase Src	Fyn;Lyn;Hck;Yes1;Src	>sp|P39688|FYN_MOUSE Tyrosine-protein kinase Fyn OS=Mus musculus GN=Fyn PE=1 SV=4;>sp|P25911|LYN_MOUSE Tyrosine-protein kinase Lyn OS=Mus musculus GN=Lyn PE=1 SV=4;>sp|P08103|HCK_MOUSE Tyrosine-protein kinase HCK OS=Mus musculus GN=Hck PE=1 SV=4;>sp|Q04736	5	2	6.5	60.674	537	0.00022808	0	0	0	0	271920	0	238540	0	0	733
P40124;Q9CYT6	Adenylyl cyclase-associated protein 1	Cap1	>sp|P40124|CAP1_MOUSE Adenylyl cyclase-associated protein 1 OS=Mus musculus GN=Cap1 PE=1 SV=4	2	17	60.1	51.564	474	0	1416600	1603600	1533500	1543700	1288300	1227900	689670	871610	738680	734
P40142	Transketolase	Tkt	>sp|P40142|TKT_MOUSE Transketolase OS=Mus musculus GN=Tkt PE=1 SV=1	1	27	54.7	67.63	623	0	4783100	5311200	5175000	4160800	5362200	3170500	3246600	4209600	3897200	735
P40240	CD9 antigen	Cd9	>sp|P40240|CD9_MOUSE CD9 antigen OS=Mus musculus GN=Cd9 PE=1 SV=2	1	3	18.6	25.258	226	1.5681e-59	1331600	1943000	1634300	772270	1334200	1199700	1295200	1297800	1106200	736
P40336	Vacuolar protein sorting-associated protein 26A	Vps26a	>sp|P40336|VP26A_MOUSE Vacuolar protein sorting-associated protein 26A OS=Mus musculus GN=Vps26a PE=1 SV=1	1	6	23.2	38.113	327	7.0411e-26	69213	54313	59153	43636	42355	78935	30643	53265	34742	737
P40936	Indolethylamine N-methyltransferase	Inmt	>sp|P40936|INMT_MOUSE Indolethylamine N-methyltransferase OS=Mus musculus GN=Inmt PE=1 SV=1	1	10	46.2	29.459	264	7.3608e-133	763280	736360	501570	783450	651540	502360	3434900	360840	1179600	738
P41105	60S ribosomal protein L28	Rpl28	>sp|P41105|RL28_MOUSE 60S ribosomal protein L28 OS=Mus musculus GN=Rpl28 PE=1 SV=2	1	5	29.9	15.733	137	9.3402e-18	63210	182070	642950	91568	201060	112920	232520	537230	897940	739
P41216;Q8JZR0	Long-chain-fatty-acid--CoA ligase 1	Acsl1	>sp|P41216|ACSL1_MOUSE Long-chain-fatty-acid--CoA ligase 1 OS=Mus musculus GN=Acsl1 PE=1 SV=2	2	6	10.3	77.951	699	4.1561e-18	32247	15568	38977	49219	43356	48408	16694	22676	32823	740
P41241	Tyrosine-protein kinase CSK	Csk	>sp|P41241|CSK_MOUSE Tyrosine-protein kinase CSK OS=Mus musculus GN=Csk PE=1 SV=2	1	2	6.2	50.716	450	5.6022e-06	0	4081.3	0	0	5461.7	0	0	0	0	741
P41317	Mannose-binding protein C	Mbl2	>sp|P41317|MBL2_MOUSE Mannose-binding protein C OS=Mus musculus GN=Mbl2 PE=1 SV=2	1	2	11.1	25.957	244	0.00024553	0	0	0	11703	0	0	0	0	0	742
P41731	CD63 antigen	Cd63	>sp|P41731|CD63_MOUSE CD63 antigen OS=Mus musculus GN=Cd63 PE=1 SV=2	1	1	4.6	25.766	238	0.00011862	0	0	0	0	6060.1	0	0	0	0	743
P42125	Enoyl-CoA delta isomerase 1, mitochondrial	Eci1	>sp|P42125|ECI1_MOUSE Enoyl-CoA delta isomerase 1, mitochondrial OS=Mus musculus GN=Eci1 PE=1 SV=2	1	7	29.4	32.25	289	3.8444e-150	359640	401190	330670	264710	281090	366500	509070	312570	374520	744
P42208	Septin-2	2002-09-01	>sp|P42208|SEPT2_MOUSE Septin-2 OS=Mus musculus GN=Sept2 PE=1 SV=2	1	15	50.4	41.525	361	9.8669e-220	644770	728850	975180	701010	608930	753210	457700	523980	532920	745
P42225	Signal transducer and activator of transcription 1	Stat1	>sp|P42225|STAT1_MOUSE Signal transducer and activator of transcription 1 OS=Mus musculus GN=Stat1 PE=1 SV=1	1	3	4.8	87.196	749	1.9275e-07	4495.2	9283.9	0	14864	0	0	0	0	0	746
P42227	Signal transducer and activator of transcription 3	Stat3	>sp|P42227|STAT3_MOUSE Signal transducer and activator of transcription 3 OS=Mus musculus GN=Stat3 PE=1 SV=2	1	9	18.8	88.053	770	2.865e-46	70816	70878	58694	68774	48900	81410	54084	88457	17408	747
P42567	Epidermal growth factor receptor substrate 15	Eps15	>sp|P42567|EPS15_MOUSE Epidermal growth factor receptor substrate 15 OS=Mus musculus GN=Eps15 PE=1 SV=1	1	2	3.5	98.47	897	5.216e-05	0	7037.6	7219.7	6088	0	0	0	0	7028.2	748
P42669	Transcriptional activator protein Pur-alpha	Pura	>sp|P42669|PURA_MOUSE Transcriptional activator protein Pur-alpha OS=Mus musculus GN=Pura PE=1 SV=1	1	4	20.6	34.883	321	1.1394e-49	180100	164630	161000	232010	152940	205190	194720	162560	161560	749
P42703	Leukemia inhibitory factor receptor	Lifr	>sp|P42703|LIFR_MOUSE Leukemia inhibitory factor receptor OS=Mus musculus GN=Lifr PE=1 SV=1	1	1	1.5	122.57	1092	7.8316e-14	0	0	0	0	0	0	0	0	8323.8	750
P42932	T-complex protein 1 subunit theta	Cct8	>sp|P42932|TCPQ_MOUSE T-complex protein 1 subunit theta OS=Mus musculus GN=Cct8 PE=1 SV=3	1	13	28.3	59.555	548	1.4964e-176	306780	271200	315270	296910	345150	310920	262940	297620	159230	751
P43025	Tetranectin	Clec3b	>sp|P43025|TETN_MOUSE Tetranectin OS=Mus musculus GN=Clec3b PE=1 SV=2	1	3	17.3	22.257	202	5.4322e-33	61408	79283	54990	48482	49937	45173	137210	109110	96491	752
P43274;Q07133	Histone H1.4	Hist1h1e	>sp|P43274|H14_MOUSE Histone H1.4 OS=Mus musculus GN=Hist1h1e PE=1 SV=2	2	8	24.7	21.977	219	2.4969e-57	6372900	6247300	7374000	3952400	10187000	6016700	6220900	6677100	9096600	753
P43275	Histone H1.1	Hist1h1a	>sp|P43275|H11_MOUSE Histone H1.1 OS=Mus musculus GN=Hist1h1a PE=1 SV=2	1	6	29.1	21.785	213	6.166e-111	3002800	2971600	1934600	2549000	3138200	2243700	2181400	2314400	2262500	754
P43276	Histone H1.5	Hist1h1b	>sp|P43276|H15_MOUSE Histone H1.5 OS=Mus musculus GN=Hist1h1b PE=1 SV=2	1	8	24.2	22.576	223	5.528e-67	11256000	9203400	11346000	4937900	13218000	9824600	11139000	11574000	13170000	755
P43277	Histone H1.3	Hist1h1d	>sp|P43277|H13_MOUSE Histone H1.3 OS=Mus musculus GN=Hist1h1d PE=1 SV=2	1	8	24.4	22.099	221	3.5162e-73	0	0	0	0	0	0	0	2472800	0	756
P43406	Integrin alpha-V;Integrin alpha-V heavy chain;Integrin alpha-V light chain	Itgav	>sp|P43406|ITAV_MOUSE Integrin alpha-V OS=Mus musculus GN=Itgav PE=1 SV=2	1	2	2.6	115.36	1044	2.4578e-05	0	8752.5	9447.6	15023	0	7096.7	8614.9	0	0	757
P45376	Aldose reductase	Akr1b1	>sp|P45376|ALDR_MOUSE Aldose reductase OS=Mus musculus GN=Akr1b1 PE=1 SV=3	1	12	45.9	35.732	316	1.8185e-104	850170	1184500	965470	808190	552410	874410	1032500	1012200	911790	758
P45591	Cofilin-2	Cfl2	>sp|P45591|COF2_MOUSE Cofilin-2 OS=Mus musculus GN=Cfl2 PE=1 SV=1	1	5	37.3	18.709	166	2.1116e-82	270660	237450	244300	197820	342070	268510	372670	443330	464930	759
P45878	Peptidyl-prolyl cis-trans isomerase FKBP2	Fkbp2	>sp|P45878|FKBP2_MOUSE Peptidyl-prolyl cis-trans isomerase FKBP2 OS=Mus musculus GN=Fkbp2 PE=1 SV=1	1	2	9.3	15.344	140	2.7722e-07	262650	365220	158730	274140	382270	215790	209020	194770	250330	760
P45952	Medium-chain specific acyl-CoA dehydrogenase, mitochondrial	Acadm	>sp|P45952|ACADM_MOUSE Medium-chain specific acyl-CoA dehydrogenase, mitochondrial OS=Mus musculus GN=Acadm PE=1 SV=1	1	12	36.8	46.481	421	7.254e-160	313900	190290	392130	213350	197950	509710	306020	370370	336020	761
P46061	Ran GTPase-activating protein 1	Rangap1	>sp|P46061|RAGP1_MOUSE Ran GTPase-activating protein 1 OS=Mus musculus GN=Rangap1 PE=1 SV=2	1	3	5.4	63.53	589	4.9241e-08	0	7603.8	0	0	14219	0	0	0	0	762
P46412;P21765	Glutathione peroxidase 3	Gpx3	>sp|P46412|GPX3_MOUSE Glutathione peroxidase 3 OS=Mus musculus GN=Gpx3 PE=1 SV=2	2	6	32.3	25.442	226	7.5639e-63	1563700	1322000	1176200	1139100	1370500	1257200	1636800	2112900	1959900	763
P46414	Cyclin-dependent kinase inhibitor 1B	Cdkn1b	>sp|P46414|CDN1B_MOUSE Cyclin-dependent kinase inhibitor 1B OS=Mus musculus GN=Cdkn1b PE=1 SV=2	1	1	6.6	22.193	197	1.6421e-11	0	0	0	0	0	0	31095	0	0	764
P46460	Vesicle-fusing ATPase	Nsf	>sp|P46460|NSF_MOUSE Vesicle-fusing ATPase OS=Mus musculus GN=Nsf PE=1 SV=2	1	4	6.7	82.613	744	8.4903e-14	19645	10395	12412	14952	16074	35761	10725	0	0	765
P46467;Q8VEJ9;Q8BPY9	Vacuolar protein sorting-associated protein 4B	Vps4b	>sp|P46467|VPS4B_MOUSE Vacuolar protein sorting-associated protein 4B OS=Mus musculus GN=Vps4b PE=1 SV=2	3	3	8.8	49.419	444	4.8421e-07	0	0	0	0	0	0	14980	0	0	766
P46471	26S protease regulatory subunit 7	Psmc2	>sp|P46471|PRS7_MOUSE 26S protease regulatory subunit 7 OS=Mus musculus GN=Psmc2 PE=1 SV=5	1	10	27.5	48.647	433	3.0467e-26	101870	95414	83154	96415	98581	60829	114380	70261	76135	767
P46638;P62492;Q9WTL2	Ras-related protein Rab-11B;Ras-related protein Rab-11A	Rab11b;Rab11a	>sp|P46638|RB11B_MOUSE Ras-related protein Rab-11B OS=Mus musculus GN=Rab11b PE=1 SV=3;>sp|P62492|RB11A_MOUSE Ras-related protein Rab-11A OS=Mus musculus GN=Rab11a PE=1 SV=3	3	12	57.8	24.489	218	2.7906e-169	3552800	4854900	3506200	4606000	3828000	2836000	2358300	3569900	2703700	768
P46656	Adrenodoxin, mitochondrial	Fdx1	>sp|P46656|ADX_MOUSE Adrenodoxin, mitochondrial OS=Mus musculus GN=Fdx1 PE=1 SV=1	1	2	9.6	20.123	188	0.00025084	0	0	92211	0	0	0	156640	0	0	769
P46935	E3 ubiquitin-protein ligase NEDD4	Nedd4	>sp|P46935|NEDD4_MOUSE E3 ubiquitin-protein ligase NEDD4 OS=Mus musculus GN=Nedd4 PE=1 SV=3	1	8	12.9	102.71	887	2.9742e-28	74423	54710	30694	36829	56096	56580	34648	31984	54685	770
P46978	Dolichyl-diphosphooligosaccharide--protein glycosyltransferase subunit STT3A	Stt3a	>sp|P46978|STT3A_MOUSE Dolichyl-diphosphooligosaccharide--protein glycosyltransferase subunit STT3A OS=Mus musculus GN=Stt3a PE=1 SV=1	1	2	2.8	80.597	705	1.4243e-06	27736	0	28400	23934	21311	27137	0	12052	0	771
P47738;Q62148;P24549;O35945;Q9JHW9;Q9CZS1	Aldehyde dehydrogenase, mitochondrial	Aldh2	>sp|P47738|ALDH2_MOUSE Aldehyde dehydrogenase, mitochondrial OS=Mus musculus GN=Aldh2 PE=1 SV=1	6	21	46.4	56.537	519	0	1376600	1012700	1300500	1309200	1854200	1694200	1728100	1019900	2253800	772
P47739	Aldehyde dehydrogenase, dimeric NADP-preferring	Aldh3a1	>sp|P47739|AL3A1_MOUSE Aldehyde dehydrogenase, dimeric NADP-preferring OS=Mus musculus GN=Aldh3a1 PE=1 SV=2	1	15	31.1	50.48	453	9.3103e-92	1162000	1229200	577900	1120000	1245900	1465200	1909000	1719100	1448100	773
P47740	Fatty aldehyde dehydrogenase	Aldh3a2	>sp|P47740|AL3A2_MOUSE Fatty aldehyde dehydrogenase OS=Mus musculus GN=Aldh3a2 PE=1 SV=2	1	3	8.1	53.97	484	1.2287e-11	0	0	0	0	0	4803.1	0	0	0	774
P47753	F-actin-capping protein subunit alpha-1	Capza1	>sp|P47753|CAZA1_MOUSE F-actin-capping protein subunit alpha-1 OS=Mus musculus GN=Capza1 PE=1 SV=4	1	5	26.9	32.939	286	5.7998e-51	66370	86893	86233	92336	67794	67043	52245	55721	28865	775
P47754	F-actin-capping protein subunit alpha-2	Capza2	>sp|P47754|CAZA2_MOUSE F-actin-capping protein subunit alpha-2 OS=Mus musculus GN=Capza2 PE=1 SV=3	1	9	41.3	32.967	286	3.0903e-94	700190	765090	653470	884630	427520	799450	452810	537980	501830	776
P47757	F-actin-capping protein subunit beta	Capzb	>sp|P47757|CAPZB_MOUSE F-actin-capping protein subunit beta OS=Mus musculus GN=Capzb PE=1 SV=3	1	12	50.2	31.345	277	3.9058e-148	1441200	1925300	1288700	1155700	1193200	1182900	973730	823860	844530	777
P47791	Glutathione reductase, mitochondrial	Gsr	>sp|P47791|GSHR_MOUSE Glutathione reductase, mitochondrial OS=Mus musculus GN=Gsr PE=1 SV=3	1	3	8.8	53.662	500	2.8719e-14	13031	102970	79273	75530	17533	31093	13302	23791	55352	778
P47811	Mitogen-activated protein kinase 14	Mapk14	>sp|P47811|MK14_MOUSE Mitogen-activated protein kinase 14 OS=Mus musculus GN=Mapk14 PE=1 SV=3	1	4	11.7	41.287	360	1.4835e-09	27027	22961	19944	21799	26163	19087	16395	20250	11660	779
P47857	6-phosphofructokinase, muscle type	Pfkm	>sp|P47857|PFKAM_MOUSE ATP-dependent 6-phosphofructokinase, muscle type OS=Mus musculus GN=Pfkm PE=1 SV=3	1	19	32.4	85.268	780	4.5566e-80	259300	204330	223010	177830	176410	265170	346430	485270	271850	780
P47911;E9PUX4	60S ribosomal protein L6	Rpl6;Gm5428	>sp|P47911|RL6_MOUSE 60S ribosomal protein L6 OS=Mus musculus GN=Rpl6 PE=1 SV=3;>tr|E9PUX4|E9PUX4_MOUSE 60S ribosomal protein L6 OS=Mus musculus GN=Rpl6l PE=3 SV=1	2	14	35.1	33.509	296	3.7523e-209	1859300	2590900	2336400	2462400	5275300	3042100	2452600	2126400	3738200	781
P47941	Crk-like protein	Crkl	>sp|P47941|CRKL_MOUSE Crk-like protein OS=Mus musculus GN=Crkl PE=1 SV=2	1	3	14.5	33.83	303	1.6407e-07	0	15078	0	0	0	15337	0	22347	12340	782
P47945	Metallothionein-4	Mt4	>sp|P47945|MT4_MOUSE Metallothionein-4 OS=Mus musculus GN=Mt4 PE=2 SV=1	1	1	19.4	6.2766	62	0.00055273	0	0	0	0	0	0	0	45898	0	783
P47955;E9Q3T0	60S acidic ribosomal protein P1	Rplp1	>sp|P47955|RLA1_MOUSE 60S acidic ribosomal protein P1 OS=Mus musculus GN=Rplp1 PE=1 SV=1	2	4	79.8	11.475	114	2.81e-105	1707100	2138800	2981400	1359700	2616100	2116000	2481300	2065100	1124500	784
P47962	60S ribosomal protein L5	Rpl5	>sp|P47962|RL5_MOUSE 60S ribosomal protein L5 OS=Mus musculus GN=Rpl5 PE=1 SV=3	1	9	38.4	34.4	297	1.0134e-73	414410	309530	455630	289730	764770	309300	469200	352120	511940	785
P47963	60S ribosomal protein L13	Rpl13	>sp|P47963|RL13_MOUSE 60S ribosomal protein L13 OS=Mus musculus GN=Rpl13 PE=1 SV=3	1	6	28.9	24.305	211	6.6059e-97	2200600	2332500	1699800	2333700	3170900	2105400	2035500	2068200	1821100	786
P47964;D3YX71	60S ribosomal protein L36	Rpl36;Gm8973	>sp|P47964|RL36_MOUSE 60S ribosomal protein L36 OS=Mus musculus GN=Rpl36 PE=1 SV=2;>tr|D3YX71|D3YX71_MOUSE Protein Gm8973 OS=Mus musculus GN=Gm8973 PE=4 SV=1	2	2	18.1	12.215	105	1.9065e-05	0	477650	586200	0	0	0	0	836790	0	787
P48024;Q9CXU9	Eukaryotic translation initiation factor 1;Eukaryotic translation initiation factor 1b	Eif1;Eif1b	>sp|P48024|EIF1_MOUSE Eukaryotic translation initiation factor 1 OS=Mus musculus GN=Eif1 PE=1 SV=2;>sp|Q9CXU9|EIF1B_MOUSE Eukaryotic translation initiation factor 1b OS=Mus musculus GN=Eif1b PE=1 SV=2	2	4	41.6	12.746	113	1.0056e-18	736190	688130	656780	797770	661670	557750	441490	580930	360960	788
P48036	Annexin A5	Anxa5	>sp|P48036|ANXA5_MOUSE Annexin A5 OS=Mus musculus GN=Anxa5 PE=1 SV=1	1	25	73.4	35.752	319	0	22231000	22145000	24122000	18265000	28487000	22414000	22399000	18189000	25198000	789
P48428	Tubulin-specific chaperone A	Tbca	>sp|P48428|TBCA_MOUSE Tubulin-specific chaperone A OS=Mus musculus GN=Tbca PE=1 SV=3	1	5	56.5	12.758	108	5.0727e-12	232410	239250	547850	305410	118940	85851	137110	240120	214560	790
P48678	Prelamin-A/C;Lamin-A/C	Lmna	>sp|P48678|LMNA_MOUSE Prelamin-A/C OS=Mus musculus GN=Lmna PE=1 SV=2	1	54	67.8	74.237	665	0	71472000	62180000	69294000	51691000	78980000	62705000	74296000	77028000	71751000	791
P48722	Heat shock 70 kDa protein 4L	Hspa4l	>sp|P48722|HS74L_MOUSE Heat shock 70 kDa protein 4L OS=Mus musculus GN=Hspa4l PE=1 SV=2	1	4	6.4	94.381	838	6.0049e-13	9501.4	0	0	0	0	0	0	5913.1	0	792
P48758	Carbonyl reductase [NADPH] 1	Cbr1	>sp|P48758|CBR1_MOUSE Carbonyl reductase [NADPH] 1 OS=Mus musculus GN=Cbr1 PE=1 SV=3	1	13	51.6	30.641	277	7.6515e-70	648900	550880	542150	403240	653580	590100	531740	464060	457880	793
P48771	Cytochrome c oxidase subunit 7A2, mitochondrial	Cox7a2	>sp|P48771|CX7A2_MOUSE Cytochrome c oxidase subunit 7A2, mitochondrial OS=Mus musculus GN=Cox7a2 PE=1 SV=2	1	2	27.7	9.2908	83	5.4405e-09	2390200	3412300	795250	734330	3187800	2178300	1713900	2051400	2231400	794
P48774	Glutathione S-transferase Mu 5	Gstm5	>sp|P48774|GSTM5_MOUSE Glutathione S-transferase Mu 5 OS=Mus musculus GN=Gstm5 PE=1 SV=1	1	11	54.5	26.635	224	7.861e-118	318140	274860	236380	321170	237590	383810	439640	335330	280500	795
P48962;Q3V132	ADP/ATP translocase 1	Slc25a4	>sp|P48962|ADT1_MOUSE ADP/ATP translocase 1 OS=Mus musculus GN=Slc25a4 PE=1 SV=4	2	16	52.7	32.904	298	6.07e-55	1825700	1380100	1685900	1266500	1260800	1649100	1255100	1234900	1630400	796
P48997	Involucrin	Ivl	>sp|P48997|INVO_MOUSE Involucrin OS=Mus musculus GN=Ivl PE=1 SV=1	1	3	9	54.918	467	4.3211e-09	9485	18816	4800.4	0	0	8232.8	10147	0	5949.9	797
P49182	Heparin cofactor 2	Serpind1	>sp|P49182|HEP2_MOUSE Heparin cofactor 2 OS=Mus musculus GN=Serpind1 PE=1 SV=1	1	6	15.9	54.496	478	5.5324e-17	48792	37107	24893	38866	29434	39759	78099	57356	84366	798
P49183	Deoxyribonuclease-1	Dnase1	>sp|P49183|DNAS1_MOUSE Deoxyribonuclease-1 OS=Mus musculus GN=Dnase1 PE=1 SV=2	1	2	6	32.027	284	2.4023e-05	767510	424640	0	486680	551080	610520	0	451150	0	799
P49290	Eosinophil peroxidase;Eosinophil peroxidase light chain;Eosinophil peroxidase heavy chain	Epx	>sp|P49290|PERE_MOUSE Eosinophil peroxidase OS=Mus musculus GN=Epx PE=1 SV=2	1	20	27	81.379	716	8.111e-112	395510	1007000	1222200	913490	878110	774410	85731	141280	286790	800
P49300	C-type lectin domain family 10 member A	Clec10a	>sp|P49300|CLC10_MOUSE C-type lectin domain family 10 member A OS=Mus musculus GN=Clec10a PE=1 SV=1	1	5	21.4	34.595	304	1.7717e-16	0	16405	19466	12519	30540	35041	7065.3	0	9388.1	801
P49312	Heterogeneous nuclear ribonucleoprotein A1	Hnrnpa1	>sp|P49312|ROA1_MOUSE Heterogeneous nuclear ribonucleoprotein A1 OS=Mus musculus GN=Hnrnpa1 PE=1 SV=2	1	16	42.8	34.196	320	2.2337e-128	1914000	1547600	1643700	2659100	3214800	2121600	2207600	2098200	3106000	802
P49442	Inositol polyphosphate 1-phosphatase	Inpp1	>sp|P49442|INPP_MOUSE Inositol polyphosphate 1-phosphatase OS=Mus musculus GN=Inpp1 PE=1 SV=2	1	2	6.3	43.346	396	3.7215e-10	13313	10931	0	12267	9140.7	0	8389.9	6175.8	0	803
P49586;Q811Q9	Choline-phosphate cytidylyltransferase A;Choline-phosphate cytidylyltransferase B	Pcyt1a;Pcyt1b	>sp|P49586|PCY1A_MOUSE Choline-phosphate cytidylyltransferase A OS=Mus musculus GN=Pcyt1a PE=1 SV=1;>sp|Q811Q9|PCY1B_MOUSE Choline-phosphate cytidylyltransferase B OS=Mus musculus GN=Pcyt1b PE=1 SV=2	2	3	13.4	41.666	367	2.4951e-08	0	16592	24389	0	0	0	27695	0	0	804
P49615;P11440;Q80YP0;P30285;Q64261;P97377;Q99J95;Q3V3A1;Q04899;O35495;Q04735;Q8K0D0;Q14AX6;Q69ZA1	Cyclin-dependent kinase 5	Cdk5	>sp|P49615|CDK5_MOUSE Cyclin-dependent-like kinase 5 OS=Mus musculus GN=Cdk5 PE=1 SV=1	14	3	8.2	33.288	292	7.7756e-07	66573	66082	73198	63822	88638	75892	49046	59988	50706	805
P49710	Hematopoietic lineage cell-specific protein	Hcls1	>sp|P49710|HCLS1_MOUSE Hematopoietic lineage cell-specific protein OS=Mus musculus GN=Hcls1 PE=1 SV=2	1	3	6.4	54.24	486	1.2829e-07	113610	72088	22287	101480	20125	17219	19162	7729	8536.7	806
P49722	Proteasome subunit alpha type-2	Psma2	>sp|P49722|PSA2_MOUSE Proteasome subunit alpha type-2 OS=Mus musculus GN=Psma2 PE=1 SV=3	1	7	41.9	25.926	234	4.755e-68	1448200	1772600	985410	1818400	1117800	1209100	1087800	1616400	851950	807
P49817;P51637	Caveolin-1	Cav1	>sp|P49817|CAV1_MOUSE Caveolin-1 OS=Mus musculus GN=Cav1 PE=1 SV=1	2	7	46.6	20.538	178	3.2406e-84	2100900	1163700	2923300	1517900	2379800	3785100	2388100	2008700	3468700	808
P49935	Pro-cathepsin H;Cathepsin H mini chain;Cathepsin H;Cathepsin H heavy chain;Cathepsin H light chain	Ctsh	>sp|P49935|CATH_MOUSE Pro-cathepsin H OS=Mus musculus GN=Ctsh PE=1 SV=2	1	3	10.8	37.17	333	1.463e-21	60312	263200	135380	151130	44542	50974	28567	35407	28089	809
P50171	Estradiol 17-beta-dehydrogenase 8	Hsd17b8	>sp|P50171|DHB8_MOUSE Estradiol 17-beta-dehydrogenase 8 OS=Mus musculus GN=Hsd17b8 PE=1 SV=2	1	5	25.9	26.588	259	2.1441e-25	19585	26416	27870	26141	35448	30146	41217	27392	0	811
P50247	Adenosylhomocysteinase	Ahcy	>sp|P50247|SAHH_MOUSE Adenosylhomocysteinase OS=Mus musculus GN=Ahcy PE=1 SV=3	1	19	54.4	47.688	432	4.5538e-105	923430	1153000	1345000	1097300	1146100	1222700	952990	1347400	1148000	812
P50396	Rab GDP dissociation inhibitor alpha	Gdi1	>sp|P50396|GDIA_MOUSE Rab GDP dissociation inhibitor alpha OS=Mus musculus GN=Gdi1 PE=1 SV=3	1	11	33.1	50.521	447	5.9441e-57	17362	32387	40153	0	19434	0	33230	36117	25339	813
P50427	Steryl-sulfatase	Sts	>sp|P50427|STS_MOUSE Steryl-sulfatase OS=Mus musculus GN=Sts PE=1 SV=1	1	1	1.9	66.59	624	1.0805e-05	0	0	0	0	0	0	0	0	1788.5	814
P50429	Arylsulfatase B	Arsb	>sp|P50429|ARSB_MOUSE Arylsulfatase B OS=Mus musculus GN=Arsb PE=1 SV=3	1	1	2.2	59.646	534	0.00023612	0	0	0	0	0	0	14344	0	0	815
P50462	Cysteine and glycine-rich protein 3	Csrp3	>sp|P50462|CSRP3_MOUSE Cysteine and glycine-rich protein 3 OS=Mus musculus GN=Csrp3 PE=1 SV=1	1	5	32	20.895	194	3.6553e-29	163790	32961	92685	130490	561430	179130	1103800	1018000	2196500	817
P50516	V-type proton ATPase catalytic subunit A	Atp6v1a	>sp|P50516|VATA_MOUSE V-type proton ATPase catalytic subunit A OS=Mus musculus GN=Atp6v1a PE=1 SV=2	1	17	32.6	68.325	617	1.387e-145	320050	360250	327360	415790	490490	420500	173000	219880	228830	818
P50518;Q9D593	V-type proton ATPase subunit E 1	Atp6v1e1	>sp|P50518|VATE1_MOUSE V-type proton ATPase subunit E 1 OS=Mus musculus GN=Atp6v1e1 PE=1 SV=2	2	7	29.6	26.157	226	5.5888e-91	169850	167440	222350	179220	239230	195190	97846	151120	174710	819
P50543	Protein S100-A11	S100a11	>sp|P50543|S10AB_MOUSE Protein S100-A11 OS=Mus musculus GN=S100a11 PE=1 SV=1	1	4	37.8	11.083	98	0	10638000	13288000	12739000	17994000	8150700	9272000	10322000	14009000	6847700	820
P50544	Very long-chain specific acyl-CoA dehydrogenase, mitochondrial	Acadvl	>sp|P50544|ACADV_MOUSE Very long-chain specific acyl-CoA dehydrogenase, mitochondrial OS=Mus musculus GN=Acadvl PE=1 SV=3	1	12	22.7	70.875	656	3.695e-74	230700	138540	153220	160720	216520	143170	189730	227320	187930	821
P50580	Proliferation-associated protein 2G4	Pa2g4	>sp|P50580|PA2G4_MOUSE Proliferation-associated protein 2G4 OS=Mus musculus GN=Pa2g4 PE=1 SV=3	1	11	29.4	43.698	394	8.8444e-61	401810	451280	355060	419880	560680	190070	322990	457580	360120	822
P50608	Fibromodulin	Fmod	>sp|P50608|FMOD_MOUSE Fibromodulin OS=Mus musculus GN=Fmod PE=2 SV=1	1	11	33.5	43.054	376	0	7076400	4305700	7147400	6155100	7784000	6695400	11345000	7329700	7959400	823
P51125	Calpastatin	Cast	>sp|P51125|ICAL_MOUSE Calpastatin OS=Mus musculus GN=Cast PE=1 SV=2	1	8	20.6	84.921	788	1.5679e-98	468850	326120	276170	466770	276650	287420	285480	226700	338050	824
P51150	Ras-related protein Rab-7a	Rab7a	>sp|P51150|RAB7A_MOUSE Ras-related protein Rab-7a OS=Mus musculus GN=Rab7a PE=1 SV=2	1	11	62.8	23.489	207	4.3811e-275	1223100	1817300	1384300	2057500	2229700	1991000	1243400	1489800	1327500	825
P51174	Long-chain specific acyl-CoA dehydrogenase, mitochondrial	Acadl	>sp|P51174|ACADL_MOUSE Long-chain specific acyl-CoA dehydrogenase, mitochondrial OS=Mus musculus GN=Acadl PE=1 SV=2	1	14	32.1	47.907	430	1.368e-63	359190	245770	574210	289830	237890	418890	264350	223450	301930	826
P51410;S4R1R7	60S ribosomal protein L9	Rpl9	>sp|P51410|RL9_MOUSE 60S ribosomal protein L9 OS=Mus musculus GN=Rpl9 PE=1 SV=2	2	8	47.4	21.881	192	3.5261e-79	779390	1159600	848770	1316000	1444500	1679500	800890	1377900	997740	827
P51432	1-phosphatidylinositol 4,5-bisphosphate phosphodiesterase beta-3	Plcb3	>sp|P51432|PLCB3_MOUSE 1-phosphatidylinositol 4,5-bisphosphate phosphodiesterase beta-3 OS=Mus musculus GN=Plcb3 PE=1 SV=2	1	1	1.6	139.49	1234	0.00019251	0	0	0	0	6565.1	0	0	0	0	828
P51437	Cathelin-related antimicrobial peptide	Camp	>sp|P51437|CAMP_MOUSE Cathelicidin antimicrobial peptide OS=Mus musculus GN=Camp PE=1 SV=2	1	3	25	19.453	172	5.491e-139	391590	1375000	486950	683470	498020	156700	36902	0	53028	829
P51660	Peroxisomal multifunctional enzyme type 2;(3R)-hydroxyacyl-CoA dehydrogenase;Enoyl-CoA hydratase 2	Hsd17b4	>sp|P51660|DHB4_MOUSE Peroxisomal multifunctional enzyme type 2 OS=Mus musculus GN=Hsd17b4 PE=1 SV=3	1	6	9.8	79.481	735	1.2334e-27	48630	32237	46527	46874	195330	39768	72165	73506	137550	830
P51667	Myosin regulatory light chain 2, ventricular/cardiac muscle isoform	Myl2	>sp|P51667|MLRV_MOUSE Myosin regulatory light chain 2, ventricular/cardiac muscle isoform OS=Mus musculus GN=Myl2 PE=1 SV=3	1	12	71.1	18.864	166	1.4897e-69	220820	27903	141090	336420	504430	266660	1163800	3275400	2191500	831
P51807	Dynein light chain Tctex-type 1	Dynlt1	>sp|P51807|DYLT1_MOUSE Dynein light chain Tctex-type 1 OS=Mus musculus GN=Dynlt1 PE=1 SV=1	1	2	30.1	12.483	113	6.9739e-25	0	0	0	0	43580	0	0	0	0	832
P51855	Glutathione synthetase	Gss	>sp|P51855|GSHB_MOUSE Glutathione synthetase OS=Mus musculus GN=Gss PE=1 SV=1	1	2	6.3	52.246	474	9.4687e-05	0	0	0	0	0	0	4058	0	0	833
P51859	Hepatoma-derived growth factor	Hdgf	>sp|P51859|HDGF_MOUSE Hepatoma-derived growth factor OS=Mus musculus GN=Hdgf PE=1 SV=2	1	10	50.6	26.268	237	4.6261e-49	708690	549100	441990	789990	516350	466720	748360	712420	581370	834
P51863	V-type proton ATPase subunit d 1	Atp6v0d1	>sp|P51863|VA0D1_MOUSE V-type proton ATPase subunit d 1 OS=Mus musculus GN=Atp6v0d1 PE=1 SV=2	1	3	8.8	40.301	351	5.6918e-25	43211	26248	43987	39398	31024	41894	0	26082	29195	835
P51881	ADP/ATP translocase 2	Slc25a5	>sp|P51881|ADT2_MOUSE ADP/ATP translocase 2 OS=Mus musculus GN=Slc25a5 PE=1 SV=3	1	16	54.7	32.931	298	2.3179e-68	8440300	9027300	7510800	8052200	7484500	7626400	8035600	7541700	6557200	836
P51885	Lumican	Lum	>sp|P51885|LUM_MOUSE Lumican OS=Mus musculus GN=Lum PE=1 SV=2	1	15	45.3	38.265	338	0	24956000	19206000	25206000	21118000	18030000	37991000	44471000	28771000	37232000	837
P52196	Thiosulfate sulfurtransferase	Tst	>sp|P52196|THTR_MOUSE Thiosulfate sulfurtransferase OS=Mus musculus GN=Tst PE=1 SV=3	1	3	13.5	33.466	297	1.9901e-11	0	6967.2	13441	7268.5	44558	12563	0	7734.4	48810	838
P52430	Serum paraoxonase/arylesterase 1	Pon1	>sp|P52430|PON1_MOUSE Serum paraoxonase/arylesterase 1 OS=Mus musculus GN=Pon1 PE=1 SV=2	1	2	7.6	39.565	355	4.027e-06	0	5674.3	4334.9	0	4354.5	5845.5	3395	12583	0	839
P52480;P53657	Pyruvate kinase isozymes M1/M2	Pkm	>sp|P52480|KPYM_MOUSE Pyruvate kinase PKM OS=Mus musculus GN=Pkm PE=1 SV=4	2	37	69.5	57.844	531	0	16044000	12512000	13608000	13946000	14177000	12526000	11079000	11639000	8484600	840
P52503	NADH dehydrogenase [ubiquinone] iron-sulfur protein 6, mitochondrial	Ndufs6	>sp|P52503|NDUS6_MOUSE NADH dehydrogenase [ubiquinone] iron-sulfur protein 6, mitochondrial OS=Mus musculus GN=Ndufs6 PE=1 SV=2	1	7	62.9	13.02	116	1.3158e-62	1027600	501440	1075200	1195200	514700	924800	1173200	1317400	1190100	841
P52760	Ribonuclease UK114	Hrsp12	>sp|P52760|UK114_MOUSE Ribonuclease UK114 OS=Mus musculus GN=Hrsp12 PE=1 SV=3	1	3	29.6	14.255	135	1.8235e-19	193960	98298	253070	0	155490	182020	206820	323830	251430	842
P52825	Carnitine O-palmitoyltransferase 2, mitochondrial	Cpt2	>sp|P52825|CPT2_MOUSE Carnitine O-palmitoyltransferase 2, mitochondrial OS=Mus musculus GN=Cpt2 PE=1 SV=2	1	2	4	73.98	658	0.00059497	0	0	16930	9157.2	0	0	0	0	0	843
P53026	60S ribosomal protein L10a	Rpl10a	>sp|P53026|RL10A_MOUSE 60S ribosomal protein L10a OS=Mus musculus GN=Rpl10a PE=1 SV=3	1	9	33.2	24.916	217	2.3756e-30	2373700	2718800	1775600	2603000	2956200	2328200	2172600	1871100	1517600	844
P53810;P53811	Phosphatidylinositol transfer protein alpha isoform	Pitpna	>sp|P53810|PIPNA_MOUSE Phosphatidylinositol transfer protein alpha isoform OS=Mus musculus GN=Pitpna PE=1 SV=2	2	8	33.9	31.893	271	4.5996e-30	114980	225210	291100	136730	371000	184110	132780	159710	351920	845
P53994;P59279	Ras-related protein Rab-2A;Ras-related protein Rab-2B	Rab2a;Rab2b	>sp|P53994|RAB2A_MOUSE Ras-related protein Rab-2A OS=Mus musculus GN=Rab2a PE=1 SV=1;>sp|P59279|RAB2B_MOUSE Ras-related protein Rab-2B OS=Mus musculus GN=Rab2b PE=1 SV=1	2	11	61.3	23.547	212	2.0015e-68	635710	422960	316780	716920	992390	1003200	594380	318240	618810	846
P53996	Cellular nucleic acid-binding protein	Cnbp	>sp|P53996|CNBP_MOUSE Cellular nucleic acid-binding protein OS=Mus musculus GN=Cnbp PE=1 SV=2	1	7	44.9	19.592	178	2.9437e-119	911110	561890	1378000	340470	654510	586530	948080	718070	1014400	847
P54071	Isocitrate dehydrogenase [NADP], mitochondrial	Idh2	>sp|P54071|IDHP_MOUSE Isocitrate dehydrogenase [NADP], mitochondrial OS=Mus musculus GN=Idh2 PE=1 SV=3	1	14	35.4	50.906	452	7.7344e-136	430080	351090	488330	445340	568490	399910	432070	465830	414070	848
P54116	Erythrocyte band 7 integral membrane protein	Stom	>sp|P54116|STOM_MOUSE Erythrocyte band 7 integral membrane protein OS=Mus musculus GN=Stom PE=1 SV=3	1	5	21.5	31.375	284	2.0922e-22	51702	63132	63906	69259	28397	28857	25972	0	10482	849
P54227	Stathmin	Stmn1	>sp|P54227|STMN1_MOUSE Stathmin OS=Mus musculus GN=Stmn1 PE=1 SV=2	1	5	30.2	17.274	149	1.8904e-19	839310	739440	577930	864840	702120	387730	901860	922190	848770	850
P54728;P54726	UV excision repair protein RAD23 homolog B	Rad23b	>sp|P54728|RD23B_MOUSE UV excision repair protein RAD23 homolog B OS=Mus musculus GN=Rad23b PE=1 SV=2	2	5	11.8	43.512	416	3.4235e-11	131970	91823	51174	97680	79188	57990	44668	69785	40952	851
P54775	26S protease regulatory subunit 6B	Psmc4	>sp|P54775|PRS6B_MOUSE 26S protease regulatory subunit 6B OS=Mus musculus GN=Psmc4 PE=1 SV=2	1	11	40.2	47.408	418	6.5588e-86	362430	256140	169920	376060	320870	189340	235500	212390	218150	852
P54822	Adenylosuccinate lyase	Adsl	>sp|P54822|PUR8_MOUSE Adenylosuccinate lyase OS=Mus musculus GN=Adsl PE=1 SV=2	1	4	9.1	54.866	484	6.5641e-22	56636	43521	68769	39620	44933	65561	43882	50318	80969	853
P54823	Probable ATP-dependent RNA helicase DDX6	Ddx6	>sp|P54823|DDX6_MOUSE Probable ATP-dependent RNA helicase DDX6 OS=Mus musculus GN=Ddx6 PE=1 SV=1	1	3	8.7	54.191	483	8.7742e-08	15063	19249	12293	12832	21281	0	9474.7	13212	28830	854
P55002	Microfibrillar-associated protein 2	Mfap2	>sp|P55002|MFAP2_MOUSE Microfibrillar-associated protein 2 OS=Mus musculus GN=Mfap2 PE=2 SV=1	1	2	10.4	20.578	183	4.7431e-10	1326200	997590	934820	1301500	1017500	736020	927710	625210	1088900	855
P55012	Solute carrier family 12 member 2	Slc12a2	>sp|P55012|S12A2_MOUSE Solute carrier family 12 member 2 OS=Mus musculus GN=Slc12a2 PE=1 SV=2	1	1	1.7	131.03	1205	1.6665e-23	0	0	7631.9	0	0	0	0	0	0	856
P55200	Histone-lysine N-methyltransferase MLL;MLL cleavage product N320;MLL cleavage product C180	Mll	>sp|P55200|KMT2A_MOUSE Histone-lysine N-methyltransferase 2A OS=Mus musculus GN=Kmt2a PE=1 SV=3	1	2	0.8	429.64	3966	0.00026479	0	87585	0	0	0	0	0	0	54032	857
P55258	Ras-related protein Rab-8A	Rab8a	>sp|P55258|RAB8A_MOUSE Ras-related protein Rab-8A OS=Mus musculus GN=Rab8a PE=1 SV=2	1	5	25.6	23.668	207	1.1404e-37	208050	316470	134230	223080	144600	137660	159370	82581	94258	858
P55264	Adenosine kinase	Adk	>sp|P55264|ADK_MOUSE Adenosine kinase OS=Mus musculus GN=Adk PE=1 SV=2	1	5	14.1	40.148	361	9.1031e-25	178350	140690	184940	127850	172840	201410	159990	151220	141260	859
P55302	Alpha-2-macroglobulin receptor-associated protein	Lrpap1	>sp|P55302|AMRP_MOUSE Alpha-2-macroglobulin receptor-associated protein OS=Mus musculus GN=Lrpap1 PE=1 SV=1	1	8	24.7	42.215	360	7.1775e-26	174190	122540	136390	120850	102810	90537	84027	85774	112120	860
P55772	Ectonucleoside triphosphate diphosphohydrolase 1	Entpd1	>sp|P55772|ENTP1_MOUSE Ectonucleoside triphosphate diphosphohydrolase 1 OS=Mus musculus GN=Entpd1 PE=1 SV=1	1	5	15.5	57.205	510	8.3277e-19	22375	20421	17847	19216	15251	21902	16723	20844	6043.4	861
P55821	Stathmin-2	Stmn2	>sp|P55821|STMN2_MOUSE Stathmin-2 OS=Mus musculus GN=Stmn2 PE=1 SV=1	1	2	10.6	20.828	179	7.3923e-08	0	0	0	0	0	0	0	176900	0	862
P55849	Desmocollin-1	Dsc1	>sp|P55849|DSC1_MOUSE Desmocollin-1 OS=Mus musculus GN=Dsc1 PE=1 SV=2	1	22	30	98.937	886	7.6388e-256	1132700	550760	475000	770620	1208900	661260	1259300	1432100	1620200	863
P55850	Desmocollin-3	Dsc3	>sp|P55850|DSC3_MOUSE Desmocollin-3 OS=Mus musculus GN=Dsc3 PE=1 SV=3	1	10	20.4	100.2	896	3.2587e-85	132290	156300	143790	150830	156830	149790	357420	301520	225510	864
P56135	ATP synthase subunit f, mitochondrial	Atp5j2	>sp|P56135|ATPK_MOUSE ATP synthase subunit f, mitochondrial OS=Mus musculus GN=Atp5j2 PE=1 SV=3	1	3	36.4	10.344	88	7.1266e-11	366120	441190	689160	759820	718700	418250	413760	436050	668350	865
P56212;P60840	cAMP-regulated phosphoprotein 19;Alpha-endosulfine	Arpp19;Ensa	>sp|P56212|ARP19_MOUSE cAMP-regulated phosphoprotein 19 OS=Mus musculus GN=Arpp19 PE=1 SV=2;>sp|P60840|ENSA_MOUSE Alpha-endosulfine OS=Mus musculus GN=Ensa PE=1 SV=1	2	2	23.2	12.293	112	2.8527e-07	128040	127760	0	81336	105620	41568	106110	55649	0	866
P56375	Acylphosphatase-2	Acyp2	>sp|P56375|ACYP2_MOUSE Acylphosphatase-2 OS=Mus musculus GN=Acyp2 PE=1 SV=2	1	3	21.7	11.877	106	7.1248e-15	212840	123530	266650	121000	147090	213730	285330	406490	239890	867
P56376	Acylphosphatase-1	Acyp1	>sp|P56376|ACYP1_MOUSE Acylphosphatase-1 OS=Mus musculus GN=Acyp1 PE=1 SV=2	1	4	46.5	11.241	99	7.1246e-19	105200	167190	158610	186170	99050	118600	183300	221480	171360	868
P56379	6.8 kDa mitochondrial proteolipid	Mp68	>sp|P56379|68MP_MOUSE 6.8 kDa mitochondrial proteolipid OS=Mus musculus GN=Mp68 PE=1 SV=1	1	1	13.8	6.6979	58	1.554e-47	0	0	0	0	0	0	0	351570	0	869
P56380	Bis(5-nucleosyl)-tetraphosphatase [asymmetrical]	Nudt2	>sp|P56380|AP4A_MOUSE Bis(5-nucleosyl)-tetraphosphatase [asymmetrical] OS=Mus musculus GN=Nudt2 PE=1 SV=3	1	1	10.2	16.989	147	6.3946e-17	0	0	0	0	0	0	0	0	15417	870
P56382	ATP synthase subunit epsilon, mitochondrial	Atp5e	>sp|P56382|ATP5E_MOUSE ATP synthase subunit epsilon, mitochondrial OS=Mus musculus GN=Atp5e PE=1 SV=2	1	3	44.2	5.8378	52	4.7951e-06	770480	4929100	2729300	1017300	7457100	7024800	1040700	2983600	3275700	871
P56391	Cytochrome c oxidase subunit 6B1	Cox6b1	>sp|P56391|CX6B1_MOUSE Cytochrome c oxidase subunit 6B1 OS=Mus musculus GN=Cox6b1 PE=1 SV=2	1	5	53.5	10.071	86	1.9166e-38	2185600	914470	1666400	2556900	1753400	990280	2155100	2003800	1873100	872
P56392	Cytochrome c oxidase subunit 7A1, mitochondrial	Cox7a1	>sp|P56392|CX7A1_MOUSE Cytochrome c oxidase subunit 7A1, mitochondrial OS=Mus musculus GN=Cox7a1 PE=1 SV=1	1	2	28.8	8.9863	80	5.5218e-07	1655600	754080	235900	275620	425610	601340	324040	737930	193630	873
P56394	Cytochrome c oxidase copper chaperone	Cox17	>sp|P56394|COX17_MOUSE Cytochrome c oxidase copper chaperone OS=Mus musculus GN=Cox17 PE=1 SV=2	1	2	36.5	6.784	63	6.2436e-11	0	44392	73134	0	38900	0	54310	0	0	874
P56395	Cytochrome b5	Cyb5a	>sp|P56395|CYB5_MOUSE Cytochrome b5 OS=Mus musculus GN=Cyb5a PE=1 SV=2	1	5	47.8	15.241	134	1.4825e-54	5663700	7119200	5995600	8234300	3725800	2623200	4144700	4551800	2391100	875
P56399	Ubiquitin carboxyl-terminal hydrolase 5	Usp5	>sp|P56399|UBP5_MOUSE Ubiquitin carboxyl-terminal hydrolase 5 OS=Mus musculus GN=Usp5 PE=1 SV=1	1	9	14.6	95.832	858	2.7601e-73	122070	114250	104470	76520	65653	76411	72564	78346	90592	876
P56480	ATP synthase subunit beta, mitochondrial	Atp5b	>sp|P56480|ATPB_MOUSE ATP synthase subunit beta, mitochondrial OS=Mus musculus GN=Atp5b PE=1 SV=2	1	26	71.8	56.3	529	0	12736000	10069000	8104900	9271700	15878000	13692000	9605500	12554000	13790000	877
P56501	Mitochondrial uncoupling protein 3	Ucp3	>sp|P56501|UCP3_MOUSE Mitochondrial uncoupling protein 3 OS=Mus musculus GN=Ucp3 PE=1 SV=1	1	1	5.2	33.91	308	5.3058e-05	0	0	0	0	0	0	7269900	0	0	878
P56565	Protein S100-A1	S100a1	>sp|P56565|S10A1_MOUSE Protein S100-A1 OS=Mus musculus GN=S100a1 PE=1 SV=2	1	2	19.1	10.505	94	1.8589e-145	0	212110	0	0	0	0	0	0	0	879
P56567;F6Y2A6	Cystatin-A;Cystatin-A, N-terminally processed	Csta	>sp|P56567|CYTA_MOUSE Cystatin-A OS=Mus musculus GN=Csta PE=3 SV=1	2	10	84.5	10.929	97	0	6588500	5680500	7007500	9586200	3265400	2708600	4196900	2313800	1908500	880
P56812	Programmed cell death protein 5	Pdcd5	>sp|P56812|PDCD5_MOUSE Programmed cell death protein 5 OS=Mus musculus GN=Pdcd5 PE=1 SV=3	1	6	46.8	14.275	126	1.1043e-33	433820	248780	221380	253140	241160	172660	295300	335060	301110	881
P56959;Q8BQ46	RNA-binding protein FUS	Fus	>sp|P56959|FUS_MOUSE RNA-binding protein FUS OS=Mus musculus GN=Fus PE=1 SV=1	2	7	13.3	52.673	518	2.4238e-28	733750	403720	543610	463310	401490	279210	499470	424520	515220	882
P57016	Ladinin-1	Lad1	>sp|P57016|LAD1_MOUSE Ladinin-1 OS=Mus musculus GN=Lad1 PE=1 SV=1	1	4	7	58.863	528	2.7614e-12	69538	19003	15832	14773	22683	11763	19417	32396	23855	883
P57716	Nicastrin	Ncstn	>sp|P57716|NICA_MOUSE Nicastrin OS=Mus musculus GN=Ncstn PE=1 SV=3	1	3	4.4	78.491	708	4.1481e-12	14360	15615	10011	18604	16892	21167	19379	10987	8775.3	884
P57746	V-type proton ATPase subunit D	Atp6v1d	>sp|P57746|VATD_MOUSE V-type proton ATPase subunit D OS=Mus musculus GN=Atp6v1d PE=1 SV=1	1	5	20.2	28.369	247	3.1615e-31	116450	145250	101160	127030	145960	69182	44202	61701	113020	885
P57759	Endoplasmic reticulum resident protein 29	Erp29	>sp|P57759|ERP29_MOUSE Endoplasmic reticulum resident protein 29 OS=Mus musculus GN=Erp29 PE=1 SV=2	1	2	8	28.823	262	5.8313e-31	190880	238860	150430	42680	226890	173870	114350	143500	99283	886
P57776	Elongation factor 1-delta	Eef1d	>sp|P57776|EF1D_MOUSE Elongation factor 1-delta OS=Mus musculus GN=Eef1d PE=1 SV=3	1	8	37.7	31.293	281	1.0499e-273	2573800	2585100	2256900	2584300	2653100	2652500	1265100	2036400	2178900	887
P57780;E9PX29	Alpha-actinin-4	Actn4	>sp|P57780|ACTN4_MOUSE Alpha-actinin-4 OS=Mus musculus GN=Actn4 PE=1 SV=1	2	46	60.6	104.98	912	0	5514200	5776700	4146500	4053300	5082100	4316100	4771900	4392200	5354500	888
P57784;A0A0U1RNZ6	U2 small nuclear ribonucleoprotein A	Snrpa1	>sp|P57784|RU2A_MOUSE U2 small nuclear ribonucleoprotein A OS=Mus musculus GN=Snrpa1 PE=1 SV=2	2	7	28.2	28.357	255	1.4191e-54	158110	158260	84516	180850	192150	139550	131780	121880	115280	889
P58021	Transmembrane 9 superfamily member 2	Tm9sf2	>sp|P58021|TM9S2_MOUSE Transmembrane 9 superfamily member 2 OS=Mus musculus GN=Tm9sf2 PE=1 SV=1	1	2	3.3	75.329	662	1.0486e-05	0	6298	0	0	5310.4	5594.7	0	0	0	890
P58044	Isopentenyl-diphosphate Delta-isomerase 1	Idi1	>sp|P58044|IDI1_MOUSE Isopentenyl-diphosphate Delta-isomerase 1 OS=Mus musculus GN=Idi1 PE=1 SV=1	1	8	40.5	26.289	227	4.7352e-164	338580	281480	207820	296450	250770	577180	331650	229470	204840	891
P58252	Elongation factor 2	Eef2	>sp|P58252|EF2_MOUSE Elongation factor 2 OS=Mus musculus GN=Eef2 PE=1 SV=2	1	44	57.5	95.313	858	0	12369000	12069000	9523200	9131600	11938000	7788600	10786000	10296000	10164000	892
P58389	Serine/threonine-protein phosphatase 2A activator	Ppp2r4	>sp|P58389|PTPA_MOUSE Serine/threonine-protein phosphatase 2A activator OS=Mus musculus GN=Ppp2r4 PE=1 SV=1	1	5	15.8	36.71	323	6.4525e-19	48983	47363	75176	50785	44658	55792	111730	57577	49330	893
P58771	Tropomyosin alpha-1 chain	Tpm1	>sp|P58771|TPM1_MOUSE Tropomyosin alpha-1 chain OS=Mus musculus GN=Tpm1 PE=1 SV=1	1	46	81.7	32.68	284	0	57380000	32978000	41090000	46006000	32092000	48204000	92858000	68434000	92102000	894
P58774	Tropomyosin beta chain	Tpm2	>sp|P58774|TPM2_MOUSE Tropomyosin beta chain OS=Mus musculus GN=Tpm2 PE=1 SV=1	1	41	72.9	32.836	284	0	16184000	11592000	13224000	11695000	9595800	12269000	36986000	23621000	20071000	895
P58871	182 kDa tankyrase-1-binding protein	Tnks1bp1	>sp|P58871|TB182_MOUSE 182 kDa tankyrase-1-binding protein OS=Mus musculus GN=Tnks1bp1 PE=1 SV=2	1	6	5.5	181.82	1720	7.7398e-19	20403	19335	16769	23795	20884	16071	9380.4	14742	22936	896
P59325	Eukaryotic translation initiation factor 5	Eif5	>sp|P59325|IF5_MOUSE Eukaryotic translation initiation factor 5 OS=Mus musculus GN=Eif5 PE=1 SV=1	1	2	4.7	48.968	429	6.4923e-06	0	0	10926	13039	15426	11757	0	11905	0	897
P59708	Pre-mRNA branch site protein p14	Sf3b14	>sp|P59708|SF3B6_MOUSE Splicing factor 3B subunit 6 OS=Mus musculus GN=Sf3b6 PE=1 SV=1	1	2	20.8	14.585	125	6.0981e-17	45736	20047	0	0	56328	15338	52518	23466	15963	898
P59999	Actin-related protein 2/3 complex subunit 4	Arpc4	>sp|P59999|ARPC4_MOUSE Actin-related protein 2/3 complex subunit 4 OS=Mus musculus GN=Arpc4 PE=1 SV=3	1	7	54.8	19.667	168	2.4445e-39	3970000	4779800	3331300	4949000	3557500	4155200	2858100	2714200	2180600	899
P60122	RuvB-like 1	Ruvbl1	>sp|P60122|RUVB1_MOUSE RuvB-like 1 OS=Mus musculus GN=Ruvbl1 PE=1 SV=1	1	8	27.2	50.213	456	5.9669e-34	30363	47226	45390	56131	45858	65075	26993	50917	38379	900
P60229	Eukaryotic translation initiation factor 3 subunit E	Eif3e	>sp|P60229|EIF3E_MOUSE Eukaryotic translation initiation factor 3 subunit E OS=Mus musculus GN=Eif3e PE=1 SV=1	1	8	16.9	52.22	445	6.32e-19	70336	78378	51144	75869	79002	27447	24364	62045	42252	901
P60335	Poly(rC)-binding protein 1	Pcbp1	>sp|P60335|PCBP1_MOUSE Poly(rC)-binding protein 1 OS=Mus musculus GN=Pcbp1 PE=1 SV=1	1	8	37.1	37.497	356	5.2128e-151	681520	856460	793210	875960	1022900	723230	600750	913580	507580	902
P60469	Liprin-alpha-3	Ppfia3	>sp|P60469|LIPA3_MOUSE Liprin-alpha-3 OS=Mus musculus GN=Ppfia3 PE=1 SV=2	1	2	2	133.42	1194	0.00044115	109010	87874	0	91749	107140	101650	85878	0	120420	903
P60766	Cell division control protein 42 homolog	Cdc42	>sp|P60766|CDC42_MOUSE Cell division control protein 42 homolog OS=Mus musculus GN=Cdc42 PE=1 SV=2	1	8	48.2	21.258	191	1.911e-80	2145900	1215800	1260900	2267200	1604000	3397000	1863100	1660500	2008900	904
P60824	Cold-inducible RNA-binding protein	Cirbp	>sp|P60824|CIRBP_MOUSE Cold-inducible RNA-binding protein OS=Mus musculus GN=Cirbp PE=1 SV=1	1	4	33.1	18.607	172	0	463260	201230	151190	338490	238230	361820	369270	361090	557180	905
P60843	Eukaryotic initiation factor 4A-I	Eif4a1	>sp|P60843|IF4A1_MOUSE Eukaryotic initiation factor 4A-I OS=Mus musculus GN=Eif4a1 PE=1 SV=1	1	22	56.9	46.153	406	0	3413000	3299800	3348500	3095700	3431400	3209100	2619200	3439400	3088500	906
P60867	40S ribosomal protein S20	Rps20	>sp|P60867|RS20_MOUSE 40S ribosomal protein S20 OS=Mus musculus GN=Rps20 PE=1 SV=1	1	4	23.5	13.373	119	5.6646e-35	4096200	6454000	4386900	7633300	7475800	6089900	2753100	2940300	4242900	907
P61021	Ras-related protein Rab-5B	Rab5b	>sp|P61021|RAB5B_MOUSE Ras-related protein Rab-5B OS=Mus musculus GN=Rab5b PE=1 SV=1	1	6	36.7	23.707	215	3.3467e-57	17740	21642	0	25753	15446	0	17556	11622	0	908
P61022	Calcineurin B homologous protein 1	Chp1	>sp|P61022|CHP1_MOUSE Calcineurin B homologous protein 1 OS=Mus musculus GN=Chp1 PE=1 SV=2	1	4	26.2	22.432	195	2.8052e-09	47292	42573	40909	61982	50290	38654	40406	39491	24824	909
P61027;Q8K386	Ras-related protein Rab-10	Rab10	>sp|P61027|RAB10_MOUSE Ras-related protein Rab-10 OS=Mus musculus GN=Rab10 PE=1 SV=1	2	6	27.5	22.541	200	1.2588e-39	384790	651690	1005900	661520	730150	716690	830230	841600	1153000	910
P61028;Q9DD03;Q9CZT8;P62823	Ras-related protein Rab-8B;Ras-related protein Rab-13	Rab8b;Rab13	>sp|P61028|RAB8B_MOUSE Ras-related protein Rab-8B OS=Mus musculus GN=Rab8b PE=1 SV=1;>sp|Q9DD03|RAB13_MOUSE Ras-related protein Rab-13 OS=Mus musculus GN=Rab13 PE=1 SV=1	4	4	21.7	23.603	207	1.5295e-18	60070	96525	86686	114160	109360	85412	62873	60043	58660	911
P61079;Q6ZWY6;P62838	Ubiquitin-conjugating enzyme E2 D3	Ube2d3	>sp|P61079|UB2D3_MOUSE Ubiquitin-conjugating enzyme E2 D3 OS=Mus musculus GN=Ube2d3 PE=1 SV=1	3	3	14.3	16.687	147	1.6679e-07	0	178950	278670	969090	0	0	232620	277030	0	912
P61082	NEDD8-conjugating enzyme Ubc12	Ube2m	>sp|P61082|UBC12_MOUSE NEDD8-conjugating enzyme Ubc12 OS=Mus musculus GN=Ube2m PE=1 SV=1	1	5	31.1	20.9	183	1.3749e-14	141390	158460	148400	129600	198180	141380	113530	94595	97597	913
P61087	Ubiquitin-conjugating enzyme E2 K	Ube2k	>sp|P61087|UBE2K_MOUSE Ubiquitin-conjugating enzyme E2 K OS=Mus musculus GN=Ube2k PE=1 SV=3	1	4	24	22.406	200	8.6491e-27	131830	168130	72874	96116	54102	81856	64212	120330	71776	914
P61089	Ubiquitin-conjugating enzyme E2 N	Ube2n	>sp|P61089|UBE2N_MOUSE Ubiquitin-conjugating enzyme E2 N OS=Mus musculus GN=Ube2n PE=1 SV=1	1	6	48.7	17.138	152	1.7015e-97	1126100	1871300	1595300	2320600	2081600	1772400	1692700	1560600	1467000	915
P61161	Actin-related protein 2	Actr2	>sp|P61161|ARP2_MOUSE Actin-related protein 2 OS=Mus musculus GN=Actr2 PE=1 SV=1	1	10	32.2	44.76	394	2.0545e-226	885650	938030	1080100	789120	598150	773640	411130	527700	504780	916
P61164	Alpha-centractin	Actr1a	>sp|P61164|ACTZ_MOUSE Alpha-centractin OS=Mus musculus GN=Actr1a PE=1 SV=1	1	5	19.4	42.613	376	3.194e-248	431190	568110	643510	514680	606490	564170	517680	468430	305180	917
P61202	COP9 signalosome complex subunit 2	Cops2	>sp|P61202|CSN2_MOUSE COP9 signalosome complex subunit 2 OS=Mus musculus GN=Cops2 PE=1 SV=1	1	3	8.1	51.596	443	1.8182e-06	0	12429	5908.3	0	12095	6484	0	0	10016	918
P84078;P61205	ADP-ribosylation factor 1;ADP-ribosylation factor 3	Arf1;Arf3	>sp|P84078|ARF1_MOUSE ADP-ribosylation factor 1 OS=Mus musculus GN=Arf1 PE=1 SV=2;>sp|P61205|ARF3_MOUSE ADP-ribosylation factor 3 OS=Mus musculus GN=Arf3 PE=2 SV=2	2	11	64.1	20.697	181	0	6431300	8296000	4751600	8122100	5372700	7235200	6070600	6327900	3985900	919
P61211	ADP-ribosylation factor-like protein 1	Arl1	>sp|P61211|ARL1_MOUSE ADP-ribosylation factor-like protein 1 OS=Mus musculus GN=Arl1 PE=1 SV=1	1	4	31.5	20.411	181	5.881e-11	81564	134240	83509	34790	114280	143410	43859	39439	66431	920
P61226;Q8BU31;Q80ZJ1	Ras-related protein Rap-2b;Ras-related protein Rap-2c;Ras-related protein Rap-2a	Rap2b;Rap2c;Rap2a	>sp|P61226|RAP2B_MOUSE Ras-related protein Rap-2b OS=Mus musculus GN=Rap2b PE=1 SV=1;>sp|Q8BU31|RAP2C_MOUSE Ras-related protein Rap-2c OS=Mus musculus GN=Rap2c PE=1 SV=1;>sp|Q80ZJ1|RAP2A_MOUSE Ras-related protein Rap-2a OS=Mus musculus GN=Rap2a PE=1 SV=2	3	3	18	20.504	183	4.4041e-11	65440	101210	197110	37489	176910	99144	0	0	76904	922
P61255	60S ribosomal protein L26	Rpl26	>sp|P61255|RL26_MOUSE 60S ribosomal protein L26 OS=Mus musculus GN=Rpl26 PE=1 SV=1	1	7	29.7	17.258	145	1.1987e-22	992510	1764400	2142700	2183500	2068100	1459500	1270400	1882300	1450600	923
P61290	Proteasome activator complex subunit 3	Psme3	>sp|P61290|PSME3_MOUSE Proteasome activator complex subunit 3 OS=Mus musculus GN=Psme3 PE=1 SV=1	1	5	24.4	29.506	254	3.5842e-35	37420	70861	16958	57307	62739	42603	28218	43852	48471	924
P61327;Q9CQL1	Protein mago nashi homolog;Protein mago nashi homolog 2	Magoh;Magohb	>sp|P61327|MGN_MOUSE Protein mago nashi homolog OS=Mus musculus GN=Magoh PE=2 SV=1;>sp|Q9CQL1|MGN2_MOUSE Protein mago nashi homolog 2 OS=Mus musculus GN=Magohb PE=2 SV=1	2	6	49.3	17.163	146	3.0007e-14	43848	102550	125300	174820	169730	197290	64038	71669	0	925
P61358	60S ribosomal protein L27	Rpl27	>sp|P61358|RL27_MOUSE 60S ribosomal protein L27 OS=Mus musculus GN=Rpl27 PE=1 SV=2	1	6	47.1	15.798	136	6.0788e-23	4660000	5629600	3050600	5309300	3431300	2858900	2701000	5023300	2088100	926
P61514	60S ribosomal protein L37a	Rpl37a	>sp|P61514|RL37A_MOUSE 60S ribosomal protein L37a OS=Mus musculus GN=Rpl37a PE=1 SV=2	1	4	51.1	10.275	92	3.5097e-14	121940	263850	322990	272020	378180	263930	274590	264130	193380	927
P61750	ADP-ribosylation factor 4	Arf4	>sp|P61750|ARF4_MOUSE ADP-ribosylation factor 4 OS=Mus musculus GN=Arf4 PE=1 SV=2	1	9	64.4	20.396	180	1.7535e-254	854520	588200	252510	1447600	750670	3436900	867850	1424600	496700	928
P61759	Prefoldin subunit 3	Vbp1	>sp|P61759|PFD3_MOUSE Prefoldin subunit 3 OS=Mus musculus GN=Vbp1 PE=1 SV=2	1	3	19.4	22.435	196	9.1624e-14	35175	72015	0	39708	31434	50887	31512	17551	19525	929
P61804	Dolichyl-diphosphooligosaccharide--protein glycosyltransferase subunit DAD1	Dad1	>sp|P61804|DAD1_MOUSE Dolichyl-diphosphooligosaccharide--protein glycosyltransferase subunit DAD1 OS=Mus musculus GN=Dad1 PE=1 SV=3	1	2	19.5	12.497	113	4.3485e-18	58470	137870	164510	163400	113080	65033	62531	49481	134560	930
P61924	Coatomer subunit zeta-1	Copz1	>sp|P61924|COPZ1_MOUSE Coatomer subunit zeta-1 OS=Mus musculus GN=Copz1 PE=1 SV=1	1	5	32.8	20.198	177	3.7242e-28	162350	166000	111720	148420	159560	121780	145530	115140	99333	931
P61957	Small ubiquitin-related modifier 2	Sumo2	>sp|P61957|SUMO2_MOUSE Small ubiquitin-related modifier 2 OS=Mus musculus GN=Sumo2 PE=1 SV=1	1	3	27.4	10.871	95	2.048e-25	735520	991480	2251200	1571700	521460	543940	1836500	1610100	1533300	932
P61961	Ubiquitin-fold modifier 1	Ufm1	>sp|P61961|UFM1_MOUSE Ubiquitin-fold modifier 1 OS=Mus musculus GN=Ufm1 PE=1 SV=1	1	3	68.2	9.1175	85	2.3919e-08	485460	777000	497410	919090	1313000	645920	0	516550	0	933
P61967	AP-1 complex subunit sigma-1A	Ap1s1	>sp|P61967|AP1S1_MOUSE AP-1 complex subunit sigma-1A OS=Mus musculus GN=Ap1s1 PE=1 SV=1	1	3	20.3	18.733	158	5.072e-26	26113	36330	26480	26380	34327	26558	32394	20811	18320	934
P61971	Nuclear transport factor 2	Nutf2	>sp|P61971|NTF2_MOUSE Nuclear transport factor 2 OS=Mus musculus GN=Nutf2 PE=1 SV=1	1	5	56.7	14.478	127	1.0543e-13	829700	1200100	1304300	1104900	1069600	863200	571890	1346400	754180	935
P61979;D3YWG1	Heterogeneous nuclear ribonucleoprotein K	Hnrnpk;Gm7964	>sp|P61979|HNRPK_MOUSE Heterogeneous nuclear ribonucleoprotein K OS=Mus musculus GN=Hnrnpk PE=1 SV=1;>tr|D3YWG1|D3YWG1_MOUSE Protein Gm7964 OS=Mus musculus GN=Gm7964 PE=1 SV=1	2	20	52.7	50.976	463	0	2702600	2375200	2362600	2623900	3400000	2604500	2233500	2902400	2822000	936
P61982	14-3-3 protein gamma;14-3-3 protein gamma, N-terminally processed	Ywhag	>sp|P61982|1433G_MOUSE 14-3-3 protein gamma OS=Mus musculus GN=Ywhag PE=1 SV=2	1	13	56.3	28.302	247	0	2924400	2724300	4062800	3083600	1745400	3448600	2262700	2253200	2206800	937
P62073	Mitochondrial import inner membrane translocase subunit Tim10	Timm10	>sp|P62073|TIM10_MOUSE Mitochondrial import inner membrane translocase subunit Tim10 OS=Mus musculus GN=Timm10 PE=1 SV=1	1	2	15.6	10.333	90	3.6281e-05	0	0	98033	0	0	0	110840	0	102100	938
P62075	Mitochondrial import inner membrane translocase subunit Tim13	Timm13	>sp|P62075|TIM13_MOUSE Mitochondrial import inner membrane translocase subunit Tim13 OS=Mus musculus GN=Timm13 PE=1 SV=1	1	5	69.5	10.458	95	1.3522e-33	524930	355770	544710	709150	254560	370750	548270	573910	496400	939
P62077	Mitochondrial import inner membrane translocase subunit Tim8 B	Timm8b	>sp|P62077|TIM8B_MOUSE Mitochondrial import inner membrane translocase subunit Tim8 B OS=Mus musculus GN=Timm8b PE=1 SV=1	1	3	37.3	9.2864	83	1.0083e-09	0	0	51775	51219	31622	0	58301	0	47268	940
P62137	Serine/threonine-protein phosphatase PP1-alpha catalytic subunit	Ppp1ca	>sp|P62137|PP1A_MOUSE Serine/threonine-protein phosphatase PP1-alpha catalytic subunit OS=Mus musculus GN=Ppp1ca PE=1 SV=1	1	11	39.7	37.54	330	0	945740	948540	762410	957610	606210	782140	726930	684760	609360	941
P62141	Serine/threonine-protein phosphatase PP1-beta catalytic subunit	Ppp1cb	>sp|P62141|PP1B_MOUSE Serine/threonine-protein phosphatase PP1-beta catalytic subunit OS=Mus musculus GN=Ppp1cb PE=1 SV=3	1	11	44	37.186	327	0	114890	91260	167700	133940	122720	198440	117670	212140	156590	942
P62192	26S protease regulatory subunit 4	Psmc1	>sp|P62192|PRS4_MOUSE 26S protease regulatory subunit 4 OS=Mus musculus GN=Psmc1 PE=1 SV=1	1	8	26.1	49.184	440	7.0813e-52	136430	104440	87122	112710	168750	109340	29611	146610	72227	943
P62196	26S protease regulatory subunit 8	Psmc5	>sp|P62196|PRS8_MOUSE 26S protease regulatory subunit 8 OS=Mus musculus GN=Psmc5 PE=1 SV=1	1	12	43.3	45.626	406	2.643e-229	172790	114830	138810	137180	134210	133390	146140	166260	73384	944
P62204	Calmodulin	Calm1	>sp|P62204|CALM_MOUSE Calmodulin OS=Mus musculus GN=Calm1 PE=1 SV=2	1	15	74.5	16.837	149	0	31694000	23057000	24865000	24764000	14155000	12648000	29366000	30765000	17414000	945
P62242	40S ribosomal protein S8	Rps8	>sp|P62242|RS8_MOUSE 40S ribosomal protein S8 OS=Mus musculus GN=Rps8 PE=1 SV=2	1	11	52.4	24.205	208	4.9771e-203	2523400	3054400	2494900	4106500	4402300	2527500	2702700	2555200	2468700	946
P62245	40S ribosomal protein S15a	Rps15a	>sp|P62245|RS15A_MOUSE 40S ribosomal protein S15a OS=Mus musculus GN=Rps15a PE=1 SV=2	1	6	43.8	14.839	130	5.6139e-60	3529300	5049300	2762900	3186800	6528100	4707300	3232300	3684600	2803600	947
P62257	Ubiquitin-conjugating enzyme E2 H	Ube2h	>sp|P62257|UBE2H_MOUSE Ubiquitin-conjugating enzyme E2 H OS=Mus musculus GN=Ube2h PE=1 SV=1	1	2	16.4	20.655	183	1.8392e-06	17459	15564	0	18790	18314	11025	0	11830	11757	948
P62259	14-3-3 protein epsilon	Ywhae	>sp|P62259|1433E_MOUSE 14-3-3 protein epsilon OS=Mus musculus GN=Ywhae PE=1 SV=1	1	25	78.4	29.174	255	0	14521000	12901000	12261000	13781000	9164600	11645000	12364000	9889800	8673900	949
P62264	40S ribosomal protein S14	Rps14	>sp|P62264|RS14_MOUSE 40S ribosomal protein S14 OS=Mus musculus GN=Rps14 PE=1 SV=3	1	8	39.7	16.273	151	2.5021e-35	4038800	4095300	3955300	4481100	4837300	4307000	2828000	3513300	3077200	950
P62267	40S ribosomal protein S23	Rps23	>sp|P62267|RS23_MOUSE 40S ribosomal protein S23 OS=Mus musculus GN=Rps23 PE=1 SV=3	1	3	16.1	15.807	143	3.9618e-09	167330	1587400	1176600	1261900	662370	614840	667460	870940	426300	951
P62274;D3YYL7	40S ribosomal protein S29	Rps29	>sp|P62274|RS29_MOUSE 40S ribosomal protein S29 OS=Mus musculus GN=Rps29 PE=3 SV=2	2	3	46.4	6.6767	56	5.6247e-25	606550	860850	537800	726490	922000	741640	608180	803980	527220	952
P62281	40S ribosomal protein S11	Rps11	>sp|P62281|RS11_MOUSE 40S ribosomal protein S11 OS=Mus musculus GN=Rps11 PE=1 SV=3	1	11	53.2	18.431	158	3.168e-36	2534200	4160900	3430200	3890600	3512000	3298300	2729600	2937500	2042800	953
P62301	40S ribosomal protein S13	Rps13	>sp|P62301|RS13_MOUSE 40S ribosomal protein S13 OS=Mus musculus GN=Rps13 PE=1 SV=2	1	9	52.3	17.222	151	5.3805e-55	7546600	5516800	4576000	7046700	5848800	4463000	5789500	3807000	3513300	954
P62305	Small nuclear ribonucleoprotein E	Snrpe	>sp|P62305|RUXE_MOUSE Small nuclear ribonucleoprotein E OS=Mus musculus GN=Snrpe PE=1 SV=1	1	2	25	10.803	92	2.6048e-07	366050	310050	442530	380430	343410	289200	0	304810	418520	955
P62307	Small nuclear ribonucleoprotein F	Snrpf	>sp|P62307|RUXF_MOUSE Small nuclear ribonucleoprotein F OS=Mus musculus GN=Snrpf PE=1 SV=1	1	1	15.1	9.7251	86	2.6534e-40	0	0	0	0	0	0	0	135590	0	956
P62309	Small nuclear ribonucleoprotein G	Snrpg	>sp|P62309|RUXG_MOUSE Small nuclear ribonucleoprotein G OS=Mus musculus GN=Snrpg PE=1 SV=1	1	3	26.3	8.496	76	2.7504e-07	0	188790	197370	0	197380	0	194650	186430	155480	957
P62311	U6 snRNA-associated Sm-like protein LSm3	Lsm3	>sp|P62311|LSM3_MOUSE U6 snRNA-associated Sm-like protein LSm3 OS=Mus musculus GN=Lsm3 PE=1 SV=2	1	2	32.4	11.845	102	1.9513e-05	118040	150040	189250	174000	135630	168960	108290	118620	137090	958
P62313	U6 snRNA-associated Sm-like protein LSm6	Lsm6	>sp|P62313|LSM6_MOUSE U6 snRNA-associated Sm-like protein LSm6 OS=Mus musculus GN=Lsm6 PE=1 SV=1	1	4	43.8	9.1275	80	1.1068e-14	487310	2459300	828960	351120	3208300	2283600	802900	1018500	1383400	959
P62315	Small nuclear ribonucleoprotein Sm D1	Snrpd1	>sp|P62315|SMD1_MOUSE Small nuclear ribonucleoprotein Sm D1 OS=Mus musculus GN=Snrpd1 PE=1 SV=1	1	3	37	13.281	119	5.7664e-33	1035600	1343600	664400	1469800	583560	903300	862160	749880	866240	960
P62317;D3Z5N9	Small nuclear ribonucleoprotein Sm D2	Snrpd2;Gm5449	>sp|P62317|SMD2_MOUSE Small nuclear ribonucleoprotein Sm D2 OS=Mus musculus GN=Snrpd2 PE=1 SV=1;>tr|D3Z5N9|D3Z5N9_MOUSE MCG49198 OS=Mus musculus GN=Gm5449 PE=4 SV=1	2	8	61.9	13.527	118	4.7339e-35	696400	719610	1067100	580130	1591200	1311700	876590	1042400	1107400	961
P62320	Small nuclear ribonucleoprotein Sm D3	Snrpd3	>sp|P62320|SMD3_MOUSE Small nuclear ribonucleoprotein Sm D3 OS=Mus musculus GN=Snrpd3 PE=1 SV=1	1	3	31.7	13.916	126	4.6653e-96	1522900	1704100	881260	1464800	1577500	1790700	812000	1222200	1552600	962
P62322	U6 snRNA-associated Sm-like protein LSm5	Lsm5	>sp|P62322|LSM5_MOUSE U6 snRNA-associated Sm-like protein LSm5 OS=Mus musculus GN=Lsm5 PE=3 SV=2	1	1	20.9	9.9374	91	8.2672e-65	0	0	348450	272940	0	0	118390	0	0	963
P62331	ADP-ribosylation factor 6	Arf6	>sp|P62331|ARF6_MOUSE ADP-ribosylation factor 6 OS=Mus musculus GN=Arf6 PE=1 SV=2	1	5	44.6	20.082	175	2.1327e-14	268400	321630	236930	305640	195740	293700	211800	285720	110960	964
P62334	26S protease regulatory subunit 10B	Psmc6	>sp|P62334|PRS10_MOUSE 26S protease regulatory subunit 10B OS=Mus musculus GN=Psmc6 PE=1 SV=1	1	7	26.7	44.172	389	3.5504e-25	87935	96297	95415	76947	130770	149520	108930	111750	66404	965
P62627	Dynein light chain roadblock-type 1	Dynlrb1	>sp|P62627|DLRB1_MOUSE Dynein light chain roadblock-type 1 OS=Mus musculus GN=Dynlrb1 PE=1 SV=3	1	5	83.3	10.99	96	1.6938e-18	1539400	1430100	1512400	1546600	1133800	748020	988810	990780	1584600	966
P62631	Elongation factor 1-alpha 2	Eef1a2	>sp|P62631|EF1A2_MOUSE Elongation factor 1-alpha 2 OS=Mus musculus GN=Eef1a2 PE=1 SV=1	1	10	29.8	50.454	463	2.3701e-91	39077	33055	43398	41584	26566	29917	62284	116360	163380	967
P62702;V9GWY0	40S ribosomal protein S4, X isoform	Rps4x	>sp|P62702|RS4X_MOUSE 40S ribosomal protein S4, X isoform OS=Mus musculus GN=Rps4x PE=1 SV=2;>tr|V9GWY0|V9GWY0_MOUSE 40S ribosomal protein S4 OS=Mus musculus GN=Gm15013 PE=3 SV=1	2	16	52.9	29.597	263	4.6772e-208	5981400	4779700	4415300	5876900	5805700	4609300	3942000	3783200	2736900	968
P62717;F6YJW4	60S ribosomal protein L18a	Rpl18a	>sp|P62717|RL18A_MOUSE 60S ribosomal protein L18a OS=Mus musculus GN=Rpl18a PE=1 SV=1	2	9	40.9	20.732	176	3.9118e-52	670970	780430	618720	406230	992440	729060	635370	525210	679800	969
P62737;P63268	Actin, aortic smooth muscle;Actin, gamma-enteric smooth muscle	Acta2;Actg2	>sp|P62737|ACTA_MOUSE Actin, aortic smooth muscle OS=Mus musculus GN=Acta2 PE=1 SV=1;>sp|P63268|ACTH_MOUSE Actin, gamma-enteric smooth muscle OS=Mus musculus GN=Actg2 PE=1 SV=1	2	26	72.4	42.009	377	0	712340	841470	982890	1006900	1073700	1082800	811520	1038100	625130	970
P62743	AP-2 complex subunit sigma	Ap2s1	>sp|P62743|AP2S1_MOUSE AP-2 complex subunit sigma OS=Mus musculus GN=Ap2s1 PE=1 SV=1	1	4	27.5	17.018	142	3.5545e-09	198200	231480	444110	0	0	122600	188850	0	59289	971
P62748;P84075;Q91X97	Hippocalcin-like protein 1;Neuron-specific calcium-binding protein hippocalcin	Hpcal1;Hpca	>sp|P62748|HPCL1_MOUSE Hippocalcin-like protein 1 OS=Mus musculus GN=Hpcal1 PE=1 SV=2;>sp|P84075|HPCA_MOUSE Neuron-specific calcium-binding protein hippocalcin OS=Mus musculus GN=Hpca PE=1 SV=2	3	6	32.6	22.338	193	3.2528e-16	87510	131170	55629	94279	92828	55515	92425	78887	71484	972
P62751;D3YTY6	60S ribosomal protein L23a	Rpl23a	>sp|P62751|RL23A_MOUSE 60S ribosomal protein L23a OS=Mus musculus GN=Rpl23a PE=1 SV=1	2	12	44.9	17.695	156	2.7603e-48	8513900	8381500	7277700	10311000	9240200	5154300	6090000	5852000	7055900	973
P62754	40S ribosomal protein S6	Rps6	>sp|P62754|RS6_MOUSE 40S ribosomal protein S6 OS=Mus musculus GN=Rps6 PE=1 SV=1	1	8	25.7	28.68	249	2.6009e-91	1686800	1990700	1475700	1860000	3024100	1498200	1647800	2179100	2484300	974
P62774	Myotrophin	Mtpn	>sp|P62774|MTPN_MOUSE Myotrophin OS=Mus musculus GN=Mtpn PE=1 SV=2	1	4	64.4	12.861	118	7.7004e-78	429550	424780	598730	508750	284460	321320	453620	290970	368690	975
P62806	Histone H4	Hist1h4a	>sp|P62806|H4_MOUSE Histone H4 OS=Mus musculus GN=Hist1h4a PE=1 SV=2	1	13	58.3	11.367	103	4.6339e-246	93533000	140020000	131460000	147670000	139110000	97000000	93850000	113760000	111070000	976
P62814;Q91YH6	V-type proton ATPase subunit B, brain isoform	Atp6v1b2	>sp|P62814|VATB2_MOUSE V-type proton ATPase subunit B, brain isoform OS=Mus musculus GN=Atp6v1b2 PE=1 SV=1	2	10	22.5	56.55	511	1.0061e-125	47360	74965	134830	63226	42418	53364	20194	35481	58970	977
P62818;D3YUT9	Protein S100-A3	S100a3	>sp|P62818|S10A3_MOUSE Protein S100-A3 OS=Mus musculus GN=S100a3 PE=2 SV=1	2	8	63.4	11.747	101	2.7281e-64	223760	312360	233650	526960	160530	1748700	1847700	1835900	1590600	978
P62821	Ras-related protein Rab-1A	Rab1A	>sp|P62821|RAB1A_MOUSE Ras-related protein Rab-1A OS=Mus musculus GN=Rab1A PE=1 SV=3	1	8	50.2	22.677	205	8.3916e-50	1698500	2136900	1476600	2118900	1771400	1988500	1264200	1365600	1182300	979
P62827;Q14AA6;Q61820	GTP-binding nuclear protein Ran	Ran;1700009N14Rik	>sp|P62827|RAN_MOUSE GTP-binding nuclear protein Ran OS=Mus musculus GN=Ran PE=1 SV=3;>tr|Q14AA6|Q14AA6_MOUSE MCG49183 OS=Mus musculus GN=1700009N14Rik PE=1 SV=1	3	9	44.9	24.423	216	4.9909e-76	2315800	2609300	2076900	1939300	1842900	1723700	2262900	1701200	1402900	980
P62830	60S ribosomal protein L23	Rpl23	>sp|P62830|RL23_MOUSE 60S ribosomal protein L23 OS=Mus musculus GN=Rpl23 PE=1 SV=1	1	6	46.4	14.865	140	6.3554e-47	1453200	1417800	2225300	2028000	3548900	2983700	1771400	2327900	2252100	981
P62835	Ras-related protein Rap-1A	Rap1a	>sp|P62835|RAP1A_MOUSE Ras-related protein Rap-1A OS=Mus musculus GN=Rap1a PE=1 SV=1	1	9	41.8	20.987	184	3.2654e-129	0	29376	0	0	89697	47383	54354	38609	0	982
P62843	40S ribosomal protein S15	Rps15	>sp|P62843|RS15_MOUSE 40S ribosomal protein S15 OS=Mus musculus GN=Rps15 PE=1 SV=2	1	3	24.1	17.04	145	1.0477e-44	201010	60543	231040	353260	770720	240230	269920	181480	529420	983
P62849	40S ribosomal protein S24	Rps24	>sp|P62849|RS24_MOUSE 40S ribosomal protein S24 OS=Mus musculus GN=Rps24 PE=1 SV=1	1	5	35.3	15.423	133	1.5744e-55	1341500	2120800	1434900	2798200	2137400	1439900	1517000	2476000	1268800	984
P62852	40S ribosomal protein S25	Rps25	>sp|P62852|RS25_MOUSE 40S ribosomal protein S25 OS=Mus musculus GN=Rps25 PE=1 SV=1	1	4	24	13.742	125	5.8043e-28	6632100	8008600	4621100	7356200	4369700	5291800	4585400	7088200	4805200	985
P62855	40S ribosomal protein S26	Rps26	>sp|P62855|RS26_MOUSE 40S ribosomal protein S26 OS=Mus musculus GN=Rps26 PE=1 SV=3	1	2	20.9	13.015	115	4.186e-22	1178300	1833900	2320600	2004400	2518900	3698800	1524400	1355600	1912500	986
P62858;J3QNN8	40S ribosomal protein S28	Rps28;Gm10263	>sp|P62858|RS28_MOUSE 40S ribosomal protein S28 OS=Mus musculus GN=Rps28 PE=1 SV=1;>tr|J3QNN8|J3QNN8_MOUSE MCG49140 OS=Mus musculus GN=Gm10263 PE=3 SV=1	2	3	46.4	7.8409	69	8.1418e-28	6916100	5524300	4824600	4094000	5971900	4755200	4371600	7430100	4443800	987
P62869;A6PWE0	Transcription elongation factor B polypeptide 2	Tceb2	>sp|P62869|ELOB_MOUSE Transcription elongation factor B polypeptide 2 OS=Mus musculus GN=Tceb2 PE=1 SV=1	2	9	66.9	13.17	118	1.1271e-58	871800	1228800	973250	984200	599940	854000	443520	777470	490200	988
P62874;Q61011	Guanine nucleotide-binding protein G(I)/G(S)/G(T) subunit beta-1	Gnb1	>sp|P62874|GBB1_MOUSE Guanine nucleotide-binding protein G(I)/G(S)/G(T) subunit beta-1 OS=Mus musculus GN=Gnb1 PE=1 SV=3	2	10	34.7	37.377	340	8.7372e-71	70839	156190	154380	115860	208320	155060	104440	38927	109380	989
P62880;P29387	Guanine nucleotide-binding protein G(I)/G(S)/G(T) subunit beta-2	Gnb2	>sp|P62880|GBB2_MOUSE Guanine nucleotide-binding protein G(I)/G(S)/G(T) subunit beta-2 OS=Mus musculus GN=Gnb2 PE=1 SV=3	2	12	41.8	37.331	340	1.4162e-60	610530	663690	634960	905090	1549800	659440	1074900	587410	1140200	990
P62889	60S ribosomal protein L30	Rpl30	>sp|P62889|RL30_MOUSE 60S ribosomal protein L30 OS=Mus musculus GN=Rpl30 PE=1 SV=2	1	6	58.3	12.784	115	2.0757e-57	810430	1152600	586530	1098900	1591700	1280700	698710	752580	1005000	991
P62897;CON__P62894;P00015	Cytochrome c, somatic	Cycs	>sp|P62897|CYC_MOUSE Cytochrome c, somatic OS=Mus musculus GN=Cycs PE=1 SV=2	3	5	39	11.605	105	3.5849e-32	5589900	4802800	5786200	5554600	4199200	3292000	5542400	5512800	5950800	992
P62900	60S ribosomal protein L31	Rpl31	>sp|P62900|RL31_MOUSE 60S ribosomal protein L31 OS=Mus musculus GN=Rpl31 PE=1 SV=1	1	8	52.8	14.463	125	9.2684e-45	4245400	2684400	3741000	4798800	4834800	5537500	3423900	4038500	5259400	993
P62908	40S ribosomal protein S3	Rps3	>sp|P62908|RS3_MOUSE 40S ribosomal protein S3 OS=Mus musculus GN=Rps3 PE=1 SV=1	1	17	72	26.674	243	1.2687e-165	4792600	4542100	3995500	3866200	5191900	3653500	2940600	2466800	3824300	994
P62911	60S ribosomal protein L32	Rpl32	>sp|P62911|RL32_MOUSE 60S ribosomal protein L32 OS=Mus musculus GN=Rpl32 PE=1 SV=2	1	7	40.7	15.86	135	1.5757e-74	247190	1061800	820540	465730	766880	320130	499920	564000	460790	995
P62918	60S ribosomal protein L8	Rpl8	>sp|P62918|RL8_MOUSE 60S ribosomal protein L8 OS=Mus musculus GN=Rpl8 PE=1 SV=2	1	8	33.1	28.024	257	1.0895e-50	2680000	2919300	2460300	2324800	2427600	1903400	1982300	2037200	1443000	996
P62960;Q9Z2C8	Nuclease-sensitive element-binding protein 1	Ybx1	>sp|P62960|YBOX1_MOUSE Nuclease-sensitive element-binding protein 1 OS=Mus musculus GN=Ybx1 PE=1 SV=3	2	8	41.6	35.73	322	2.986e-251	197740	341900	189560	153290	150460	75639	105920	145860	87360	997
P62965	Cellular retinoic acid-binding protein 1	Crabp1	>sp|P62965|RABP1_MOUSE Cellular retinoic acid-binding protein 1 OS=Mus musculus GN=Crabp1 PE=1 SV=2	1	10	65	15.591	137	1.7858e-74	3396400	2636800	1156200	3760300	2033800	2138800	365490	303120	383180	999
P62983;A0A0A6YW67;P62984;P0CG49;P0CG50;J3QK04;D3YYZ2	Ubiquitin-40S ribosomal protein S27a;Ubiquitin;40S ribosomal protein S27a;Ubiquitin-60S ribosomal protein L40;Ubiquitin;60S ribosomal protein L40;Polyubiquitin-B;Ubiquitin;Polyubiquitin-C;Ubiquitin;Ubiquitin-related 1;Ubiquitin-related 2	Rps27a;Uba52;Ubb;Ubc;Gm7808	>sp|P62983|RS27A_MOUSE Ubiquitin-40S ribosomal protein S27a OS=Mus musculus GN=Rps27a PE=1 SV=2;>tr|A0A0A6YW67|A0A0A6YW67_MOUSE MCG23377, isoform CRA_b OS=Mus musculus GN=Gm8797 PE=4 SV=1;>sp|P62984|RL40_MOUSE Ubiquitin-60S ribosomal protein L40 OS=Mus mus	7	7	50.6	17.951	156	1.8869e-136	78039000	120610000	49895000	45574000	91403000	59572000	44350000	41600000	63934000	1000
P62996	Transformer-2 protein homolog beta	Tra2b	>sp|P62996|TRA2B_MOUSE Transformer-2 protein homolog beta OS=Mus musculus GN=Tra2b PE=1 SV=1	1	5	19.8	33.665	288	7.0508e-14	48848	111550	86833	109480	78514	12866	134820	121600	51448	1001
P63001;P60764;Q8R527;Q9ER71	Ras-related C3 botulinum toxin substrate 1;Ras-related C3 botulinum toxin substrate 3	Rac1;Rac3	>sp|P63001|RAC1_MOUSE Ras-related C3 botulinum toxin substrate 1 OS=Mus musculus GN=Rac1 PE=1 SV=1;>sp|P60764|RAC3_MOUSE Ras-related C3 botulinum toxin substrate 3 OS=Mus musculus GN=Rac3 PE=1 SV=1	4	9	50	21.45	192	3.323e-64	4677900	4208800	3863300	3153900	5080100	3702100	2915800	1583600	3076100	1002
P63005	Platelet-activating factor acetylhydrolase IB subunit alpha	Pafah1b1	>sp|P63005|LIS1_MOUSE Platelet-activating factor acetylhydrolase IB subunit alpha OS=Mus musculus GN=Pafah1b1 PE=1 SV=2	1	6	19.8	46.67	410	7.4174e-85	73505	131710	50232	114670	98330	58827	60007	84766	96103	1003
P63017	Heat shock cognate 71 kDa protein	Hspa8	>sp|P63017|HSP7C_MOUSE Heat shock cognate 71 kDa protein OS=Mus musculus GN=Hspa8 PE=1 SV=1	1	32	53.9	70.87	646	0	10377000	9643800	8961300	9684100	11085000	14462000	7068700	8966800	9038100	1004
P63024	Vesicle-associated membrane protein 3	Vamp3	>sp|P63024|VAMP3_MOUSE Vesicle-associated membrane protein 3 OS=Mus musculus GN=Vamp3 PE=1 SV=1	1	7	55.3	11.48	103	5.3746e-199	489060	465310	578560	683360	827310	755930	585880	758170	500490	1005
P63028	Translationally-controlled tumor protein	Tpt1	>sp|P63028|TCTP_MOUSE Translationally-controlled tumor protein OS=Mus musculus GN=Tpt1 PE=1 SV=1	1	6	40.7	19.462	172	9.8427e-35	4002800	3031000	2754300	5019000	2744800	1959200	2677600	4101300	2434200	1006
P63037	DnaJ homolog subfamily A member 1	Dnaja1	>sp|P63037|DNJA1_MOUSE DnaJ homolog subfamily A member 1 OS=Mus musculus GN=Dnaja1 PE=1 SV=1	1	2	9.6	44.868	397	1.0469e-05	0	0	0	0	0	0	0	20965	0	1007
P63038	60 kDa heat shock protein, mitochondrial	Hspd1	>sp|P63038|CH60_MOUSE 60 kDa heat shock protein, mitochondrial OS=Mus musculus GN=Hspd1 PE=1 SV=1	1	25	46.9	60.955	573	4.7216e-212	1314200	1109200	1621500	1429900	1389500	1157400	1485800	1565700	841180	1008
P63044;Q62442	Vesicle-associated membrane protein 2	Vamp2	>sp|P63044|VAMP2_MOUSE Vesicle-associated membrane protein 2 OS=Mus musculus GN=Vamp2 PE=1 SV=2	2	4	34.5	12.691	116	7.9212e-186	0	0	0	0	0	0	0	0	3449.1	1009
P63073	Eukaryotic translation initiation factor 4E	Eif4e	>sp|P63073|IF4E_MOUSE Eukaryotic translation initiation factor 4E OS=Mus musculus GN=Eif4e PE=1 SV=1	1	5	21.7	25.053	217	1.4429e-18	299380	184250	205770	352360	269770	172720	343550	182070	171980	1010
P63085;Q6P5G0;Q61532	Mitogen-activated protein kinase 1	Mapk1	>sp|P63085|MK01_MOUSE Mitogen-activated protein kinase 1 OS=Mus musculus GN=Mapk1 PE=1 SV=3	3	11	40.5	41.275	358	3.0081e-35	827480	916660	823150	882210	513940	1773600	587980	492010	440230	1011
P63087	Serine/threonine-protein phosphatase PP1-gamma catalytic subunit	Ppp1cc	>sp|P63087|PP1G_MOUSE Serine/threonine-protein phosphatase PP1-gamma catalytic subunit OS=Mus musculus GN=Ppp1cc PE=1 SV=1	1	9	33.1	36.983	323	0	0	0	16383	0	0	0	9216.9	10205	10128	1012
P63101	14-3-3 protein zeta/delta	Ywhaz	>sp|P63101|1433Z_MOUSE 14-3-3 protein zeta/delta OS=Mus musculus GN=Ywhaz PE=1 SV=1	1	19	70.2	27.771	245	0	16068000	16067000	14352000	16432000	13277000	16608000	17116000	14703000	12232000	1013
P63158	High mobility group protein B1	Hmgb1	>sp|P63158|HMGB1_MOUSE High mobility group protein B1 OS=Mus musculus GN=Hmgb1 PE=1 SV=2	1	14	49.8	24.893	215	4.7591e-124	26753000	18782000	11366000	21375000	14408000	12934000	26003000	23984000	16230000	1014
P63166	Small ubiquitin-related modifier 1	Sumo1	>sp|P63166|SUMO1_MOUSE Small ubiquitin-related modifier 1 OS=Mus musculus GN=Sumo1 PE=1 SV=1	1	2	18.8	11.557	101	0.00019054	0	46202	0	0	19800	0	0	0	0	1015
P63168	Dynein light chain 1, cytoplasmic	Dynll1	>sp|P63168|DYL1_MOUSE Dynein light chain 1, cytoplasmic OS=Mus musculus GN=Dynll1 PE=1 SV=1	1	4	50.6	10.366	89	2.2123e-29	1547900	1438900	1786200	2280300	1952600	1146200	1889400	1322700	1294300	1016
P63213	Guanine nucleotide-binding protein G(I)/G(S)/G(O) subunit gamma-2	Gng2	>sp|P63213|GBG2_MOUSE Guanine nucleotide-binding protein G(I)/G(S)/G(O) subunit gamma-2 OS=Mus musculus GN=Gng2 PE=1 SV=2	1	2	39.4	7.8501	71	1.8095e-06	172620	373870	146210	118840	296400	199920	141870	152410	131670	1017
P63242;Q8BGY2	Eukaryotic translation initiation factor 5A-1	Eif5a	>sp|P63242|IF5A1_MOUSE Eukaryotic translation initiation factor 5A-1 OS=Mus musculus GN=Eif5a PE=1 SV=2	2	13	82.5	16.832	154	0	7547700	7118500	3400200	8064100	4931100	3609600	5368800	7436900	2743100	1018
P63254	Cysteine-rich protein 1	Crip1	>sp|P63254|CRIP1_MOUSE Cysteine-rich protein 1 OS=Mus musculus GN=Crip1 PE=1 SV=2	1	3	61	8.5497	77	1.9109e-21	3082600	3223900	6316700	3493300	3035100	2073800	3566200	5159300	5582300	1019
P63260	Actin, cytoplasmic 2;Actin, cytoplasmic 2, N-terminally processed	Actg1	>sp|P63260|ACTG_MOUSE Actin, cytoplasmic 2 OS=Mus musculus GN=Actg1 PE=1 SV=1	1	27	77.3	41.792	375	0	95307000	92741000	101800000	112360000	129890000	86643000	86918000	84841000	85703000	1020
P63276	40S ribosomal protein S17	Rps17	>sp|P63276|RS17_MOUSE 40S ribosomal protein S17 OS=Mus musculus GN=Rps17 PE=1 SV=2	1	9	57	15.524	135	1.5814e-139	2679000	3157100	2834200	2725600	3065500	2610000	2406800	2815000	2458500	1021
P63280	SUMO-conjugating enzyme UBC9	Ube2i	>sp|P63280|UBC9_MOUSE SUMO-conjugating enzyme UBC9 OS=Mus musculus GN=Ube2i PE=1 SV=1	1	4	22.8	18.007	158	1.5293e-17	428530	680040	323520	534560	334200	292680	395610	660380	236570	1022
P63321	Ras-related protein Ral-A	Rala	>sp|P63321|RALA_MOUSE Ras-related protein Ral-A OS=Mus musculus GN=Rala PE=1 SV=1	1	4	22.8	23.553	206	1.0682e-21	169970	181720	142270	183560	111110	187080	149380	149600	82000	1023
P63323	40S ribosomal protein S12	Rps12	>sp|P63323|RS12_MOUSE 40S ribosomal protein S12 OS=Mus musculus GN=Rps12 PE=1 SV=2	1	7	59.1	14.525	132	0	6971100	6443700	3575200	7452600	6605900	6594400	4757100	5573400	5746200	1024
P63325	40S ribosomal protein S10	Rps10	>sp|P63325|RS10_MOUSE 40S ribosomal protein S10 OS=Mus musculus GN=Rps10 PE=1 SV=1	1	7	42.4	18.916	165	1.3576e-176	4205900	4551000	3364300	5575900	4344500	3438200	3449700	3345700	3077500	1025
P63328;P48453;P48455	Serine/threonine-protein phosphatase 2B catalytic subunit alpha isoform;Serine/threonine-protein phosphatase 2B catalytic subunit beta isoform;Serine/threonine-protein phosphatase 2B catalytic subunit gamma isoform	Ppp3ca;Ppp3cb;Ppp3cc	>sp|P63328|PP2BA_MOUSE Serine/threonine-protein phosphatase 2B catalytic subunit alpha isoform OS=Mus musculus GN=Ppp3ca PE=1 SV=1;>sp|P48453|PP2BB_MOUSE Serine/threonine-protein phosphatase 2B catalytic subunit beta isoform OS=Mus musculus GN=Ppp3cb PE=1	3	4	7.9	58.643	521	2.2877e-11	34002	17557	23082	15328	14310	0	20546	17986	15997	1026
P63330;P62715	Serine/threonine-protein phosphatase 2A catalytic subunit alpha isoform;Serine/threonine-protein phosphatase 2A catalytic subunit beta isoform	Ppp2ca;Ppp2cb	>sp|P63330|PP2AA_MOUSE Serine/threonine-protein phosphatase 2A catalytic subunit alpha isoform OS=Mus musculus GN=Ppp2ca PE=1 SV=1;>sp|P62715|PP2AB_MOUSE Serine/threonine-protein phosphatase 2A catalytic subunit beta isoform OS=Mus musculus GN=Ppp2cb PE=1	2	5	19.7	35.608	309	3.0079e-31	94732	84101	120040	81164	126330	147640	62240	77940	147390	1027
P67778	Prohibitin	Phb	>sp|P67778|PHB_MOUSE Prohibitin OS=Mus musculus GN=Phb PE=1 SV=1	1	13	65.8	29.82	272	1.1638e-132	1045300	1140200	924670	1309800	1294800	1278200	1035400	1010700	808330	1028
P67871	Casein kinase II subunit beta	Csnk2b	>sp|P67871|CSK2B_MOUSE Casein kinase II subunit beta OS=Mus musculus GN=Csnk2b PE=1 SV=1	1	3	15.8	24.942	215	2.1651e-10	41933	49037	49924	49977	44817	37091	55803	45301	16508	1029
P67984	60S ribosomal protein L22	Rpl22	>sp|P67984|RL22_MOUSE 60S ribosomal protein L22 OS=Mus musculus GN=Rpl22 PE=1 SV=2	1	5	52.3	14.759	128	4.2092e-46	3772700	5623600	5965800	6386300	6853200	6791900	4537400	5084600	5865800	1030
P68037	Ubiquitin-conjugating enzyme E2 L3	Ube2l3	>sp|P68037|UB2L3_MOUSE Ubiquitin-conjugating enzyme E2 L3 OS=Mus musculus GN=Ube2l3 PE=1 SV=1	1	5	37	17.861	154	4.079e-79	3254100	3426900	2740000	4350200	1903200	1456500	2342800	2296900	2125500	1031
P68040	Guanine nucleotide-binding protein subunit beta-2-like 1	Gnb2l1	>sp|P68040|RACK1_MOUSE Receptor of activated protein C kinase 1 OS=Mus musculus GN=Rack1 PE=1 SV=3	1	18	72.2	35.076	317	1.1737e-238	4389100	4323100	3833600	4251800	5090500	3445200	4127800	3453000	3599300	1032
P68134	Actin, alpha skeletal muscle	Acta1	>sp|P68134|ACTS_MOUSE Actin, alpha skeletal muscle OS=Mus musculus GN=Acta1 PE=1 SV=1	1	26	72.4	42.051	377	0	22368000	20122000	22525000	26081000	27593000	35931000	26975000	37371000	40492000	1033
P68181	cAMP-dependent protein kinase catalytic subunit beta	Prkacb	>sp|P68181|KAPCB_MOUSE cAMP-dependent protein kinase catalytic subunit beta OS=Mus musculus GN=Prkacb PE=1 SV=2	1	4	12.5	40.707	351	1.0471e-12	0	0	0	0	12372	0	0	0	0	1034
P68254	14-3-3 protein theta	Ywhaq	>sp|P68254|1433T_MOUSE 14-3-3 protein theta OS=Mus musculus GN=Ywhaq PE=1 SV=1	1	14	45.7	27.778	245	0	1411200	1699200	1438600	1375800	1041400	1170600	1413500	1093800	1022600	1035
P68368	Tubulin alpha-4A chain	Tuba4a	>sp|P68368|TBA4A_MOUSE Tubulin alpha-4A chain OS=Mus musculus GN=Tuba4a PE=1 SV=1	1	23	60	49.924	448	0	502780	700280	654610	812570	599880	801810	654930	779020	881180	1036
P68372;Q9D6F9;A2AQ07;CON__ENSEMBL:ENSBTAP00000025008	Tubulin beta-4B chain;Tubulin beta-4A chain	Tubb4b;Tubb4a	>sp|P68372|TBB4B_MOUSE Tubulin beta-4B chain OS=Mus musculus GN=Tubb4b PE=1 SV=1;>sp|Q9D6F9|TBB4A_MOUSE Tubulin beta-4A chain OS=Mus musculus GN=Tubb4a PE=1 SV=3	4	26	73.9	49.83	445	0	8488100	9546800	11840000	10605000	11089000	11788000	8367900	11080000	12978000	1037
P68373;Q3UX10	Tubulin alpha-1C chain	Tuba1c	>sp|P68373|TBA1C_MOUSE Tubulin alpha-1C chain OS=Mus musculus GN=Tuba1c PE=1 SV=1	2	24	60.1	49.909	449	0	15062000	16318000	17521000	20385000	16143000	22899000	15095000	16839000	19718000	1038
P68510	14-3-3 protein eta	Ywhah	>sp|P68510|1433F_MOUSE 14-3-3 protein eta OS=Mus musculus GN=Ywhah PE=1 SV=2	1	13	48.4	28.211	246	1.4268e-277	2933900	2752100	4233400	2675000	1505600	3329800	2679800	2464900	1447300	1039
P70122	Ribosome maturation protein SBDS	Sbds	>sp|P70122|SBDS_MOUSE Ribosome maturation protein SBDS OS=Mus musculus GN=Sbds PE=1 SV=4	1	6	26.8	28.78	250	3.6775e-13	84627	53536	39618	62418	32511	35259	0	25663	35656	1040
P70124	Serpin B5	Serpinb5	>sp|P70124|SPB5_MOUSE Serpin B5 OS=Mus musculus GN=Serpinb5 PE=1 SV=1	1	18	60.8	42.111	375	0	2483100	1622900	1598600	2282100	2746500	2686300	2687600	3014800	1438900	1041
P70158	Acid sphingomyelinase-like phosphodiesterase 3a	Smpdl3a	>sp|P70158|ASM3A_MOUSE Acid sphingomyelinase-like phosphodiesterase 3a OS=Mus musculus GN=Smpdl3a PE=1 SV=2	1	2	7.6	49.857	445	5.4574e-28	4995.6	6300.4	0	0	0	0	3427.7	3630.3	0	1042
P70168	Importin subunit beta-1	Kpnb1	>sp|P70168|IMB1_MOUSE Importin subunit beta-1 OS=Mus musculus GN=Kpnb1 PE=1 SV=2	1	16	23.3	97.183	876	3.4614e-235	602850	556610	821930	393770	622690	474000	484020	375900	460880	1043
P70195	Proteasome subunit beta type-7	Psmb7	>sp|P70195|PSB7_MOUSE Proteasome subunit beta type-7 OS=Mus musculus GN=Psmb7 PE=1 SV=1	1	9	27.8	29.891	277	1.6268e-139	67182	368280	432500	279940	351690	205490	301940	313560	299680	1044
P70202	Latexin	Lxn	>sp|P70202|LXN_MOUSE Latexin OS=Mus musculus GN=Lxn PE=1 SV=2	1	3	12.2	25.492	222	3.4688e-96	222320	213410	139030	216100	179420	176080	113270	98331	115920	1045
P70271	PDZ and LIM domain protein 4	Pdlim4	>sp|P70271|PDLI4_MOUSE PDZ and LIM domain protein 4 OS=Mus musculus GN=Pdlim4 PE=1 SV=3	1	3	9.1	35.556	330	4.7855e-15	30171	24359	31382	32921	34902	28844	19026	49756	24377	1046
P70290	55 kDa erythrocyte membrane protein	Mpp1	>sp|P70290|EM55_MOUSE 55 kDa erythrocyte membrane protein OS=Mus musculus GN=Mpp1 PE=1 SV=1	1	2	5.6	52.227	466	0.00022146	4110.8	0	0	0	0	0	0	0	0	1047
P70296;Q8VIN1	Phosphatidylethanolamine-binding protein 1;Hippocampal cholinergic neurostimulating peptide	Pebp1	>sp|P70296|PEBP1_MOUSE Phosphatidylethanolamine-binding protein 1 OS=Mus musculus GN=Pebp1 PE=1 SV=3	2	13	89.8	20.83	187	7.3154e-122	5439900	5230600	4101000	7073200	7593500	7495200	8638100	7251400	7366300	1048
P70333	Heterogeneous nuclear ribonucleoprotein H2	Hnrnph2	>sp|P70333|HNRH2_MOUSE Heterogeneous nuclear ribonucleoprotein H2 OS=Mus musculus GN=Hnrnph2 PE=1 SV=1	1	6	21.8	49.279	449	1.0998e-141	406680	205960	367450	183890	410450	315660	230610	212190	276560	1049
P70335;P70336	Rho-associated protein kinase 1;Rho-associated protein kinase 2	Rock1;Rock2	>sp|P70335|ROCK1_MOUSE Rho-associated protein kinase 1 OS=Mus musculus GN=Rock1 PE=1 SV=1;>sp|P70336|ROCK2_MOUSE Rho-associated protein kinase 2 OS=Mus musculus GN=Rock2 PE=1 SV=1	2	2	1.6	158.17	1354	7.2451e-05	7289.9	16786	0	0	0	0	0	0	0	1050
P70349	Histidine triad nucleotide-binding protein 1	Hint1	>sp|P70349|HINT1_MOUSE Histidine triad nucleotide-binding protein 1 OS=Mus musculus GN=Hint1 PE=1 SV=3	1	4	65.9	13.777	126	5.4084e-50	3341700	2565000	1471000	4336600	2367100	1965000	2332400	2430800	2538800	1051
P70362	Ubiquitin fusion degradation protein 1 homolog	Ufd1l	>sp|P70362|UFD1_MOUSE Ubiquitin fusion degradation protein 1 homolog OS=Mus musculus GN=Ufd1l PE=1 SV=2	1	2	8.8	34.481	307	1.0777e-06	0	0	0	0	0	0	0	11675	0	1052
P70372	ELAV-like protein 1	Elavl1	>sp|P70372|ELAV1_MOUSE ELAV-like protein 1 OS=Mus musculus GN=Elavl1 PE=1 SV=2	1	8	30.4	36.169	326	1.0299e-39	263980	270060	242510	141090	442600	227770	168420	200590	287720	1053
P70402	Myosin-binding protein H	Mybph	>sp|P70402|MYBPH_MOUSE Myosin-binding protein H OS=Mus musculus GN=Mybph PE=2 SV=2	1	6	23.8	52.641	483	5.2183e-22	7028.5	0	3482	4933.5	8034.6	8353.6	10255	37916	68076	1054
P70404	Isocitrate dehydrogenase [NAD] subunit gamma 1, mitochondrial	Idh3g	>sp|P70404|IDHG1_MOUSE Isocitrate dehydrogenase [NAD] subunit gamma 1, mitochondrial OS=Mus musculus GN=Idh3g PE=1 SV=1	1	5	15.8	42.785	393	2.1113e-12	142950	81045	82150	93166	150850	123230	113210	129790	92938	1055
P70441	Na(+)/H(+) exchange regulatory cofactor NHE-RF1	Slc9a3r1	>sp|P70441|NHRF1_MOUSE Na(+)/H(+) exchange regulatory cofactor NHE-RF1 OS=Mus musculus GN=Slc9a3r1 PE=1 SV=3	1	2	10.4	38.6	355	1.3773e-08	21376	23849	0	18341	20048	15908	21439	17235	22642	1056
P70452	Syntaxin-4	Stx4	>sp|P70452|STX4_MOUSE Syntaxin-4 OS=Mus musculus GN=Stx4 PE=1 SV=1	1	2	7.4	34.165	298	0.0001937	0	0	10429	0	18931	0	13571	0	0	1057
P70460	Vasodilator-stimulated phosphoprotein	Vasp	>sp|P70460|VASP_MOUSE Vasodilator-stimulated phosphoprotein OS=Mus musculus GN=Vasp PE=1 SV=4	1	4	17.6	39.666	375	1.342e-14	46889	91783	112410	53342	56595	30717	42662	31781	43449	1058
P70670	Nascent polypeptide-associated complex subunit alpha, muscle-specific form	Naca	>sp|P70670|NACAM_MOUSE Nascent polypeptide-associated complex subunit alpha, muscle-specific form OS=Mus musculus GN=Naca PE=1 SV=2	1	8	5.1	220.5	2187	2.0604e-186	894700	680220	626950	1055700	604190	781910	608830	935520	409090	1059
P70697	Uroporphyrinogen decarboxylase	Urod	>sp|P70697|DCUP_MOUSE Uroporphyrinogen decarboxylase OS=Mus musculus GN=Urod PE=1 SV=2	1	2	9.5	40.691	367	3.1342e-09	0	0	37672	0	0	0	0	0	16293	1060
P70699	Lysosomal alpha-glucosidase	Gaa	>sp|P70699|LYAG_MOUSE Lysosomal alpha-glucosidase OS=Mus musculus GN=Gaa PE=1 SV=2	1	4	6.3	106.25	953	1.1954e-16	97625	138470	147430	128870	54186	30160	0	0	0	1061
P80313	T-complex protein 1 subunit eta	Cct7	>sp|P80313|TCPH_MOUSE T-complex protein 1 subunit eta OS=Mus musculus GN=Cct7 PE=1 SV=1	1	11	23.5	59.652	544	1.3787e-37	99292	100470	81118	98471	98696	82113	75140	23046	80946	1062
P80314	T-complex protein 1 subunit beta	Cct2	>sp|P80314|TCPB_MOUSE T-complex protein 1 subunit beta OS=Mus musculus GN=Cct2 PE=1 SV=4	1	15	35.5	57.477	535	5.1139e-110	221420	477440	535540	392430	515530	591210	220910	304490	365630	1063
P80315	T-complex protein 1 subunit delta	Cct4	>sp|P80315|TCPD_MOUSE T-complex protein 1 subunit delta OS=Mus musculus GN=Cct4 PE=1 SV=3	1	10	31	58.066	539	1.8994e-163	171860	240450	215020	272380	347320	321220	155210	250330	144370	1064
P80316	T-complex protein 1 subunit epsilon	Cct5	>sp|P80316|TCPE_MOUSE T-complex protein 1 subunit epsilon OS=Mus musculus GN=Cct5 PE=1 SV=1	1	11	24.6	59.623	541	4.5555e-172	256570	235750	235050	244130	330030	264010	195690	239630	149610	1065
P80317;Q61390	T-complex protein 1 subunit zeta	Cct6a	>sp|P80317|TCPZ_MOUSE T-complex protein 1 subunit zeta OS=Mus musculus GN=Cct6a PE=1 SV=3	2	13	31.1	58.004	531	8.0929e-72	389230	323400	293670	383260	434980	265540	314180	375640	146580	1066
P80318	T-complex protein 1 subunit gamma	Cct3	>sp|P80318|TCPG_MOUSE T-complex protein 1 subunit gamma OS=Mus musculus GN=Cct3 PE=1 SV=1	1	16	37.1	60.629	545	3.5103e-57	245090	277110	228740	257800	420280	240930	210000	272890	145150	1067
P81117	Nucleobindin-2;Nesfatin-1	Nucb2	>sp|P81117|NUCB2_MOUSE Nucleobindin-2 OS=Mus musculus GN=Nucb2 PE=1 SV=2	1	5	13.6	50.304	420	1.1386e-59	104520	72540	54656	39417	50963	40231	39665	32520	90591	1068
P82198	Transforming growth factor-beta-induced protein ig-h3	Tgfbi	>sp|P82198|BGH3_MOUSE Transforming growth factor-beta-induced protein ig-h3 OS=Mus musculus GN=Tgfbi PE=1 SV=1	1	23	40	74.596	683	0	2684200	1518200	1243800	1942400	3047900	1761300	3137600	3168800	3729400	1069
P82347	Delta-sarcoglycan	Sgcd	>sp|P82347|SGCD_MOUSE Delta-sarcoglycan OS=Mus musculus GN=Sgcd PE=1 SV=1	1	2	8.3	32.133	289	1.5292e-06	0	0	35294	21562	43477	42356	27653	33139	36311	1070
P83870	PHD finger-like domain-containing protein 5A	Phf5a	>sp|P83870|PHF5A_MOUSE PHD finger-like domain-containing protein 5A OS=Mus musculus GN=Phf5a PE=1 SV=1	1	1	11.8	12.405	110	1.3487e-11	0	0	0	0	0	0	0	0	27110	1071
P83882;A0A0A6YW33	60S ribosomal protein L36a	Rpl36a	>sp|P83882|RL36A_MOUSE 60S ribosomal protein L36a OS=Mus musculus GN=Rpl36a PE=1 SV=2	2	3	22.6	12.441	106	2.8807e-08	822250	923130	1908700	905140	819520	815520	711410	1481900	1075700	1072
P83917	Chromobox protein homolog 1	Cbx1	>sp|P83917|CBX1_MOUSE Chromobox protein homolog 1 OS=Mus musculus GN=Cbx1 PE=1 SV=1	1	3	24.3	21.418	185	3.2568e-14	0	0	0	0	0	0	0	0	25067	1073
P83940	Transcription elongation factor B polypeptide 1	Tceb1	>sp|P83940|ELOC_MOUSE Transcription elongation factor B polypeptide 1 OS=Mus musculus GN=Tceb1 PE=1 SV=1	1	5	58	12.473	112	6.6293e-45	457560	485690	433260	662530	413450	353300	408510	392740	342500	1074
P84084	ADP-ribosylation factor 5	Arf5	>sp|P84084|ARF5_MOUSE ADP-ribosylation factor 5 OS=Mus musculus GN=Arf5 PE=1 SV=2	1	11	64.4	20.529	180	8.1233e-154	800750	948910	510790	698680	562890	483060	594340	597000	408430	1075
P84089	Enhancer of rudimentary homolog	Erh	>sp|P84089|ERH_MOUSE Enhancer of rudimentary homolog OS=Mus musculus GN=Erh PE=1 SV=1	1	4	32.7	12.259	104	4.4862e-49	995760	1206800	2390200	1738100	2008600	1417000	2110900	2101500	1423400	1076
P84091	AP-2 complex subunit mu	Ap2m1	>sp|P84091|AP2M1_MOUSE AP-2 complex subunit mu OS=Mus musculus GN=Ap2m1 PE=1 SV=1	1	6	15.6	49.654	435	9.698e-18	61583	67018	140130	62636	132650	82515	48106	27573	138230	1077
P84096	Rho-related GTP-binding protein RhoG	Rhog	>sp|P84096|RHOG_MOUSE Rho-related GTP-binding protein RhoG OS=Mus musculus GN=Rhog PE=1 SV=1	1	8	50.8	21.308	191	4.2866e-75	243430	311170	218680	255660	220860	164390	158840	127430	108840	1078
P84099	60S ribosomal protein L19	Rpl19	>sp|P84099|RL19_MOUSE 60S ribosomal protein L19 OS=Mus musculus GN=Rpl19 PE=1 SV=1	1	6	26.5	23.466	196	3.7936e-56	481900	732320	732710	837170	646000	625360	890750	771220	745560	1079
P84104;A2A4X6	Serine/arginine-rich splicing factor 3	Srsf3;Gm12355	>sp|P84104|SRSF3_MOUSE Serine/arginine-rich splicing factor 3 OS=Mus musculus GN=Srsf3 PE=1 SV=1;>tr|A2A4X6|A2A4X6_MOUSE MCG21910 OS=Mus musculus GN=Gm12355 PE=4 SV=1	2	4	23.2	19.329	164	1.0561e-19	1675700	1135600	977800	1570100	1690500	1456000	1532600	1183000	2109100	1080
P84228;P68433	Histone H3.2;Histone H3.1	Hist1h3b;Hist1h3a	>sp|P84228|H32_MOUSE Histone H3.2 OS=Mus musculus GN=Hist1h3b PE=1 SV=2;>sp|P68433|H31_MOUSE Histone H3.1 OS=Mus musculus GN=Hist1h3a PE=1 SV=2	2	8	55.1	15.388	136	7.0095e-125	13276000	26538000	23846000	24641000	22598000	54343000	25815000	18229000	27938000	1081
P85094	Isochorismatase domain-containing protein 2A, mitochondrial	Isoc2a	>sp|P85094|ISC2A_MOUSE Isochorismatase domain-containing protein 2A OS=Mus musculus GN=Isoc2a PE=1 SV=1	1	2	24.3	22.417	206	3.5452e-26	0	85517	59016	0	0	0	0	0	87779	1082
P97290	Plasma protease C1 inhibitor	Serping1	>sp|P97290|IC1_MOUSE Plasma protease C1 inhibitor OS=Mus musculus GN=Serping1 PE=1 SV=3	1	9	25.8	55.584	504	6.1954e-30	424600	388070	386660	308030	199650	241880	328480	218350	395330	1083
P97298;CON__Q95121	Pigment epithelium-derived factor	Serpinf1	>sp|P97298|PEDF_MOUSE Pigment epithelium-derived factor OS=Mus musculus GN=Serpinf1 PE=1 SV=2	2	15	50.4	46.233	417	7.9532e-160	663600	891560	448350	858140	612270	459930	1177600	588340	1440100	1084
P97314	Cysteine and glycine-rich protein 2	Csrp2	>sp|P97314|CSRP2_MOUSE Cysteine and glycine-rich protein 2 OS=Mus musculus GN=Csrp2 PE=1 SV=3	1	4	27.5	20.926	193	8.9124e-14	93001	65587	79967	96418	150870	151520	37413	35459	78061	1085
P97315	Cysteine and glycine-rich protein 1	Csrp1	>sp|P97315|CSRP1_MOUSE Cysteine and glycine-rich protein 1 OS=Mus musculus GN=Csrp1 PE=1 SV=3	1	10	64.8	20.583	193	4.1625e-130	4181000	4962600	3354900	4982200	4504100	2590500	4133900	4022300	4551100	1086
P97347	Repetin	Rptn	>sp|P97347|RPTN_MOUSE Repetin OS=Mus musculus GN=Rptn PE=2 SV=2	1	22	36.2	128.62	1118	0	5332200	4142500	3444400	7443300	8088900	1565100	185730	812530	222350	1087
P97350	Plakophilin-1	Pkp1	>sp|P97350|PKP1_MOUSE Plakophilin-1 OS=Mus musculus GN=Pkp1 PE=1 SV=1	1	19	32.7	80.895	728	3.3317e-266	554340	372620	379430	742080	1039100	935840	1506300	1277100	602910	1088
P97351	40S ribosomal protein S3a	Rps3a	>sp|P97351|RS3A_MOUSE 40S ribosomal protein S3a OS=Mus musculus GN=Rps3a PE=1 SV=3	1	15	54.2	29.885	264	3.1306e-134	2616900	2302700	2410500	2299600	3201800	2902700	2038800	2421100	2737200	1089
P97352	Protein S100-A13	S100a13	>sp|P97352|S10AD_MOUSE Protein S100-A13 OS=Mus musculus GN=S100a13 PE=1 SV=1	1	5	41.8	11.158	98	3.1916e-126	3066200	2549100	3771600	3268800	3011400	4100200	2639700	4269900	2321900	1090
P97370	Sodium/potassium-transporting ATPase subunit beta-3	Atp1b3	>sp|P97370|AT1B3_MOUSE Sodium/potassium-transporting ATPase subunit beta-3 OS=Mus musculus GN=Atp1b3 PE=1 SV=1	1	4	11.5	31.775	278	4.7204e-09	78949	44675	74220	30909	38250	0	63821	38931	31450	1091
P97371	Proteasome activator complex subunit 1	Psme1	>sp|P97371|PSME1_MOUSE Proteasome activator complex subunit 1 OS=Mus musculus GN=Psme1 PE=1 SV=2	1	13	57.4	28.673	249	6.0161e-159	1639900	1658700	1363000	1694900	1477100	1334400	1028800	894410	871460	1092
P97372	Proteasome activator complex subunit 2	Psme2	>sp|P97372|PSME2_MOUSE Proteasome activator complex subunit 2 OS=Mus musculus GN=Psme2 PE=1 SV=4	1	9	36.4	27.057	239	1.5324e-111	875740	1061600	954660	1404500	894160	840640	774430	522940	616290	1093
P97379	Ras GTPase-activating protein-binding protein 2	G3bp2	>sp|P97379|G3BP2_MOUSE Ras GTPase-activating protein-binding protein 2 OS=Mus musculus GN=G3bp2 PE=1 SV=2	1	2	5.2	54.087	482	3.1848e-08	17001	0	0	0	0	0	0	0	0	1094
P97384	Annexin A11	Anxa11	>sp|P97384|ANX11_MOUSE Annexin A11 OS=Mus musculus GN=Anxa11 PE=1 SV=2	1	8	17.3	54.079	503	6.0826e-39	150520	162390	170770	206310	153280	168090	67962	145090	177970	1095
P97425	Eosinophil cationic protein 2	Ear2	>sp|P97425|ECP2_MOUSE Eosinophil cationic protein 2 OS=Mus musculus GN=Ear2 PE=2 SV=1	1	4	44.9	17.62	156	5.3099e-45	89089	478240	1018900	469010	286750	323680	38562	28513	59687	1096
P97426;Q923L6	Eosinophil cationic protein 1	Ear1;Ear10	>sp|P97426|ECP1_MOUSE Eosinophil cationic protein 1 OS=Mus musculus GN=Ear1 PE=2 SV=1;>tr|Q923L6|Q923L6_MOUSE Eosinophil-associated ribonuclease 10 OS=Mus musculus GN=Ear10 PE=3 SV=1	2	4	27.7	17.296	155	6.036e-28	0	0	587790	229450	208690	131240	0	0	93773	1097
P97429	Annexin A4	Anxa4	>sp|P97429|ANXA4_MOUSE Annexin A4 OS=Mus musculus GN=Anxa4 PE=1 SV=4	1	17	58.9	35.915	319	0	2654300	3972000	2996100	2548700	3276900	3222000	2738500	2356300	2699800	1098
P97447;Q8CDC8	Four and a half LIM domains protein 1	Fhl1	>sp|P97447|FHL1_MOUSE Four and a half LIM domains protein 1 OS=Mus musculus GN=Fhl1 PE=1 SV=3	2	14	61.8	31.888	280	4.8416e-287	3871300	1480400	2658200	1443900	4442800	2276700	9829400	6276500	12016000	1099
P97449	Aminopeptidase N	Anpep	>sp|P97449|AMPN_MOUSE Aminopeptidase N OS=Mus musculus GN=Anpep PE=1 SV=4	1	23	31	109.65	966	0	1222300	1391900	1747000	1093900	1000300	1347000	739100	639430	690090	1100
P97450	ATP synthase-coupling factor 6, mitochondrial	Atp5j	>sp|P97450|ATP5J_MOUSE ATP synthase-coupling factor 6, mitochondrial OS=Mus musculus GN=Atp5j PE=1 SV=1	1	5	43.5	12.496	108	1.3519e-29	2440000	1613900	2978600	2983800	1840300	1258700	3451800	2592600	2833700	1101
P97457	Myosin regulatory light chain 2, skeletal muscle isoform	Mylpf	>sp|P97457|MLRS_MOUSE Myosin regulatory light chain 2, skeletal muscle isoform OS=Mus musculus GN=Mylpf PE=1 SV=3	1	21	88.8	18.955	169	0	94047000	66603000	67995000	94691000	64468000	69421000	142280000	151180000	141450000	1102
P97461	40S ribosomal protein S5;40S ribosomal protein S5, N-terminally processed	Rps5	>sp|P97461|RS5_MOUSE 40S ribosomal protein S5 OS=Mus musculus GN=Rps5 PE=1 SV=3	1	8	38.7	22.889	204	2.5248e-25	394740	331120	304170	501380	842840	654150	442550	282550	476200	1103
P97478	Ubiquinone biosynthesis protein COQ7 homolog	Coq7	>sp|P97478|COQ7_MOUSE 5-demethoxyubiquinone hydroxylase, mitochondrial OS=Mus musculus GN=Coq7 PE=1 SV=3	1	1	5.1	24.041	217	8.2772e-05	0	0	0	0	0	0	0	0	0	1104
P97807	Fumarate hydratase, mitochondrial	Fh	>sp|P97807|FUMH_MOUSE Fumarate hydratase, mitochondrial OS=Mus musculus GN=Fh PE=1 SV=3	1	13	42.2	54.356	507	3.393e-143	322800	300210	296520	265080	352020	242490	306050	319090	309560	1105
P97821	Dipeptidyl peptidase 1;Dipeptidyl peptidase 1 exclusion domain chain;Dipeptidyl peptidase 1 heavy chain;Dipeptidyl peptidase 1 light chain	Ctsc	>sp|P97821|CATC_MOUSE Dipeptidyl peptidase 1 OS=Mus musculus GN=Ctsc PE=1 SV=1	1	7	18.2	52.376	462	4.4259e-36	2142000	1400100	1642300	553540	1064000	1427400	380820	477380	609600	1106
P97822	Acidic leucine-rich nuclear phosphoprotein 32 family member E	Anp32e	>sp|P97822|AN32E_MOUSE Acidic leucine-rich nuclear phosphoprotein 32 family member E OS=Mus musculus GN=Anp32e PE=1 SV=2	1	3	12.7	29.622	260	1.5073e-22	198880	131710	137660	129150	404510	174490	218740	189810	328150	1107
P97823	Acyl-protein thioesterase 1	Lypla1	>sp|P97823|LYPA1_MOUSE Acyl-protein thioesterase 1 OS=Mus musculus GN=Lypla1 PE=1 SV=1	1	3	13.9	24.687	230	1.3174e-82	155370	179440	106790	148050	77449	149500	110410	255060	126050	1108
P97825	Hematological and neurological expressed 1 protein	Hn1	>sp|P97825|HN1_MOUSE Hematological and neurological expressed 1 protein OS=Mus musculus GN=Hn1 PE=1 SV=3	1	3	27.9	16.08	154	2.6148e-12	50947	47144	0	47429	31272	0	46010	0	0	1109
P97855	Ras GTPase-activating protein-binding protein 1	G3bp1	>sp|P97855|G3BP1_MOUSE Ras GTPase-activating protein-binding protein 1 OS=Mus musculus GN=G3bp1 PE=1 SV=1	1	6	17	51.828	465	1.5298e-27	64744	59324	47213	69022	112950	107110	55067	88472	61944	1110
P97861	Keratin, type II cuticular Hb6	Krt86	>sp|P97861|KRT86_MOUSE Keratin, type II cuticular Hb6 OS=Mus musculus GN=Krt86 PE=2 SV=2	1	54	84	53.251	486	0	29863000	126780000	24146000	79674000	17417000	151200000	89234000	74958000	79062000	1111
P97927	Laminin subunit alpha-4	Lama4	>sp|P97927|LAMA4_MOUSE Laminin subunit alpha-4 OS=Mus musculus GN=Lama4 PE=1 SV=2	1	7	5.2	201.82	1816	3.115e-36	53551	35383	46488	50289	38328	49783	35147	32175	46502	1112
P97929	Breast cancer type 2 susceptibility protein homolog	Brca2	>sp|P97929|BRCA2_MOUSE Breast cancer type 2 susceptibility protein homolog OS=Mus musculus GN=Brca2 PE=1 SV=2	1	3	0.9	370.66	3329	1.533e-05	0	0	0	0	4665600	0	0	0	0	1113
P98078	Disabled homolog 2	Dab2	>sp|P98078|DAB2_MOUSE Disabled homolog 2 OS=Mus musculus GN=Dab2 PE=1 SV=2	1	4	6.9	82.311	766	6.7174e-13	108740	131380	149730	138420	107330	78245	121470	73211	67940	1114
P99024	Tubulin beta-5 chain	Tubb5	>sp|P99024|TBB5_MOUSE Tubulin beta-5 chain OS=Mus musculus GN=Tubb5 PE=1 SV=1	1	25	70	49.67	444	0	1527200	2201000	1780800	2461000	2209200	2727800	1296100	1437500	1800900	1115
P99026	Proteasome subunit beta type-4	Psmb4	>sp|P99026|PSB4_MOUSE Proteasome subunit beta type-4 OS=Mus musculus GN=Psmb4 PE=1 SV=1	1	8	48.5	29.116	264	5.0962e-43	953320	1067800	583240	915680	704580	487690	490850	736420	584820	1116
P99027	60S acidic ribosomal protein P2	Rplp2	>sp|P99027|RLA2_MOUSE 60S acidic ribosomal protein P2 OS=Mus musculus GN=Rplp2 PE=1 SV=3	1	8	72.2	11.651	115	5.6235e-290	30077000	27305000	16767000	28525000	12810000	13951000	13397000	22809000	11730000	1117
P99028	Cytochrome b-c1 complex subunit 6, mitochondrial	Uqcrh	>sp|P99028|QCR6_MOUSE Cytochrome b-c1 complex subunit 6, mitochondrial OS=Mus musculus GN=Uqcrh PE=1 SV=2	1	4	47.2	10.435	89	6.3969e-12	1354200	923880	1183600	1548600	913970	1073700	1206800	1446100	1585100	1118
P99029	Peroxiredoxin-5, mitochondrial	Prdx5	>sp|P99029|PRDX5_MOUSE Peroxiredoxin-5, mitochondrial OS=Mus musculus GN=Prdx5 PE=1 SV=2	1	12	57.1	21.897	210	0	6462400	9711800	9128800	12607000	12583000	10023000	7602800	6518800	7964100	1119
Q00519;G3X982	Xanthine dehydrogenase/oxidase;Xanthine dehydrogenase;Xanthine oxidase	Xdh	>sp|Q00519|XDH_MOUSE Xanthine dehydrogenase/oxidase OS=Mus musculus GN=Xdh PE=1 SV=5	2	16	16.6	146.56	1335	4.2253e-147	446810	499180	743730	379490	276410	263720	208230	119360	79324	1120
Q00612;P97324;REV__P46662	Glucose-6-phosphate 1-dehydrogenase X	G6pdx	>sp|Q00612|G6PD1_MOUSE Glucose-6-phosphate 1-dehydrogenase X OS=Mus musculus GN=G6pdx PE=1 SV=3	3	20	44.7	59.262	515	1.1452e-87	296060	328780	307280	284850	368830	320730	285780	247820	164830	1121
Q00623;CON__P15497	Apolipoprotein A-I;Truncated apolipoprotein A-I	Apoa1	>sp|Q00623|APOA1_MOUSE Apolipoprotein A-I OS=Mus musculus GN=Apoa1 PE=1 SV=2	2	20	55.7	30.615	264	1.7556e-129	69841000	60574000	24994000	45431000	18910000	21996000	49720000	37187000	42291000	1122
Q00724	Retinol-binding protein 4	Rbp4	>sp|Q00724|RET4_MOUSE Retinol-binding protein 4 OS=Mus musculus GN=Rbp4 PE=1 SV=2	1	3	18.9	23.206	201	5.6487e-09	68794	0	0	24113	12096	36097	78585	18637	59925	1123
Q00896;P07758	Alpha-1-antitrypsin 1-3;Alpha-1-antitrypsin 1-1	Serpina1c;Serpina1a	>sp|Q00896|A1AT3_MOUSE Alpha-1-antitrypsin 1-3 OS=Mus musculus GN=Serpina1c PE=1 SV=2;>sp|P07758|A1AT1_MOUSE Alpha-1-antitrypsin 1-1 OS=Mus musculus GN=Serpina1a PE=1 SV=4	2	16	48.5	45.823	412	0	14775000	12643000	10497000	12584000	4782900	11566000	32035000	16080000	39125000	1124
Q00897	Alpha-1-antitrypsin 1-4	Serpina1d	>sp|Q00897|A1AT4_MOUSE Alpha-1-antitrypsin 1-4 OS=Mus musculus GN=Serpina1d PE=1 SV=1	1	16	45.5	45.998	413	0	3296000	520160	1065200	2443200	593010	1873400	3837700	1162500	1312500	1125
Q00898	Alpha-1-antitrypsin 1-5	Serpina1e	>sp|Q00898|A1AT5_MOUSE Alpha-1-antitrypsin 1-5 OS=Mus musculus GN=Serpina1e PE=1 SV=1	1	15	36.1	45.891	413	0	17842	469780	194060	0	12125	5354.6	5028300	7060.9	2355000	1126
Q00915	Retinol-binding protein 1	Rbp1	>sp|Q00915|RET1_MOUSE Retinol-binding protein 1 OS=Mus musculus GN=Rbp1 PE=1 SV=2	1	5	40.7	15.846	135	2.0764e-33	304610	591390	260000	268420	391340	211220	0	55482	0	1127
Q00PI9	Heterogeneous nuclear ribonucleoprotein U-like protein 2	Hnrnpul2	>sp|Q00PI9|HNRL2_MOUSE Heterogeneous nuclear ribonucleoprotein U-like protein 2 OS=Mus musculus GN=Hnrnpul2 PE=1 SV=2	1	6	9.4	84.939	745	1.6169e-26	34296	15233	15359	24460	51420	52454	31895	70832	34334	1128
Q01149	Collagen alpha-2(I) chain	Col1a2	>sp|Q01149|CO1A2_MOUSE Collagen alpha-2(I) chain OS=Mus musculus GN=Col1a2 PE=1 SV=2	1	25	24.1	129.56	1372	0	53519000	70926000	97135000	70851000	65307000	80128000	172300000	102300000	176290000	1129
Q01279	Epidermal growth factor receptor	Egfr	>sp|Q01279|EGFR_MOUSE Epidermal growth factor receptor OS=Mus musculus GN=Egfr PE=1 SV=1	1	3	2.4	134.85	1210	3.07e-09	8281.5	11556	8008.8	11020	10332	3726.6	39615	7173.6	42365	1130
Q01339;CON__P17690	Beta-2-glycoprotein 1	Apoh	>sp|Q01339|APOH_MOUSE Beta-2-glycoprotein 1 OS=Mus musculus GN=Apoh PE=1 SV=1	2	8	27.2	38.618	345	7.9046e-24	212660	129630	105500	125460	103180	105170	174410	123600	146410	1131
Q01405;Q9D662	Protein transport protein Sec23A	Sec23a	>sp|Q01405|SC23A_MOUSE Protein transport protein Sec23A OS=Mus musculus GN=Sec23a PE=1 SV=2	2	9	16.1	86.161	765	2.482e-41	36328	76535	46249	25487	55760	57396	29417	14710	15090	1132
Q01730	Ras suppressor protein 1	Rsu1	>sp|Q01730|RSU1_MOUSE Ras suppressor protein 1 OS=Mus musculus GN=Rsu1 PE=1 SV=3	1	7	33.2	31.55	277	2.5595e-118	461990	612490	518940	557070	502270	445710	489380	486150	463590	1133
Q01853	Transitional endoplasmic reticulum ATPase	Vcp	>sp|Q01853|TERA_MOUSE Transitional endoplasmic reticulum ATPase OS=Mus musculus GN=Vcp PE=1 SV=4	1	36	51.4	89.321	806	0	4730900	4743300	4076900	4129700	3681200	3427100	3800600	3672200	3985500	1134
Q02013	Aquaporin-1	Aqp1	>sp|Q02013|AQP1_MOUSE Aquaporin-1 OS=Mus musculus GN=Aqp1 PE=1 SV=3	1	3	14.5	28.793	269	6.2073e-42	107930	303680	215350	204280	154710	411370	108430	254690	130960	1135
Q02053;P31254	Ubiquitin-like modifier-activating enzyme 1	Uba1	>sp|Q02053|UBA1_MOUSE Ubiquitin-like modifier-activating enzyme 1 OS=Mus musculus GN=Uba1 PE=1 SV=1	2	23	33	117.81	1058	1.1254e-266	687450	659650	637010	625630	529870	620520	532050	444120	559840	1136
Q02248	Catenin beta-1	Ctnnb1	>sp|Q02248|CTNB1_MOUSE Catenin beta-1 OS=Mus musculus GN=Ctnnb1 PE=1 SV=1	1	12	20.1	85.47	781	2.3279e-40	35396	26253	38864	37685	47964	45104	38948	51229	58526	1137
Q02257	Junction plakoglobin	Jup	>sp|Q02257|PLAK_MOUSE Junction plakoglobin OS=Mus musculus GN=Jup PE=1 SV=3	1	34	62.3	81.8	745	0	3708600	2929300	2628100	3410900	4197500	3855900	4577900	4089300	1893300	1138
Q02788	Collagen alpha-2(VI) chain	Col6a2	>sp|Q02788|CO6A2_MOUSE Collagen alpha-2(VI) chain OS=Mus musculus GN=Col6a2 PE=1 SV=3	1	29	28.7	110.33	1034	0	28671000	20897000	29577000	32157000	29199000	24726000	28830000	27798000	22310000	1139
Q02819	Nucleobindin-1	Nucb1	>sp|Q02819|NUCB1_MOUSE Nucleobindin-1 OS=Mus musculus GN=Nucb1 PE=1 SV=2	1	11	29.4	53.408	459	2.1487e-85	325290	215630	291150	244720	226930	148500	220360	295490	152800	1140
Q02844	Tryptase	Tpsab1	>sp|Q02844|TRYB1_MOUSE Tryptase OS=Mus musculus GN=Tpsab1 PE=2 SV=1	1	2	9.5	30.336	273	2.267e-05	125940	0	218190	153580	0	72041	0	280340	0	1141
Q03173	Protein enabled homolog	Enah	>sp|Q03173|ENAH_MOUSE Protein enabled homolog OS=Mus musculus GN=Enah PE=1 SV=2	1	3	5.6	85.843	802	1.2766e-09	0	0	0	0	0	0	0	7331.4	0	1142
Q03265	ATP synthase subunit alpha, mitochondrial	Atp5a1	>sp|Q03265|ATPA_MOUSE ATP synthase subunit alpha, mitochondrial OS=Mus musculus GN=Atp5a1 PE=1 SV=1	1	29	58	59.752	553	0	11367000	6469400	10527000	9414400	12896000	12598000	8905400	9083100	13933000	1143
Q03734	Serine protease inhibitor A3M	Serpina3m	>sp|Q03734|SPA3M_MOUSE Serine protease inhibitor A3M OS=Mus musculus GN=Serpina3m PE=1 SV=2	1	12	32.3	47.064	418	0	473470	471190	195710	728840	150920	237750	880990	266270	554430	1144
Q03958	Prefoldin subunit 6	Pfdn6	>sp|Q03958|PFD6_MOUSE Prefoldin subunit 6 OS=Mus musculus GN=Pfdn6 PE=1 SV=1	1	4	24.4	14.454	127	1.7725e-132	271350	248530	200780	498170	161770	146070	237940	161080	320590	1145
Q04447	Creatine kinase B-type	Ckb	>sp|Q04447|KCRB_MOUSE Creatine kinase B-type OS=Mus musculus GN=Ckb PE=1 SV=1	1	13	48.6	42.713	381	0	1011100	1002100	1056900	936120	772920	1131000	1202800	932170	799630	1146
Q04646	Sodium/potassium-transporting ATPase subunit gamma	Fxyd2	>sp|Q04646|ATNG_MOUSE Sodium/potassium-transporting ATPase subunit gamma OS=Mus musculus GN=Fxyd2 PE=1 SV=2	1	1	20	7.5194	70	4.3332e-11	0	0	0	0	0	0	50623	0	0	1147
Q04857	Collagen alpha-1(VI) chain	Col6a1	>sp|Q04857|CO6A1_MOUSE Collagen alpha-1(VI) chain OS=Mus musculus GN=Col6a1 PE=1 SV=1	1	35	43.1	108.49	1025	0	30797000	24051000	35204000	35527000	33150000	27258000	41318000	33957000	27831000	1148
Q05020	Apolipoprotein C-II	Apoc2	>sp|Q05020|APOC2_MOUSE Apolipoprotein C-II OS=Mus musculus GN=Apoc2 PE=2 SV=1	1	1	21.6	10.741	97	2.748e-06	117010	0	0	0	0	0	0	0	0	1149
Q05117	Tartrate-resistant acid phosphatase type 5	Acp5	>sp|Q05117|PPA5_MOUSE Tartrate-resistant acid phosphatase type 5 OS=Mus musculus GN=Acp5 PE=1 SV=2	1	2	9.5	36.807	327	1.1462e-10	0	79574	59773	0	96023	76148	38320	0	67224	1150
Q05144	Ras-related C3 botulinum toxin substrate 2	Rac2	>sp|Q05144|RAC2_MOUSE Ras-related C3 botulinum toxin substrate 2 OS=Mus musculus GN=Rac2 PE=1 SV=1	1	9	50	21.441	192	4.4979e-58	135460	210280	151820	107890	289130	290500	31317	29366	47659	1151
Q05186	Reticulocalbin-1	Rcn1	>sp|Q05186|RCN1_MOUSE Reticulocalbin-1 OS=Mus musculus GN=Rcn1 PE=1 SV=1	1	4	18.5	38.113	325	2.9608e-62	93906	91044	87557	52583	54052	49840	60406	59592	0	1152
Q05793	Basement membrane-specific heparan sulfate proteoglycan core protein;Endorepellin;LG3 peptide	Hspg2	>sp|Q05793|PGBM_MOUSE Basement membrane-specific heparan sulfate proteoglycan core protein OS=Mus musculus GN=Hspg2 PE=1 SV=1	1	36	13.9	398.29	3707	1.9141e-270	705280	892130	752130	877900	936150	1049300	686590	624070	508530	1153
Q05816	Fatty acid-binding protein, epidermal	Fabp5	>sp|Q05816|FABP5_MOUSE Fatty acid-binding protein, epidermal OS=Mus musculus GN=Fabp5 PE=1 SV=3	1	17	84.4	15.137	135	0	63270000	43166000	36506000	59020000	61158000	25328000	19559000	20288000	21444000	1154
Q05920	Pyruvate carboxylase, mitochondrial	Pc	>sp|Q05920|PYC_MOUSE Pyruvate carboxylase, mitochondrial OS=Mus musculus GN=Pc PE=1 SV=1	1	6	6.7	129.68	1178	1.876e-16	25373	18817	68002	16195	14817	69796	23907	0	13143	1155
Q05A13	Short-chain dehydrogenase/reductase family 16C member 6	Sdr16c6	>sp|Q05A13|S16C6_MOUSE Short-chain dehydrogenase/reductase family 16C member 6 OS=Mus musculus GN=Sdr16c6 PE=2 SV=1	1	3	11.1	35.158	316	1.4788e-07	0	0	19659	0	19858	0	33762	30099	21266	1156
Q05D44	Eukaryotic translation initiation factor 5B	Eif5b	>sp|Q05D44|IF2P_MOUSE Eukaryotic translation initiation factor 5B OS=Mus musculus GN=Eif5b PE=1 SV=2	1	2	3.3	137.61	1216	0.00050484	8253	0	5500.9	0	0	0	0	9802.9	0	1157
Q06138	Calcium-binding protein 39	Cab39	>sp|Q06138|CAB39_MOUSE Calcium-binding protein 39 OS=Mus musculus GN=Cab39 PE=1 SV=2	1	9	24.6	39.842	341	5.4488e-20	120080	83196	130600	99739	81497	99218	80581	162670	66520	1158
Q06185	ATP synthase subunit e, mitochondrial	Atp5i	>sp|Q06185|ATP5I_MOUSE ATP synthase subunit e, mitochondrial OS=Mus musculus GN=Atp5i PE=1 SV=2	1	3	50.7	8.2355	71	8.5204e-68	2398800	2060400	2643900	2889100	1798900	1849200	1647500	2961800	2126000	1159
Q06770	Corticosteroid-binding globulin	Serpina6	>sp|Q06770|CBG_MOUSE Corticosteroid-binding globulin OS=Mus musculus GN=Serpina6 PE=1 SV=1	1	4	13.9	44.769	397	2.3404e-17	52241	13910	11625	61511	14757	13712	13819	52194	22480	1160
Q06890	Clusterin;Clusterin beta chain;Clusterin alpha chain	Clu	>sp|Q06890|CLUS_MOUSE Clusterin OS=Mus musculus GN=Clu PE=1 SV=1	1	14	29.9	51.655	448	8.5694e-115	505630	369200	600320	330770	445500	365080	813400	600260	1066600	1161
Q07076	Annexin A7	Anxa7	>sp|Q07076|ANXA7_MOUSE Annexin A7 OS=Mus musculus GN=Anxa7 PE=1 SV=2	1	11	26.6	49.925	463	3.4153e-68	321530	342880	437240	297340	459820	437020	427270	365950	328280	1162
Q07417	Short-chain specific acyl-CoA dehydrogenase, mitochondrial	Acads	>sp|Q07417|ACADS_MOUSE Short-chain specific acyl-CoA dehydrogenase, mitochondrial OS=Mus musculus GN=Acads PE=1 SV=2	1	5	14.8	44.889	412	3.5293e-39	0	28153	53386	0	17219	59465	14103	42822	22947	1163
Q07456	Protein AMBP;Alpha-1-microglobulin;Inter-alpha-trypsin inhibitor light chain;Trypstatin	Ambp	>sp|Q07456|AMBP_MOUSE Protein AMBP OS=Mus musculus GN=Ambp PE=1 SV=2	1	2	5.2	39.029	349	1.8262e-05	21861	35905	53956	0	7944.6	22347	22305	0	28529	1164
Q07563	Collagen alpha-1(XVII) chain;120 kDa linear IgA disease antigen homolog	Col17a1	>sp|Q07563|COHA1_MOUSE Collagen alpha-1(XVII) chain OS=Mus musculus GN=Col17a1 PE=1 SV=3	1	3	2.1	147.97	1470	5.7122e-10	83621	62489	75026	82528	115940	85037	194500	167220	124540	1165
Q07813	Apoptosis regulator BAX	Bax	>sp|Q07813|BAX_MOUSE Apoptosis regulator BAX OS=Mus musculus GN=Bax PE=1 SV=1	1	4	29.7	21.394	192	1.846e-15	30490	64194	65558	32580	44823	58223	39056	35235	50456	1166
Q08024	Core-binding factor subunit beta	Cbfb	>sp|Q08024|PEBB_MOUSE Core-binding factor subunit beta OS=Mus musculus GN=Cbfb PE=1 SV=1	1	1	8.6	22.03	187	1.0326e-14	0	0	21568	0	0	44793	0	0	22990	1167
Q08091	Calponin-1	Cnn1	>sp|Q08091|CNN1_MOUSE Calponin-1 OS=Mus musculus GN=Cnn1 PE=1 SV=1	1	10	44.1	33.355	297	2.7477e-124	461530	338940	404870	222270	1077500	351670	718730	790480	924130	1168
Q08093	Calponin-2	Cnn2	>sp|Q08093|CNN2_MOUSE Calponin-2 OS=Mus musculus GN=Cnn2 PE=1 SV=1	1	3	12.5	33.155	305	1.2708e-08	167950	125480	86930	119070	259050	0	91032	112830	0	1169
Q08189	Protein-glutamine gamma-glutamyltransferase E;Protein-glutamine gamma-glutamyltransferase E 50 kDa catalytic chain;Protein-glutamine gamma-glutamyltransferase E 27 kDa non-catalytic chain	Tgm3	>sp|Q08189|TGM3_MOUSE Protein-glutamine gamma-glutamyltransferase E OS=Mus musculus GN=Tgm3 PE=1 SV=2	1	18	33	77.308	693	2.2471e-73	426730	297810	528330	624440	623090	594750	945410	1540000	724900	1170
Q08481	Platelet endothelial cell adhesion molecule	Pecam1	>sp|Q08481|PECA1_MOUSE Platelet endothelial cell adhesion molecule OS=Mus musculus GN=Pecam1 PE=1 SV=1	1	3	8.4	81.262	727	9.6955e-07	11044	13298	15455	23493	8515.6	20016	17076	0	12023	1171
Q08652	Retinol-binding protein 2	Rbp2	>sp|Q08652|RET2_MOUSE Retinol-binding protein 2 OS=Mus musculus GN=Rbp2 PE=2 SV=2	1	2	14.2	15.609	134	6.5216e-06	112530	0	54521	63565	336670	103760	14468	18764	0	1172
Q08857	Platelet glycoprotein 4	Cd36	>sp|Q08857|CD36_MOUSE Platelet glycoprotein 4 OS=Mus musculus GN=Cd36 PE=1 SV=2	1	5	15.7	52.697	472	1.3928e-80	285560	173390	254330	195720	130380	384440	106640	20864	55118	1173
Q08943	FACT complex subunit SSRP1	Ssrp1	>sp|Q08943|SSRP1_MOUSE FACT complex subunit SSRP1 OS=Mus musculus GN=Ssrp1 PE=1 SV=2	1	5	8.3	80.859	708	1.3432e-18	11371	12582	0	9074.2	8625.2	5400	17352	0	0	1174
Q09PK2	Retroviral-like aspartic protease 1	Asprv1	>sp|Q09PK2|APRV1_MOUSE Retroviral-like aspartic protease 1 OS=Mus musculus GN=Asprv1 PE=1 SV=1	1	6	38.6	37.174	339	2.1513e-132	622180	409370	415500	813090	1043400	357010	543340	1070100	852080	1175
Q11011	Puromycin-sensitive aminopeptidase	Npepps	>sp|Q11011|PSA_MOUSE Puromycin-sensitive aminopeptidase OS=Mus musculus GN=Npepps PE=1 SV=2	1	13	15.8	103.32	920	1.386e-64	176280	166760	150750	107690	132060	89347	114950	121220	169700	1176
Q11136	Xaa-Pro dipeptidase	Pepd	>sp|Q11136|PEPD_MOUSE Xaa-Pro dipeptidase OS=Mus musculus GN=Pepd PE=1 SV=3	1	6	14.2	55.028	493	1.6262e-23	83539	104390	100620	119420	72241	104680	93339	71119	98186	1177
Q148R4		Spink5	>tr|Q148R4|Q148R4_MOUSE Protein Spink5 OS=Mus musculus GN=Spink5 PE=1 SV=1	1	5	5	114.89	1017	8.8584e-12	48750	26685	47636	48948	54842	0	65030	19934	73725	1178
Q19LI2	Alpha-1B-glycoprotein	A1bg	>sp|Q19LI2|A1BG_MOUSE Alpha-1B-glycoprotein OS=Mus musculus GN=A1bg PE=1 SV=1	1	9	17.6	56.553	512	4.8723e-22	79230	66490	0	0	0	38061	0	1851100	275610	1179
Q1HFZ0	tRNA (cytosine(34)-C(5))-methyltransferase	Nsun2	>sp|Q1HFZ0|NSUN2_MOUSE tRNA (cytosine(34)-C(5))-methyltransferase OS=Mus musculus GN=Nsun2 PE=1 SV=2	1	3	5.9	85.451	757	2.5296e-07	0	0	5501.4	0	5049.8	0	0	0	0	1180
Q1XH17	Tripartite motif-containing protein 72	Trim72	>sp|Q1XH17|TRI72_MOUSE Tripartite motif-containing protein 72 OS=Mus musculus GN=Trim72 PE=1 SV=1	1	5	14.7	52.816	477	2.2593e-16	6375.8	1892.3	4810.9	3176.2	5992.9	3515.2	5025.9	27658	31107	1181
Q9JI43;Q504P9;Q2MDG0		Rhox4b;Rhox4e;Rhox4d	>tr|Q9JI43|Q9JI43_MOUSE Homeobox protein EHOX OS=Mus musculus GN=Rhox4b PE=2 SV=1;>tr|Q504P9|Q504P9_MOUSE Protein Rhox4e OS=Mus musculus GN=Rhox4e PE=2 SV=1;>tr|Q2MDG0|Q2MDG0_MOUSE Protein Rhox4d OS=Mus musculus GN=Rhox4d PE=2 SV=1	3	1	9.3	23.209	205	0.00035366	0	0	0	0	0	627670	0	0	0	1182
Q2UY11	Collagen alpha-1(XXVIII) chain	Col28a1	>sp|Q2UY11|COSA1_MOUSE Collagen alpha-1(XXVIII) chain OS=Mus musculus GN=Col28a1 PE=2 SV=1	1	2	2.7	118.75	1141	8.545e-09	0	16688	25554	20007	24993	25163	21596	18449	11439	1183
Q2VIS4	Filaggrin-2	Flg2	>sp|Q2VIS4|FILA2_MOUSE Filaggrin-2 OS=Mus musculus GN=Flg2 PE=1 SV=2	1	10	18	251.37	2362	2.05e-75	1354700	1308300	336240	1779000	993380	2708900	4981700	4675900	5450900	1184
Q2VLH6	Scavenger receptor cysteine-rich type 1 protein M130;Soluble CD163	Cd163	>sp|Q2VLH6|C163A_MOUSE Scavenger receptor cysteine-rich type 1 protein M130 OS=Mus musculus GN=Cd163 PE=1 SV=2	1	4	4.8	120.92	1121	1.9362e-13	0	0	0	0	16244	14648	22437	27229	0	1185
Q3SXD3	HD domain-containing protein 2	Hddc2	>sp|Q3SXD3|HDDC2_MOUSE HD domain-containing protein 2 OS=Mus musculus GN=Hddc2 PE=1 SV=1	1	2	15.1	22.753	199	9.3068e-10	0	0	0	0	0	0	0	0	10541	1186
Q3TCN2	Putative phospholipase B-like 2;Putative phospholipase B-like 2 28 kDa form;Putative phospholipase B-like 2 40 kDa form;Putative phospholipase B-like 2 15 kDa form	Plbd2	>sp|Q3TCN2|PLBL2_MOUSE Putative phospholipase B-like 2 OS=Mus musculus GN=Plbd2 PE=1 SV=2	1	2	4.9	66.289	594	1.0588e-05	0	25516	22551	0	7374.7	0	0	0	0	1187
Q3TDQ1	Dolichyl-diphosphooligosaccharide--protein glycosyltransferase subunit STT3B	Stt3b	>sp|Q3TDQ1|STT3B_MOUSE Dolichyl-diphosphooligosaccharide--protein glycosyltransferase subunit STT3B OS=Mus musculus GN=Stt3b PE=1 SV=2	1	2	2.8	93.245	823	9.4311e-06	0	0	0	0	2747.9	0	0	0	0	1188
Q3TEA8	Heterochromatin protein 1-binding protein 3	Hp1bp3	>sp|Q3TEA8|HP1B3_MOUSE Heterochromatin protein 1-binding protein 3 OS=Mus musculus GN=Hp1bp3 PE=1 SV=1	1	6	11.4	60.866	554	2.1538e-18	21943	28810	95065	75974	104180	58564	25359	49294	34107	1189
Q3TGF2	Protein FAM107B	Fam107b	>sp|Q3TGF2|F107B_MOUSE Protein FAM107B OS=Mus musculus GN=Fam107b PE=1 SV=2	1	1	13.7	15.572	131	6.1245e-05	0	0	0	0	0	0	4294.1	0	0	1190
Q3THE2	Myosin regulatory light chain 12B	Myl12b	>sp|Q3THE2|ML12B_MOUSE Myosin regulatory light chain 12B OS=Mus musculus GN=Myl12b PE=1 SV=2	1	10	68.6	19.779	172	0	356550	293670	0	332990	249120	0	0	0	0	1191
Q3THS6;Q91X83	S-adenosylmethionine synthase isoform type-2	Mat2a	>sp|Q3THS6|METK2_MOUSE S-adenosylmethionine synthase isoform type-2 OS=Mus musculus GN=Mat2a PE=1 SV=2	2	3	10.4	43.688	395	2.041e-09	280650	183100	145100	160280	197950	236790	147090	370710	304600	1192
Q3TW96	UDP-N-acetylhexosamine pyrophosphorylase-like protein 1	Uap1l1	>sp|Q3TW96|UAP1L_MOUSE UDP-N-acetylhexosamine pyrophosphorylase-like protein 1 OS=Mus musculus GN=Uap1l1 PE=1 SV=1	1	9	21.7	56.613	507	8.0018e-80	51391	87217	54027	74936	31462	11795	25383	25826	28072	1193
Q3TWW8;Q8VE97		Srsf6	>sp|Q3TWW8|SRSF6_MOUSE Serine/arginine-rich splicing factor 6 OS=Mus musculus GN=Srsf6 PE=1 SV=1	2	3	7.4	39.025	339	3.7401e-13	34645	0	0	32074	0	0	27830	0	0	1194
Q3TXS7;J3QN38	26S proteasome non-ATPase regulatory subunit 1	Psmd1	>sp|Q3TXS7|PSMD1_MOUSE 26S proteasome non-ATPase regulatory subunit 1 OS=Mus musculus GN=Psmd1 PE=1 SV=1	2	7	10.9	105.73	953	2.248e-27	391320	132210	337910	301540	312940	289880	221430	196030	530800	1195
Q3TYQ9		Aox4	>sp|Q3TYQ9|AOXD_MOUSE Aldehyde oxidase 4 OS=Mus musculus GN=Aox4 PE=1 SV=1	1	3	3	148.28	1336	3.3517e-07	5283.7	0	0	11082	0	0	8325.4	0	4457.1	1196
Q3U0V1	Far upstream element-binding protein 2	Khsrp	>sp|Q3U0V1|FUBP2_MOUSE Far upstream element-binding protein 2 OS=Mus musculus GN=Khsrp PE=1 SV=2	1	14	25.7	76.775	748	7.0525e-105	295970	392210	267440	369280	362930	291940	396310	337770	194820	1197
Q3U1J4	DNA damage-binding protein 1	Ddb1	>sp|Q3U1J4|DDB1_MOUSE DNA damage-binding protein 1 OS=Mus musculus GN=Ddb1 PE=1 SV=2	1	5	5.4	126.85	1140	1.8519e-11	18889	30374	21491	41494	24285	35339	23756	18064	23449	1198
Q3U7R1	Extended synaptotagmin-1	Esyt1	>sp|Q3U7R1|ESYT1_MOUSE Extended synaptotagmin-1 OS=Mus musculus GN=Esyt1 PE=1 SV=2	1	17	23	121.55	1092	1.6097e-96	153060	304530	376400	312020	279870	427700	267090	111470	149650	1199
Q3U962	Collagen alpha-2(V) chain	Col5a2	>sp|Q3U962|CO5A2_MOUSE Collagen alpha-2(V) chain OS=Mus musculus GN=Col5a2 PE=1 SV=1	1	4	3.3	145.02	1497	1.1232e-13	856880	687910	811240	771520	639630	590780	2588500	1168700	2333400	1200
Q3U9G9	Lamin-B receptor	Lbr	>sp|Q3U9G9|LBR_MOUSE Lamin-B receptor OS=Mus musculus GN=Lbr PE=1 SV=2	1	2	5.4	71.439	626	1.777e-23	0	25676	21040	0	18007	24059	0	0	0	1201
Q3UBX0	Transmembrane protein 109	Tmem109	>sp|Q3UBX0|TM109_MOUSE Transmembrane protein 109 OS=Mus musculus GN=Tmem109 PE=1 SV=2	1	2	5.3	26.306	243	7.4872e-23	0	295300	0	207630	219430	509290	0	253530	0	1202
Q3UGC7;Q66JS6	Eukaryotic translation initiation factor 3 subunit J-A;Eukaryotic translation initiation factor 3 subunit J-B	Eif3j1;Eif3j2	>sp|Q3UGC7|EI3JA_MOUSE Eukaryotic translation initiation factor 3 subunit J-A OS=Mus musculus GN=Eif3j1 PE=2 SV=1;>sp|Q66JS6|EI3JB_MOUSE Eukaryotic translation initiation factor 3 subunit J-B OS=Mus musculus GN=Eif3j2 PE=1 SV=1	2	2	10	29.343	261	5.0884e-53	41172	48983	0	43359	31242	27528	104290	57840	0	1203
Q3UGR5	Haloacid dehalogenase-like hydrolase domain-containing protein 2	Hdhd2	>sp|Q3UGR5|HDHD2_MOUSE Haloacid dehalogenase-like hydrolase domain-containing protein 2 OS=Mus musculus GN=Hdhd2 PE=1 SV=2	1	3	21.6	28.73	259	1.0478e-12	41823	51353	42200	41155	47320	38015	38456	39388	54495	1204
Q3UGS4	Protein FAM195B	Fam195b	>sp|Q3UGS4|F195B_MOUSE Protein FAM195B OS=Mus musculus GN=Fam195b PE=1 SV=1	1	3	41.2	11.101	97	5.4453e-11	0	55336	42008	79972	55514	0	60127	71415	42699	1205
Q3UHX2	28 kDa heat- and acid-stable phosphoprotein	Pdap1	>sp|Q3UHX2|HAP28_MOUSE 28 kDa heat- and acid-stable phosphoprotein OS=Mus musculus GN=Pdap1 PE=1 SV=1	1	8	38.1	20.605	181	1.2873e-26	293480	309710	192960	262070	174470	246340	295680	351880	139110	1206
Q3UJB0		Sf3b2	>tr|Q3UJB0|Q3UJB0_MOUSE Protein Sf3b2 OS=Mus musculus GN=Sf3b2 PE=1 SV=1	1	4	5.2	98.197	878	4.33e-17	14088	0	0	0	23679	0	12150	17327	15115	1207
Q3UJU9	Regulator of microtubule dynamics protein 3	Rmdn3	>sp|Q3UJU9|RMD3_MOUSE Regulator of microtubule dynamics protein 3 OS=Mus musculus GN=Rmdn3 PE=1 SV=2	1	1	4.9	52.028	470	4.4336e-19	0	0	0	0	0	2396.7	0	0	0	1208
Q3UL36	Arginine and glutamate-rich protein 1	Arglu1	>sp|Q3UL36|ARGL1_MOUSE Arginine and glutamate-rich protein 1 OS=Mus musculus GN=Arglu1 PE=1 SV=2	1	2	5.5	32.887	271	0.00056434	2781.6	0	76731	1491.7	1350	1380.5	0	3603.3	0	1209
Q3ULJ0	Glycerol-3-phosphate dehydrogenase 1-like protein	Gpd1l	>sp|Q3ULJ0|GPD1L_MOUSE Glycerol-3-phosphate dehydrogenase 1-like protein OS=Mus musculus GN=Gpd1l PE=1 SV=2	1	2	5.7	38.225	351	5.7238e-05	0	0	0	0	4955.9	0	0	0	0	1210
Q3UM45	Protein phosphatase 1 regulatory subunit 7	Ppp1r7	>sp|Q3UM45|PP1R7_MOUSE Protein phosphatase 1 regulatory subunit 7 OS=Mus musculus GN=Ppp1r7 PE=1 SV=2	1	5	18.6	41.291	361	5.2194e-111	0	58401	66875	54126	53834	33218	20936	44857	48404	1211
Q9D3R6;Q3UMC0	Katanin p60 ATPase-containing subunit A-like 2;Spermatogenesis-associated protein 5	Katnal2;Spata5	>sp|Q9D3R6|KATL2_MOUSE Katanin p60 ATPase-containing subunit A-like 2 OS=Mus musculus GN=Katnal2 PE=2 SV=2;>sp|Q3UMC0|SPAT5_MOUSE Spermatogenesis-associated protein 5 OS=Mus musculus GN=Spata5 PE=1 SV=2	2	1	2.2	61.152	539	0.00020768	0	0	0	285920	0	0	0	0	0	1212
Q3UP87	Neutrophil elastase	Elane	>sp|Q3UP87|ELNE_MOUSE Neutrophil elastase OS=Mus musculus GN=Elane PE=2 SV=1	1	3	9.4	28.648	265	7.002e-16	24751	296710	58152	129330	123910	0	0	0	0	1213
Q3UPH1	Protein PRRC1	Prrc1	>sp|Q3UPH1|PRRC1_MOUSE Protein PRRC1 OS=Mus musculus GN=Prrc1 PE=1 SV=1	1	1	3.4	46.297	443	0.00018575	0	0	0	0	8023.6	0	0	0	0	1214
Q3UPL0	Protein transport protein Sec31A	Sec31a	>sp|Q3UPL0|SC31A_MOUSE Protein transport protein Sec31A OS=Mus musculus GN=Sec31a PE=1 SV=2	1	9	11.1	133.57	1230	3.3292e-37	104160	132050	98618	121840	127300	117000	133410	67189	92660	1215
Q3UQ44	Ras GTPase-activating-like protein IQGAP2	Iqgap2	>sp|Q3UQ44|IQGA2_MOUSE Ras GTPase-activating-like protein IQGAP2 OS=Mus musculus GN=Iqgap2 PE=1 SV=2	1	4	2.7	180.53	1575	5.0434e-11	0	0	0	0	6638.9	0	0	0	0	1216
Q3UUY3;B1AQ85		Krtap4-1;Krtap4-2	>tr|Q3UUY3|Q3UUY3_MOUSE Keratin associated protein 4-1 OS=Mus musculus GN=Krtap4-1 PE=2 SV=1;>tr|B1AQ85|B1AQ85_MOUSE Protein Krtap4-2 OS=Mus musculus GN=Krtap4-2 PE=4 SV=1	2	5	38.5	17.818	169	8.2841e-15	0	216560	0	0	0	189870	51796	0	144400	1217
Q3UV17	Keratin, type II cytoskeletal 2 oral	Krt76	>sp|Q3UV17|K22O_MOUSE Keratin, type II cytoskeletal 2 oral OS=Mus musculus GN=Krt76 PE=1 SV=1	1	12	11.6	62.844	594	3.3571e-207	0	0	0	0	0	0	0	133380	0	1218
Q3UVK0	Endoplasmic reticulum metallopeptidase 1	Ermp1	>sp|Q3UVK0|ERMP1_MOUSE Endoplasmic reticulum metallopeptidase 1 OS=Mus musculus GN=Ermp1 PE=1 SV=2	1	1	1.1	100.15	898	0.00022195	0	0	0	0	1443.5	0	0	0	0	1219
Q3UW53	Protein Niban	Fam129a	>sp|Q3UW53|NIBAN_MOUSE Protein Niban OS=Mus musculus GN=Fam129a PE=1 SV=2	1	6	10	102.65	926	7.0305e-22	74785	63180	33542	38181	28998	56119	64207	21362	46743	1220
Q3UW77;B1AZM5		Gm12888;Gm12886	>tr|Q3UW77|Q3UW77_MOUSE MCG59630 OS=Mus musculus GN=Gm12888 PE=2 SV=1;>tr|B1AZM5|B1AZM5_MOUSE Protein Gm12886 OS=Mus musculus GN=Gm12886 PE=4 SV=1	2	2	16.8	13.261	119	5.1197e-10	0	0	0	0	0	0	6881.3	0	0	1221
Q3UWK8;I7HJI3		Serpinb6d	>tr|Q3UWK8|Q3UWK8_MOUSE MCG20280 OS=Mus musculus GN=Serpinb6d PE=2 SV=1	2	16	50.4	43.315	375	1.3165e-89	464500	786370	60018	174500	69780	732270	1474300	3198700	1606900	1222
Q3UWL8		Pfdn4	>tr|Q3UWL8|Q3UWL8_MOUSE Prefoldin subunit 4 OS=Mus musculus GN=Pfdn4 PE=1 SV=1	1	3	28.4	15.238	134	7.0217e-11	82198	102490	59999	0	38615	0	43481	67897	54232	1223
Q3UZ39	Leucine-rich repeat flightless-interacting protein 1	Lrrfip1	>sp|Q3UZ39|LRRF1_MOUSE Leucine-rich repeat flightless-interacting protein 1 OS=Mus musculus GN=Lrrfip1 PE=1 SV=2	1	3	8.2	79.248	729	4.6023e-09	0	10581	0	0	0	0	0	0	0	1224
Q3V0Q1	Dynein heavy chain 12, axonemal	Dnah12	>sp|Q3V0Q1|DYH12_MOUSE Dynein heavy chain 12, axonemal OS=Mus musculus GN=Dnah12 PE=1 SV=2	1	2	1	356.23	3086	0.00018342	0	0	0	54812	122660	0	223270	0	0	1225
Q3V188	Poly(U)-specific endoribonuclease	Endou	>sp|Q3V188|ENDOU_MOUSE Poly(U)-specific endoribonuclease OS=Mus musculus GN=Endou PE=2 SV=1	1	6	21.6	47.01	412	4.3682e-20	26445	44036	31534	30503	45626	24272	29705	20181	12634	1226
Q3V1I0	Lysozyme g-like protein 2	Lyg2	>sp|Q3V1I0|LYG2_MOUSE Lysozyme g-like protein 2 OS=Mus musculus GN=Lyg2 PE=2 SV=1	1	4	22.1	23.761	213	7.2333e-11	11540	7699	14383	24202	14524	86276	112350	113360	60572	1227
Q3V2T4	Keratinocyte differentiation-associated protein	Krtdap	>sp|Q3V2T4|KTDAP_MOUSE Keratinocyte differentiation-associated protein OS=Mus musculus GN=Krtdap PE=2 SV=1	1	2	33.3	11.497	102	1.2221e-12	0	0	0	0	0	0	0	333150	0	1228
Q3V3R1	Monofunctional C1-tetrahydrofolate synthase, mitochondrial	Mthfd1l	>sp|Q3V3R1|C1TM_MOUSE Monofunctional C1-tetrahydrofolate synthase, mitochondrial OS=Mus musculus GN=Mthfd1l PE=1 SV=2	1	2	2.7	105.73	977	6.1792e-06	0	0	11021	0	0	0	5076.4	0	0	1229
Q3V4B7		Krtap4-6	>tr|Q3V4B7|Q3V4B7_MOUSE Protein Krtap4-6 OS=Mus musculus GN=Krtap4-6 PE=1 SV=1	1	6	53.3	20.631	195	2.1006e-14	0	0	0	0	0	0	196630	0	0	1230
Q497J0		BC100530	>tr|Q497J0|Q497J0_MOUSE MCG130175, isoform CRA_b OS=Mus musculus GN=BC100530 PE=1 SV=1	1	9	68	10.959	97	3.7876e-254	36299000	35876000	27708000	33688000	22518000	6548900	35481	244890	32617	1231
Q9CQK8;Q4KL71	Small proline-rich protein 2A	Sprr2a	>sp|Q9CQK8|SPR2A_MOUSE Small proline-rich protein 2A OS=Mus musculus GN=Sprr2a PE=3 SV=1;>sp|Q4KL71|SP2A3_MOUSE Small proline-rich protein 2A3 OS=Mus musculus GN=Sprr2a3 PE=3 SV=1	2	2	43.4	9.408	83	2.3412e-10	0	1156500	4468200	579430	0	0	0	0	0	1232
Q4KML4	Costars family protein ABRACL	Abracl	>sp|Q4KML4|ABRAL_MOUSE Costars family protein ABRACL OS=Mus musculus GN=Abracl PE=1 SV=1	1	2	30.9	9.0303	81	6.3607e-29	709990	957830	1897000	982420	972780	1065800	553580	534700	1302200	1233
Q4PZA2	Endothelin-converting enzyme 1	Ece1	>sp|Q4PZA2|ECE1_MOUSE Endothelin-converting enzyme 1 OS=Mus musculus GN=Ece1 PE=1 SV=1	1	1	2	87.072	769	0.00024565	0	0	0	0	0	5242.6	0	0	0	1234
Q4VAA2	Protein CDV3	Cdv3	>sp|Q4VAA2|CDV3_MOUSE Protein CDV3 OS=Mus musculus GN=Cdv3 PE=1 SV=2	1	5	24.6	29.729	281	7.4491e-14	94357	81644	120840	76450	91907	71973	66936	84711	205110	1235
Q501J6	Probable ATP-dependent RNA helicase DDX17	Ddx17	>sp|Q501J6|DDX17_MOUSE Probable ATP-dependent RNA helicase DDX17 OS=Mus musculus GN=Ddx17 PE=1 SV=1	1	8	14	72.399	650	4.457e-36	14491	21246	8911.4	11247	0	11479	6578.5	8172	11800	1236
Q505B7	Protein archease	Zbtb8os	>sp|Q505B7|ARCH_MOUSE Protein archease OS=Mus musculus GN=Zbtb8os PE=1 SV=2	1	2	16.1	19.727	168	6.8327e-10	39642	50296	21053	18986	66459	28553	13435	17164	26644	1237
Q505F5	Leucine-rich repeat-containing protein 47	Lrrc47	>sp|Q505F5|LRC47_MOUSE Leucine-rich repeat-containing protein 47 OS=Mus musculus GN=Lrrc47 PE=1 SV=1	1	1	3.1	63.589	581	0.00027103	0	0	0	0	3591.2	0	0	0	0	1238
Q569Z6	Thyroid hormone receptor-associated protein 3	Thrap3	>sp|Q569Z6|TR150_MOUSE Thyroid hormone receptor-associated protein 3 OS=Mus musculus GN=Thrap3 PE=1 SV=1	1	6	9.9	108.18	951	4.2195e-13	30168	27492	0	30793	56919	33246	47510	43554	44070	1239
Q58FA4	Transcription factor E2F8	E2f8	>sp|Q58FA4|E2F8_MOUSE Transcription factor E2F8 OS=Mus musculus GN=E2f8 PE=1 SV=1	1	1	1.6	93.275	860	0.00035001	0	0	0	0	0	0	241450	0	0	1240
Q59IW6		Abi3bp	>tr|Q59IW6|Q59IW6_MOUSE Protein Abi3bp OS=Mus musculus GN=Abi3bp PE=1 SV=1	1	8	9.7	129.54	1179	1.3149e-51	104740	73211	117370	46070	42003	60286	180800	140580	182530	1241
Q5EBG6	Heat shock protein beta-6	Hspb6	>sp|Q5EBG6|HSPB6_MOUSE Heat shock protein beta-6 OS=Mus musculus GN=Hspb6 PE=1 SV=1	1	8	77.8	17.521	162	2.3451e-29	643550	320410	604620	927770	1424500	830560	1269400	3016200	2864600	1242
Q5FW60	Major urinary protein 20	Mup20	>sp|Q5FW60|MUP20_MOUSE Major urinary protein 20 OS=Mus musculus GN=Mup20 PE=1 SV=1	1	3	17.7	20.93	181	4.8007e-07	0	0	0	0	0	0	169480	0	0	1243
Q5FWK3	Rho GTPase-activating protein 1	Arhgap1	>sp|Q5FWK3|RHG01_MOUSE Rho GTPase-activating protein 1 OS=Mus musculus GN=Arhgap1 PE=1 SV=1	1	9	22.6	50.41	439	7.098e-29	120550	85779	96185	92588	140560	138810	84139	60992	131890	1244
Q5M8N0	CB1 cannabinoid receptor-interacting protein 1	Cnrip1	>sp|Q5M8N0|CNRP1_MOUSE CB1 cannabinoid receptor-interacting protein 1 OS=Mus musculus GN=Cnrip1 PE=1 SV=1	1	2	23.8	18.612	164	1.3586e-20	30180	95376	0	36042	26672	0	26569	0	0	1245
Q5SUA5	Unconventional myosin-Ig	Myo1g	>sp|Q5SUA5|MYO1G_MOUSE Unconventional myosin-Ig OS=Mus musculus GN=Myo1g PE=1 SV=1	1	2	2.3	117.23	1024	6.1194e-06	0	0	0	0	5844.4	0	0	0	0	1246
Q5SX39	Myosin-4	Myh4	>sp|Q5SX39|MYH4_MOUSE Myosin-4 OS=Mus musculus GN=Myh4 PE=2 SV=1	1	124	56.2	222.86	1939	0	5224700	3961400	3023400	2678100	2666800	4928200	4941000	7200300	4412600	1247
3255;323256;323257;323258;323259;323260;323261;323262;323263;323264;323265;323266;323267;323268;323269;323270;323271;323272;323273;323274;323275;323276;323277;323278;323279;323280;323281;323282;323283;323284;323285;323286;323287;323288;323289;323290;323291;323292;323293;323294;323295;323296;323297;323298;323299;323300;323301;323302;323303;323304;323305;323306;323307;323308;323309;323310;323311;32…
Q5SX40	Myosin-1	Myh1	>sp|Q5SX40|MYH1_MOUSE Myosin-1 OS=Mus musculus GN=Myh1 PE=1 SV=1	1	147	62	223.34	1942	0	113930000	63440000	73243000	93180000	73568000	88729000	83221000	159090000	163430000	1248
;253012;253013;253014;253015;253016;253017;256737;257042;257043;257044;257045;257046;257047;257048;257049;257050;257051;257052;257053;257054;257055;257056;257057;257058;257059;257060;257061;257062;257063;257064;257065;257066;257067;257068;257069;257070;257071;257072;257073;257074;257075;257076;257077;258981;258982;258983;258984;258985;258986;258987;258988;258989;258990;258991;258992;258993;258994…
;491707;491708;491709;491710;491711;491712;491713;491714;491715;491716;491717;491718;491719;491720;491721;491722;491723;491724;491725;491726;491727;491728;491729;491730;491731;491732;491733;491734;491735;491736;491737;491738;491739;491740;491741;491742;491743;491744;491745;491746;491747;491748;491749;491750;491751;491752;491753;491754;491755;491756;491757;491758;491759;491760;491761;491762;491763…
94643;194644;194645;194646;194647;194648;194649;194650;194651;194652;194653;194654;194655;194656;194657;194658;194659;194660;194661;194662;194663;194664;194665;194666;194667;194668;194669;194670;194671;194672;194673;194674;194675;194676;194677;194678;194679;194680;194681;194682;194683;194684;194685;194686;194687;194688;194689;194690;194691;194692;194693;194694;194695;194696;194697;194698;194699;1…
Q5SYD0	Unconventional myosin-Id	Myo1d	>sp|Q5SYD0|MYO1D_MOUSE Unconventional myosin-Id OS=Mus musculus GN=Myo1d PE=1 SV=1	1	5	6.6	116.08	1006	3.0551e-11	9289.3	10364	0	5506.5	7340.2	0	5358.3	4655.5	0	1249
Q5XJY5	Coatomer subunit delta	Arcn1	>sp|Q5XJY5|COPD_MOUSE Coatomer subunit delta OS=Mus musculus GN=Arcn1 PE=1 SV=2	1	9	19.6	57.229	511	1.0956e-45	111060	92430	68975	93894	125160	89025	69397	76798	53896	1250
Q60590	Alpha-1-acid glycoprotein 1	Orm1	>sp|Q60590|A1AG1_MOUSE Alpha-1-acid glycoprotein 1 OS=Mus musculus GN=Orm1 PE=1 SV=1	1	5	26.1	23.895	207	5.2546e-16	197400	48422	323800	142640	133440	54289	193250	74815	91278	1251
Q60597;E9Q7L0	2-oxoglutarate dehydrogenase, mitochondrial	Ogdh	>sp|Q60597|ODO1_MOUSE 2-oxoglutarate dehydrogenase, mitochondrial OS=Mus musculus GN=Ogdh PE=1 SV=3	2	21	27.1	116.45	1023	5.5241e-59	254190	196160	186120	251370	147430	267510	156000	142120	205880	1252
Q60598	Src substrate cortactin	Cttn	>sp|Q60598|SRC8_MOUSE Src substrate cortactin OS=Mus musculus GN=Cttn PE=1 SV=2	1	11	22.3	61.249	546	4.1155e-39	460430	408070	303480	521310	367920	394790	384310	338350	310380	1253
Q60604	Adseverin	Scin	>sp|Q60604|ADSV_MOUSE Adseverin OS=Mus musculus GN=Scin PE=1 SV=3	1	2	4.2	80.253	715	7.8563e-06	0	0	6592.9	0	6307.4	0	5720.4	0	0	1254
Q60605	Myosin light polypeptide 6	Myl6	>sp|Q60605|MYL6_MOUSE Myosin light polypeptide 6 OS=Mus musculus GN=Myl6 PE=1 SV=3	1	8	55.6	16.93	151	2.299e-221	19086000	15703000	12040000	12909000	19356000	12949000	11278000	13806000	10553000	1255
Q60631	Growth factor receptor-bound protein 2	Grb2	>sp|Q60631|GRB2_MOUSE Growth factor receptor-bound protein 2 OS=Mus musculus GN=Grb2 PE=1 SV=1	1	3	15.2	25.238	217	2.5545e-10	115850	126890	80223	123620	56862	73673	53975	74111	53165	1256
Q60648	Ganglioside GM2 activator	Gm2a	>sp|Q60648|SAP3_MOUSE Ganglioside GM2 activator OS=Mus musculus GN=Gm2a PE=1 SV=2	1	5	26.4	20.824	193	3.8307e-14	151940	306550	295350	343980	159220	258540	73770	91730	135470	1257
Q60668;Q9D3U4	Heterogeneous nuclear ribonucleoprotein D0	Hnrnpd	>sp|Q60668|HNRPD_MOUSE Heterogeneous nuclear ribonucleoprotein D0 OS=Mus musculus GN=Hnrnpd PE=1 SV=2	2	14	34.6	38.354	355	5.8555e-152	1674300	1547000	1791100	2076200	1281300	1469400	1547200	1629300	1954200	1258
Q60675	Laminin subunit alpha-2	Lama2	>sp|Q60675|LAMA2_MOUSE Laminin subunit alpha-2 OS=Mus musculus GN=Lama2 PE=1 SV=2	1	9	3.7	343.81	3118	1.6991e-24	27292	23056	28787	34082	22035	37613	48535	31938	32030	1259
Q60692	Proteasome subunit beta type-6	Psmb6	>sp|Q60692|PSB6_MOUSE Proteasome subunit beta type-6 OS=Mus musculus GN=Psmb6 PE=1 SV=3	1	5	21.8	25.378	238	2.7616e-48	375300	775210	701840	715720	1022700	1021600	848900	555810	1080100	1260
Q60710	SAM domain and HD domain-containing protein 1	Samhd1	>sp|Q60710|SAMH1_MOUSE Deoxynucleoside triphosphate triphosphohydrolase SAMHD1 OS=Mus musculus GN=Samhd1 PE=1 SV=2	1	14	31.9	72.65	627	5.4346e-166	243310	256160	368380	450610	214410	358780	144640	72137	116940	1261
Q60737	Casein kinase II subunit alpha	Csnk2a1	>sp|Q60737|CSK21_MOUSE Casein kinase II subunit alpha OS=Mus musculus GN=Csnk2a1 PE=1 SV=2	1	5	18.4	45.133	391	2.4259e-14	0	14281	18079	0	21506	36382	0	0	12444	1262
Q60739	BAG family molecular chaperone regulator 1	Bag1	>sp|Q60739|BAG1_MOUSE BAG family molecular chaperone regulator 1 OS=Mus musculus GN=Bag1 PE=1 SV=3	1	4	13.5	39.74	355	5.8665e-15	39258	29527	17228	50257	40578	15993	21894	20903	23093	1263
Q60749	KH domain-containing, RNA-binding, signal transduction-associated protein 1	Khdrbs1	>sp|Q60749|KHDR1_MOUSE KH domain-containing, RNA-binding, signal transduction-associated protein 1 OS=Mus musculus GN=Khdrbs1 PE=1 SV=2	1	2	5.4	48.37	443	1.3653e-08	30200	18140	0	23134	31606	13774	17956	25990	0	1264
Q60787	Lymphocyte cytosolic protein 2	Lcp2	>sp|Q60787|LCP2_MOUSE Lymphocyte cytosolic protein 2 OS=Mus musculus GN=Lcp2 PE=1 SV=2	1	2	3.6	60.238	533	0.00045079	8069.4	0	0	0	0	0	0	0	0	1265
Q60847	Collagen alpha-1(XII) chain	Col12a1	>sp|Q60847|COCA1_MOUSE Collagen alpha-1(XII) chain OS=Mus musculus GN=Col12a1 PE=2 SV=3	1	77	32.6	340.21	3120	0	3957500	4760600	4145100	4382900	4902300	5396600	4461500	1352900	5357400	1266
Q60854	Serpin B6	Serpinb6	>sp|Q60854|SPB6_MOUSE Serpin B6 OS=Mus musculus GN=Serpinb6 PE=1 SV=1	1	17	50.3	42.598	378	0	2324700	2539400	3692200	2587200	1720200	2170300	3310900	2787700	2285700	1267
Q60864	Stress-induced-phosphoprotein 1	Stip1	>sp|Q60864|STIP1_MOUSE Stress-induced-phosphoprotein 1 OS=Mus musculus GN=Stip1 PE=1 SV=1	1	18	37.2	62.581	543	3.9395e-119	441360	443470	335500	416950	578100	268850	340670	577970	349310	1268
Q60865	Caprin-1	Caprin1	>sp|Q60865|CAPR1_MOUSE Caprin-1 OS=Mus musculus GN=Caprin1 PE=1 SV=2	1	2	3.3	78.168	707	1.9562e-31	0	49665	27825	0	24632	0	0	25359	19092	1269
Q60870	Receptor expression-enhancing protein 5	Reep5	>sp|Q60870|REEP5_MOUSE Receptor expression-enhancing protein 5 OS=Mus musculus GN=Reep5 PE=1 SV=1	1	2	10.3	21.05	185	9.7574e-07	55877	111470	469140	89373	135300	123810	374540	444910	295830	1270
Q8BMJ3;Q60872;Q3UTA4;Q3TQZ4;M0QWL1;J3QQ02;J3QPI8;J3QP87;J3QNT6;J3QPQ5;Q8BX20;Q3UT53;J3QMW5;D3Z367	Eukaryotic translation initiation factor 1A, X-chromosomal;Eukaryotic translation initiation factor 1A	Eif1ax;Eif1a;Gm2016;LOC100861898;Gm2056;Gm6803;Gm2035;Gm5039	>sp|Q8BMJ3|IF1AX_MOUSE Eukaryotic translation initiation factor 1A, X-chromosomal OS=Mus musculus GN=Eif1ax PE=2 SV=3;>sp|Q60872|IF1A_MOUSE Eukaryotic translation initiation factor 1A OS=Mus musculus GN=Eif1a PE=2 SV=3;>tr|Q3UTA4|Q3UTA4_MOUSE Protein Gm830	14	4	26.4	16.46	144	1.9313e-28	151070	236860	334730	352800	439480	232850	322490	248040	281780	1271
Q60930	Voltage-dependent anion-selective channel protein 2	Vdac2	>sp|Q60930|VDAC2_MOUSE Voltage-dependent anion-selective channel protein 2 OS=Mus musculus GN=Vdac2 PE=1 SV=2	1	9	34.6	31.732	295	5.8712e-86	1602700	1022000	1015600	777040	1754300	1276800	1271000	1168200	1424100	1272
Q60931	Voltage-dependent anion-selective channel protein 3	Vdac3	>sp|Q60931|VDAC3_MOUSE Voltage-dependent anion-selective channel protein 3 OS=Mus musculus GN=Vdac3 PE=1 SV=1	1	6	22.6	30.752	283	1.365e-22	676910	718210	332870	713030	707150	690500	422990	587480	724090	1273
Q60932	Voltage-dependent anion-selective channel protein 1	Vdac1	>sp|Q60932|VDAC1_MOUSE Voltage-dependent anion-selective channel protein 1 OS=Mus musculus GN=Vdac1 PE=1 SV=3	1	12	55.7	32.351	296	2.4131e-119	4569200	2866100	3288100	1991300	6084800	3305300	3936800	4667100	5825500	1274
Q60934	Glutamate receptor ionotropic, kainate 1	Grik1	>sp|Q60934|GRIK1_MOUSE Glutamate receptor ionotropic, kainate 1 OS=Mus musculus GN=Grik1 PE=2 SV=2	1	1	1.8	95.201	836	0.00067426	0	0	0	192500	0	0	0	0	0	1275
Q60972	Histone-binding protein RBBP4	Rbbp4	>sp|Q60972|RBBP4_MOUSE Histone-binding protein RBBP4 OS=Mus musculus GN=Rbbp4 PE=1 SV=5	1	8	22.1	47.655	425	3.3182e-41	183470	142000	160530	139430	264950	208660	131240	136760	274600	1276
Q60973	Histone-binding protein RBBP7	Rbbp7	>sp|Q60973|RBBP7_MOUSE Histone-binding protein RBBP7 OS=Mus musculus GN=Rbbp7 PE=1 SV=1	1	6	12.5	47.789	425	4.2982e-27	0	0	0	17196	0	0	0	0	0	1277
Q60994	Adiponectin	Adipoq	>sp|Q60994|ADIPO_MOUSE Adiponectin OS=Mus musculus GN=Adipoq PE=1 SV=2	1	6	25.5	26.809	247	1.8454e-139	2242700	1711500	1828400	1790100	1300700	1430400	2281200	1533900	1835700	1278
Q61001	Laminin subunit alpha-5	Lama5	>sp|Q61001|LAMA5_MOUSE Laminin subunit alpha-5 OS=Mus musculus GN=Lama5 PE=1 SV=4	1	4	1.6	404.05	3718	9.6323e-29	4214.5	10255	0	5263.7	10926	12050	4781.7	5101.1	0	1279
Q61033	Lamina-associated polypeptide 2, isoforms alpha/zeta	Tmpo	>sp|Q61033|LAP2A_MOUSE Lamina-associated polypeptide 2, isoforms alpha/zeta OS=Mus musculus GN=Tmpo PE=1 SV=4	1	5	11.3	75.167	693	6.4044e-20	107460	220280	244280	91606	189180	117250	98669	83146	140070	1280
Q61035;Q99KK9	Histidine--tRNA ligase, cytoplasmic	Hars	>sp|Q61035|SYHC_MOUSE Histidine--tRNA ligase, cytoplasmic OS=Mus musculus GN=Hars PE=1 SV=2	2	6	14.7	57.432	509	1.3243e-36	31355	86659	22746	56834	77156	55151	29174	15952	65969	1281
Q61074	Protein phosphatase 1G	Ppm1g	>sp|Q61074|PPM1G_MOUSE Protein phosphatase 1G OS=Mus musculus GN=Ppm1g PE=1 SV=3	1	2	4.4	58.727	542	0.00016471	244390	236410	1943500	213140	287880	0	632020	349930	274680	1282
Q61081	Hsp90 co-chaperone Cdc37	Cdc37	>sp|Q61081|CDC37_MOUSE Hsp90 co-chaperone Cdc37 OS=Mus musculus GN=Cdc37 PE=1 SV=1	1	2	7.4	44.593	379	1.4523e-05	0	0	0	0	0	0	12091	13671	12845	1283
Q61093	Cytochrome b-245 heavy chain	Cybb	>sp|Q61093|CY24B_MOUSE Cytochrome b-245 heavy chain OS=Mus musculus GN=Cybb PE=1 SV=1	1	1	1.8	65.304	570	7.7863e-20	0	0	0	0	0	2862.7	0	0	0	1284
Q61096	Myeloblastin	Prtn3	>sp|Q61096|PRTN3_MOUSE Myeloblastin OS=Mus musculus GN=Prtn3 PE=1 SV=2	1	2	7.9	27.625	254	8.3e-05	0	0	0	0	13587	0	0	0	0	1285
Q61129	Complement factor I;Complement factor I heavy chain;Complement factor I light chain	Cfi	>sp|Q61129|CFAI_MOUSE Complement factor I OS=Mus musculus GN=Cfi PE=1 SV=3	1	4	7.5	67.26	603	3.9311e-29	44317	23610	42802	26063	8259.6	13686	30007	56350	22534	1286
Q61133	Glutathione S-transferase theta-2	Gstt2	>sp|Q61133|GSTT2_MOUSE Glutathione S-transferase theta-2 OS=Mus musculus GN=Gstt2 PE=1 SV=4	1	3	13.1	27.634	244	2.6204e-07	19834	34625	17054	0	0	0	0	0	0	1287
Q61147;CON__ENSEMBL:ENSBTAP00000031900	Ceruloplasmin	Cp	>sp|Q61147|CERU_MOUSE Ceruloplasmin OS=Mus musculus GN=Cp PE=1 SV=2	2	21	28.2	121.15	1061	2.2867e-98	681930	685890	601440	370560	213770	284610	351460	286400	253410	1288
Q61160	Protein FADD	Fadd	>sp|Q61160|FADD_MOUSE FAS-associated death domain protein OS=Mus musculus GN=Fadd PE=1 SV=1	1	1	9.3	22.96	205	5.0224e-05	0	0	0	5618.5	0	0	0	0	0	1289
Q61164	Transcriptional repressor CTCF	Ctcf	>sp|Q61164|CTCF_MOUSE Transcriptional repressor CTCF OS=Mus musculus GN=Ctcf PE=1 SV=2	1	1	2.4	83.745	736	6.0499e-20	0	0	0	0	0	9582.3	0	0	0	1290
Q61166	Microtubule-associated protein RP/EB family member 1	Mapre1	>sp|Q61166|MARE1_MOUSE Microtubule-associated protein RP/EB family member 1 OS=Mus musculus GN=Mapre1 PE=1 SV=3	1	9	43.7	30.016	268	2.3075e-37	410880	418620	277780	383100	393770	317510	286610	229980	260610	1291
Q61171	Peroxiredoxin-2	Prdx2	>sp|Q61171|PRDX2_MOUSE Peroxiredoxin-2 OS=Mus musculus GN=Prdx2 PE=1 SV=3	1	8	39.4	21.778	198	3.9814e-102	7171600	4800900	3428100	5989400	8505000	7542000	5951700	5308600	7190200	1292
Q61176	Arginase-1	Arg1	>sp|Q61176|ARGI1_MOUSE Arginase-1 OS=Mus musculus GN=Arg1 PE=1 SV=1	1	11	44.6	34.807	323	6.7762e-52	162560	153790	212840	137650	57676	40841	17436	9818.4	21836	1293
Q61205	Platelet-activating factor acetylhydrolase IB subunit gamma	Pafah1b3	>sp|Q61205|PA1B3_MOUSE Platelet-activating factor acetylhydrolase IB subunit gamma OS=Mus musculus GN=Pafah1b3 PE=1 SV=1	1	2	7.3	25.853	232	2.3036e-09	25585	31965	0	25006	36703	29226	29085	23631	21600	1294
Q61206	Platelet-activating factor acetylhydrolase IB subunit beta	Pafah1b2	>sp|Q61206|PA1B2_MOUSE Platelet-activating factor acetylhydrolase IB subunit beta OS=Mus musculus GN=Pafah1b2 PE=1 SV=2	1	2	12.2	25.581	229	9.2273e-08	129740	128010	96495	168040	231710	107560	144360	120510	118740	1295
Q61207	Sulfated glycoprotein 1	Psap	>sp|Q61207|SAP_MOUSE Prosaposin OS=Mus musculus GN=Psap PE=1 SV=2	1	8	14	61.422	557	2.5168e-110	15283000	15562000	16013000	19082000	2980900	6923700	3342000	3947800	2971000	1296
Q61233	Plastin-2	Lcp1	>sp|Q61233|PLSL_MOUSE Plastin-2 OS=Mus musculus GN=Lcp1 PE=1 SV=4	1	34	66.5	70.148	627	0	2646800	3359700	2711300	2583100	2217600	1221400	621160	630380	554550	1297
Q61247	Alpha-2-antiplasmin	Serpinf2	>sp|Q61247|A2AP_MOUSE Alpha-2-antiplasmin OS=Mus musculus GN=Serpinf2 PE=1 SV=1	1	10	24	54.971	491	1.5352e-26	233420	188760	128210	155500	83043	63472	212110	226140	187260	1298
Q61282	Aggrecan core protein	Acan	>sp|Q61282|PGCA_MOUSE Aggrecan core protein OS=Mus musculus GN=Acan PE=1 SV=2	1	4	2.7	221.94	2132	2.4082e-15	13784	25141	39639	42562	39277	43850	34874	35330	46291	1300
Q61292	Laminin subunit beta-2	Lamb2	>sp|Q61292|LAMB2_MOUSE Laminin subunit beta-2 OS=Mus musculus GN=Lamb2 PE=1 SV=2	1	15	11	196.58	1799	4.9065e-36	100440	112930	140460	90143	135890	151530	170440	150460	148600	1301
Q61316	Heat shock 70 kDa protein 4	Hspa4	>sp|Q61316|HSP74_MOUSE Heat shock 70 kDa protein 4 OS=Mus musculus GN=Hspa4 PE=1 SV=1	1	14	23.8	94.132	841	1.5145e-176	230870	194070	228440	338830	186730	229230	188380	168950	295590	1302
Q61335	B-cell receptor-associated protein 31	Bcap31	>sp|Q61335|BAP31_MOUSE B-cell receptor-associated protein 31 OS=Mus musculus GN=Bcap31 PE=1 SV=4	1	3	8.6	27.956	245	8.6625e-08	20732	0	46400	10245	10057	24248	25561	31194	22668	1303
Q61362	Chitinase-3-like protein 1	Chi3l1	>sp|Q61362|CH3L1_MOUSE Chitinase-3-like protein 1 OS=Mus musculus GN=Chi3l1 PE=1 SV=3	1	11	33.7	43.893	389	1.9276e-50	78241	105190	52104	69697	255650	26538	0	0	0	1304
Q61398	Procollagen C-endopeptidase enhancer 1	Pcolce	>sp|Q61398|PCOC1_MOUSE Procollagen C-endopeptidase enhancer 1 OS=Mus musculus GN=Pcolce PE=1 SV=2	1	2	5.3	50.167	468	2.0283e-07	0	0	0	0	0	0	0	0	17043	1305
Q61425	Hydroxyacyl-coenzyme A dehydrogenase, mitochondrial	Hadh	>sp|Q61425|HCDH_MOUSE Hydroxyacyl-coenzyme A dehydrogenase, mitochondrial OS=Mus musculus GN=Hadh PE=1 SV=2	1	9	39.2	34.463	314	7.3748e-42	518950	343430	539410	183980	546350	753960	595750	437220	1056600	1306
Q61495	Desmoglein-1-alpha	Dsg1a	>sp|Q61495|DSG1A_MOUSE Desmoglein-1-alpha OS=Mus musculus GN=Dsg1a PE=2 SV=2	1	23	27.8	114.6	1057	0	1275400	719670	691470	1138600	1577600	1074200	1665700	1698300	1366200	1307
Q61508	Extracellular matrix protein 1	Ecm1	>sp|Q61508|ECM1_MOUSE Extracellular matrix protein 1 OS=Mus musculus GN=Ecm1 PE=1 SV=2	1	3	6.8	62.832	559	2.8201e-10	0	23330	34099	0	14471	0	22261	74249	30754	1308
Q61543	Golgi apparatus protein 1	Glg1	>sp|Q61543|GSLG1_MOUSE Golgi apparatus protein 1 OS=Mus musculus GN=Glg1 PE=1 SV=1	1	2	2	133.73	1175	1.221e-07	45693	21124	14454	19749	11803	42075	0	7217.4	11214	1309
Q61545	RNA-binding protein EWS	Ewsr1	>sp|Q61545|EWS_MOUSE RNA-binding protein EWS OS=Mus musculus GN=Ewsr1 PE=1 SV=2	1	5	9.9	68.461	655	9.4058e-24	114300	115340	41052	89679	52219	93589	118900	102150	35957	1310
Q61553	Fascin	Fscn1	>sp|Q61553|FSCN1_MOUSE Fascin OS=Mus musculus GN=Fscn1 PE=1 SV=4	1	6	15.2	54.507	493	7.4157e-21	48093	84997	28004	121450	58939	68133	10554	13592	14667	1311
Q61554;Q61555	Fibrillin-1	Fbn1	>sp|Q61554|FBN1_MOUSE Fibrillin-1 OS=Mus musculus GN=Fbn1 PE=1 SV=1	2	36	17.3	312.26	2871	6.7295e-219	2338400	2139600	2722500	2627800	3170100	2558500	2937100	2932800	2430500	1312
Q61559	IgG receptor FcRn large subunit p51	Fcgrt	>sp|Q61559|FCGRN_MOUSE IgG receptor FcRn large subunit p51 OS=Mus musculus GN=Fcgrt PE=1 SV=1	1	2	3	40.092	365	2.617e-05	0	0	0	0	11321	8528.8	0	0	0	1313
Q61576	Peptidyl-prolyl cis-trans isomerase FKBP10	Fkbp10	>sp|Q61576|FKB10_MOUSE Peptidyl-prolyl cis-trans isomerase FKBP10 OS=Mus musculus GN=Fkbp10 PE=1 SV=2	1	4	8.1	64.697	581	6.8439e-14	43492	38154	24099	74949	53118	52251	21563	12207	23693	1314
Q61598	Rab GDP dissociation inhibitor beta	Gdi2	>sp|Q61598|GDIB_MOUSE Rab GDP dissociation inhibitor beta OS=Mus musculus GN=Gdi2 PE=1 SV=1	1	23	55.7	50.537	445	0	1909600	2317900	1774800	1935100	1757100	986550	1383800	1556400	1831400	1315
Q61599	Rho GDP-dissociation inhibitor 2	Arhgdib	>sp|Q61599|GDIR2_MOUSE Rho GDP-dissociation inhibitor 2 OS=Mus musculus GN=Arhgdib PE=1 SV=3	1	9	58	22.851	200	7.8295e-166	1191100	1905500	1040700	1163800	926420	729340	487780	295680	328110	1316
Q61635		Ifi47	>tr|Q61635|Q61635_MOUSE GTP-binding protein OS=Mus musculus GN=Ifi47 PE=1 SV=1	1	1	2.4	46.784	420	0.00021318	0	0	0	8927.4	0	0	0	0	0	1317
Q61646	Haptoglobin;Haptoglobin alpha chain;Haptoglobin beta chain	Hp	>sp|Q61646|HPT_MOUSE Haptoglobin OS=Mus musculus GN=Hp PE=1 SV=1	1	13	37.5	38.752	347	8.1135e-168	39948	3800200	3213700	516420	1174600	17376	9393.4	0	18683	1318
Q61656	Probable ATP-dependent RNA helicase DDX5	Ddx5	>sp|Q61656|DDX5_MOUSE Probable ATP-dependent RNA helicase DDX5 OS=Mus musculus GN=Ddx5 PE=1 SV=2	1	17	30.1	69.289	614	3.9721e-78	460150	524760	481660	582810	954330	508930	518790	597040	578940	1319
Q61686	Chromobox protein homolog 5	Cbx5	>sp|Q61686|CBX5_MOUSE Chromobox protein homolog 5 OS=Mus musculus GN=Cbx5 PE=1 SV=1	1	2	11	22.186	191	1.4471e-06	16024	20993	23888	31390	103590	32394	18181	23055	22122	1320
Q61702	Inter-alpha-trypsin inhibitor heavy chain H1	Itih1	>sp|Q61702|ITIH1_MOUSE Inter-alpha-trypsin inhibitor heavy chain H1 OS=Mus musculus GN=Itih1 PE=1 SV=2	1	4	6.7	101.07	907	1.5846e-17	27119	22355	33703	31864	9840.9	34283	50332	34386	14726	1321
Q61703;CON__Q9TRI1	Inter-alpha-trypsin inhibitor heavy chain H2	Itih2	>sp|Q61703|ITIH2_MOUSE Inter-alpha-trypsin inhibitor heavy chain H2 OS=Mus musculus GN=Itih2 PE=1 SV=1	2	5	8.5	105.93	946	5.0565e-12	45589	45665	46460	32908	38418	22871	21176	25845	21272	1322
Q61711	Bone sialoprotein 2	Ibsp	>sp|Q61711|SIAL_MOUSE Bone sialoprotein 2 OS=Mus musculus GN=Ibsp PE=2 SV=2	1	2	3.1	35.734	324	3.4301e-05	89173	0	17244	0	46797	0	156070	13107	15368	1324
Q61735	Leukocyte surface antigen CD47	Cd47	>sp|Q61735|CD47_MOUSE Leukocyte surface antigen CD47 OS=Mus musculus GN=Cd47 PE=1 SV=2	1	1	4.6	33.097	303	9.4698e-05	0	0	0	0	0	0	0	0	9629.5	1325
Q61739	Integrin alpha-6;Integrin alpha-6 heavy chain;Integrin alpha-6 light chain	Itga6	>sp|Q61739|ITA6_MOUSE Integrin alpha-6 OS=Mus musculus GN=Itga6 PE=1 SV=3	1	9	10.7	122.16	1091	7.8935e-57	692810	382660	419050	617940	595150	675480	791750	477050	610230	1326
Q61753	D-3-phosphoglycerate dehydrogenase	Phgdh	>sp|Q61753|SERA_MOUSE D-3-phosphoglycerate dehydrogenase OS=Mus musculus GN=Phgdh PE=1 SV=3	1	7	14.8	56.585	533	2.6547e-110	89630	118000	63134	122780	147240	148450	213140	157000	186990	1327
Q61768;P28738;P33175	Kinesin-1 heavy chain	Kif5b	>sp|Q61768|KINH_MOUSE Kinesin-1 heavy chain OS=Mus musculus GN=Kif5b PE=1 SV=3	3	12	16.5	109.55	963	6.0071e-65	60202	36328	35332	81914	57415	78949	71822	57471	46748	1328
Q61781;Q8CCX5;CON__Q8N1A0;CON__Q7Z3Y9	Keratin, type I cytoskeletal 14	Krt14	>sp|Q61781|K1C14_MOUSE Keratin, type I cytoskeletal 14 OS=Mus musculus GN=Krt14 PE=1 SV=2	4	51	91.9	52.866	484	0	117540000	85727000	111920000	107930000	156660000	91973000	52418000	38902000	43647000	1329
776;436777;436778;436779;436780;436781;436782;436783;436784;436785;436786;436787;436788;436789;436790;436791;436792;436793;436794;436795;436796;436797;436798;436799;436800;436801;436802;436803;436804;436805;436806;436807;436808;436809;436810;436811;436812;436813;436814;436815;436816;436817;436818;436819;436820;436821;436822;436823;436824;436825;436826;436827;436828;436829;436830;436831;436832;436…
Q61792	LIM and SH3 domain protein 1	Lasp1	>sp|Q61792|LASP1_MOUSE LIM and SH3 domain protein 1 OS=Mus musculus GN=Lasp1 PE=1 SV=1	1	8	31.9	29.994	263	2.9746e-66	587070	569310	667680	367740	313860	501130	471030	504560	442470	1330
Q61823	Programmed cell death protein 4	Pdcd4	>sp|Q61823|PDCD4_MOUSE Programmed cell death protein 4 OS=Mus musculus GN=Pdcd4 PE=1 SV=1	1	4	14.9	51.702	469	2.6221e-10	0	0	5347.6	4619	8461.7	4858.9	35750	0	0	1331
Q61830	Macrophage mannose receptor 1	Mrc1	>sp|Q61830|MRC1_MOUSE Macrophage mannose receptor 1 OS=Mus musculus GN=Mrc1 PE=1 SV=2	1	13	10.4	164.98	1456	8.4914e-75	210400	265190	288340	70418	214350	116000	108510	59242	123980	1332
Q61838;Q6GQT1	Alpha-2-macroglobulin;Alpha-2-macroglobulin 165 kDa subunit;Alpha-2-macroglobulin 35 kDa subunit	A2m	>sp|Q61838|PZP_MOUSE Pregnancy zone protein OS=Mus musculus GN=Pzp PE=1 SV=3	2	42	35.4	165.85	1495	0	4477300	7436700	6917000	3385900	1958100	3159100	7037700	4870300	6032000	1333
Q61878	Bone marrow proteoglycan;Eosinophil granule major basic protein	Prg2	>sp|Q61878|PRG2_MOUSE Bone marrow proteoglycan OS=Mus musculus GN=Prg2 PE=1 SV=1	1	4	22.9	24.255	223	9.9087e-19	1454900	1500300	3030300	4648600	1458900	1034300	440960	620750	663270	1334
Q61879	Myosin-10	Myh10	>sp|Q61879|MYH10_MOUSE Myosin-10 OS=Mus musculus GN=Myh10 PE=1 SV=2	1	22	13	228.99	1976	5.8304e-227	9663.8	11575	9113.9	13397	9517.5	13417	12592	10530	13299	1335
Q61900	Submaxillary gland androgen-regulated protein 3A	Smr3a	>sp|Q61900|SMR3A_MOUSE Submaxillary gland androgen-regulated protein 3A OS=Mus musculus GN=Smr3a PE=2 SV=1	1	1	8.2	15.544	147	2.2004e-06	0	0	0	0	10907	0	0	0	0	1337
Q61937;E9Q5T3	Nucleophosmin	Npm1;Gm5611	>sp|Q61937|NPM_MOUSE Nucleophosmin OS=Mus musculus GN=Npm1 PE=1 SV=1;>tr|E9Q5T3|E9Q5T3_MOUSE Protein Gm5611 OS=Mus musculus GN=Gm5611 PE=4 SV=2	2	7	31.8	32.56	292	1.0766e-115	728410	1552600	1455900	1057200	858500	1112200	834160	1637300	1066200	1338
Q61990;P57722	Poly(rC)-binding protein 2;Poly(rC)-binding protein 3	Pcbp2;Pcbp3	>sp|Q61990|PCBP2_MOUSE Poly(rC)-binding protein 2 OS=Mus musculus GN=Pcbp2 PE=1 SV=1;>sp|P57722|PCBP3_MOUSE Poly(rC)-binding protein 3 OS=Mus musculus GN=Pcbp3 PE=1 SV=3	2	5	19.1	38.221	362	1.7503e-114	0	153480	153370	138450	214870	216300	131110	119770	92863	1339
Q62000	Mimecan	Ogn	>sp|Q62000|MIME_MOUSE Mimecan OS=Mus musculus GN=Ogn PE=1 SV=1	1	13	47	34.012	298	0	5128500	4957500	5253000	6897700	5709100	10151000	10913000	6727000	12557000	1340
Q62009;CON__Q2KJC7	Periostin	Postn	>sp|Q62009|POSTN_MOUSE Periostin OS=Mus musculus GN=Postn PE=1 SV=2	2	32	47.7	93.142	838	0	5855300	6643200	7799700	6883400	5678100	10686000	1966800	2281300	1479400	1341
Q62048	Astrocytic phosphoprotein PEA-15	Pea15	>sp|Q62048|PEA15_MOUSE Astrocytic phosphoprotein PEA-15 OS=Mus musculus GN=Pea15 PE=1 SV=1	1	5	62.3	15.054	130	2.34e-59	229190	172190	212880	125810	329680	295320	317330	328180	285960	1342
Q62059	Versican core protein	Vcan	>sp|Q62059|CSPG2_MOUSE Versican core protein OS=Mus musculus GN=Vcan PE=1 SV=2	1	3	1.3	366.78	3357	9.8117e-66	20157	10797	17873	39150	25786	20853	92055	98955	56157	1343
Q62093	Serine/arginine-rich splicing factor 2	Srsf2	>sp|Q62093|SRSF2_MOUSE Serine/arginine-rich splicing factor 2 OS=Mus musculus GN=Srsf2 PE=1 SV=4	1	4	21.7	25.476	221	1.1429e-47	2560400	1863000	2113300	449360	3193300	1810300	1334800	2120300	2529700	1345
Q62159	Rho-related GTP-binding protein RhoC	Rhoc	>sp|Q62159|RHOC_MOUSE Rho-related GTP-binding protein RhoC OS=Mus musculus GN=Rhoc PE=1 SV=2	1	8	37.8	22.006	193	5.2065e-69	0	0	0	0	0	0	0	15140	0	1347
Q62165	Dystroglycan;Alpha-dystroglycan;Beta-dystroglycan	Dag1	>sp|Q62165|DAG1_MOUSE Dystroglycan OS=Mus musculus GN=Dag1 PE=1 SV=4	1	2	2.8	96.904	893	0.00012816	26377	0	13026	0	21376	17283	32584	19623	35840	1348
Q62167;P16381	ATP-dependent RNA helicase DDX3X;Putative ATP-dependent RNA helicase Pl10	Ddx3x;D1Pas1	>sp|Q62167|DDX3X_MOUSE ATP-dependent RNA helicase DDX3X OS=Mus musculus GN=Ddx3x PE=1 SV=3;>sp|P16381|DDX3L_MOUSE Putative ATP-dependent RNA helicase Pl10 OS=Mus musculus GN=D1Pas1 PE=1 SV=1	2	17	34.1	73.101	662	0	454180	443540	346670	721090	686830	938680	409760	451910	483490	1349
Q62186	Translocon-associated protein subunit delta	Ssr4	>sp|Q62186|SSRD_MOUSE Translocon-associated protein subunit delta OS=Mus musculus GN=Ssr4 PE=1 SV=1	1	4	30.8	18.936	172	1.3109e-32	381060	558700	274580	387640	287990	358800	227700	156400	161820	1350
Q62187	Transcription termination factor 1	Ttf1	>sp|Q62187|TTF1_MOUSE Transcription termination factor 1 OS=Mus musculus GN=Ttf1 PE=1 SV=2	1	3	4.3	97.721	859	4.1984e-05	0	0	0	145550	0	0	0	0	0	1351
Q62188	Dihydropyrimidinase-related protein 3	Dpysl3	>sp|Q62188|DPYL3_MOUSE Dihydropyrimidinase-related protein 3 OS=Mus musculus GN=Dpysl3 PE=1 SV=1	1	17	41.2	61.936	570	1.0731e-207	210980	372430	338550	279100	378690	347670	324170	290520	219640	1352
Q62189;F8VQ88	U1 small nuclear ribonucleoprotein A	Snrpa	>sp|Q62189|SNRPA_MOUSE U1 small nuclear ribonucleoprotein A OS=Mus musculus GN=Snrpa PE=1 SV=3	2	5	17.4	31.835	287	2.1696e-14	202390	89855	169060	95379	195850	888730	104890	168440	235060	1353
Q62234	Myomesin-1	Myom1	>sp|Q62234|MYOM1_MOUSE Myomesin-1 OS=Mus musculus GN=Myom1 PE=1 SV=2	1	6	4.4	185.46	1667	4.0798e-20	35166	24371	62324	15750	16858	29592	20595	49920	83623	1354
Q62241	U1 small nuclear ribonucleoprotein C	Snrpc	>sp|Q62241|RU1C_MOUSE U1 small nuclear ribonucleoprotein C OS=Mus musculus GN=Snrpc PE=1 SV=1	1	2	18.9	17.364	159	1.4159e-36	127170	63556	64595	0	82034	60480	0	0	85108	1355
Q62261	Spectrin beta chain, non-erythrocytic 1	Sptbn1	>sp|Q62261|SPTB2_MOUSE Spectrin beta chain, non-erythrocytic 1 OS=Mus musculus GN=Sptbn1 PE=1 SV=2	1	58	33.6	274.22	2363	0	1072100	1118900	996640	1035500	1037200	1108000	929760	1008300	952430	1356
Q62266	Cornifin-A	Sprr1a	>sp|Q62266|SPR1A_MOUSE Cornifin-A OS=Mus musculus GN=Sprr1a PE=1 SV=1	1	6	70.1	15.765	144	8.4357e-29	480980	882440	970080	1045200	310570	218350	126800	95792	267380	1357
Q62267	Cornifin-B	Sprr1b	>sp|Q62267|SPR1B_MOUSE Cornifin-B OS=Mus musculus GN=Sprr1b PE=2 SV=1	1	4	40.5	16.636	153	3.1993e-18	1882700	977680	682760	1140500	924660	409230	135490	115200	120550	1358
Q62318	Transcription intermediary factor 1-beta	Trim28	>sp|Q62318|TIF1B_MOUSE Transcription intermediary factor 1-beta OS=Mus musculus GN=Trim28 PE=1 SV=3	1	6	9.1	88.846	834	1.7291e-24	23291	30084	9455.1	46214	30457	35594	43872	50373	86044	1359
Q62348	Translin	Tsn	>sp|Q62348|TSN_MOUSE Translin OS=Mus musculus GN=Tsn PE=1 SV=1	1	8	38.6	26.201	228	5.149e-60	605710	571620	340380	565060	491900	438470	420690	357560	246820	1360
Q62351	Transferrin receptor protein 1	Tfrc	>sp|Q62351|TFR1_MOUSE Transferrin receptor protein 1 OS=Mus musculus GN=Tfrc PE=1 SV=1	1	2	2.6	85.73	763	0.00047268	0	0	0	0	1559.7	0	0	0	0	1361
Q62376	U1 small nuclear ribonucleoprotein 70 kDa	Snrnp70	>sp|Q62376|RU17_MOUSE U1 small nuclear ribonucleoprotein 70 kDa OS=Mus musculus GN=Snrnp70 PE=1 SV=2	1	2	6.2	51.991	448	3.5856e-05	0	11480	0	0	23221	0	0	0	0	1362
Q62393	Tumor protein D52	Tpd52	>sp|Q62393|TPD52_MOUSE Tumor protein D52 OS=Mus musculus GN=Tpd52 PE=1 SV=2	1	9	48.2	24.313	224	1.0086e-106	783560	915290	469140	1103400	478230	500230	496620	356540	364100	1363
Q62418	Drebrin-like protein	Dbnl	>sp|Q62418|DBNL_MOUSE Drebrin-like protein OS=Mus musculus GN=Dbnl PE=1 SV=2	1	9	28.4	48.699	436	2.8548e-59	68696	81828	103210	94632	90692	81697	99785	99056	71197	1364
Q62419;Q62421;Q62420	Endophilin-A2	Sh3gl1	>sp|Q62419|SH3G1_MOUSE Endophilin-A2 OS=Mus musculus GN=Sh3gl1 PE=1 SV=1	3	4	12.2	41.518	368	1.2969e-08	0	8423.5	33874	0	6390.6	0	0	0	7130.1	1365
Q62422	Osteoclast-stimulating factor 1	Ostf1	>sp|Q62422|OSTF1_MOUSE Osteoclast-stimulating factor 1 OS=Mus musculus GN=Ostf1 PE=1 SV=2	1	6	38.6	23.782	215	9.9388e-100	909110	1020300	880060	928710	1031300	697720	658430	884990	525590	1366
Q62425	NADH dehydrogenase [ubiquinone] 1 alpha subcomplex subunit 4	Ndufa4	>sp|Q62425|NDUA4_MOUSE Cytochrome c oxidase subunit NDUFA4 OS=Mus musculus GN=Ndufa4 PE=1 SV=2	1	6	47.6	9.3267	82	1.6452e-33	1212200	1306900	2051200	2458800	1714800	1845800	1983800	2178200	1615300	1367
Q62426	Cystatin-B	Cstb	>sp|Q62426|CYTB_MOUSE Cystatin-B OS=Mus musculus GN=Cstb PE=1 SV=1	1	5	75.5	11.045	98	3.5905e-42	5585000	4837100	4785200	6974600	3589200	2214600	1211700	1497400	1694200	1368
Q62433	Protein NDRG1	Ndrg1	>sp|Q62433|NDRG1_MOUSE Protein NDRG1 OS=Mus musculus GN=Ndrg1 PE=1 SV=1	1	7	27.9	43.008	394	4.622e-27	203390	138150	115820	100530	142250	95343	144790	128390	108870	1369
Q62446	Peptidyl-prolyl cis-trans isomerase FKBP3	Fkbp3	>sp|Q62446|FKBP3_MOUSE Peptidyl-prolyl cis-trans isomerase FKBP3 OS=Mus musculus GN=Fkbp3 PE=1 SV=2	1	8	34.4	25.147	224	5.7616e-86	613850	299900	502560	870590	722200	538410	971130	1296000	937570	1370
Q62448	Eukaryotic translation initiation factor 4 gamma 2	Eif4g2	>sp|Q62448|IF4G2_MOUSE Eukaryotic translation initiation factor 4 gamma 2 OS=Mus musculus GN=Eif4g2 PE=1 SV=2	1	2	2.1	102.1	906	4.2724e-06	0	0	0	0	0	0	0	0	17024	1371
Q62465	Synaptic vesicle membrane protein VAT-1 homolog	Vat1	>sp|Q62465|VAT1_MOUSE Synaptic vesicle membrane protein VAT-1 homolog OS=Mus musculus GN=Vat1 PE=1 SV=3	1	17	50.7	43.096	406	3.7742e-218	2775200	1895600	2245000	1850400	2273000	2074400	1493700	1283900	2699900	1372
Q62507	Cochlin	Coch	>sp|Q62507|COCH_MOUSE Cochlin OS=Mus musculus GN=Coch PE=1 SV=2	1	12	24.6	59.949	552	1.3165e-139	281340	158150	86078	151340	202830	115160	792530	343340	573740	1373
Q62523	Zyxin	Zyx	>sp|Q62523|ZYX_MOUSE Zyxin OS=Mus musculus GN=Zyx PE=1 SV=2	1	4	11	60.545	564	8.7752e-24	0	15712	50568	29044	44133	55562	0	47338	14528	1374
Q63810	Calcineurin subunit B type 1	Ppp3r1	>sp|Q63810|CANB1_MOUSE Calcineurin subunit B type 1 OS=Mus musculus GN=Ppp3r1 PE=1 SV=3	1	1	5.9	19.3	170	0.00041367	0	0	0	0	0	0	84846	0	0	1375
Q63829	COMM domain-containing protein 3	Commd3	>sp|Q63829|COMD3_MOUSE COMM domain-containing protein 3 OS=Mus musculus GN=Commd3 PE=1 SV=1	1	3	22.1	22.037	195	1.583e-91	27027	19819	19429	26143	61452	27626	26644	0	0	1376
Q63844	Mitogen-activated protein kinase 3	Mapk3	>sp|Q63844|MK03_MOUSE Mitogen-activated protein kinase 3 OS=Mus musculus GN=Mapk3 PE=1 SV=5	1	12	38.2	43.066	380	2.4581e-37	429810	393070	517930	406200	359380	463230	322090	317040	243890	1377
Q63850	Nuclear pore glycoprotein p62	Nup62	>sp|Q63850|NUP62_MOUSE Nuclear pore glycoprotein p62 OS=Mus musculus GN=Nup62 PE=1 SV=2	1	1	2.7	53.254	526	0.00071409	0	0	0	0	0	0	0	0	2550.5	1378
Q63870	Collagen alpha-1(VII) chain	Col7a1	>sp|Q63870|CO7A1_MOUSE Collagen alpha-1(VII) chain OS=Mus musculus GN=Col7a1 PE=1 SV=3	1	9	4.7	295.23	2944	1.011e-29	0	0	0	0	0	0	190720	132820	89100	1379
Q63918	Serum deprivation-response protein	Sdpr	>sp|Q63918|SDPR_MOUSE Serum deprivation-response protein OS=Mus musculus GN=Sdpr PE=1 SV=3	1	7	18.7	46.763	418	6.9648e-164	137480	92011	124830	136630	126950	188010	159900	80130	170840	1380
Q64010	Adapter molecule crk	Crk	>sp|Q64010|CRK_MOUSE Adapter molecule crk OS=Mus musculus GN=Crk PE=1 SV=1	1	5	22.7	33.814	304	1.9583e-14	69728	29852	81156	57455	82634	126970	41997	77647	46448	1381
Q64012	RNA-binding protein Raly	Raly	>sp|Q64012|RALY_MOUSE RNA-binding protein Raly OS=Mus musculus GN=Raly PE=1 SV=3	1	6	18.3	33.188	312	1.2859e-23	94027	102760	94010	116440	63820	186970	85191	124100	98978	1382
Q640N1;Q9D2L5	Adipocyte enhancer-binding protein 1	Aebp1	>sp|Q640N1|AEBP1_MOUSE Adipocyte enhancer-binding protein 1 OS=Mus musculus GN=Aebp1 PE=1 SV=1	2	4	5.2	128.36	1128	7.472e-18	39221	37194	37929	28282	38382	33006	20401	23989	28358	1383
Q64105	Sepiapterin reductase	Spr	>sp|Q64105|SPRE_MOUSE Sepiapterin reductase OS=Mus musculus GN=Spr PE=1 SV=1	1	12	60.5	27.883	261	1.7567e-113	418360	409220	246500	426770	327980	324510	424030	359410	241930	1384
Q64133	Amine oxidase [flavin-containing] A	Maoa	>sp|Q64133|AOFA_MOUSE Amine oxidase [flavin-containing] A OS=Mus musculus GN=Maoa PE=1 SV=3	1	3	7	59.601	526	7.6117e-06	0	15760	0	0	0	0	0	0	0	1385
Q64152	Transcription factor BTF3	Btf3	>sp|Q64152|BTF3_MOUSE Transcription factor BTF3 OS=Mus musculus GN=Btf3 PE=1 SV=3	1	6	38.2	22.031	204	1.8932e-111	1832400	1010000	591260	2280700	1146700	834210	1175800	1011100	769110	1386
Q64191	N(4)-(beta-N-acetylglucosaminyl)-L-asparaginase;Glycosylasparaginase alpha chain;Glycosylasparaginase beta chain	Aga	>sp|Q64191|ASPG_MOUSE N(4)-(beta-N-acetylglucosaminyl)-L-asparaginase OS=Mus musculus GN=Aga PE=1 SV=1	1	2	7.8	37.022	346	0.00023963	0	10664	14209	0	0	0	0	0	0	1387
Q64213	Splicing factor 1	Sf1	>sp|Q64213|SF01_MOUSE Splicing factor 1 OS=Mus musculus GN=Sf1 PE=1 SV=6	1	3	5.2	70.402	653	2.2976e-07	0	18956	17789	0	25672	25234	21959	26591	23695	1388
Q64310	Surfeit locus protein 4	Surf4	>sp|Q64310|SURF4_MOUSE Surfeit locus protein 4 OS=Mus musculus GN=Surf4 PE=1 SV=1	1	3	15.2	30.381	269	1.0684e-17	0	0	0	0	0	14257	0	0	0	1390
Q64314	Hematopoietic progenitor cell antigen CD34	Cd34	>sp|Q64314|CD34_MOUSE Hematopoietic progenitor cell antigen CD34 OS=Mus musculus GN=Cd34 PE=1 SV=1	1	5	12.8	40.982	382	7.1373e-12	146780	223860	245210	127740	148150	174030	232440	136330	174810	1391
Q64433	10 kDa heat shock protein, mitochondrial	Hspe1	>sp|Q64433|CH10_MOUSE 10 kDa heat shock protein, mitochondrial OS=Mus musculus GN=Hspe1 PE=1 SV=2	1	6	60.8	10.963	102	1.2198e-81	9668200	6823300	9246000	13486000	6503700	6340400	7862500	8992400	8552700	1392
Q64437	Alcohol dehydrogenase class 4 mu/sigma chain	Adh7	>sp|Q64437|ADH7_MOUSE Alcohol dehydrogenase class 4 mu/sigma chain OS=Mus musculus GN=Adh7 PE=2 SV=2	1	12	40.9	39.904	374	2.935e-138	503590	225670	439550	547310	327510	677950	1340000	1259500	427730	1393
Q64442	Sorbitol dehydrogenase	Sord	>sp|Q64442|DHSO_MOUSE Sorbitol dehydrogenase OS=Mus musculus GN=Sord PE=1 SV=3	1	4	14.3	38.249	357	2.0047e-06	61849	53047	46087	19086	50299	69626	0	37280	0	1394
Q64449	C-type mannose receptor 2	Mrc2	>sp|Q64449|MRC2_MOUSE C-type mannose receptor 2 OS=Mus musculus GN=Mrc2 PE=1 SV=3	1	1	0.9	167.07	1479	8.1761e-20	0	0	0	0	0	0	3862.1	0	0	1395
Q64471	Glutathione S-transferase theta-1	Gstt1	>sp|Q64471|GSTT1_MOUSE Glutathione S-transferase theta-1 OS=Mus musculus GN=Gstt1 PE=1 SV=4	1	3	12.9	27.374	240	6.8416e-08	194260	276750	55416	241690	100240	56624	149530	208330	96536	1396
Q64511	DNA topoisomerase 2-beta	Top2b	>sp|Q64511|TOP2B_MOUSE DNA topoisomerase 2-beta OS=Mus musculus GN=Top2b PE=1 SV=2	1	5	3.4	181.91	1612	7.2279e-16	16154	22762	26597	13959	22247	22051	20045	25782	24542	1397
Q64514	Tripeptidyl-peptidase 2	Tpp2	>sp|Q64514|TPP2_MOUSE Tripeptidyl-peptidase 2 OS=Mus musculus GN=Tpp2 PE=1 SV=3	1	4	4.4	139.88	1262	8.1512e-11	0	10811	8516.2	0	0	3084	0	3201.7	0	1398
Q64518	Sarcoplasmic/endoplasmic reticulum calcium ATPase 3	Atp2a3	>sp|Q64518|AT2A3_MOUSE Sarcoplasmic/endoplasmic reticulum calcium ATPase 3 OS=Mus musculus GN=Atp2a3 PE=1 SV=3	1	8	10.4	113.64	1038	1.8861e-34	5871.1	0	5818.5	4698.4	6644.8	0	5643.5	8445.7	6278.8	1399
Q64521	Glycerol-3-phosphate dehydrogenase, mitochondrial	Gpd2	>sp|Q64521|GPDM_MOUSE Glycerol-3-phosphate dehydrogenase, mitochondrial OS=Mus musculus GN=Gpd2 PE=1 SV=2	1	2	4.1	80.953	727	0.00015648	0	9875.5	9741	0	12444	0	0	0	0	1400
Q64522	Histone H2A type 2-B	Hist2h2ab	>sp|Q64522|H2A2B_MOUSE Histone H2A type 2-B OS=Mus musculus GN=Hist2h2ab PE=1 SV=3	1	6	57.7	14.013	130	0	4239800	6218400	5382300	6002200	4898200	5954400	4847600	5562900	6130800	1401
Q64669	NAD(P)H dehydrogenase [quinone] 1	Nqo1	>sp|Q64669|NQO1_MOUSE NAD(P)H dehydrogenase [quinone] 1 OS=Mus musculus GN=Nqo1 PE=1 SV=3	1	5	16.4	30.959	274	9.3333e-14	98813	75668	94594	35977	83819	63455	65548	36553	28760	1403
Q64674	Spermidine synthase	Srm	>sp|Q64674|SPEE_MOUSE Spermidine synthase OS=Mus musculus GN=Srm PE=1 SV=1	1	5	22.5	33.995	302	3.6539e-19	26932	43564	21211	67962	160540	32114	27728	20881	59594	1404
Q64726	Zinc-alpha-2-glycoprotein	Azgp1	>sp|Q64726|ZA2G_MOUSE Zinc-alpha-2-glycoprotein OS=Mus musculus GN=Azgp1 PE=1 SV=2	1	2	7.8	35.332	307	8.2354e-06	9414.4	7689.3	7461.7	7069.4	0	7183.8	16242	7444	0	1405
Q64727	Vinculin	Vcl	>sp|Q64727|VINC_MOUSE Vinculin OS=Mus musculus GN=Vcl PE=1 SV=4	1	40	49.2	116.72	1066	0	1938700	2318000	2944500	3054800	2270000	2898100	2562400	1528000	1587700	1406
Q64737	Trifunctional purine biosynthetic protein adenosine-3;Phosphoribosylamine--glycine ligase;Phosphoribosylformylglycinamidine cyclo-ligase;Phosphoribosylglycinamide formyltransferase	Gart	>sp|Q64737|PUR2_MOUSE Trifunctional purine biosynthetic protein adenosine-3 OS=Mus musculus GN=Gart PE=1 SV=3	1	1	1.6	107.5	1010	7.1303e-05	0	0	0	0	0	5306.5	0	0	0	1407
Q64739	Collagen alpha-2(XI) chain	Col11a2	>sp|Q64739|COBA2_MOUSE Collagen alpha-2(XI) chain OS=Mus musculus GN=Col11a2 PE=2 SV=3	1	3	1.6	171.53	1736	1.3721e-06	3626.8	6243.5	6299.6	0	13085	21173	5785.1	7325.4	10414	1408
Q66K08	Cartilage intermediate layer protein 1;Cartilage intermediate layer protein 1 C1;Cartilage intermediate layer protein 1 C2	Cilp	>sp|Q66K08|CILP1_MOUSE Cartilage intermediate layer protein 1 OS=Mus musculus GN=Cilp PE=2 SV=1	1	4	4.1	132.33	1184	5.6293e-24	79873	23572	92637	49120	80751	156780	134420	79147	149860	1409
Q66VB7		Gm1553	>tr|Q66VB7|Q66VB7_MOUSE Lacrein OS=Mus musculus GN=Gm1553 PE=2 SV=1	1	4	42.6	10.459	94	5.5395e-18	11834000	1068200	3498000	5012200	2351800	4411200	5069000	913010	7761400	1410
Q68FD5	Clathrin heavy chain 1	Cltc	>sp|Q68FD5|CLH1_MOUSE Clathrin heavy chain 1 OS=Mus musculus GN=Cltc PE=1 SV=3	1	62	47.8	191.55	1675	0	4591500	4525800	4696900	2611700	4005600	2919100	2185700	1891800	2832900	1411
Q68FG2		Sptbn2	>tr|Q68FG2|Q68FG2_MOUSE Protein Sptbn2 OS=Mus musculus GN=Sptbn2 PE=1 SV=1	1	16	10.6	270.92	2388	2.0943e-65	129140	106580	69870	72481	161760	93004	178150	201100	87408	1412
Q80SW1;Q68FL4	Putative adenosylhomocysteinase 2;Putative adenosylhomocysteinase 3	Ahcyl1;Ahcyl2	>sp|Q80SW1|SAHH2_MOUSE Putative adenosylhomocysteinase 2 OS=Mus musculus GN=Ahcyl1 PE=1 SV=1;>sp|Q68FL4|SAHH3_MOUSE Putative adenosylhomocysteinase 3 OS=Mus musculus GN=Ahcyl2 PE=1 SV=1	2	1	2.3	58.951	530	0.00021533	0	0	0	0	0	0	0	0	3493.3	1413
Q69ZN7	Myoferlin	Myof	>sp|Q69ZN7|MYOF_MOUSE Myoferlin OS=Mus musculus GN=Myof PE=1 SV=2	1	9	5.5	233.32	2048	1.7264e-24	39808	55034	48163	39233	54412	69251	48497	31451	26838	1414
Q6A068	Cell division cycle 5-like protein	Cdc5l	>sp|Q6A068|CDC5L_MOUSE Cell division cycle 5-like protein OS=Mus musculus GN=Cdc5l PE=1 SV=2	1	3	4.6	92.188	802	1.276e-05	32897	35572	58120	39186	38072	39649	0	32424	0	1415
Q6A4J8	Ubiquitin carboxyl-terminal hydrolase 7	Usp7	>sp|Q6A4J8|UBP7_MOUSE Ubiquitin carboxyl-terminal hydrolase 7 OS=Mus musculus GN=Usp7 PE=1 SV=1	1	2	2.4	128.47	1103	0.00049955	0	2544.9	0	0	0	0	0	0	0	1416
Q6DFW4	Nucleolar protein 58	Nop58	>sp|Q6DFW4|NOP58_MOUSE Nucleolar protein 58 OS=Mus musculus GN=Nop58 PE=1 SV=1	1	2	5	60.342	536	4.6303e-07	0	0	0	0	27948	0	0	0	0	1417
Q6IMF0	Keratin, type II cuticular Hb3	Krt83	>sp|Q6IMF0|KRT83_MOUSE Keratin, type II cuticular Hb3 OS=Mus musculus GN=Krt83 PE=2 SV=2	1	49	73.1	54.628	495	0	3324100	15915000	2110500	9225500	1984500	21140000	10891000	8406800	10498000	1418
Q6IRU2	Tropomyosin alpha-4 chain	Tpm4	>sp|Q6IRU2|TPM4_MOUSE Tropomyosin alpha-4 chain OS=Mus musculus GN=Tpm4 PE=1 SV=3	1	29	76.2	28.467	248	0	13136000	10136000	8894100	11279000	8489300	6045900	5540000	5000200	5372300	1419
Q6IRU5	Clathrin light chain B	Cltb	>sp|Q6IRU5|CLCB_MOUSE Clathrin light chain B OS=Mus musculus GN=Cltb PE=1 SV=1	1	10	28.4	25.171	229	4.7706e-29	374970	418630	955650	345960	347810	745850	764760	631430	1307100	1420
Q6NVF9	Cleavage and polyadenylation specificity factor subunit 6	Cpsf6	>sp|Q6NVF9|CPSF6_MOUSE Cleavage and polyadenylation specificity factor subunit 6 OS=Mus musculus GN=Cpsf6 PE=1 SV=1	1	2	7.3	59.152	551	1.3871e-98	14569	17650	13751	14663	24321	29138	0	21701	0	1421
Q6NXL1		Sec24d	>tr|Q6NXL1|Q6NXL1_MOUSE Protein Sec24d OS=Mus musculus GN=Sec24d PE=1 SV=1	1	3	4.3	112.67	1032	1.1104e-08	13489	31122	16302	12241	9751.1	7594.1	8508.9	0	13386	1422
Q6NZB0	DnaJ homolog subfamily C member 8	Dnajc8	>sp|Q6NZB0|DNJC8_MOUSE DnaJ homolog subfamily C member 8 OS=Mus musculus GN=Dnajc8 PE=1 SV=2	1	4	14.2	29.812	253	4.5863e-09	158090	102250	287230	143630	231880	342660	64913	184310	128890	1423
Q6NZJ6	Eukaryotic translation initiation factor 4 gamma 1	Eif4g1	>sp|Q6NZJ6|IF4G1_MOUSE Eukaryotic translation initiation factor 4 gamma 1 OS=Mus musculus GN=Eif4g1 PE=1 SV=1	1	5	3.8	176.07	1600	7.5944e-11	28158	16075	16713	25067	25607	31444	17911	23519	15966	1424
Q6P069	Sorcin	Sri	>sp|Q6P069|SORCN_MOUSE Sorcin OS=Mus musculus GN=Sri PE=1 SV=1	1	7	33.8	21.627	198	3.3081e-36	344460	808640	1189500	591630	835930	826210	659850	376680	601870	1426
Q6P1B1	Xaa-Pro aminopeptidase 1	Xpnpep1	>sp|Q6P1B1|XPP1_MOUSE Xaa-Pro aminopeptidase 1 OS=Mus musculus GN=Xpnpep1 PE=1 SV=1	1	3	6.6	69.59	623	1.6175e-10	8668.6	15079	13966	13366	17962	15157	9416.6	12164	0	1427
Q6P1F6;Q925E7	Serine/threonine-protein phosphatase 2A 55 kDa regulatory subunit B alpha isoform;Serine/threonine-protein phosphatase 2A 55 kDa regulatory subunit B delta isoform	Ppp2r2a;Ppp2r2d	>sp|Q6P1F6|2ABA_MOUSE Serine/threonine-protein phosphatase 2A 55 kDa regulatory subunit B alpha isoform OS=Mus musculus GN=Ppp2r2a PE=1 SV=1;>sp|Q925E7|2ABD_MOUSE Serine/threonine-protein phosphatase 2A 55 kDa regulatory subunit B delta isoform OS=Mus musc	2	3	10.1	51.691	447	1.0435e-72	97215	22700	26254	7885.5	89669	25514	28421	21625	95831	1428
Q6P253	Dermokine	Dmkn	>sp|Q6P253|DMKN_MOUSE Dermokine OS=Mus musculus GN=Dmkn PE=2 SV=2	1	10	26.5	51.66	517	2.3561e-139	1945700	815980	1160600	1123700	1826200	1491400	3361600	2315200	2402700	1429
Q6P3A4	V-set and immunoglobulin domain-containing protein 8	Vsig8	>sp|Q6P3A4|VSIG8_MOUSE V-set and immunoglobulin domain-containing protein 8 OS=Mus musculus GN=Vsig8 PE=2 SV=2	1	3	5.5	44.187	417	9.1115e-10	34825	47987	33336	40563	37210	79598	216920	268600	671100	1430
Q6P3D0	U8 snoRNA-decapping enzyme	Nudt16	>sp|Q6P3D0|NUD16_MOUSE U8 snoRNA-decapping enzyme OS=Mus musculus GN=Nudt16 PE=1 SV=1	1	4	19.5	21.825	195	2.1409e-08	21794	36119	27650	29024	29182	20834	14141	17063	15822	1431
Q6P4T2	U5 small nuclear ribonucleoprotein 200 kDa helicase	Snrnp200	>sp|Q6P4T2|U520_MOUSE U5 small nuclear ribonucleoprotein 200 kDa helicase OS=Mus musculus GN=Snrnp200 PE=1 SV=1	1	5	2.5	244.54	2136	2.3117e-13	10453	11095	6629.5	11403	12398	9118.3	9106.6	0	9429.5	1432
Q6P542	ATP-binding cassette sub-family F member 1	Abcf1	>sp|Q6P542|ABCF1_MOUSE ATP-binding cassette sub-family F member 1 OS=Mus musculus GN=Abcf1 PE=1 SV=1	1	1	1.2	94.944	837	1.7199e-06	0	0	0	0	2520.4	0	0	0	0	1433
Q6P5E4	UDP-glucose:glycoprotein glucosyltransferase 1	Uggt1	>sp|Q6P5E4|UGGG1_MOUSE UDP-glucose:glycoprotein glucosyltransferase 1 OS=Mus musculus GN=Uggt1 PE=1 SV=4	1	12	12	176.43	1551	9.4105e-42	67677	36364	45137	19041	34957	21524	33045	34252	30547	1434
Q6P5F9	Exportin-1	Xpo1	>sp|Q6P5F9|XPO1_MOUSE Exportin-1 OS=Mus musculus GN=Xpo1 PE=1 SV=1	1	8	8.4	123.09	1071	6.5743e-27	32691	36986	18200	20952	38781	22523	23193	31354	33554	1435
Q6P6L0	Filamin A-interacting protein 1-like	Filip1l	>sp|Q6P6L0|FIL1L_MOUSE Filamin A-interacting protein 1-like OS=Mus musculus GN=Filip1l PE=1 SV=2	1	2	2.1	129.77	1131	5.1102e-07	480850	451710	40967	215530	235700	218870	231140	66923	0	1436
Q6P8I4	PEST proteolytic signal-containing nuclear protein	Pcnp	>sp|Q6P8I4|PCNP_MOUSE PEST proteolytic signal-containing nuclear protein OS=Mus musculus GN=Pcnp PE=1 SV=1	1	2	15.2	18.963	178	3.5346e-23	0	0	0	0	0	0	0	0	73587	1437
Q6P8J7	Creatine kinase S-type, mitochondrial	Ckmt2	>sp|Q6P8J7|KCRS_MOUSE Creatine kinase S-type, mitochondrial OS=Mus musculus GN=Ckmt2 PE=1 SV=1	1	14	44.4	47.473	419	1.4087e-125	385270	205540	354740	242260	294590	327440	328680	398200	281170	1438
Q6P8K8	Carboxypeptidase A4	Cpa4	>sp|Q6P8K8|CBPA4_MOUSE Carboxypeptidase A4 OS=Mus musculus GN=Cpa4 PE=2 SV=2	1	5	14.5	47.338	420	8.4959e-39	26092	18265	35636	0	57365	39565	95838	49525	158110	1439
Q6P8X1	Sorting nexin-6	Snx6	>sp|Q6P8X1|SNX6_MOUSE Sorting nexin-6 OS=Mus musculus GN=Snx6 PE=1 SV=2	1	3	9.9	46.648	406	1.5264e-12	18602	28529	9487.6	8025.2	17650	0	13791	3470.4	10843	1440
Q6P9R2	Serine/threonine-protein kinase OSR1	Oxsr1	>sp|Q6P9R2|OXSR1_MOUSE Serine/threonine-protein kinase OSR1 OS=Mus musculus GN=Oxsr1 PE=1 SV=1	1	3	6.5	58.213	527	3.7407e-07	6320.3	6008.8	0	4619.8	7148.4	6714.6	0	0	0	1441
Q6PB66	Leucine-rich PPR motif-containing protein, mitochondrial	Lrpprc	>sp|Q6PB66|LPPRC_MOUSE Leucine-rich PPR motif-containing protein, mitochondrial OS=Mus musculus GN=Lrpprc PE=1 SV=2	1	5	3.5	156.61	1392	6.0671e-11	3663.5	13879	5071.7	0	6351.1	9284.9	6049.8	5672.1	5481.1	1442
Q6PCW6	Cornifelin	Cnfn	>sp|Q6PCW6|CNFN_MOUSE Cornifelin OS=Mus musculus GN=Cnfn PE=1 SV=1	1	1	19.8	12.302	111	3.559e-10	0	0	0	0	59055	0	0	0	0	1443
Q6PDG5;P97496	SWI/SNF complex subunit SMARCC2	Smarcc2	>sp|Q6PDG5|SMRC2_MOUSE SWI/SNF complex subunit SMARCC2 OS=Mus musculus GN=Smarcc2 PE=1 SV=2	2	3	3.9	132.6	1213	9.3026e-10	14883	26671	22109	16769	26559	21275	16868	23765	10629	1444
Q6PDM2	Serine/arginine-rich splicing factor 1	Srsf1	>sp|Q6PDM2|SRSF1_MOUSE Serine/arginine-rich splicing factor 1 OS=Mus musculus GN=Srsf1 PE=1 SV=3	1	11	44.4	27.744	248	3.1498e-46	610430	715910	757710	857780	1300300	774090	980230	1068400	2184200	1445
Q6PDN3	Myosin light chain kinase, smooth muscle;Myosin light chain kinase, smooth muscle, deglutamylated form	Mylk	>sp|Q6PDN3|MYLK_MOUSE Myosin light chain kinase, smooth muscle OS=Mus musculus GN=Mylk PE=1 SV=3	1	4	2	212.92	1941	3.2333e-10	58754	125510	44691	74466	104270	111750	82867	99977	33385	1446
Q6PDQ2;A2A8L1;B1AR17	Chromodomain-helicase-DNA-binding protein 4	Chd4;Chd5	>sp|Q6PDQ2|CHD4_MOUSE Chromodomain-helicase-DNA-binding protein 4 OS=Mus musculus GN=Chd4 PE=1 SV=1;>sp|A2A8L1|CHD5_MOUSE Chromodomain-helicase-DNA-binding protein 5 OS=Mus musculus GN=Chd5 PE=1 SV=1	3	5	4.7	217.75	1915	1.4092e-10	7769	9811.6	0	11336	13989	0	0	0	0	1447
Q6PE01	U5 small nuclear ribonucleoprotein 40 kDa protein	Snrnp40	>sp|Q6PE01|SNR40_MOUSE U5 small nuclear ribonucleoprotein 40 kDa protein OS=Mus musculus GN=Snrnp40 PE=1 SV=1	1	1	8.7	39.275	358	8.7126e-21	0	0	0	0	0	0	0	6109.9	0	1448
Q6PGB6	N-alpha-acetyltransferase 50	Naa50	>sp|Q6PGB6|NAA50_MOUSE N-alpha-acetyltransferase 50 OS=Mus musculus GN=Naa50 PE=1 SV=1	1	7	34.9	19.414	169	7.457e-16	134110	124500	51830	125860	104990	81061	56415	90569	33089	1449
Q6PGH2	Hematological and neurological expressed 1-like protein	Hn1l	>sp|Q6PGH2|HN1L_MOUSE Hematological and neurological expressed 1-like protein OS=Mus musculus GN=Hn1l PE=1 SV=1	1	2	14.7	20.02	190	6.0532e-13	128910	122280	38740	42772	29244	48358	34622	35557	38665	1450
Q6PHN9	Ras-related protein Rab-35	Rab35	>sp|Q6PHN9|RAB35_MOUSE Ras-related protein Rab-35 OS=Mus musculus GN=Rab35 PE=1 SV=1	1	4	19.4	23.025	201	5.8568e-08	26688	70400	33318	41202	0	43209	19309	12826	15253	1451
Q6PHZ2;P11798;P28652	Calcium/calmodulin-dependent protein kinase type II subunit delta;Calcium/calmodulin-dependent protein kinase type II subunit alpha;Calcium/calmodulin-dependent protein kinase type II subunit beta	Camk2d;Camk2a;Camk2b	>sp|Q6PHZ2|KCC2D_MOUSE Calcium/calmodulin-dependent protein kinase type II subunit delta OS=Mus musculus GN=Camk2d PE=1 SV=1;>sp|P11798|KCC2A_MOUSE Calcium/calmodulin-dependent protein kinase type II subunit alpha OS=Mus musculus GN=Camk2a PE=1 SV=2;>sp|P2	3	2	5	56.369	499	6.3869e-07	0	0	0	0	0	0	0	5822.3	0	1452
Q6Q477		Atp2b4	>sp|Q6Q477|AT2B4_MOUSE Plasma membrane calcium-transporting ATPase 4 OS=Mus musculus GN=Atp2b4 PE=1 SV=1	1	6	9	133.07	1205	9.6836e-27	10781	12049	0	11264	12049	0	10424	11538	0	1453
Q6R0H7;Q8CGK7	Guanine nucleotide-binding protein G(s) subunit alpha isoforms XLas	Gnas	>sp|Q6R0H7|GNAS1_MOUSE Guanine nucleotide-binding protein G(s) subunit alpha isoforms XLas OS=Mus musculus GN=Gnas PE=1 SV=1	2	5	4.5	121.5	1133	9.4776e-13	13904	51191	42829	30940	42867	22136	30957	13667	30602	1454
Q6RHW0	Keratin, type I cytoskeletal 9	Krt9	>sp|Q6RHW0|K1C9_MOUSE Keratin, type I cytoskeletal 9 OS=Mus musculus GN=Krt9 PE=1 SV=3	1	27	56.1	72.494	743	0	8327	7876.6	5437.5	2151.9	6175.6	3428.1	6164100	31467000	14581000	1455
Q6UGQ3	Secretoglobin family 2B member 2	Scgb2b2	>sp|Q6UGQ3|SG2B2_MOUSE Secretoglobin family 2B member 2 OS=Mus musculus GN=Scgb2b2 PE=2 SV=1	1	6	45.6	12.857	114	4.7062e-126	16156000	697570	887890	1609400	815700	1680500	4502700	1346600	2406000	1456
Q6UKZ0		Serpinb3d	>tr|Q6UKZ0|Q6UKZ0_MOUSE MCG8992 OS=Mus musculus GN=Serpinb3d PE=2 SV=1	1	7	18.9	44.771	387	1.6202e-18	41365	0	0	22420	39818	0	0	0	0	1457
Q6URW6	Myosin-14	Myh14	>sp|Q6URW6|MYH14_MOUSE Myosin-14 OS=Mus musculus GN=Myh14 PE=1 SV=1	1	12	7	228.58	2000	1.9226e-77	296760	198190	136910	255410	174030	265340	392630	254700	172070	1458
Q6WVG3;Q8C7J6;Q50H33	BTB/POZ domain-containing protein KCTD12	Kctd12	>sp|Q6WVG3|KCD12_MOUSE BTB/POZ domain-containing protein KCTD12 OS=Mus musculus GN=Kctd12 PE=1 SV=1	3	10	34.9	35.892	327	7.1326e-115	460000	390480	374740	339810	222090	497000	173710	224870	173110	1459
Q6ZQ38	Cullin-associated NEDD8-dissociated protein 1	Cand1	>sp|Q6ZQ38|CAND1_MOUSE Cullin-associated NEDD8-dissociated protein 1 OS=Mus musculus GN=Cand1 PE=1 SV=2	1	17	18.3	136.33	1230	4.1904e-83	149870	246730	356580	256120	226260	296520	279890	135580	206900	1460
Q6ZQI3	Malectin	Mlec	>sp|Q6ZQI3|MLEC_MOUSE Malectin OS=Mus musculus GN=Mlec PE=1 SV=2	1	2	6.9	32.342	291	9.8087e-09	0	13669	0	10440	27280	0	0	0	0	1461
Q6ZWM4	N-alpha-acetyltransferase 38, NatC auxiliary subunit	Naa38	>sp|Q6ZWM4|LSM8_MOUSE U6 snRNA-associated Sm-like protein LSm8 OS=Mus musculus GN=Lsm8 PE=1 SV=3	1	4	62.5	10.403	96	2.666e-15	160420	264740	132960	160080	248730	336400	140860	249870	258640	1462
Q6ZWN5	40S ribosomal protein S9	Rps9	>sp|Q6ZWN5|RS9_MOUSE 40S ribosomal protein S9 OS=Mus musculus GN=Rps9 PE=1 SV=3	1	14	45.9	22.591	194	2.4977e-38	5383500	4877000	4982800	3882000	9429100	6779000	4133400	3809400	5231500	1463
Q6ZWQ9		Myl12a	>tr|Q6ZWQ9|Q6ZWQ9_MOUSE MCG5400 OS=Mus musculus GN=Myl12a PE=1 SV=1	1	10	62.8	19.895	172	0	6928900	6377800	5723000	7264300	5375000	4428600	4245700	4517400	4743200	1464
Q6ZWR6	Nesprin-1	Syne1	>sp|Q6ZWR6|SYNE1_MOUSE Nesprin-1 OS=Mus musculus GN=Syne1 PE=1 SV=2	1	3	0.4	1009.9	8799	2.2381e-05	0	0	472210	0	0	0	0	520210	235870	1465
Q6ZWU9	40S ribosomal protein S27	Rps27	>sp|Q6ZWU9|RS27_MOUSE 40S ribosomal protein S27 OS=Mus musculus GN=Rps27 PE=1 SV=3	1	5	40.5	9.461	84	1.2152e-25	1266800	1570900	1145700	1703300	1616900	1237700	1403700	844600	971760	1466
Q6ZWV3;P86048	60S ribosomal protein L10;60S ribosomal protein L10-like	Rpl10;Rpl10l	>sp|Q6ZWV3|RL10_MOUSE 60S ribosomal protein L10 OS=Mus musculus GN=Rpl10 PE=1 SV=3;>sp|P86048|RL10L_MOUSE 60S ribosomal protein L10-like OS=Mus musculus GN=Rpl10l PE=2 SV=1	2	10	46.7	24.604	214	5.0827e-66	1226400	1549000	720010	1762100	2229100	1276900	1090400	948630	760290	1467
Q6ZWV7;G3UWD7	60S ribosomal protein L35	Rpl35;Gm10269	>sp|Q6ZWV7|RL35_MOUSE 60S ribosomal protein L35 OS=Mus musculus GN=Rpl35 PE=1 SV=1;>tr|G3UWD7|G3UWD7_MOUSE MCG123152 OS=Mus musculus GN=Gm10269 PE=3 SV=1	2	3	26	14.552	123	2.9706e-55	2115800	2440300	1976600	3074200	2533600	1412400	3218500	2181900	1797200	1468
Q6ZWX6	Eukaryotic translation initiation factor 2 subunit 1	Eif2s1	>sp|Q6ZWX6|IF2A_MOUSE Eukaryotic translation initiation factor 2 subunit 1 OS=Mus musculus GN=Eif2s1 PE=1 SV=3	1	8	35.2	36.108	315	2.1394e-90	107950	166120	103460	154550	131300	140460	127350	139140	71822	1469
Q6ZWY3	40S ribosomal protein S27-like	Rps27l	>sp|Q6ZWY3|RS27L_MOUSE 40S ribosomal protein S27-like OS=Mus musculus GN=Rps27l PE=1 SV=3	1	3	38.1	9.4771	84	1.0073e-20	160510	178770	288460	0	0	67552	206850	0	0	1470
Q6ZWY8	Thymosin beta-10	Tmsb10	>sp|Q6ZWY8|TYB10_MOUSE Thymosin beta-10 OS=Mus musculus GN=Tmsb10 PE=1 SV=3	1	1	31.8	5.0256	44	0.00016695	0	0	1217300	0	0	0	0	0	0	1471
Q70FJ1	A-kinase anchor protein 9	Akap9	>sp|Q70FJ1|AKAP9_MOUSE A-kinase anchor protein 9 OS=Mus musculus GN=Akap9 PE=1 SV=2	1	2	0.9	435.87	3797	0.00014664	0	0	0	0	0	0	0	0	369070	1472
Q71LX4	Talin-2	Tln2	>sp|Q71LX4|TLN2_MOUSE Talin-2 OS=Mus musculus GN=Tln2 PE=1 SV=3	1	13	7.5	253.62	2375	5.2258e-54	22688	9761.7	16467	22506	9851.3	24364	26944	11987	19387	1473
Q76MZ3	Serine/threonine-protein phosphatase 2A 65 kDa regulatory subunit A alpha isoform	Ppp2r1a	>sp|Q76MZ3|2AAA_MOUSE Serine/threonine-protein phosphatase 2A 65 kDa regulatory subunit A alpha isoform OS=Mus musculus GN=Ppp2r1a PE=1 SV=3	1	18	41.3	65.322	589	1.429e-155	521820	423240	498840	519420	617890	398870	478000	546540	325590	1474
Q78IK2	Up-regulated during skeletal muscle growth protein 5	Usmg5	>sp|Q78IK2|USMG5_MOUSE Up-regulated during skeletal muscle growth protein 5 OS=Mus musculus GN=Usmg5 PE=1 SV=1	1	2	43.1	6.3814	58	2.4189e-25	271650	307920	468470	363030	254290	309750	247400	264240	226940	1475
Q78IK4	Apolipoprotein O-like	Apool	>sp|Q78IK4|MIC27_MOUSE MICOS complex subunit Mic27 OS=Mus musculus GN=Apool PE=1 SV=1	1	3	15.1	29.26	265	4.1428e-08	0	0	17326	0	0	22245	0	16645	0	1476
Q78IS1	Transmembrane emp24 domain-containing protein 3	Tmed3	>sp|Q78IS1|TMED3_MOUSE Transmembrane emp24 domain-containing protein 3 OS=Mus musculus GN=Tmed3 PE=1 SV=1	1	1	4.5	25.465	221	0.00062972	0	0	0	0	0	0	10101	0	0	1477
Q78PY7	Staphylococcal nuclease domain-containing protein 1	Snd1	>sp|Q78PY7|SND1_MOUSE Staphylococcal nuclease domain-containing protein 1 OS=Mus musculus GN=Snd1 PE=1 SV=1	1	15	19.8	102.09	910	7.1287e-95	117030	158770	180700	144000	130480	129920	115990	87241	198780	1478
Q78XF5	Oligosaccharyltransferase complex subunit OSTC	Ostc	>sp|Q78XF5|OSTC_MOUSE Oligosaccharyltransferase complex subunit OSTC OS=Mus musculus GN=Ostc PE=1 SV=1	1	1	8.1	16.815	149	0.0005628	0	0	0	0	12881	0	0	0	0	1479
Q78YZ6	Short coiled-coil protein	Scoc	>sp|Q78YZ6|SCOC_MOUSE Short coiled-coil protein OS=Mus musculus GN=Scoc PE=1 SV=1	1	1	14.4	14.155	125	1.2438e-05	0	0	0	0	0	0	0	0	104730	1480
Q78ZA7	Nucleosome assembly protein 1-like 4	Nap1l4	>sp|Q78ZA7|NP1L4_MOUSE Nucleosome assembly protein 1-like 4 OS=Mus musculus GN=Nap1l4 PE=1 SV=1	1	4	14.9	42.679	375	9.0763e-28	22847	20036	15661	25000	30551	18095	20587	22455	14023	1481
Q791V5	Mitochondrial carrier homolog 2	Mtch2	>sp|Q791V5|MTCH2_MOUSE Mitochondrial carrier homolog 2 OS=Mus musculus GN=Mtch2 PE=1 SV=1	1	6	28.1	33.499	303	7.9847e-87	152720	149610	175120	72613	414750	165640	208520	158630	193080	1482
Q792Z1		Try10	>tr|Q792Z1|Q792Z1_MOUSE MCG140784 OS=Mus musculus GN=Try10 PE=1 SV=1	1	2	8.1	26.221	246	9.039e-12	4440500	1906700	2821500	1578200	1753000	2685800	2396700	1959900	1866700	1483
Q7M6Y3;Q61548	Phosphatidylinositol-binding clathrin assembly protein	Picalm	>sp|Q7M6Y3|PICAL_MOUSE Phosphatidylinositol-binding clathrin assembly protein OS=Mus musculus GN=Picalm PE=1 SV=1	2	5	10.3	71.543	660	1.7165e-165	70510	117950	207670	82140	138290	48547	83147	85254	111330	1484
Q7TMB8;Q5SQX6	Cytoplasmic FMR1-interacting protein 1;Cytoplasmic FMR1-interacting protein 2	Cyfip1;Cyfip2	>sp|Q7TMB8|CYFP1_MOUSE Cytoplasmic FMR1-interacting protein 1 OS=Mus musculus GN=Cyfip1 PE=1 SV=1;>sp|Q5SQX6|CYFP2_MOUSE Cytoplasmic FMR1-interacting protein 2 OS=Mus musculus GN=Cyfip2 PE=1 SV=2	2	15	13.6	145.24	1253	3.2344e-51	591380	812300	821620	580990	684540	586400	641590	419550	406670	1485
Q7TMF3	NADH dehydrogenase [ubiquinone] 1 alpha subcomplex subunit 12	Ndufa12	>sp|Q7TMF3|NDUAC_MOUSE NADH dehydrogenase [ubiquinone] 1 alpha subcomplex subunit 12 OS=Mus musculus GN=Ndufa12 PE=1 SV=2	1	8	51	17.086	145	1.7828e-29	309500	590070	633600	680920	436200	544410	403110	539550	409180	1486
Q7TMF5	Serpin A12	Serpina12	>sp|Q7TMF5|SPA12_MOUSE Serpin A12 OS=Mus musculus GN=Serpina12 PE=1 SV=2	1	3	9.9	47.634	413	2.5138e-13	12141	0	5239.1	10974	8005.7	5795.8	33299	17854	25160	1487
Q7TMK9	Heterogeneous nuclear ribonucleoprotein Q	Syncrip	>sp|Q7TMK9|HNRPQ_MOUSE Heterogeneous nuclear ribonucleoprotein Q OS=Mus musculus GN=Syncrip PE=1 SV=2	1	9	17.3	69.632	623	1.817e-134	293750	229240	187220	238700	458750	246110	226630	301860	237660	1488
Q7TMM9;Q9CWF2	Tubulin beta-2A chain;Tubulin beta-2B chain	Tubb2a;Tubb2b	>sp|Q7TMM9|TBB2A_MOUSE Tubulin beta-2A chain OS=Mus musculus GN=Tubb2a PE=1 SV=1;>sp|Q9CWF2|TBB2B_MOUSE Tubulin beta-2B chain OS=Mus musculus GN=Tubb2b PE=1 SV=1	2	23	62.5	49.906	445	0	209600	289720	351750	336670	312490	307300	167560	277330	460980	1489
Q7TMS5	ATP-binding cassette sub-family G member 2	Abcg2	>sp|Q7TMS5|ABCG2_MOUSE ATP-binding cassette sub-family G member 2 OS=Mus musculus GN=Abcg2 PE=1 SV=1	1	3	5.6	72.977	657	1.8982e-05	0	0	2387.5	0	0	2979.8	0	0	0	1490
Q7TMY8	E3 ubiquitin-protein ligase HUWE1	Huwe1	>sp|Q7TMY8|HUWE1_MOUSE E3 ubiquitin-protein ligase HUWE1 OS=Mus musculus GN=Huwe1 PE=1 SV=5	1	2	0.7	482.63	4377	1.941e-07	0	0	203120	0	151770	204660	437140	0	163790	1491
Q7TNC4;Q9CYI4	Putative RNA-binding protein Luc7-like 2;Putative RNA-binding protein Luc7-like 1	Luc7l2;Luc7l	>sp|Q7TNC4|LC7L2_MOUSE Putative RNA-binding protein Luc7-like 2 OS=Mus musculus GN=Luc7l2 PE=1 SV=1;>sp|Q9CYI4|LUC7L_MOUSE Putative RNA-binding protein Luc7-like 1 OS=Mus musculus GN=Luc7l PE=1 SV=2	2	2	6.4	46.582	392	1.3256e-35	8487.3	39882	11670	0	10718	6252.4	3907.5	59124	8433.1	1492
Q7TNE3	Sperm-associated antigen 7	Spag7	>sp|Q7TNE3|SPAG7_MOUSE Sperm-associated antigen 7 OS=Mus musculus GN=Spag7 PE=1 SV=1	1	3	20.3	25.921	227	9.0879e-08	0	0	0	0	15258	0	21640	21538	0	1493
Q7TNG5	Echinoderm microtubule-associated protein-like 2	Eml2	>sp|Q7TNG5|EMAL2_MOUSE Echinoderm microtubule-associated protein-like 2 OS=Mus musculus GN=Eml2 PE=1 SV=1	1	2	3.7	70.733	649	0.00030255	0	0	6431.4	4676.5	0	0	0	0	0	1494
Q7TNP2	Serine/threonine-protein phosphatase 2A 65 kDa regulatory subunit A beta isoform	Ppp2r1b	>sp|Q7TNP2|2AAB_MOUSE Serine/threonine-protein phosphatase 2A 65 kDa regulatory subunit A beta isoform OS=Mus musculus GN=Ppp2r1b PE=1 SV=2	1	5	10.8	65.934	601	1.2409e-31	0	0	3041.7	0	8247.7	0	0	0	0	1495
Q7TNV0	Protein DEK	Dek	>sp|Q7TNV0|DEK_MOUSE Protein DEK OS=Mus musculus GN=Dek PE=1 SV=1	1	5	14.5	43.158	380	1.5326e-21	56558	22711	20162	56826	68900	62747	29016	106240	95231	1496
Q7TPC1	Corneodesmosin	Cdsn	>sp|Q7TPC1|CDSN_MOUSE Corneodesmosin OS=Mus musculus GN=Cdsn PE=2 SV=2	1	8	20.5	54.312	561	6.8287e-68	920590	471310	774690	681490	828020	580300	1584700	1993700	1570400	1497
Q7TPR4	Alpha-actinin-1	Actn1	>sp|Q7TPR4|ACTN1_MOUSE Alpha-actinin-1 OS=Mus musculus GN=Actn1 PE=1 SV=1	1	46	57.1	103.07	892	0	1367000	1427800	1260900	886350	910980	852320	781920	671590	978140	1498
Q7TPV4	Myb-binding protein 1A	Mybbp1a	>sp|Q7TPV4|MBB1A_MOUSE Myb-binding protein 1A OS=Mus musculus GN=Mybbp1a PE=1 SV=2	1	7	6.8	152.04	1344	3.8214e-37	48839	37810	67575	41296	45060	63776	19347	14745	22891	1499
Q7TQ48	Sarcalumenin	Srl	>sp|Q7TQ48|SRCA_MOUSE Sarcalumenin OS=Mus musculus GN=Srl PE=1 SV=1	1	18	25.2	99.183	910	6.6346e-195	626110	175120	450990	417240	594540	524120	376480	587350	1301100	1500
Q7TQ62	Podocan	Podn	>sp|Q7TQ62|PODN_MOUSE Podocan OS=Mus musculus GN=Podn PE=2 SV=1	1	3	6.5	68.717	611	2.6953e-07	0	0	3491	0	3296.9	0	22180	0	5403.5	1501
Q7TQD2	Tubulin polymerization-promoting protein	Tppp	>sp|Q7TQD2|TPPP_MOUSE Tubulin polymerization-promoting protein OS=Mus musculus GN=Tppp PE=1 SV=1	1	3	19.7	23.574	218	0	52985	0	30521	0	0	45030	0	78719	72332	1502
Q7TQI3	Ubiquitin thioesterase OTUB1	Otub1	>sp|Q7TQI3|OTUB1_MOUSE Ubiquitin thioesterase OTUB1 OS=Mus musculus GN=Otub1 PE=1 SV=2	1	9	39.1	31.27	271	4.6618e-85	188560	230820	198430	318470	662190	317290	353690	245080	459520	1503
Q7TSF1;Q7TSF0	Desmoglein-1-beta;Desmoglein-1-gamma	Dsg1b;Dsg1c	>sp|Q7TSF1|DSG1B_MOUSE Desmoglein-1-beta OS=Mus musculus GN=Dsg1b PE=1 SV=1;>sp|Q7TSF0|DSG1C_MOUSE Desmoglein-1-gamma OS=Mus musculus GN=Dsg1c PE=1 SV=1	2	23	28.7	114.45	1060	0	62186	34757	33497	34502	60456	40570	31328	51368	37463	1504
Q80SZ7	Guanine nucleotide-binding protein G(I)/G(S)/G(O) subunit gamma-5	Gng5	>sp|Q80SZ7|GBG5_MOUSE Guanine nucleotide-binding protein G(I)/G(S)/G(O) subunit gamma-5 OS=Mus musculus GN=Gng5 PE=1 SV=2	1	3	38.2	7.3184	68	5.6596e-08	686600	542300	684940	793230	2247800	2379900	528510	788750	826720	1505
Q80TB8	Synaptic vesicle membrane protein VAT-1 homolog-like	Vat1l	>sp|Q80TB8|VAT1L_MOUSE Synaptic vesicle membrane protein VAT-1 homolog-like OS=Mus musculus GN=Vat1l PE=1 SV=2	1	1	3.1	45.817	417	2.0506e-10	0	0	0	0	0	0	1029.9	0	0	1506
Q80U56	Late secretory pathway protein AVL9 homolog	Avl9	>sp|Q80U56|AVL9_MOUSE Late secretory pathway protein AVL9 homolog OS=Mus musculus GN=Avl9 PE=1 SV=2	1	1	2	72.185	649	0.00051779	0	0	0	0	0	0	0	0	0	1507
Q80UG5	Septin-9	2009-09-01	>sp|Q80UG5|SEPT9_MOUSE Septin-9 OS=Mus musculus GN=Sept9 PE=1 SV=1	1	5	8.9	65.574	583	9.8667e-11	45909	57777	64817	50594	66478	79387	29018	31546	26296	1508
Q80UM3;Q9DBB4	N-alpha-acetyltransferase 15, NatA auxiliary subunit;N-alpha-acetyltransferase 16, NatA auxiliary subunit	Naa15;Naa16	>sp|Q80UM3|NAA15_MOUSE N-alpha-acetyltransferase 15, NatA auxiliary subunit OS=Mus musculus GN=Naa15 PE=1 SV=1;>sp|Q9DBB4|NAA16_MOUSE N-alpha-acetyltransferase 16, NatA auxiliary subunit OS=Mus musculus GN=Naa16 PE=2 SV=1	2	2	2.2	100.96	865	1.5081e-05	0	0	0	648250	0	0	0	0	0	1509
Q80UU9	Membrane-associated progesterone receptor component 2	Pgrmc2	>sp|Q80UU9|PGRC2_MOUSE Membrane-associated progesterone receptor component 2 OS=Mus musculus GN=Pgrmc2 PE=1 SV=2	1	4	25.8	23.334	217	1.4732e-40	100700	90491	55787	102450	88366	84013	81673	113940	47871	1510
Q80UW8	DNA-directed RNA polymerases I, II, and III subunit RPABC1	Polr2e	>sp|Q80UW8|RPAB1_MOUSE DNA-directed RNA polymerases I, II, and III subunit RPABC1 OS=Mus musculus GN=Polr2e PE=1 SV=1	1	2	14.3	24.57	210	1.9264e-07	0	48575	0	0	0	0	0	0	0	1511
Q80VD1	Protein FAM98B	Fam98b	>sp|Q80VD1|FA98B_MOUSE Protein FAM98B OS=Mus musculus GN=Fam98b PE=1 SV=1	1	1	2.8	45.349	429	0.00055277	0	0	6842.5	0	0	9490.7	0	0	0	1512
Q80VJ3	2-deoxynucleoside 5-phosphate N-hydrolase 1	Dnph1	>sp|Q80VJ3|DNPH1_MOUSE 2-deoxynucleoside 5-phosphate N-hydrolase 1 OS=Mus musculus GN=Dnph1 PE=1 SV=2	1	2	16.2	18.977	173	1.5918e-05	22314	0	0	0	35995	0	0	0	0	1513
Q80VP1	Epsin-1	Epn1	>sp|Q80VP1|EPN1_MOUSE Epsin-1 OS=Mus musculus GN=Epn1 PE=1 SV=3	1	1	4	60.211	575	0.00028421	0	0	0	0	0	0	0	0	821.76	1514
Q80WJ7	Protein LYRIC	Mtdh	>sp|Q80WJ7|LYRIC_MOUSE Protein LYRIC OS=Mus musculus GN=Mtdh PE=1 SV=1	1	2	4.7	63.845	579	0.00014851	0	0	0	0	11079	0	0	0	0	1515
Q80WM4	Hyaluronan and proteoglycan link protein 4	Hapln4	>sp|Q80WM4|HPLN4_MOUSE Hyaluronan and proteoglycan link protein 4 OS=Mus musculus GN=Hapln4 PE=2 SV=2	1	1	2.2	42.808	400	0.00013284	0	0	0	0	0	0	0	16369	0	1516
Q80WQ2	Protein VAC14 homolog	Vac14	>sp|Q80WQ2|VAC14_MOUSE Protein VAC14 homolog OS=Mus musculus GN=Vac14 PE=1 SV=1	1	3	5	88.047	782	6.5844e-06	0	1017200	0	0	0	0	0	0	0	1517
Q80WW9	DDRGK domain-containing protein 1	Ddrgk1	>sp|Q80WW9|DDRGK_MOUSE DDRGK domain-containing protein 1 OS=Mus musculus GN=Ddrgk1 PE=1 SV=2	1	2	10.8	35.977	315	6.8599e-06	0	0	0	0	10368	0	0	0	0	1518
Q80X19	Collagen alpha-1(XIV) chain	Col14a1	>sp|Q80X19|COEA1_MOUSE Collagen alpha-1(XIV) chain OS=Mus musculus GN=Col14a1 PE=1 SV=2	1	19	14.4	193.01	1797	4.9422e-162	164530	412760	316700	220840	81736	198780	81769	34176	61830	1519
Q80X41	Serine/threonine-protein kinase VRK1	Vrk1	>sp|Q80X41|VRK1_MOUSE Serine/threonine-protein kinase VRK1 OS=Mus musculus GN=Vrk1 PE=1 SV=2	1	2	5	49.74	440	0.00053524	13500	0	0	0	0	0	0	0	0	1520
Q80X50	Ubiquitin-associated protein 2-like	Ubap2l	>sp|Q80X50|UBP2L_MOUSE Ubiquitin-associated protein 2-like OS=Mus musculus GN=Ubap2l PE=1 SV=1	1	3	3.3	116.8	1107	5.2191e-09	29741	26478	22271	37283	24482	25311	30128	27113	30809	1521
Q80X72	Leucine-rich repeat-containing protein 15	Lrrc15	>sp|Q80X72|LRC15_MOUSE Leucine-rich repeat-containing protein 15 OS=Mus musculus GN=Lrrc15 PE=2 SV=1	1	3	6.7	64.176	579	1.2158e-07	57880	59883	13903	32706	47308	65644	52586	66209	81894	1522
Q8CAY6;Q80X81	Acetyl-CoA acetyltransferase, cytosolic	Acat2;Acat3	>sp|Q8CAY6|THIC_MOUSE Acetyl-CoA acetyltransferase, cytosolic OS=Mus musculus GN=Acat2 PE=1 SV=2;>tr|Q80X81|Q80X81_MOUSE Acetyl-Coenzyme A acetyltransferase 3 OS=Mus musculus GN=Acat3 PE=1 SV=1	2	4	16.9	41.297	397	2.7529e-16	16671	22417	30335	0	38898	19152	39540	54601	35861	1523
Q80X90	Filamin-B	Flnb	>sp|Q80X90|FLNB_MOUSE Filamin-B OS=Mus musculus GN=Flnb PE=1 SV=3	1	43	25.1	277.82	2602	1.0138e-262	401440	421850	357690	405490	399170	428850	330130	237810	230610	1524
Q80X95;Q6NTA4	Ras-related GTP-binding protein A;Ras-related GTP-binding protein B	Rraga;Rragb	>sp|Q80X95|RRAGA_MOUSE Ras-related GTP-binding protein A OS=Mus musculus GN=Rraga PE=1 SV=1;>sp|Q6NTA4|RRAGB_MOUSE Ras-related GTP-binding protein B OS=Mus musculus GN=Rragb PE=2 SV=1	2	4	14.4	36.566	313	9.853e-29	13083	19813	25013	16693	39242	11594	0	3883.6	12650	1525
Q80XI7	Vomeromodulin		>sp|Q80XI7|VOME_MOUSE Vomeromodulin OS=Mus musculus PE=2 SV=1	1	10	23.2	62.448	591	1.5472e-103	2505500	300580	424710	810300	517650	1593000	375810	225620	48901	1526
Q80XN0	D-beta-hydroxybutyrate dehydrogenase, mitochondrial	Bdh1	>sp|Q80XN0|BDH_MOUSE D-beta-hydroxybutyrate dehydrogenase, mitochondrial OS=Mus musculus GN=Bdh1 PE=1 SV=2	1	2	8.7	38.299	343	1.2049e-07	17175	16691	13761	7934.6	55890	13835	16422	33647	23298	1527
Q80XU3	Nuclear ubiquitous casein and cyclin-dependent kinase substrate 1	Nucks1	>sp|Q80XU3|NUCKS_MOUSE Nuclear ubiquitous casein and cyclin-dependent kinase substrate 1 OS=Mus musculus GN=Nucks1 PE=1 SV=1	1	2	4.7	26.313	234	9.7912e-08	0	11119	0	9489.7	8329.3	0	91944	0	0	1528
Q80Y14	Glutaredoxin-related protein 5, mitochondrial	Glrx5	>sp|Q80Y14|GLRX5_MOUSE Glutaredoxin-related protein 5, mitochondrial OS=Mus musculus GN=Glrx5 PE=1 SV=2	1	3	29.6	16.292	152	3.2122e-48	73384	55718	67906	88219	48547	73951	134280	68617	104790	1529
Q80YX1	Tenascin	Tnc	>sp|Q80YX1|TENA_MOUSE Tenascin OS=Mus musculus GN=Tnc PE=1 SV=1	1	32	20.7	231.8	2110	7.8044e-189	1557500	1058100	726410	1207000	1594900	1005100	146660	123210	166230	1530
Q80Z71	Tenascin-N	Tnn	>sp|Q80Z71|TENN_MOUSE Tenascin-N OS=Mus musculus GN=Tnn PE=1 SV=2	1	2	1.9	173.09	1560	2.9715e-13	26131	7835.8	0	23230	0	0	0	0	0	1531
Q810B6	Ankyrin repeat and FYVE domain-containing protein 1	Ankfy1	>sp|Q810B6|ANFY1_MOUSE Rabankyrin-5 OS=Mus musculus GN=Ankfy1 PE=1 SV=2	1	4	7	128.65	1169	5.5089e-11	15385	27662	0	11763	37003	17370	20423	12052	15747	1532
Q810N8		Rhox11	>tr|Q810N8|Q810N8_MOUSE Protein Rhox11 OS=Mus musculus GN=Rhox11 PE=2 SV=1	1	1	4.9	23.957	206	0.00062578	0	0	0	0	0	0	0	9612.9	0	1534
Q8BFQ8	Parkinson disease 7 domain-containing protein 1	Pddc1	>sp|Q8BFQ8|PDDC1_MOUSE Parkinson disease 7 domain-containing protein 1 OS=Mus musculus GN=Pddc1 PE=1 SV=1	1	4	30.5	23.277	220	6.6061e-16	10502	31589	21483	30391	18088	16320	15683	19389	17382	1535
Q8BFR4	N-acetylglucosamine-6-sulfatase	Gns	>sp|Q8BFR4|GNS_MOUSE N-acetylglucosamine-6-sulfatase OS=Mus musculus GN=Gns PE=1 SV=1	1	2	3.9	61.174	544	8.9233e-05	0	5737.1	13337	6325.4	0	6059.5	0	0	0	1536
Q8BFY6	Peflin	Pef1	>sp|Q8BFY6|PEF1_MOUSE Peflin OS=Mus musculus GN=Pef1 PE=1 SV=1	1	2	8.7	29.227	275	6.9096e-10	0	12469	11288	12776	15646	0	0	9998.5	0	1537
Q8BFY9	Transportin-1	Tnpo1	>sp|Q8BFY9|TNPO1_MOUSE Transportin-1 OS=Mus musculus GN=Tnpo1 PE=1 SV=2	1	6	7.6	102.36	898	7.9788e-16	23893	23989	18018	19271	19212	16948	16640	6656.3	0	1538
Q8BFZ3	Beta-actin-like protein 2	Actbl2	>sp|Q8BFZ3|ACTBL_MOUSE Beta-actin-like protein 2 OS=Mus musculus GN=Actbl2 PE=1 SV=1	1	10	33.8	42.004	376	2.1035e-214	2621900	1958200	2344100	3695800	5264600	3324000	2378800	2753500	2337400	1539
Q8BFZ9;Q91X78	Erlin-2;Erlin-1	Erlin2;Erlin1	>sp|Q8BFZ9|ERLN2_MOUSE Erlin-2 OS=Mus musculus GN=Erlin2 PE=1 SV=1;>sp|Q91X78|ERLN1_MOUSE Erlin-1 OS=Mus musculus GN=Erlin1 PE=1 SV=1	2	4	14.7	37.872	340	2.8152e-64	0	0	0	0	0	135470	0	0	151530	1540
Q8BG05;V9GX38	Heterogeneous nuclear ribonucleoprotein A3	Hnrnpa3	>sp|Q8BG05|ROA3_MOUSE Heterogeneous nuclear ribonucleoprotein A3 OS=Mus musculus GN=Hnrnpa3 PE=1 SV=1	2	24	54.6	39.652	379	2.4212e-288	7556200	5768900	6052100	9099500	5572200	6456100	6917200	7394500	5581400	1541
Q8BG32	26S proteasome non-ATPase regulatory subunit 11	Psmd11	>sp|Q8BG32|PSD11_MOUSE 26S proteasome non-ATPase regulatory subunit 11 OS=Mus musculus GN=Psmd11 PE=1 SV=3	1	19	46.9	47.436	422	8.9669e-102	518620	417700	353780	425340	579320	455600	301990	390920	315520	1542
Q8BG94	COMM domain-containing protein 7	Commd7	>sp|Q8BG94|COMD7_MOUSE COMM domain-containing protein 7 OS=Mus musculus GN=Commd7 PE=1 SV=1	1	2	10	22.652	200	6.0108e-05	0	0	0	0	0	24556	0	0	0	1543
Q8BG95	Protein phosphatase 1 regulatory subunit 12B	Ppp1r12b	>sp|Q8BG95|MYPT2_MOUSE Protein phosphatase 1 regulatory subunit 12B OS=Mus musculus GN=Ppp1r12b PE=1 SV=2	1	4	5	109.05	976	1.9796e-21	46194	84823	76415	41749	45292	58486	73896	68022	105940	1544
Q8BGD9	Eukaryotic translation initiation factor 4B	Eif4b	>sp|Q8BGD9|IF4B_MOUSE Eukaryotic translation initiation factor 4B OS=Mus musculus GN=Eif4b PE=1 SV=1	1	7	15.9	68.839	611	8.366e-19	223250	203690	276360	322370	172010	298080	258180	268650	167740	1545
Q8BGH2	Sorting and assembly machinery component 50 homolog	Samm50	>sp|Q8BGH2|SAM50_MOUSE Sorting and assembly machinery component 50 homolog OS=Mus musculus GN=Samm50 PE=1 SV=1	1	3	8.5	51.863	469	1.3062e-06	14005	0	10989	0	14653	24319	10903	14354	27002	1546
Q8BGQ7	Alanine--tRNA ligase, cytoplasmic	Aars	>sp|Q8BGQ7|SYAC_MOUSE Alanine--tRNA ligase, cytoplasmic OS=Mus musculus GN=Aars PE=1 SV=1	1	4	6.9	106.91	968	2.4159e-08	0	8082.1	0	5110.5	0	0	0	0	0	1547
Q8BGS2	BolA-like protein 2	Bola2	>sp|Q8BGS2|BOLA2_MOUSE BolA-like protein 2 OS=Mus musculus GN=Bola2 PE=1 SV=1	1	3	54.7	10.214	86	1.5092e-09	0	52965	65589	99371	61033	56522	57465	74861	0	1548
Q8BGV3	Tumor-associated calcium signal transducer 2	Tacstd2	>sp|Q8BGV3|TACD2_MOUSE Tumor-associated calcium signal transducer 2 OS=Mus musculus GN=Tacstd2 PE=1 SV=1	1	3	9.5	35.574	317	2.6534e-10	10426	6961.1	7341.1	10985	15101	0	11703	14295	23054	1549
Q8BGX0	E3 ubiquitin-protein ligase TRIM23	Trim23	>sp|Q8BGX0|TRI23_MOUSE E3 ubiquitin-protein ligase TRIM23 OS=Mus musculus GN=Trim23 PE=2 SV=1	1	1	1.7	63.931	574	0.00038223	0	0	0	0	0	57659	0	0	0	1550
Q8BH04	Phosphoenolpyruvate carboxykinase [GTP], mitochondrial	Pck2	>sp|Q8BH04|PCKGM_MOUSE Phosphoenolpyruvate carboxykinase [GTP], mitochondrial OS=Mus musculus GN=Pck2 PE=1 SV=1	1	1	2.5	70.527	640	0.00043824	0	0	0	0	0	2140.6	0	0	0	1551
Q8BH24	Transmembrane 9 superfamily member 4	Tm9sf4	>sp|Q8BH24|TM9S4_MOUSE Transmembrane 9 superfamily member 4 OS=Mus musculus GN=Tm9sf4 PE=1 SV=1	1	3	5.8	74.692	643	8.3954e-05	60015	0	0	0	54707	0	0	0	0	1552
Q8BH43	Wiskott-Aldrich syndrome protein family member 2	Wasf2	>sp|Q8BH43|WASF2_MOUSE Wiskott-Aldrich syndrome protein family member 2 OS=Mus musculus GN=Wasf2 PE=1 SV=1	1	3	6.2	54.073	497	1.7394e-10	33216	34704	35536	31084	32193	30473	35337	25651	17717	1553
Q8BH59	Calcium-binding mitochondrial carrier protein Aralar1	Slc25a12	>sp|Q8BH59|CMC1_MOUSE Calcium-binding mitochondrial carrier protein Aralar1 OS=Mus musculus GN=Slc25a12 PE=1 SV=1	1	14	30.3	74.569	677	1.588e-163	152620	119720	93256	91542	181210	192410	88967	126970	222470	1554
Q8BH61	Coagulation factor XIII A chain	F13a1	>sp|Q8BH61|F13A_MOUSE Coagulation factor XIII A chain OS=Mus musculus GN=F13a1 PE=1 SV=3	1	24	34	83.206	732	1.6917e-174	1639000	1786600	2151700	1528800	1579700	1420300	2900000	1665000	965480	1555
Q8BH64	EH domain-containing protein 2	Ehd2	>sp|Q8BH64|EHD2_MOUSE EH domain-containing protein 2 OS=Mus musculus GN=Ehd2 PE=1 SV=1	1	29	61.9	61.174	543	0	2409100	2233900	2882000	2558300	3325400	2358800	3684600	3644700	2988500	1556
Q8BH69	Selenide, water dikinase 1	Sephs1	>sp|Q8BH69|SPS1_MOUSE Selenide, water dikinase 1 OS=Mus musculus GN=Sephs1 PE=1 SV=1	1	3	13	42.906	392	2.0619e-11	15719	9459.2	14410	14818	11373	13252	11771	11671	10764	1557
Q8BH79	Anoctamin-10	Ano10	>sp|Q8BH79|ANO10_MOUSE Anoctamin-10 OS=Mus musculus GN=Ano10 PE=1 SV=1	1	2	3.3	76.187	659	4.5006e-05	0	0	2884.8	2664.3	2062.9	2632.7	0	0	0	1558
Q8BH95	Enoyl-CoA hydratase, mitochondrial	Echs1	>sp|Q8BH95|ECHM_MOUSE Enoyl-CoA hydratase, mitochondrial OS=Mus musculus GN=Echs1 PE=1 SV=1	1	8	32.8	31.474	290	3.4516e-47	791720	617730	534530	587760	797320	602250	1012300	987880	825360	1559
Q8BH97	Reticulocalbin-3	Rcn3	>sp|Q8BH97|RCN3_MOUSE Reticulocalbin-3 OS=Mus musculus GN=Rcn3 PE=1 SV=1	1	10	41.2	38.001	328	3.1428e-81	637570	551200	430900	535710	303780	264750	354220	226290	397100	1560
Q8BHC0	Lymphatic vessel endothelial hyaluronic acid receptor 1	Lyve1	>sp|Q8BHC0|LYVE1_MOUSE Lymphatic vessel endothelial hyaluronic acid receptor 1 OS=Mus musculus GN=Lyve1 PE=1 SV=1	1	3	9.4	34.573	318	1.1095e-10	18923	16246	21046	12248	25835	13199	34816	37450	21454	1561
Q8BHC4	Dephospho-CoA kinase domain-containing protein	Dcakd	>sp|Q8BHC4|DCAKD_MOUSE Dephospho-CoA kinase domain-containing protein OS=Mus musculus GN=Dcakd PE=1 SV=1	1	4	20.3	26.476	231	7.623e-11	36910	37692	12066	53744	78531	51487	0	22717	16828	1562
Q8BHD7	Polypyrimidine tract-binding protein 3	Ptbp3	>sp|Q8BHD7|PTBP3_MOUSE Polypyrimidine tract-binding protein 3 OS=Mus musculus GN=Ptbp3 PE=1 SV=1	1	3	9.4	56.7	523	2.7339e-10	0	0	0	0	5314.4	0	0	0	0	1563
Q8BHG1	Nardilysin	Nrd1	>sp|Q8BHG1|NRDC_MOUSE Nardilysin OS=Mus musculus GN=Nrdc PE=1 SV=1	1	2	1.5	132.89	1161	0.00032791	0	0	0	12137	8516.4	0	14773	0	0	1564
Q8BHG2	UPF0587 protein C1orf123 homolog		>sp|Q8BHG2|CA123_MOUSE UPF0587 protein C1orf123 homolog OS=Mus musculus PE=1 SV=1	1	1	10.6	18.02	160	0.00049842	0	0	0	0	0	0	32150	0	0	1565
Q8BHG9	CGG triplet repeat-binding protein 1	Cggbp1	>sp|Q8BHG9|CGBP1_MOUSE CGG triplet repeat-binding protein 1 OS=Mus musculus GN=Cggbp1 PE=1 SV=1	1	3	17.4	18.761	167	2.5646e-07	27106	41099	41492	29590	10644	28440	30707	24000	32597	1566
Q8BHN3	Neutral alpha-glucosidase AB	Ganab	>sp|Q8BHN3|GANAB_MOUSE Neutral alpha-glucosidase AB OS=Mus musculus GN=Ganab PE=1 SV=1	1	18	26.4	106.91	944	1.2635e-110	358750	315130	182920	205940	253260	139720	206630	173340	257730	1567
Q8BIW1	Protein prune homolog	Prune	>sp|Q8BIW1|PRUNE_MOUSE Protein prune homolog OS=Mus musculus GN=Prune PE=1 SV=1	1	1	3.7	50.239	454	7.7177e-05	0	0	0	0	0	0	1161.5	0	0	1568
Q8BJS4	SUN domain-containing protein 2	Sun2	>sp|Q8BJS4|SUN2_MOUSE SUN domain-containing protein 2 OS=Mus musculus GN=Sun2 PE=1 SV=3	1	6	9.8	81.604	731	7.988e-40	7233	14034	9139.2	16041	42734	54615	14257	19071	8600.2	1569
Q8BJU0	Small glutamine-rich tetratricopeptide repeat-containing protein alpha	Sgta	>sp|Q8BJU0|SGTA_MOUSE Small glutamine-rich tetratricopeptide repeat-containing protein alpha OS=Mus musculus GN=Sgta PE=1 SV=2	1	4	13.7	34.322	315	4.8213e-10	19468	16303	43174	26614	23758	38150	19970	20378	11901	1570
Q8BJW6	Eukaryotic translation initiation factor 2A	Eif2a	>sp|Q8BJW6|EIF2A_MOUSE Eukaryotic translation initiation factor 2A OS=Mus musculus GN=Eif2a PE=1 SV=2	1	2	5.2	64.403	581	0.0004393	0	0	18423	0	0	0	0	0	6037.9	1571
Q8BJY1	26S proteasome non-ATPase regulatory subunit 5	Psmd5	>sp|Q8BJY1|PSMD5_MOUSE 26S proteasome non-ATPase regulatory subunit 5 OS=Mus musculus GN=Psmd5 PE=1 SV=4	1	6	14.7	55.971	504	1.7439e-14	28893	31222	33502	37251	60119	51556	22164	20845	46936	1572
Q8BK30	NADH dehydrogenase [ubiquinone] flavoprotein 3, mitochondrial	Ndufv3	>sp|Q8BK30|NDUV3_MOUSE NADH dehydrogenase [ubiquinone] flavoprotein 3, mitochondrial OS=Mus musculus GN=Ndufv3 PE=1 SV=1	1	2	16.3	11.813	104	1.5702e-33	228620	111540	0	169460	0	0	0	152350	0	1573
Q8BK63	Casein kinase I isoform alpha	Csnk1a1	>sp|Q8BK63|KC1A_MOUSE Casein kinase I isoform alpha OS=Mus musculus GN=Csnk1a1 PE=1 SV=2	1	7	19.6	38.914	337	5.969e-22	28507	47486	32378	56625	127410	42008	65564	39189	86895	1574
Q8BK64	Activator of 90 kDa heat shock protein ATPase homolog 1	Ahsa1	>sp|Q8BK64|AHSA1_MOUSE Activator of 90 kDa heat shock protein ATPase homolog 1 OS=Mus musculus GN=Ahsa1 PE=1 SV=2	1	4	15.4	38.117	338	3.6289e-35	62855	130530	84894	98737	102530	106520	60160	149610	66115	1575
Q8BK67	Protein RCC2	Rcc2	>sp|Q8BK67|RCC2_MOUSE Protein RCC2 OS=Mus musculus GN=Rcc2 PE=1 SV=1	1	2	5	55.983	520	2.1833e-05	10613	12972	15309	8487.6	22854	15895	0	24977	9135.9	1576
Q8BKC5;Q8BIV3	Importin-5	Ipo5	>sp|Q8BKC5|IPO5_MOUSE Importin-5 OS=Mus musculus GN=Ipo5 PE=1 SV=3	2	11	15.3	123.59	1097	1.6724e-78	107890	69648	80689	170950	108530	158910	67042	67303	94984	1577
Q8BKZ9	Pyruvate dehydrogenase protein X component, mitochondrial	Pdhx	>sp|Q8BKZ9|ODPX_MOUSE Pyruvate dehydrogenase protein X component, mitochondrial OS=Mus musculus GN=Pdhx PE=1 SV=1	1	2	4.6	53.998	501	1.2013e-05	5370.9	4175.5	16739	0	6021.3	4491.9	0	4630.2	6790.9	1578
Q8BL66	Early endosome antigen 1	Eea1	>sp|Q8BL66|EEA1_MOUSE Early endosome antigen 1 OS=Mus musculus GN=Eea1 PE=1 SV=2	1	8	7.7	160.91	1411	9.643e-45	177670	148420	165180	135260	92587	130180	143730	142680	168050	1579
Q8BL97	Serine/arginine-rich splicing factor 7	Srsf7	>sp|Q8BL97|SRSF7_MOUSE Serine/arginine-rich splicing factor 7 OS=Mus musculus GN=Srsf7 PE=1 SV=1	1	5	19.1	30.817	267	7.033e-36	782320	1245700	508020	738170	1430200	570950	813570	750140	1414000	1580
Q8BMD8	Calcium-binding mitochondrial carrier protein SCaMC-1	Slc25a24	>sp|Q8BMD8|SCMC1_MOUSE Calcium-binding mitochondrial carrier protein SCaMC-1 OS=Mus musculus GN=Slc25a24 PE=1 SV=1	1	3	7.2	52.901	475	1.3913e-34	0	14252	20309	23536	11404	15789	35997	37204	41592	1581
Q8BMF4	Dihydrolipoyllysine-residue acetyltransferase component of pyruvate dehydrogenase complex, mitochondrial	Dlat	>sp|Q8BMF4|ODP2_MOUSE Dihydrolipoyllysine-residue acetyltransferase component of pyruvate dehydrogenase complex, mitochondrial OS=Mus musculus GN=Dlat PE=1 SV=2	1	8	18.4	67.941	642	1.4825e-183	142140	116920	118750	120430	204690	122860	120920	183300	157130	1582
Q8BMJ2	Leucine--tRNA ligase, cytoplasmic	Lars	>sp|Q8BMJ2|SYLC_MOUSE Leucine--tRNA ligase, cytoplasmic OS=Mus musculus GN=Lars PE=1 SV=2	1	4	4.2	134.19	1178	2.4533e-12	9181.2	9460.2	7155.6	8671.4	12875	16238	8252.3	7154.1	5897.8	1583
Q8BMK4	Cytoskeleton-associated protein 4	Ckap4	>sp|Q8BMK4|CKAP4_MOUSE Cytoskeleton-associated protein 4 OS=Mus musculus GN=Ckap4 PE=1 SV=2	1	25	49.7	63.691	575	0	866690	712270	863100	777980	1231300	550450	482920	462520	472380	1584
Q8BML9		Qars	>tr|Q8BML9|Q8BML9_MOUSE Glutaminyl-tRNA synthetase OS=Mus musculus GN=Qars PE=1 SV=1	1	11	18.3	87.676	775	4.593e-33	77223	81215	61188	53834	86361	74980	71132	90325	49972	1585
Q8BMS1	Trifunctional enzyme subunit alpha, mitochondrial;Long-chain enoyl-CoA hydratase;Long chain 3-hydroxyacyl-CoA dehydrogenase	Hadha	>sp|Q8BMS1|ECHA_MOUSE Trifunctional enzyme subunit alpha, mitochondrial OS=Mus musculus GN=Hadha PE=1 SV=1	1	23	39.3	82.669	763	0	490370	567050	1380400	964070	827790	1278100	874730	765390	674220	1586
Q8BND5	Sulfhydryl oxidase 1	Qsox1	>sp|Q8BND5|QSOX1_MOUSE Sulfhydryl oxidase 1 OS=Mus musculus GN=Qsox1 PE=1 SV=1	1	3	3.9	82.784	748	3.857e-12	13917	12288	17616	9816.3	8804	0	5513	11071	13962	1587
Q8BP47	Asparagine--tRNA ligase, cytoplasmic	Nars	>sp|Q8BP47|SYNC_MOUSE Asparagine--tRNA ligase, cytoplasmic OS=Mus musculus GN=Nars PE=1 SV=2	1	8	19	64.279	559	2.7238e-27	34220	33850	28632	43078	63658	39094	30487	27850	29791	1588
Q8BP67;F6RSK3	60S ribosomal protein L24	Rpl24	>sp|Q8BP67|RL24_MOUSE 60S ribosomal protein L24 OS=Mus musculus GN=Rpl24 PE=1 SV=2	2	6	31.8	17.779	157	1.0471e-36	2887000	3007700	2515100	3169600	4328500	3139200	2140300	1916200	2515700	1589
Q8BP92	Reticulocalbin-2	Rcn2	>sp|Q8BP92|RCN2_MOUSE Reticulocalbin-2 OS=Mus musculus GN=Rcn2 PE=1 SV=1	1	3	15.9	37.27	320	1.2551e-08	22499	3132.7	3383	20290	6434.4	6965.9	5300.3	6356.3	7909.1	1590
Q921Y0;Q8BPB0	MOB kinase activator 1A;MOB kinase activator 1B	Mob1a;Mob1b	>sp|Q921Y0|MOB1A_MOUSE MOB kinase activator 1A OS=Mus musculus GN=Mob1a PE=2 SV=3;>sp|Q8BPB0|MOB1B_MOUSE MOB kinase activator 1B OS=Mus musculus GN=Mob1b PE=1 SV=3	2	3	17.1	25.079	216	5.5249e-09	69553	76539	57983	70033	19563	35902	30979	52080	32947	1591
Q8BPB5	EGF-containing fibulin-like extracellular matrix protein 1	Efemp1	>sp|Q8BPB5|FBLN3_MOUSE EGF-containing fibulin-like extracellular matrix protein 1 OS=Mus musculus GN=Efemp1 PE=1 SV=1	1	1	2.8	54.952	493	5.7215e-05	0	0	0	0	0	0	0	0	0	1592
Q8BQ47	Protein canopy homolog 4	Cnpy4	>sp|Q8BQ47|CNPY4_MOUSE Protein canopy homolog 4 OS=Mus musculus GN=Cnpy4 PE=1 SV=1	1	5	29	28.093	245	5.358e-17	126190	152380	94635	115300	84616	85174	98343	69250	105500	1593
Q8BQH6	CUB domain-containing protein 2	Cdcp2	>sp|Q8BQH6|CDCP2_MOUSE CUB domain-containing protein 2 OS=Mus musculus GN=Cdcp2 PE=2 SV=1	1	1	6.6	46.319	427	0.00059059	0	0	0	0	0	0	0	0	10436000	1594
Q8BRF7	Sec1 family domain-containing protein 1	Scfd1	>sp|Q8BRF7|SCFD1_MOUSE Sec1 family domain-containing protein 1 OS=Mus musculus GN=Scfd1 PE=1 SV=1	1	2	4.2	72.322	639	2.5196e-05	0	5179.4	0	0	5827.9	0	0	0	0	1595
Q8BSL7	ADP-ribosylation factor 2	Arf2	>sp|Q8BSL7|ARF2_MOUSE ADP-ribosylation factor 2 OS=Mus musculus GN=Arf2 PE=1 SV=2	1	10	58.6	20.746	181	0	0	0	0	0	0	102100	0	56056	45844	1596
Q8BT60;P59108;Q1RLL3;Q9Z140;Q8BLR2;Q0VE82;Q9DC53;Q8JZW4	Copine-3	Cpne3	>sp|Q8BT60|CPNE3_MOUSE Copine-3 OS=Mus musculus GN=Cpne3 PE=1 SV=2	8	4	8.6	59.584	533	1.0583e-11	13418	43936	49487	48452	40840	13369	28638	32063	11579	1597
Q8BTM8	Filamin-A	Flna	>sp|Q8BTM8|FLNA_MOUSE Filamin-A OS=Mus musculus GN=Flna PE=1 SV=5	1	74	40.8	281.22	2647	0	5913700	7056900	6689800	6242900	7145400	5908000	4243600	3461300	3210800	1598
Q8BTV2	Cleavage and polyadenylation specificity factor subunit 7	Cpsf7	>sp|Q8BTV2|CPSF7_MOUSE Cleavage and polyadenylation specificity factor subunit 7 OS=Mus musculus GN=Cpsf7 PE=1 SV=2	1	1	5.3	52.01	471	0.00041902	2468.8	0	0	0	0	0	0	0	0	1599
Q8BTW3	Exosome complex component MTR3	Exosc6	>sp|Q8BTW3|EXOS6_MOUSE Exosome complex component MTR3 OS=Mus musculus GN=Exosc6 PE=1 SV=1	1	2	9.2	28.37	273	0.00034946	0	0	0	0	0	0	0	15141	0	1600
Q8BTY1	Kynurenine--oxoglutarate transaminase 1	Ccbl1	>sp|Q8BTY1|KAT1_MOUSE Kynurenine--oxoglutarate transaminase 1 OS=Mus musculus GN=Ccbl1 PE=1 SV=1	1	2	5	47.563	424	9.3329e-09	9262.9	0	7241.3	8724.1	13685	7568.3	9258.9	19516	9216.5	1601
Q8BTZ7	Mannose-1-phosphate guanyltransferase beta	Gmppb	>sp|Q8BTZ7|GMPPB_MOUSE Mannose-1-phosphate guanyltransferase beta OS=Mus musculus GN=Gmppb PE=1 SV=1	1	5	20	39.916	360	2.7352e-12	60326	64943	56050	45166	35678	38321	28019	30175	0	1602
Q8BU30	Isoleucine--tRNA ligase, cytoplasmic	Iars	>sp|Q8BU30|SYIC_MOUSE Isoleucine--tRNA ligase, cytoplasmic OS=Mus musculus GN=Iars PE=1 SV=2	1	3	2	144.27	1262	1.7145e-08	9568.7	16673	0	0	16355	5674.8	7161.8	4800.7	5223.6	1603
Q8BVE3	V-type proton ATPase subunit H	Atp6v1h	>sp|Q8BVE3|VATH_MOUSE V-type proton ATPase subunit H OS=Mus musculus GN=Atp6v1h PE=1 SV=1	1	3	7.9	55.854	483	1.6221e-05	0	0	12258	0	0	0	5135.5	0	0	1604
Q8BVI4	Dihydropteridine reductase	Qdpr	>sp|Q8BVI4|DHPR_MOUSE Dihydropteridine reductase OS=Mus musculus GN=Qdpr PE=1 SV=2	1	4	22	25.57	241	5.7545e-28	155650	155170	130640	147300	120210	175630	136810	142950	105420	1605
Q8BWM0	Prostaglandin E synthase 2;Prostaglandin E synthase 2 truncated form	Ptges2	>sp|Q8BWM0|PGES2_MOUSE Prostaglandin E synthase 2 OS=Mus musculus GN=Ptges2 PE=1 SV=3	1	2	8.6	43.323	384	7.0533e-05	0	0	0	0	8604.6	0	0	0	0	1606
Q8BWT1	3-ketoacyl-CoA thiolase, mitochondrial	Acaa2	>sp|Q8BWT1|THIM_MOUSE 3-ketoacyl-CoA thiolase, mitochondrial OS=Mus musculus GN=Acaa2 PE=1 SV=3	1	16	48.9	41.829	397	2.5006e-234	903870	777480	735480	636620	961160	1109400	1061200	1000900	1043800	1607
Q8BWY3	Eukaryotic peptide chain release factor subunit 1	Etf1	>sp|Q8BWY3|ERF1_MOUSE Eukaryotic peptide chain release factor subunit 1 OS=Mus musculus GN=Etf1 PE=1 SV=4	1	3	8.7	49.03	437	5.2889e-26	40200	23467	21804	18468	45072	39998	11629	8472	41695	1608
Q8BWY9	Protein CIP2A	Kiaa1524	>sp|Q8BWY9|CIP2A_MOUSE Protein CIP2A OS=Mus musculus GN=Kiaa1524 PE=1 SV=3	1	2	2.3	102.04	907	0.00013068	0	0	284000	0	0	0	0	0	0	1609
Q8BX02	KN motif and ankyrin repeat domain-containing protein 2	Kank2	>sp|Q8BX02|KANK2_MOUSE KN motif and ankyrin repeat domain-containing protein 2 OS=Mus musculus GN=Kank2 PE=1 SV=1	1	2	3.3	90.244	843	1.6664e-06	0	12856	0	0	0	0	0	1692	0	1610
Q8BX80	Cytosolic endo-beta-N-acetylglucosaminidase	Engase	>sp|Q8BX80|ENASE_MOUSE Cytosolic endo-beta-N-acetylglucosaminidase OS=Mus musculus GN=Engase PE=1 SV=1	1	2	3.1	82.944	734	1.3904e-05	3698.3	2965.7	3671.5	0	4721.3	5948.5	7792.6	2659.1	0	1611
Q8BXC6	COMM domain-containing protein 2	Commd2	>sp|Q8BXC6|COMD2_MOUSE COMM domain-containing protein 2 OS=Mus musculus GN=Commd2 PE=1 SV=1	1	3	12.1	22.848	199	4.9733e-08	13864	17008	0	0	28532	0	0	0	0	1612
Q8BXH3		Gucy1b2	>tr|Q8BXH3|Q8BXH3_MOUSE Protein Gucy1b2 OS=Mus musculus GN=Gucy1b2 PE=2 SV=1	1	2	3.2	92.226	824	0.00040198	0	0	0	0	0	0	0	0	32655	1613
Q8BXN9	Transmembrane protein 87A	Tmem87a	>sp|Q8BXN9|TM87A_MOUSE Transmembrane protein 87A OS=Mus musculus GN=Tmem87a PE=1 SV=1	1	1	2.2	63.379	555	0.00053499	0	0	0	0	0	0	0	1035.8	0	1614
Q8BXZ1	Protein disulfide-isomerase TMX3	Tmx3	>sp|Q8BXZ1|TMX3_MOUSE Protein disulfide-isomerase TMX3 OS=Mus musculus GN=Tmx3 PE=1 SV=2	1	1	2.9	51.847	456	0.00012636	0	0	0	0	3645.4	0	0	0	0	1615
Q8BYK4	Retinol dehydrogenase 12	Rdh12	>sp|Q8BYK4|RDH12_MOUSE Retinol dehydrogenase 12 OS=Mus musculus GN=Rdh12 PE=2 SV=1	1	2	8.2	35.292	316	7.1603e-07	17280	17806	13361	15591	0	18858	0	0	0	1616
Q8BYR5	Calcium-dependent secretion activator 2	Cadps2	>sp|Q8BYR5|CAPS2_MOUSE Calcium-dependent secretion activator 2 OS=Mus musculus GN=Cadps2 PE=1 SV=2	1	1	1.5	147.84	1297	7.9333e-05	0	0	0	0	0	0	0	5997.6	0	1617
Q8BZF8	Phosphoglucomutase-like protein 5	Pgm5	>sp|Q8BZF8|PGM5_MOUSE Phosphoglucomutase-like protein 5 OS=Mus musculus GN=Pgm5 PE=1 SV=2	1	3	7.2	62.219	567	2.2931e-39	0	6252.7	0	0	0	0	0	0	0	1618
Q8C0C7	Phenylalanine--tRNA ligase alpha subunit	Farsa	>sp|Q8C0C7|SYFA_MOUSE Phenylalanine--tRNA ligase alpha subunit OS=Mus musculus GN=Farsa PE=1 SV=1	1	4	8.7	57.598	508	1.0741e-18	30067	31387	31110	25220	67394	44337	15583	55645	0	1619
Q8C0E2	Vacuolar protein sorting-associated protein 26B	Vps26b	>sp|Q8C0E2|VP26B_MOUSE Vacuolar protein sorting-associated protein 26B OS=Mus musculus GN=Vps26b PE=1 SV=1	1	4	12.5	39.124	336	1.5658e-09	0	0	0	24330	50261	0	16607	25693	0	1620
Q8C0M9	Isoaspartyl peptidase/L-asparaginase;Isoaspartyl peptidase/L-asparaginase alpha chain;Isoaspartyl peptidase/L-asparaginase beta chain	Asrgl1	>sp|Q8C0M9|ASGL1_MOUSE Isoaspartyl peptidase/L-asparaginase OS=Mus musculus GN=Asrgl1 PE=1 SV=1	1	1	3.1	33.95	326	0.00062132	0	0	0	0	0	15989	0	0	0	1621
Q8C129	Leucyl-cystinyl aminopeptidase	Lnpep	>sp|Q8C129|LCAP_MOUSE Leucyl-cystinyl aminopeptidase OS=Mus musculus GN=Lnpep PE=1 SV=1	1	2	2.1	117.3	1025	3.1448e-09	0	6959.4	8381.3	0	0	8558.2	0	0	0	1623
Q8C166	Copine-1	Cpne1	>sp|Q8C166|CPNE1_MOUSE Copine-1 OS=Mus musculus GN=Cpne1 PE=1 SV=1	1	4	10.1	58.886	536	8.6221e-14	0	0	0	0	16430	0	0	0	0	1624
Q9JKP5;Q8C181	Muscleblind-like protein 1;Muscleblind-like protein 2	Mbnl1;Mbnl2	>sp|Q9JKP5|MBNL1_MOUSE Muscleblind-like protein 1 OS=Mus musculus GN=Mbnl1 PE=1 SV=1;>sp|Q8C181|MBNL2_MOUSE Muscleblind-like protein 2 OS=Mus musculus GN=Mbnl2 PE=2 SV=2	2	1	3.2	36.975	341	0.00042203	0	0	0	0	0	39155	0	0	0	1625
Q8C1A5	Thimet oligopeptidase	Thop1	>sp|Q8C1A5|THOP1_MOUSE Thimet oligopeptidase OS=Mus musculus GN=Thop1 PE=1 SV=1	1	14	23.7	78.025	687	4.094e-115	156690	141080	179090	209560	200410	201790	254010	209700	114210	1626
Q8C1B7;Q9R1T4	Septin-11	2011-09-01	>sp|Q8C1B7|SEP11_MOUSE Septin-11 OS=Mus musculus GN=Sept11 PE=1 SV=4	2	10	28.1	49.694	431	1.3342e-149	207630	142780	288230	176950	201280	178550	107740	145850	239260	1627
Q8C1I6	Keratin-associated protein 16-3	Krtap16-3	>sp|Q8C1I6|KR163_MOUSE Keratin-associated protein 16-3 OS=Mus musculus GN=Krtap16-3 PE=2 SV=1	1	2	47.7	8.433	86	1.5398e-21	0	36131	0	0	0	68304	261650	69362	61926	1628
Q8C2Q3	RNA-binding protein 14	Rbm14	>sp|Q8C2Q3|RBM14_MOUSE RNA-binding protein 14 OS=Mus musculus GN=Rbm14 PE=1 SV=1	1	2	3.9	69.448	669	0.00056693	0	0	0	0	0	0	0	19515	0	1629
Q8C3X2	Coiled-coil domain-containing protein 90B, mitochondrial	Ccdc90b	>sp|Q8C3X2|CC90B_MOUSE Coiled-coil domain-containing protein 90B, mitochondrial OS=Mus musculus GN=Ccdc90b PE=1 SV=1	1	1	9	29.596	256	6.6278e-09	0	0	0	0	29605	0	0	0	0	1630
Q8C5R8	Ribose-phosphate pyrophosphokinase	Prps1l1	>tr|Q8C5R8|Q8C5R8_MOUSE Protein Prps1l1 OS=Mus musculus GN=Prps1l1 PE=1 SV=1	1	1	4.1	34.82	318	0.00012177	23888	24896	0	0	31856	0	0	0	38096	1631
Q8C6B0;Q5I0W6;Q76I26		Mettl7a1;Ubie;Mettl7a2-Higd1c	>tr|Q8C6B0|Q8C6B0_MOUSE MCG20149, isoform CRA_a OS=Mus musculus GN=Mettl7a1 PE=1 SV=1;>tr|Q5I0W6|Q5I0W6_MOUSE Methyltransferase like 7A2 OS=Mus musculus GN=Mettl7a2 PE=2 SV=1;>tr|Q76I26|Q76I26_MOUSE Protein Methig1 OS=Mus musculus GN=Methig1 PE=2 SV=1	3	2	9.8	28.096	244	5.6903e-08	12181	0	0	0	0	0	0	0	0	1632
Q8C6K9	Collagen alpha-6(VI) chain	Col6a6	>sp|Q8C6K9|CO6A6_MOUSE Collagen alpha-6(VI) chain OS=Mus musculus GN=Col6a6 PE=1 SV=2	1	7	4	246.32	2265	1.4797e-15	11873	13901	25235	16570	10864	11057	0	8936.3	10804	1633
Q8C850	Scavenger receptor class A member 3	Scara3	>sp|Q8C850|SCAR3_MOUSE Scavenger receptor class A member 3 OS=Mus musculus GN=Scara3 PE=2 SV=1	1	2	3	65.47	606	0.00015291	9193.9	0	8357.8	5986.2	8824.6	0	8851.9	9915.6	10771	1634
Q8CAQ8	Mitochondrial inner membrane protein	Immt	>sp|Q8CAQ8|MIC60_MOUSE MICOS complex subunit Mic60 OS=Mus musculus GN=Immt PE=1 SV=1	1	14	24	83.899	757	7.6681e-43	187090	187580	159350	203380	171460	267580	245840	148380	106000	1635
Q9D644;Q8CAY5		Krtap31-1;Krtap31-2	>tr|Q9D644|Q9D644_MOUSE Keratin associated protein 31-1 OS=Mus musculus GN=Krtap31-1 PE=2 SV=1;>tr|Q8CAY5|Q8CAY5_MOUSE Keratin associated protein 31-2 OS=Mus musculus GN=Krtap31-2 PE=2 SV=1	2	2	11.9	18.46	177	2.1055e-05	0	3121	2293	0	0	174020	4936.4	4491.2	8719.9	1636
Q8CBX0	Transmembrane protein 63C	Tmem63c	>sp|Q8CBX0|CSC1_MOUSE Calcium permeable stress-gated cation channel 1 OS=Mus musculus GN=Tmem63c PE=1 SV=1	1	1	1.2	93.01	802	0.00053871	0	0	0	0	0	0	0	466040	0	1637
Q8CCK0	Core histone macro-H2A.2	H2afy2	>sp|Q8CCK0|H2AW_MOUSE Core histone macro-H2A.2 OS=Mus musculus GN=H2afy2 PE=1 SV=3	1	4	14.2	40.092	372	5.4594e-13	0	0	0	0	0	0	0	0	8363.3	1638
Q8CCS6;D3Z5F7	Polyadenylate-binding protein 2	Pabpn1;Gm20521	>sp|Q8CCS6|PABP2_MOUSE Polyadenylate-binding protein 2 OS=Mus musculus GN=Pabpn1 PE=1 SV=3;>tr|D3Z5F7|D3Z5F7_MOUSE Protein Gm20521 OS=Mus musculus GN=Gm20521 PE=4 SV=1	2	2	8.9	32.296	302	4.2269e-09	28302	26921	0	51002	45190	61690	22082	36291	83504	1639
Q8CDN6	Thioredoxin-like protein 1	Txnl1	>sp|Q8CDN6|TXNL1_MOUSE Thioredoxin-like protein 1 OS=Mus musculus GN=Txnl1 PE=1 SV=3	1	6	32.9	32.237	289	3.2073e-102	113390	129990	125500	108590	136120	180930	70893	94104	138620	1640
Q8CE93	Protein FAM26D	Fam26d	>sp|Q8CE93|FA26D_MOUSE Protein FAM26D OS=Mus musculus GN=Fam26d PE=2 SV=2	1	2	7.3	35.429	315	8.7291e-05	0	85750	0	24651	0	71062	59659	63966	0	1641
Q8CF02	Protein FAM25C	Fam25c	>sp|Q8CF02|FM25C_MOUSE Protein FAM25C OS=Mus musculus GN=Fam25c PE=1 SV=1	1	5	70.8	9.2353	89	4.8487e-105	51753000	19617000	14516000	21794000	12058000	14070000	23082000	24946000	21924000	1642
Q8CF66	Ragulator complex protein LAMTOR4	Lamtor4	>sp|Q8CF66|LTOR4_MOUSE Ragulator complex protein LAMTOR4 OS=Mus musculus GN=Lamtor4 PE=1 SV=2	1	1	10.1	10.678	99	0.00020022	0	0	0	0	0	0	24289	0	0	1643
Q8CFI0	E3 ubiquitin-protein ligase NEDD4-like	Nedd4l	>sp|Q8CFI0|NED4L_MOUSE E3 ubiquitin-protein ligase NEDD4-like OS=Mus musculus GN=Nedd4l PE=1 SV=2	1	1	1	115.42	1004	0.00065017	0	0	0	0	0	15440	0	0	0	1644
Q8CFX1	GDH/6PGL endoplasmic bifunctional protein;Glucose 1-dehydrogenase;6-phosphogluconolactonase	H6pd	>sp|Q8CFX1|G6PE_MOUSE GDH/6PGL endoplasmic bifunctional protein OS=Mus musculus GN=H6pd PE=1 SV=2	1	2	3.8	88.927	789	0.00015999	0	12445	0	0	0	0	0	0	0	1645
Q8CG72	Poly(ADP-ribose) glycohydrolase ARH3	Adprhl2	>sp|Q8CG72|ARHL2_MOUSE Poly(ADP-ribose) glycohydrolase ARH3 OS=Mus musculus GN=Adprhl2 PE=1 SV=1	1	2	6.8	39.414	370	8.7883e-08	11419	13603	19055	0	11893	15330	13686	13505	10079	1646
Q8CG76	Aflatoxin B1 aldehyde reductase member 2	Akr7a2	>sp|Q8CG76|ARK72_MOUSE Aflatoxin B1 aldehyde reductase member 2 OS=Mus musculus GN=Akr7a2 PE=1 SV=3	1	2	7.4	40.612	367	5.7749e-09	9822.3	8709.4	0	0	21247	0	13373	0	8504.7	1647
Q8CGC7	Bifunctional glutamate/proline--tRNA ligase;Glutamate--tRNA ligase;Proline--tRNA ligase	Eprs	>sp|Q8CGC7|SYEP_MOUSE Bifunctional glutamate/proline--tRNA ligase OS=Mus musculus GN=Eprs PE=1 SV=4	1	5	4.4	170.08	1512	2.8111e-11	19426	19726	8962.8	9144.7	18610	17551	14469	16773	22516	1648
Q8CGF7	Transcription elongation regulator 1	Tcerg1	>sp|Q8CGF7|TCRG1_MOUSE Transcription elongation regulator 1 OS=Mus musculus GN=Tcerg1 PE=1 SV=2	1	2	1.9	123.79	1100	4.0686e-05	0	0	2807.2	0	0	0	8511.2	0	9191.6	1649
Q8CGK3	Lon protease homolog, mitochondrial	Lonp1	>sp|Q8CGK3|LONM_MOUSE Lon protease homolog, mitochondrial OS=Mus musculus GN=Lonp1 PE=1 SV=2	1	4	4.3	105.84	949	3.1972e-09	15010	11543	13428	6563.8	10965	6246.9	12208	12493	10710	1650
Q8CGR6		Klk13	>tr|Q8CGR6|Q8CGR6_MOUSE Epidermal growth factor-binding protein type B OS=Mus musculus GN=Klk13 PE=1 SV=1	1	2	9.4	30.36	276	1.1003e-06	21377	19046	20056	15117	45366	0	0	0	0	1651
Q8CHH9	Septin-8	2008-09-01	>sp|Q8CHH9|SEPT8_MOUSE Septin-8 OS=Mus musculus GN=Sept8 PE=1 SV=4	1	5	13.8	49.812	429	9.3865e-14	70068	205780	79403	97101	210870	157910	69315	49461	0	1652
Q8CHP5	Partner of Y14 and mago	Wibg	>sp|Q8CHP5|PYM1_MOUSE Partner of Y14 and mago OS=Mus musculus GN=Pym1 PE=1 SV=2	1	2	12.8	22.689	203	1.2152e-05	0	53686	47655	0	42588	51995	38495	56498	59039	1653
Q8CHP8	Phosphoglycolate phosphatase	Pgp	>sp|Q8CHP8|PGP_MOUSE Glycerol-3-phosphate phosphatase OS=Mus musculus GN=Pgp PE=1 SV=1	1	1	4.7	34.54	321	1.4789e-17	0	0	0	0	0	0	0	12679	0	1654
Q8CHT0	Delta-1-pyrroline-5-carboxylate dehydrogenase, mitochondrial	Aldh4a1	>sp|Q8CHT0|AL4A1_MOUSE Delta-1-pyrroline-5-carboxylate dehydrogenase, mitochondrial OS=Mus musculus GN=Aldh4a1 PE=1 SV=3	1	2	4.4	61.84	562	0.00028365	0	0	0	0	7670.4	0	0	0	0	1655
Q8CI43	Myosin light chain 6B	Myl6b	>sp|Q8CI43|MYL6B_MOUSE Myosin light chain 6B OS=Mus musculus GN=Myl6b PE=1 SV=1	1	15	62.3	22.749	207	4.9957e-229	9560000	3563400	8316600	12098000	6150400	6452300	27453000	38952000	28390000	1656
Q8CI51	PDZ and LIM domain protein 5	Pdlim5	>sp|Q8CI51|PDLI5_MOUSE PDZ and LIM domain protein 5 OS=Mus musculus GN=Pdlim5 PE=1 SV=4	1	13	25.4	63.299	591	7.3262e-123	2731400	1792500	1682900	2440300	1915000	1769400	6661700	5087200	4361500	1657
Q8CI59	Metalloreductase STEAP3	Steap3	>sp|Q8CI59|STEA3_MOUSE Metalloreductase STEAP3 OS=Mus musculus GN=Steap3 PE=1 SV=1	1	4	10	54.748	488	1.1638e-11	15599	17664	0	17429	20643	17995	0	13313	0	1658
Q8CI94	Glycogen phosphorylase, brain form	Pygb	>sp|Q8CI94|PYGB_MOUSE Glycogen phosphorylase, brain form OS=Mus musculus GN=Pygb PE=1 SV=3	1	15	19.5	96.729	843	4.7035e-62	60786	64644	41150	37851	45273	49291	52939	40145	73452	1659
Q8CIB5	Fermitin family homolog 2	Fermt2	>sp|Q8CIB5|FERM2_MOUSE Fermitin family homolog 2 OS=Mus musculus GN=Fermt2 PE=1 SV=1	1	5	9.7	77.8	680	1.0453e-12	17107	35358	72578	0	31186	74983	22481	21152	16669	1660
Q8CIE6	Coatomer subunit alpha;Xenin;Proxenin	Copa	>sp|Q8CIE6|COPA_MOUSE Coatomer subunit alpha OS=Mus musculus GN=Copa PE=1 SV=2	1	17	17.4	138.43	1224	1.4692e-61	266090	310290	257030	181970	237620	191040	124830	84341	178090	1661
Q8CIH5	1-phosphatidylinositol 4,5-bisphosphate phosphodiesterase gamma-2	Plcg2	>sp|Q8CIH5|PLCG2_MOUSE 1-phosphatidylinositol 4,5-bisphosphate phosphodiesterase gamma-2 OS=Mus musculus GN=Plcg2 PE=1 SV=1	1	3	3.4	147.59	1265	0.00010194	0	0	0	0	3278700	2486900	0	0	0	1662
Q8CIN4;O88643;Q61036	Serine/threonine-protein kinase PAK 2;PAK-2p27;PAK-2p34;Serine/threonine-protein kinase PAK 1;Serine/threonine-protein kinase PAK 3	Pak2;Pak1;Pak3	>sp|Q8CIN4|PAK2_MOUSE Serine/threonine-protein kinase PAK 2 OS=Mus musculus GN=Pak2 PE=1 SV=1;>sp|O88643|PAK1_MOUSE Serine/threonine-protein kinase PAK 1 OS=Mus musculus GN=Pak1 PE=1 SV=1;>sp|Q61036|PAK3_MOUSE Serine/threonine-protein kinase PAK 3 OS=Mus m	3	3	6.9	57.93	524	3.8971e-09	23166	27433	0	17509	36896	0	25709	17461	11384	1663
Q8CIT9	Suprabasin	Sbsn	>sp|Q8CIT9|SBSN_MOUSE Suprabasin OS=Mus musculus GN=Sbsn PE=2 SV=1	1	20	59.7	72.333	700	0	13490000	5499300	3769600	9651800	8777200	5463700	18927000	14551000	10895000	1664
Q8CJG0	Protein argonaute-2	Eif2c2	>sp|Q8CJG0|AGO2_MOUSE Protein argonaute-2 OS=Mus musculus GN=Ago2 PE=1 SV=3	1	2	3.3	97.303	860	0.00015312	0	0	0	0	0	0	0	2498.5	0	1665
Q8JZK9	Hydroxymethylglutaryl-CoA synthase, cytoplasmic	Hmgcs1	>sp|Q8JZK9|HMCS1_MOUSE Hydroxymethylglutaryl-CoA synthase, cytoplasmic OS=Mus musculus GN=Hmgcs1 PE=1 SV=1	1	4	8.8	57.568	520	7.7127e-18	16344	9025.6	20918	8222.2	0	63961	38225	40984	14722	1666
Q8JZN5	Acyl-CoA dehydrogenase family member 9, mitochondrial	Acad9	>sp|Q8JZN5|ACAD9_MOUSE Acyl-CoA dehydrogenase family member 9, mitochondrial OS=Mus musculus GN=Acad9 PE=1 SV=2	1	6	11.2	68.721	625	1.046e-32	40950	40014	37604	48552	69193	65637	88347	81861	39784	1667
Q8JZQ9	Eukaryotic translation initiation factor 3 subunit B	Eif3b	>sp|Q8JZQ9|EIF3B_MOUSE Eukaryotic translation initiation factor 3 subunit B OS=Mus musculus GN=Eif3b PE=1 SV=1	1	11	18.2	91.369	803	3.3362e-52	127500	96656	71264	106460	67733	99585	84446	56759	105360	1668
Q8JZU2		Slc25a1	>sp|Q8JZU2|TXTP_MOUSE Tricarboxylate transport protein, mitochondrial OS=Mus musculus GN=Slc25a1 PE=1 SV=1	1	7	21.5	33.931	311	1.2728e-26	257850	227550	301060	199220	367600	364390	298220	179330	264030	1669
Q8JZX1		Scgb2b26	>tr|Q8JZX1|Q8JZX1_MOUSE ABPBG26 OS=Mus musculus GN=Scgb2b26 PE=1 SV=1	1	7	42.9	12.794	112	6.2617e-55	3691500	1594500	1333800	2973400	1507500	141510	199680	307360	69687	1670
Q8K010	5-oxoprolinase	Oplah	>sp|Q8K010|OPLA_MOUSE 5-oxoprolinase OS=Mus musculus GN=Oplah PE=1 SV=1	1	5	4.7	137.61	1288	3.0162e-12	13097	16029	8140.4	13360	22304	19196	16320	22798	13466	1671
Q8K0E8;CON__P02676	Fibrinogen beta chain;Fibrinopeptide B;Fibrinogen beta chain	Fgb	>sp|Q8K0E8|FIBB_MOUSE Fibrinogen beta chain OS=Mus musculus GN=Fgb PE=1 SV=1	2	27	63.4	54.752	481	0	1324700	2285600	3678100	902430	2137000	914180	598330	651370	642960	1672
Q8K0T0	Reticulon-1	Rtn1	>sp|Q8K0T0|RTN1_MOUSE Reticulon-1 OS=Mus musculus GN=Rtn1 PE=1 SV=1	1	1	1	83.571	780	0.00023924	0	0	0	0	0	181210	0	0	0	1673
Q8K0Y2	Keratin, type I cuticular Ha3-I	Krt33a	>sp|Q8K0Y2|KT33A_MOUSE Keratin, type I cuticular Ha3-I OS=Mus musculus GN=Krt33a PE=1 SV=1	1	34	72.8	46.137	404	0	4501800	29608000	4345100	13612000	3157900	26953000	16128000	11992000	14440000	1675
Q8K183	Pyridoxal kinase	Pdxk	>sp|Q8K183|PDXK_MOUSE Pyridoxal kinase OS=Mus musculus GN=Pdxk PE=1 SV=1	1	7	32.1	35.015	312	3.2921e-45	231060	246450	235680	203790	128390	231930	102920	93015	101840	1676
Q8K198		Krtap13-1	>tr|Q8K198|Q8K198_MOUSE Keratin associated protein 13-1 OS=Mus musculus GN=Krtap13-1 PE=1 SV=1	1	8	88.1	18.078	168	2.0231e-189	4869300	9306700	2840300	6900800	4492100	11379000	22235000	12950000	19762000	1677
Q8K1B8	Fermitin family homolog 3	Fermt3	>sp|Q8K1B8|URP2_MOUSE Fermitin family homolog 3 OS=Mus musculus GN=Fermt3 PE=1 SV=1	1	3	5.9	75.634	665	7.699e-12	5008.3	5725.7	6670.3	29021	6731.6	0	0	0	0	1678
Q8K1H9	Odorant-binding protein 2a	Obp2a	>sp|Q8K1H9|OBP2A_MOUSE Odorant-binding protein 2a OS=Mus musculus GN=Obp2a PE=2 SV=1	1	4	27.3	19.996	176	2.3347e-14	417590	33263	44551	28719	259560	491380	26079	12875	0	1679
Q8K1I3	Secreted phosphoprotein 24	Spp2	>sp|Q8K1I3|SPP24_MOUSE Secreted phosphoprotein 24 OS=Mus musculus GN=Spp2 PE=1 SV=2	1	2	11.8	23.136	203	1.374e-18	33677	39319	326730	43406	0	144890	181040	252290	265780	1680
Q8K1J6	CCA tRNA nucleotidyltransferase 1, mitochondrial	Trnt1	>sp|Q8K1J6|TRNT1_MOUSE CCA tRNA nucleotidyltransferase 1, mitochondrial OS=Mus musculus GN=Trnt1 PE=1 SV=1	1	3	7.6	49.895	434	3.9287e-20	9674.4	8198.4	7731.3	5997.5	6887.2	0	8068.6	7226.7	7165	1681
Q8K1M6	Dynamin-1-like protein	Dnm1l	>sp|Q8K1M6|DNM1L_MOUSE Dynamin-1-like protein OS=Mus musculus GN=Dnm1l PE=1 SV=2	1	7	11.9	82.657	742	7.9489e-26	26058	15256	27267	43899	16963	50374	29355	15307	14864	1682
Q8K1Z0	Ubiquinone biosynthesis protein COQ9, mitochondrial	Coq9	>sp|Q8K1Z0|COQ9_MOUSE Ubiquinone biosynthesis protein COQ9, mitochondrial OS=Mus musculus GN=Coq9 PE=1 SV=1	1	5	22	35.082	313	1.1358e-36	131600	19494	107150	51650	73821	87734	58057	132230	118230	1683
Q8K273	Membrane magnesium transporter 1	Mmgt1	>sp|Q8K273|MMGT1_MOUSE Membrane magnesium transporter 1 OS=Mus musculus GN=Mmgt1 PE=1 SV=1	1	2	26.7	14.677	131	6.1734e-07	39978	0	0	61270	0	0	0	0	0	1684
Q8K2B3	Succinate dehydrogenase [ubiquinone] flavoprotein subunit, mitochondrial	Sdha	>sp|Q8K2B3|SDHA_MOUSE Succinate dehydrogenase [ubiquinone] flavoprotein subunit, mitochondrial OS=Mus musculus GN=Sdha PE=1 SV=1	1	10	20.2	72.585	664	1.7896e-112	380040	204760	339600	191790	342220	327080	322030	266620	368040	1685
Q8K2Q0	COMM domain-containing protein 9	Commd9	>sp|Q8K2Q0|COMD9_MOUSE COMM domain-containing protein 9 OS=Mus musculus GN=Commd9 PE=1 SV=3	1	2	18.7	21.85	198	1.0635e-14	0	0	0	0	0	96628	0	0	0	1686
Q8K310;A0A087WQ54	Matrin-3	Matr3	>sp|Q8K310|MATR3_MOUSE Matrin-3 OS=Mus musculus GN=Matr3 PE=1 SV=1	2	8	15.5	94.629	846	3.3094e-53	83586	124940	101020	176420	150380	165350	217850	58357	97149	1687
Q8K354	Carbonyl reductase [NADPH] 3	Cbr3	>sp|Q8K354|CBR3_MOUSE Carbonyl reductase [NADPH] 3 OS=Mus musculus GN=Cbr3 PE=1 SV=1	1	15	56.3	30.953	277	5.5163e-96	1179900	1222200	792770	1253300	1280200	1060900	1149200	995380	819820	1688
Q8K3C3	Protein LZIC	Lzic	>sp|Q8K3C3|LZIC_MOUSE Protein LZIC OS=Mus musculus GN=Lzic PE=1 SV=1	1	4	27.9	21.536	190	3.5851e-14	125120	36065	40443	44986	67858	60221	43850	35429	113020	1689
Q8K3F7	L-threonine 3-dehydrogenase, mitochondrial	Tdh	>sp|Q8K3F7|TDH_MOUSE L-threonine 3-dehydrogenase, mitochondrial OS=Mus musculus GN=Tdh PE=1 SV=1	1	2	11.8	41.461	373	8.5771e-06	6196.9	0	0	0	16233	0	0	0	0	1690
Q8K3J1	NADH dehydrogenase [ubiquinone] iron-sulfur protein 8, mitochondrial	Ndufs8	>sp|Q8K3J1|NDUS8_MOUSE NADH dehydrogenase [ubiquinone] iron-sulfur protein 8, mitochondrial OS=Mus musculus GN=Ndufs8 PE=1 SV=1	1	3	14.6	24.038	212	1.0517e-08	8781.5	7082.7	3594.5	36138	23812	12554	29071	34103	17573	1691
Q8K3P0	Short-chain dehydrogenase/reductase family 9C member 7	Sdr9c7	>sp|Q8K3P0|DR9C7_MOUSE Short-chain dehydrogenase/reductase family 9C member 7 OS=Mus musculus GN=Sdr9c7 PE=2 SV=1	1	8	31.9	35.148	313	6.4478e-50	72149	90871	82312	77660	130610	49576	144680	76803	80755	1692
Q8K411	Presequence protease, mitochondrial	Pitrm1	>sp|Q8K411|PREP_MOUSE Presequence protease, mitochondrial OS=Mus musculus GN=Pitrm1 PE=1 SV=1	1	2	3.3	117.37	1036	3.3435e-07	0	20420	0	0	11099	27129	15486	0	0	1693
Q8K426		Retnlg	>tr|Q8K426|Q8K426_MOUSE Myeloid cysteine-rich protein OS=Mus musculus GN=Retnlg PE=1 SV=1	1	2	23.1	12.535	117	2.915e-08	197570	603400	171940	156980	315090	131200	0	0	0	1694
Q8K482	EMILIN-2	Emilin2	>sp|Q8K482|EMIL2_MOUSE EMILIN-2 OS=Mus musculus GN=Emilin2 PE=1 SV=1	1	2	1.3	117.31	1074	8.1427e-07	0	2528.5	31285	0	0	17623	3790.4	29837	14263	1695
Q8K4L3	Supervillin	Svil	>sp|Q8K4L3|SVIL_MOUSE Supervillin OS=Mus musculus GN=Svil PE=1 SV=1	1	2	1.3	243.16	2170	0.00019681	0	218140	326490	0	290580	0	0	0	0	1696
Q8K4L4	Protein POF1B	Pof1b	>sp|Q8K4L4|POF1B_MOUSE Protein POF1B OS=Mus musculus GN=Pof1b PE=2 SV=3	1	10	20.3	67.784	587	1.4298e-50	155850	114220	124780	282610	281730	243830	304620	244520	263830	1697
Q8K4Z3	NAD(P)H-hydrate epimerase	Apoa1bp	>sp|Q8K4Z3|NNRE_MOUSE NAD(P)H-hydrate epimerase OS=Mus musculus GN=Apoa1bp PE=1 SV=1	1	3	16.3	30.972	282	3.8843e-14	160440	159570	120160	151600	128350	128250	160390	152300	110660	1698
Q8K4Z5	Splicing factor 3A subunit 1	Sf3a1	>sp|Q8K4Z5|SF3A1_MOUSE Splicing factor 3A subunit 1 OS=Mus musculus GN=Sf3a1 PE=1 SV=1	1	4	5.7	88.544	791	1.988e-20	13522	27230	11568	25091	39747	37063	20826	29265	0	1699
Q8QZS1	3-hydroxyisobutyryl-CoA hydrolase, mitochondrial	Hibch	>sp|Q8QZS1|HIBCH_MOUSE 3-hydroxyisobutyryl-CoA hydrolase, mitochondrial OS=Mus musculus GN=Hibch PE=1 SV=1	1	7	21.6	43.037	385	1.6635e-16	38239	33125	52278	29434	48542	24018	53704	45572	27049	1700
Q8QZT1	Acetyl-CoA acetyltransferase, mitochondrial	Acat1	>sp|Q8QZT1|THIL_MOUSE Acetyl-CoA acetyltransferase, mitochondrial OS=Mus musculus GN=Acat1 PE=1 SV=1	1	13	44.1	44.816	424	3.8795e-222	974540	688290	1119400	873220	810190	1111400	975780	1011500	758120	1701
Q8QZY1	Eukaryotic translation initiation factor 3 subunit L	Eif3l	>sp|Q8QZY1|EIF3L_MOUSE Eukaryotic translation initiation factor 3 subunit L OS=Mus musculus GN=Eif3l PE=1 SV=1	1	12	25.2	66.612	564	5.5831e-88	49397	51825	47063	65395	53923	47556	42150	38892	52888	1702
Q8R001	Microtubule-associated protein RP/EB family member 2	Mapre2	>sp|Q8R001|MARE2_MOUSE Microtubule-associated protein RP/EB family member 2 OS=Mus musculus GN=Mapre2 PE=1 SV=1	1	2	9.2	36.946	326	2.3268e-08	63854	34989	34598	43001	60181	35370	33697	38849	0	1703
Q8R010	Aminoacyl tRNA synthase complex-interacting multifunctional protein 2	Aimp2	>sp|Q8R010|AIMP2_MOUSE Aminoacyl tRNA synthase complex-interacting multifunctional protein 2 OS=Mus musculus GN=Aimp2 PE=1 SV=2	1	1	2.8	35.377	320	2.7764e-05	0	0	0	0	0	0	0	0	10593	1704
Q8R016	Bleomycin hydrolase	Blmh	>sp|Q8R016|BLMH_MOUSE Bleomycin hydrolase OS=Mus musculus GN=Blmh PE=1 SV=1	1	14	38	52.511	455	9.7467e-77	429780	456530	392700	761110	525070	171360	393560	231060	276340	1705
Q8R050;Q149F3	Eukaryotic peptide chain release factor GTP-binding subunit ERF3A	Gspt1	>sp|Q8R050|ERF3A_MOUSE Eukaryotic peptide chain release factor GTP-binding subunit ERF3A OS=Mus musculus GN=Gspt1 PE=1 SV=2	2	3	5.7	68.625	636	1.5506e-09	31271	50826	25291	19053	25399	29618	31730	18086	18398	1706
Q8R081	Heterogeneous nuclear ribonucleoprotein L	Hnrnpl	>sp|Q8R081|HNRPL_MOUSE Heterogeneous nuclear ribonucleoprotein L OS=Mus musculus GN=Hnrnpl PE=1 SV=2	1	9	29.4	63.963	586	6.6348e-50	67986	94166	70574	73637	134560	75405	94530	84282	74982	1707
Q8R0F8	Acylpyruvase FAHD1, mitochondrial	Fahd1	>sp|Q8R0F8|FAHD1_MOUSE Acylpyruvase FAHD1, mitochondrial OS=Mus musculus GN=Fahd1 PE=1 SV=2	1	2	13.2	25.172	227	3.6471e-07	12172	9425.6	0	0	0	11742	13556	19571	0	1709
Q8R0P4	Mth938 domain-containing protein	Aamdc	>sp|Q8R0P4|AAMDC_MOUSE Mth938 domain-containing protein OS=Mus musculus GN=Aamdc PE=1 SV=1	1	4	36.9	13.244	122	1.1485e-23	0	95040	140210	88719	91498	173620	156120	245850	189370	1710
Q8R0W0	Epiplakin	Eppk1	>sp|Q8R0W0|EPIPL_MOUSE Epiplakin OS=Mus musculus GN=Eppk1 PE=1 SV=2	1	49	43.6	723.3	6548	2.2622e-301	1623600	1439000	1209600	1373600	2285900	1390000	2093600	2890400	1206200	1711
Q8R121	Protein Z-dependent protease inhibitor	Serpina10	>sp|Q8R121|ZPI_MOUSE Protein Z-dependent protease inhibitor OS=Mus musculus GN=Serpina10 PE=1 SV=1	1	2	5.8	51.797	448	5.2982e-43	0	3416.3	0	0	0	0	0	0	0	1712
Q8R146	Acylamino-acid-releasing enzyme	Apeh	>sp|Q8R146|APEH_MOUSE Acylamino-acid-releasing enzyme OS=Mus musculus GN=Apeh PE=1 SV=3	1	4	6.8	81.58	732	3.0653e-10	11037	17285	21271	9220.1	8693.7	0	6740.8	8420.7	7731.1	1713
Q8R164	Valacyclovir hydrolase	Bphl	>sp|Q8R164|BPHL_MOUSE Valacyclovir hydrolase OS=Mus musculus GN=Bphl PE=1 SV=1	1	4	15.8	32.851	291	1.4893e-12	0	25595	11281	32035	31087	12795	31597	30461	16928	1714
Q8R1B4	Eukaryotic translation initiation factor 3 subunit C	Eif3c	>sp|Q8R1B4|EIF3C_MOUSE Eukaryotic translation initiation factor 3 subunit C OS=Mus musculus GN=Eif3c PE=1 SV=1	1	7	6.5	105.53	911	1.0397e-24	32212	61882	30530	56058	46984	72734	31922	43502	47894	1715
Q8R1E9		Scgb2b27	>tr|Q8R1E9|Q8R1E9_MOUSE ABPBG27 OS=Mus musculus GN=Scgb2b27 PE=1 SV=1	1	3	35.7	12.371	112	3.8489e-63	2219600	2151900	665530	384080	3606300	252660	80130	352010	134440	1716
Q8R1F1	Niban-like protein 1	Fam129b	>sp|Q8R1F1|NIBL1_MOUSE Niban-like protein 1 OS=Mus musculus GN=Fam129b PE=1 SV=2	1	16	29.1	84.818	749	2.3842e-105	370910	303430	169530	260980	279530	207530	201890	174200	196160	1717
Q8R1F5	Putative hydroxypyruvate isomerase	Hyi	>sp|Q8R1F5|HYI_MOUSE Putative hydroxypyruvate isomerase OS=Mus musculus GN=Hyi PE=1 SV=2	1	2	8.3	30.448	277	1.0605e-05	0	0	0	0	0	26528	0	0	0	1718
Q8R1G2	Carboxymethylenebutenolidase homolog	Cmbl	>sp|Q8R1G2|CMBL_MOUSE Carboxymethylenebutenolidase homolog OS=Mus musculus GN=Cmbl PE=1 SV=1	1	5	21.6	27.902	245	1.4852e-13	52001	36409	0	17193	19026	37007	241200	118990	150960	1719
Q8R1G6	PDZ and LIM domain protein 2	Pdlim2	>sp|Q8R1G6|PDLI2_MOUSE PDZ and LIM domain protein 2 OS=Mus musculus GN=Pdlim2 PE=1 SV=1	1	2	10	37.703	349	2.4258e-08	17066	14326	0	0	0	15749	26118	19903	0	1720
Q8R1H0	Homeodomain-only protein	Hopx	>sp|Q8R1H0|HOP_MOUSE Homeodomain-only protein OS=Mus musculus GN=Hopx PE=1 SV=1	1	2	13.7	8.2821	73	0.00011467	0	0	28350	0	0	0	0	0	0	1721
Q8R1I1	Cytochrome b-c1 complex subunit 9	Uqcr10	>sp|Q8R1I1|QCR9_MOUSE Cytochrome b-c1 complex subunit 9 OS=Mus musculus GN=Uqcr10 PE=1 SV=1	1	2	37.5	7.4454	64	1.7046e-10	2490300	3530300	534730	448070	1078900	1161900	899040	1309100	1626700	1722
Q8R1Q3	Angiopoietin-related protein 7	Angptl7	>sp|Q8R1Q3|ANGL7_MOUSE Angiopoietin-related protein 7 OS=Mus musculus GN=Angptl7 PE=2 SV=1	1	7	22.3	39.014	337	5.2536e-131	204560	154820	221240	386180	597730	223530	420730	460060	546230	1723
Q8R1Q8	Cytoplasmic dynein 1 light intermediate chain 1	Dync1li1	>sp|Q8R1Q8|DC1L1_MOUSE Cytoplasmic dynein 1 light intermediate chain 1 OS=Mus musculus GN=Dync1li1 PE=1 SV=1	1	4	9.6	56.614	523	3.7155e-11	25890	28149	17678	24495	43312	33251	17353	23939	40168	1724
Q8R2K1	Fucose mutarotase	Fuom	>sp|Q8R2K1|FUCM_MOUSE Fucose mutarotase OS=Mus musculus GN=Fuom PE=1 SV=1	1	1	7.8	16.805	153	9.4771e-06	0	0	0	0	0	0	0	0	72701	1725
Q8R2Q0	Tripartite motif-containing protein 29	Trim29	>sp|Q8R2Q0|TRI29_MOUSE Tripartite motif-containing protein 29 OS=Mus musculus GN=Trim29 PE=1 SV=1	1	15	25.2	65.819	587	4.0084e-132	734140	469370	275530	662730	727330	1075200	768360	821380	604830	1726
Q8R2Y2	Cell surface glycoprotein MUC18	Mcam	>sp|Q8R2Y2|MUC18_MOUSE Cell surface glycoprotein MUC18 OS=Mus musculus GN=Mcam PE=1 SV=1	1	5	11.1	71.545	648	1.5373e-11	3874800	2508000	2427500	5555100	3390200	4055500	3513400	2624800	5133100	1727
Q8R317	Ubiquilin-1	Ubqln1	>sp|Q8R317|UBQL1_MOUSE Ubiquilin-1 OS=Mus musculus GN=Ubqln1 PE=1 SV=1	1	3	7.6	61.976	582	3.6468e-08	14421	5406.4	6588.2	9477	0	0	7007.7	7518.7	9563.4	1728
Q8R395	COMM domain-containing protein 5	Commd5	>sp|Q8R395|COMD5_MOUSE COMM domain-containing protein 5 OS=Mus musculus GN=Commd5 PE=1 SV=1	1	1	7.6	24.493	224	5.2708e-05	4557.9	0	0	0	9425.5	0	0	0	0	1729
[truncated: 743 more rows]
