# Supplementary material for: Pro‐inflammatory immunity supports fibrosis advancement in epidermolysis bullosa: intervention with Ang‐(1‐7)
Source: EMBO Mol Med. 2021 Aug 30;13(10):e14392. doi: 10.15252/emmm.202114392 (PMC8495454; doi:10.15252/emmm.202114392)
Supplement: Supplementary file 4 — Table EV2 [file EMMM-13-e14392-s005.xlsx]

## Sheet: statistics
Table EV2. Statistical analyses of expression proteomics data of mouse paws (see suppl, Table S5). No signifcant differences were deteced after multiple testing correction. Also LIMMA analysis yieled no signifcant differences.
Protein IDs	Protein names	Gene names	Fasta headers	Peptides	Sequence coverage [%]	Mol. weight [kDa]	PEP	Intensity	Number of proteins	Student's T-test p-value RDEB/RDEB_p	Student's T-test q-value RDEB/RDEB_p	Student's T-test Difference RDEB/RDEB_p	Student's T-test Test statistic RDEB/RDEB_p	id
A0A075B5Y4;P01747;P01746			>tr|A0A075B5Y4|A0A075B5Y4_MOUSE Protein Ighv1-81 (Fragment) OS=Mus musculus GN=Ighv1-81 PE=4 SV=1	4	45.3	12.989	1.64e-167	2504100000	3	0.00184606	0.466769	1.15706	7.32747	24
P18528;P18527;P18529	Ig heavy chain V region 6.96;Ig heavy chain V region 914;Ig heavy chain V region 5-76		>sp|P18528|HVM57_MOUSE Ig heavy chain V region 6.96 OS=Mus musculus PE=4 SV=1;>sp|P18527|HVM56_MOUSE Ig heavy chain V region 914 OS=Mus musculus PE=1 SV=1;>sp|P18529|HVM58_MOUSE Ig heavy chain V region 5-76 OS=Mus musculus PE=1 SV=1	2	30.6	11.007	7.04e-54	1138200000	3	0.00376224	0.517167	0.999321	6.05171	1092
P01638	Ig kappa chain V-V region L6		>sp|P01638|KV5A6_MOUSE Ig kappa chain V-V region L6 (Fragment) OS=Mus musculus PE=4 SV=1	4	35.7	12.986	3.91e-44	1427200000	1	0.011464	0.574551	1.61289	4.42526	813
P97461	40S ribosomal protein S5;40S ribosomal protein S5, N-terminally processed	Rps5	>sp|P97461|RS5_MOUSE 40S ribosomal protein S5 OS=Mus musculus GN=Rps5 PE=1 SV=3	13	56.9	22.889	0	5155800000	1	0.000304245	0.238	-0.792486	-11.7091	1969
Q3TBT3	Stimulator of interferon genes protein	Tmem173	>sp|Q3TBT3|STING_MOUSE Stimulator of interferon genes protein OS=Mus musculus GN=Tmem173 PE=1 SV=2	3	9.3	42.829	3.01e-12	128930000	1	0.00962394	0.581404	1.23329	4.65521	2145
Q7TMY4	THO complex subunit 7 homolog	Thoc7	>sp|Q7TMY4|THOC7_MOUSE THO complex subunit 7 homolog OS=Mus musculus GN=Thoc7 PE=1 SV=2	5	25.5	23.715	6.48e-13	269690000	1	0.0107319	0.581187	-1.17238	-4.51099	2938
Q9CZX8	40S ribosomal protein S19	Rps19	>sp|Q9CZX8|RS19_MOUSE 40S ribosomal protein S19 OS=Mus musculus GN=Rps19 PE=1 SV=3	11	51	16.085	1.64e-100	24713000000	1	0.00357581	0.508909	-0.86128	-6.13599	4699
A0A0G2JF28			>tr|A0A0G2JF28|A0A0G2JF28_MOUSE Protein Igkv8-27 (Fragment) OS=Mus musculus GN=Igkv8-27 PE=4 SV=1	3	30	13.158	7.27e-122	2084300000	1	0.00956536	0.598036	1.08397	4.66339	62
D3Z7H8		Cilp2	>tr|D3Z7H8|D3Z7H8_MOUSE Protein Cilp2 OS=Mus musculus GN=Cilp2 PE=1 SV=1	19	21.3	125.93	0	19609000000	1	0.00413389	0.517778	-0.762784	-5.89804	305
A0A075B5R1;P01783	Ig heavy chain V region MOPC 21		>tr|A0A075B5R1|A0A075B5R1_MOUSE Protein Ighv5-17 (Fragment) OS=Mus musculus GN=Ighv5-17 PE=4 SV=1;>sp|P01783|HVM16_MOUSE Ig heavy chain V region MOPC 21 (Fragment) OS=Mus musculus PE=1 SV=1	3	35	12.905	3.63e-73	803280000	2	0.0145966	0.66025	0.965294	4.12133	12
E9Q414;CON__ENSEMBL:ENSBTAP00000032840	Apolipoprotein B-100;Apolipoprotein B-48	Apob	>sp|E9Q414|APOB_MOUSE Apolipoprotein B-100 OS=Mus musculus GN=Apob PE=1 SV=1	41	11.7	509.43	0	1360900000	2	0.0159025	0.716148	0.994656	4.01711	359
Q07113	Cation-independent mannose-6-phosphate receptor	Igf2r	>sp|Q07113|MPRI_MOUSE Cation-independent mannose-6-phosphate receptor OS=Mus musculus GN=Igf2r PE=1 SV=1	6	2.5	273.81	6.8e-16	214220000	1	0.00313251	0.508842	0.684311	6.36016	2078
Q9CWS0	N(G),N(G)-dimethylarginine dimethylaminohydrolase 1	Ddah1	>sp|Q9CWS0|DDAH1_MOUSE N(G),N(G)-dimethylarginine dimethylaminohydrolase 1 OS=Mus musculus GN=Ddah1 PE=1 SV=3	10	31.6	31.381	4.36e-56	1318700000	1	0.00407148	0.54688	0.697688	5.92263	4602
Q9D783	Kelch-like protein 40	Klhl40	>sp|Q9D783|KLH40_MOUSE Kelch-like protein 40 OS=Mus musculus GN=Klhl40 PE=1 SV=1	5	9.3	69.589	1.11e-11	303810000	1	0.0287811	0.760057	-1.38336	-3.34204	4867
P97350	Plakophilin-1	Pkp1	>sp|P97350|PKP1_MOUSE Plakophilin-1 OS=Mus musculus GN=Pkp1 PE=1 SV=1	35	61.5	80.895	0	29637000000	1	0.00351201	0.521714	-0.651199	-6.16609	1940
P20918;CON__P06868	Plasminogen;Plasmin heavy chain A;Activation peptide;Angiostatin;Plasmin heavy chain A, short form;Plasmin light chain B	Plg	>sp|P20918|PLMN_MOUSE Plasminogen OS=Mus musculus GN=Plg PE=1 SV=3	31	48.8	90.807	0	8869600000	2	0.012688	0.574442	0.763729	4.29577	1127
Q61247	Alpha-2-antiplasmin	Serpinf2	>sp|Q61247|A2AP_MOUSE Alpha-2-antiplasmin OS=Mus musculus GN=Serpinf2 PE=1 SV=1	14	34	54.971	0	7925600000	1	0.0160537	0.709349	0.795741	4.00571	2513
Q9ERS2	NADH dehydrogenase [ubiquinone] 1 alpha subcomplex subunit 13	Ndufa13	>sp|Q9ERS2|NDUAD_MOUSE NADH dehydrogenase [ubiquinone] 1 alpha subcomplex subunit 13 OS=Mus musculus GN=Ndufa13 PE=1 SV=3	8	61.1	16.859	5.85e-72	3058900000	1	0.0161885	0.704762	-0.785961	-3.99566	5146
A0A0B4J1H7;A0A0B4J1H8			>tr|A0A0B4J1H7|A0A0B4J1H7_MOUSE Protein Igkv1-135 (Fragment) OS=Mus musculus GN=Igkv1-135 PE=4 SV=1;>tr|A0A0B4J1H8|A0A0B4J1H8_MOUSE Protein Igkv1-133 (Fragment) OS=Mus musculus GN=Igkv1-133 PE=4 SV=1	6	45.8	13.305	6.26e-52	2684600000	2	0.0074827	0.558957	0.670531	5.00146	43
P28076	Proteasome subunit beta type-9	Psmb9	>sp|P28076|PSB9_MOUSE Proteasome subunit beta type-9 OS=Mus musculus GN=Psmb9 PE=1 SV=1	3	18.3	23.396	1.5e-65	614620000	1	0.0295338	0.764662	1.04474	3.31436	1217
Q8BGV3	Tumor-associated calcium signal transducer 2	Tacstd2	>sp|Q8BGV3|TACD2_MOUSE Tumor-associated calcium signal transducer 2 OS=Mus musculus GN=Tacstd2 PE=1 SV=1	6	24.3	35.574	9.64e-39	1718200000	1	0.0104104	0.585419	-0.690843	-4.55091	3123
P17095	High mobility group protein HMG-I/HMG-Y	Hmga1	>sp|P17095|HMGA1_MOUSE High mobility group protein HMG-I/HMG-Y OS=Mus musculus GN=Hmga1 PE=1 SV=4	4	41.1	11.614	9.87e-191	2449000000	1	0.00423216	0.519143	0.61855	5.86022	1071
P01635	Ig kappa chain V-V region K2		>sp|P01635|KV5A3_MOUSE Ig kappa chain V-V region K2 (Fragment) OS=Mus musculus PE=1 SV=1	4	40.9	12.581	1.46e-112	3286600000	1	0.0397064	0.715423	1.43891	3.006	810
Q61147;CON__ENSEMBL:ENSBTAP00000031900	Ceruloplasmin	Cp	>sp|Q61147|CERU_MOUSE Ceruloplasmin OS=Mus musculus GN=Cp PE=1 SV=2	45	54.2	121.15	0	18768000000	2	0.0175275	0.714087	0.758943	3.90095	2489
P01636	Ig kappa chain V-V region MOPC 149		>sp|P01636|KV5A4_MOUSE Ig kappa chain V-V region MOPC 149 OS=Mus musculus PE=1 SV=1	3	35.2	12.03	5.48e-46	1155000000	1	0.0336457	0.728391	1.06827	3.17656	811
A0A0G2JEI6			>tr|A0A0G2JEI6|A0A0G2JEI6_MOUSE Protein Igkv6-29 (Fragment) OS=Mus musculus GN=Igkv6-29 PE=4 SV=3	3	33.6	12.733	5.08e-25	476850000	1	0.0334891	0.736936	1.04153	3.18144	60
Q99M74	Keratin, type II cuticular Hb2	Krt82	>sp|Q99M74|KRT82_MOUSE Keratin, type II cuticular Hb2 OS=Mus musculus GN=Krt82 PE=1 SV=2	12	22.9	57.14	6.42e-135	1625700000	1	0.0452204	0.716841	-1.68211	-2.87543	4344
Q3V1I0	Lysozyme g-like protein 2	Lyg2	>sp|Q3V1I0|LYG2_MOUSE Lysozyme g-like protein 2 OS=Mus musculus GN=Lyg2 PE=2 SV=1	4	22.1	23.761	2.2e-36	529280000	1	0.0469319	0.716165	-1.83034	-2.83865	2309
O08677;CON__P01045-1;CON__Q2KJ62;CON__P01044-1	Kininogen-1;Kininogen-1 heavy chain;Bradykinin;Kininogen-1 light chain	Kng1	>sp|O08677|KNG1_MOUSE Kininogen-1 OS=Mus musculus GN=Kng1 PE=1 SV=1	19	32.5	73.101	0	30344000000	4	0.0266146	0.735761	0.828045	3.42676	472
Q3TRM8	Hexokinase-3	Hk3	>sp|Q3TRM8|HXK3_MOUSE Hexokinase-3 OS=Mus musculus GN=Hk3 PE=1 SV=2	17	26.7	100.1	1.89e-154	655400000	1	0.0227668	0.733862	0.763257	3.59957	2182
Q8VE80	THO complex subunit 3	Thoc3	>sp|Q8VE80|THOC3_MOUSE THO complex subunit 3 OS=Mus musculus GN=Thoc3 PE=2 SV=1	2	5.4	38.737	7.01e-06	91945000	1	0.0141104	0.635848	-0.668477	-4.16304	3928
P01869	Ig gamma-1 chain C region, membrane-bound form	Ighg1	>sp|P01869|IGH1M_MOUSE Ig gamma-1 chain C region, membrane-bound form OS=Mus musculus GN=Ighg1 PE=1 SV=2	9	36.1	43.386	0	28228000000	1	0.0509759	0.71203	1.67335	2.75758	833
Q9Z0L0	Trophoblast glycoprotein	Tpbg	>sp|Q9Z0L0|TPBG_MOUSE Trophoblast glycoprotein OS=Mus musculus GN=Tpbg PE=1 SV=3	3	8.7	46.451	2.11e-16	160910000	1	0.0249735	0.744635	-0.768624	-3.49658	5576
Q9DC61	Mitochondrial-processing peptidase subunit alpha	Pmpca	>sp|Q9DC61|MPPA_MOUSE Mitochondrial-processing peptidase subunit alpha OS=Mus musculus GN=Pmpca PE=1 SV=1	10	25.2	58.278	2.96e-75	1080800000	1	0.00697247	0.566476	-0.591888	-5.10208	5031
P35762	CD81 antigen	Cd81	>sp|P35762|CD81_MOUSE CD81 antigen OS=Mus musculus GN=Cd81 PE=1 SV=2	4	30.9	25.814	1.13e-237	710070000	1	0.0200209	0.738455	0.706099	3.74574	1317
P21843	Mast cell protease 3	Mcpt3	>sp|P21843|MCPT3_MOUSE Mast cell protease 3 (Fragment) OS=Mus musculus GN=Mcpt3 PE=1 SV=1	2	57.1	2.3277	2.62e-05	475720000	1	0.0385669	0.72234	0.979542	3.03563	1139
P01645;P01644;P01646;P01647;P04946	Ig kappa chain V-V region HP 93G7;Ig kappa chain V-V region HP R16.7;Ig kappa chain V-V region HP 123E6;Ig kappa chain V-V region HP 124E1		>sp|P01645|KV5AC_MOUSE Ig kappa chain V-V region HP 93G7 OS=Mus musculus PE=1 SV=1;>sp|P01644|KV5AB_MOUSE Ig kappa chain V-V region HP R16.7 OS=Mus musculus PE=1 SV=1;>sp|P01646|KV5AD_MOUSE Ig kappa chain V-V region HP 123E6 OS=Mus musculus PE=1 SV=1;>sp|P	5	61.1	11.954	0	3272200000	5	0.0410977	0.721717	1.04275	2.97114	816
O89001	Carboxypeptidase D	Cpd	>sp|O89001|CBPD_MOUSE Carboxypeptidase D OS=Mus musculus GN=Cpd PE=1 SV=2	4	3.7	152.4	1e-21	97720000	1	0.0242437	0.74322	0.729855	3.5294	782
Q80V42	Carboxypeptidase M	Cpm	>sp|Q80V42|CBPM_MOUSE Carboxypeptidase M OS=Mus musculus GN=Cpm PE=1 SV=2	8	26.4	50.555	6.42e-67	375080000	1	0.031929	0.738331	-0.793695	-3.23154	3007
P01027;CON__Q2UVX4	Complement C3;Complement C3 beta chain;Complement C3 alpha chain;C3a anaphylatoxin;Acylation stimulating protein;Complement C3b alpha chain;Complement C3c alpha chain fragment 1;Complement C3dg fragment;Complement C3g fragment;Complement C3d fragment;Complement C3f fragment;Complement C3c alpha chain fragment 2	C3	>sp|P01027|CO3_MOUSE Complement C3 OS=Mus musculus GN=C3 PE=1 SV=3	90	61.1	186.48	0	118320000000	2	0.0301943	0.751815	0.766422	3.29075	804
P01671;P01673	Ig kappa chain V-III region PC 7175;Ig kappa chain V-III region PC 2485/PC 4039		>sp|P01671|KV3AJ_MOUSE Ig kappa chain V-III region PC 7175 OS=Mus musculus PE=1 SV=1;>sp|P01673|KV3AL_MOUSE Ig kappa chain V-III region PC 2485/PC 4039 OS=Mus musculus PE=1 SV=1	4	68.5	12.01	2.12e-167	1035900000	2	0.0396188	0.716522	0.903862	3.00824	823
P62855	40S ribosomal protein S26	Rps26	>sp|P62855|RS26_MOUSE 40S ribosomal protein S26 OS=Mus musculus GN=Rps26 PE=1 SV=3	5	50.4	13.015	2.63e-111	8593100000	1	0.0122872	0.578	-0.603821	-4.33645	1765
Q8R0F6	Integrin-linked kinase-associated serine/threonine phosphatase 2C	Ilkap	>sp|Q8R0F6|ILKAP_MOUSE Integrin-linked kinase-associated serine/threonine phosphatase 2C OS=Mus musculus GN=Ilkap PE=1 SV=1	3	6.6	42.774	7.94e-07	144610000	1	0.0112513	0.592242	0.591742	4.44947	3735
Q9D903	Probable rRNA-processing protein EBP2	Ebna1bp2	>sp|Q9D903|EBP2_MOUSE Probable rRNA-processing protein EBP2 OS=Mus musculus GN=Ebna1bp2 PE=2 SV=1	7	22.9	34.702	3.16e-18	580200000	1	0.00669113	0.558829	-0.558141	-5.16149	4940
A6BLY7	Keratin, type I cytoskeletal 28	Krt28	>sp|A6BLY7|K1C28_MOUSE Keratin, type I cytoskeletal 28 OS=Mus musculus GN=Krt28 PE=1 SV=1	15	34.2	50.346	0	1439800000	1	0.0568687	0.711154	-1.47377	-2.6519	142
Q5EBG6	Heat shock protein beta-6	Hspb6	>sp|Q5EBG6|HSPB6_MOUSE Heat shock protein beta-6 OS=Mus musculus GN=Hspb6 PE=1 SV=1	10	93.8	17.521	0	3988900000	1	0.0308066	0.754935	-0.756433	-3.2694	2362
Q9D964	Glycine amidinotransferase, mitochondrial	Gatm	>sp|Q9D964|GATM_MOUSE Glycine amidinotransferase, mitochondrial OS=Mus musculus GN=Gatm PE=1 SV=1	5	14.9	48.297	2.09e-13	643060000	1	0.0513874	0.706418	1.17439	2.74975	4947
Q8VI36	Paxillin	Pxn	>sp|Q8VI36|PAXI_MOUSE Paxillin OS=Mus musculus GN=Pxn PE=1 SV=1	8	19.3	64.476	1.42e-117	754630000	1	0.0192708	0.753083	0.646971	3.78988	3963
P02463;Q63ZW6	Collagen alpha-1(IV) chain;Arresten	Col4a1	>sp|P02463|CO4A1_MOUSE Collagen alpha-1(IV) chain OS=Mus musculus GN=Col4a1 PE=1 SV=4	6	5.8	160.68	4.17e-142	4028700000	2	0.0291557	0.754583	-0.728561	-3.32816	845
P01029;CON__ENSEMBL:ENSBTAP00000007350	Complement C4-B;Complement C4 beta chain;Complement C4 alpha chain;C4a anaphylatoxin;Complement C4 gamma chain	C4b	>sp|P01029|CO4B_MOUSE Complement C4-B OS=Mus musculus GN=C4b PE=1 SV=3	48	37.5	192.91	0	10332000000	2	0.00734902	0.573	0.554691	5.027	805
P0C7Q1	Coiled-coil domain-containing protein 153	Ccdc153	>sp|P0C7Q1|CC153_MOUSE Coiled-coil domain-containing protein 153 OS=Mus musculus GN=Ccdc153 PE=3 SV=1	1	7.4	23.394	0.00048147	12065000000	1	0.0466131	0.713025	-0.982339	-2.84538	946
P14106	Complement C1q subcomponent subunit B	C1qb	>sp|P14106|C1QB_MOUSE Complement C1q subcomponent subunit B OS=Mus musculus GN=C1qb PE=1 SV=2	5	23.7	26.717	4.83e-33	845580000	1	0.000286135	0.288	0.487328	11.8945	1019
O70309	Integrin beta-5	Itgb5	>sp|O70309|ITB5_MOUSE Integrin beta-5 OS=Mus musculus GN=Itgb5 PE=1 SV=2	9	15.2	87.908	4.24e-53	1236600000	1	0.00292376	0.537412	0.514617	6.47969	678
P62830	60S ribosomal protein L23	Rpl23	>sp|P62830|RL23_MOUSE 60S ribosomal protein L23 OS=Mus musculus GN=Rpl23 PE=1 SV=1	8	52.9	14.865	1.24e-164	15311000000	1	0.0163498	0.701814	-0.601783	-3.98375	1760
Q99M31	Heat shock 70 kDa protein 14	Hspa14	>sp|Q99M31|HSP7E_MOUSE Heat shock 70 kDa protein 14 OS=Mus musculus GN=Hspa14 PE=1 SV=2	6	16.5	54.65	2.17e-25	250770000	1	0.0254786	0.742094	-0.667917	-3.47452	4340
A0A0A6YYE7;A0A0B4J1I4;A0A0B4J1I3;A0A0A6YYE5;A0A075B5L8			>tr|A0A0A6YYE7|A0A0A6YYE7_MOUSE Protein Igkv4-57 (Fragment) OS=Mus musculus GN=Igkv4-57 PE=4 SV=2	3	39.3	12.689	2.47e-278	1282900000	5	0.0519081	0.692087	1.01601	2.73995	39
Q9CXA2	Trans-L-3-hydroxyproline dehydratase	L3hypdh	>sp|Q9CXA2|T3HPD_MOUSE Trans-L-3-hydroxyproline dehydratase OS=Mus musculus GN=L3hypdh PE=1 SV=1	5	16.9	37.804	2.66e-16	178460000	1	0.0231751	0.725	0.637649	3.57964	4618
Q8BUR4	Dedicator of cytokinesis protein 1	Dock1	>sp|Q8BUR4|DOCK1_MOUSE Dedicator of cytokinesis protein 1 OS=Mus musculus GN=Dock1 PE=1 SV=3	7	4	215.08	6.92e-16	372130000	1	0.00317265	0.4834	0.506762	6.33829	3291
O55226	Chondroadherin	Chad	>sp|O55226|CHAD_MOUSE Chondroadherin OS=Mus musculus GN=Chad PE=2 SV=1	13	50.3	40.348	0	11441000000	1	0.0311312	0.73435	-0.690496	-3.25828	657
P08122	Collagen alpha-2(IV) chain;Canstatin	Col4a2	>sp|P08122|CO4A2_MOUSE Collagen alpha-2(IV) chain OS=Mus musculus GN=Col4a2 PE=1 SV=4	8	7.2	167.32	1.39e-61	7908000000	1	0.0262727	0.729444	-0.651372	-3.44088	916
Q8BVY0		Rsl1d1	>sp|Q8BVY0|RL1D1_MOUSE Ribosomal L1 domain-containing protein 1 OS=Mus musculus GN=Rsl1d1 PE=1 SV=1	3	9.5	50.421	2.82e-31	355090000	1	0.05164	0.697794	-0.961314	-2.74499	3310
A1L317	Keratin, type I cytoskeletal 24	Krt24	>sp|A1L317|K1C24_MOUSE Keratin, type I cytoskeletal 24 OS=Mus musculus GN=Krt24 PE=2 SV=2	23	41.8	54.04	0	5745900000	1	0.0632704	0.720759	-1.36319	-2.55052	83
Q9CQ01	Ribonuclease T2	Rnaset2	>sp|Q9CQ01|RNT2_MOUSE Ribonuclease T2 OS=Mus musculus GN=Rnaset2 PE=1 SV=1	5	19.7	29.608	2.62e-33	356100000	1	0.00657693	0.5606	-0.522883	-5.18648	4422
Q80ZM5		H1fx	>tr|Q80ZM5|Q80ZM5_MOUSE H1 histone family, member X OS=Mus musculus GN=H1fx PE=1 SV=1	2	11.7	20.151	3.25e-14	250120000	1	0.0091137	0.599538	-0.536722	-4.72857	3060
Q8BIJ6	Isoleucine--tRNA ligase, mitochondrial	Iars2	>sp|Q8BIJ6|SYIM_MOUSE Isoleucine--tRNA ligase, mitochondrial OS=Mus musculus GN=Iars2 PE=1 SV=1	20	26.9	112.8	7.17e-259	1779400000	1	0.00530902	0.487027	0.513763	5.50548	3167
Q925I1	ATPase family AAA domain-containing protein 3	Atad3	>sp|Q925I1|ATAD3_MOUSE ATPase family AAA domain-containing protein 3 OS=Mus musculus GN=Atad3 PE=1 SV=1	6	12.2	66.741	1.14e-22	814010000	1	0.0346888	0.735573	-0.707455	-3.14475	4217
B8JJN0;P04186;CON__Q3KUS7	Complement factor B;Complement factor B Ba fragment;Complement factor B Bb fragment	Gm20547;Cfb	>tr|B8JJN0|B8JJN0_MOUSE Protein Gm20547 OS=Mus musculus GN=Gm20547 PE=4 SV=1;>sp|P04186|CFAB_MOUSE Complement factor B OS=Mus musculus GN=Cfb PE=1 SV=2	25	20.9	142.32	1.5e-167	4592500000	3	0.0221891	0.743429	0.610878	3.62851	190
Q9DCC8	Mitochondrial import receptor subunit TOM20 homolog	Tomm20	>sp|Q9DCC8|TOM20_MOUSE Mitochondrial import receptor subunit TOM20 homolog OS=Mus musculus GN=Tomm20 PE=1 SV=1	3	27.6	16.284	1.1e-08	311890000	1	0.0449171	0.730614	-0.810804	-2.88212	5041
Q9QXD6	Fructose-1,6-bisphosphatase 1	Fbp1	>sp|Q9QXD6|F16P1_MOUSE Fructose-1,6-bisphosphatase 1 OS=Mus musculus GN=Fbp1 PE=1 SV=3	9	36.4	36.912	3.54e-56	826530000	1	0.0515669	0.699321	-0.906666	-2.74636	5347
Q5SVR0;Q3UYK3	TBC1 domain family member 9B	Tbc1d9b	>sp|Q5SVR0|TBC9B_MOUSE TBC1 domain family member 9B OS=Mus musculus GN=Tbc1d9b PE=1 SV=1	5	4.4	141.78	1.29e-22	178880000	2	0.0100279	0.574333	0.536436	4.60039	2395
P04919	Band 3 anion transport protein	Slc4a1	>sp|P04919|B3AT_MOUSE Band 3 anion transport protein OS=Mus musculus GN=Slc4a1 PE=1 SV=1	18	25.7	103.13	0	4208800000	1	0.013084	0.588	0.552039	4.25708	863
Q3UQ44	Ras GTPase-activating-like protein IQGAP2	Iqgap2	>sp|Q3UQ44|IQGA2_MOUSE Ras GTPase-activating-like protein IQGAP2 OS=Mus musculus GN=Iqgap2 PE=1 SV=2	23	18.4	180.53	2.1e-213	2643100000	1	0.00164015	0.456	0.482498	7.56067	2276
Q6IRU5	Clathrin light chain B	Cltb	>sp|Q6IRU5|CLCB_MOUSE Clathrin light chain B OS=Mus musculus GN=Cltb PE=1 SV=1	11	28.8	25.171	1.55e-68	7027900000	1	0.00877851	0.59584	0.526259	4.77954	2754
Q9JK37	Myozenin-1	Myoz1	>sp|Q9JK37|MYOZ1_MOUSE Myozenin-1 OS=Mus musculus GN=Myoz1 PE=1 SV=1	13	72	31.457	0	12015000000	1	0.029611	0.761014	-0.651172	-3.31157	5256
Q63886	UDP-glucuronosyltransferase 1-1	Ugt1a1	>sp|Q63886|UD11_MOUSE UDP-glucuronosyltransferase 1-1 OS=Mus musculus GN=Ugt1a1 PE=1 SV=2	7	16.6	60.047	1.07e-172	193280000	1	0.0449033	0.733833	-0.792116	-2.88243	2654
Q8BWQ6	UPF0505 protein C16orf62 homolog		>sp|Q8BWQ6|CP062_MOUSE UPF0505 protein C16orf62 homolog OS=Mus musculus PE=1 SV=2	14	17.1	109.08	1e-62	616720000	1	0.0105985	0.588444	0.533057	4.52737	3319
O55234	Proteasome subunit beta type-5	Psmb5	>sp|O55234|PSB5_MOUSE Proteasome subunit beta type-5 OS=Mus musculus GN=Psmb5 PE=1 SV=3	15	54.5	28.532	1.56e-172	9173300000	1	0.0462879	0.720067	-0.79564	-2.8523	659
Q9D6K5	Synaptojanin-2-binding protein	Synj2bp	>sp|Q9D6K5|SYJ2B_MOUSE Synaptojanin-2-binding protein OS=Mus musculus GN=Synj2bp PE=1 SV=1	3	24.1	15.815	2.26e-23	201570000	1	0.0273348	0.748824	-0.624474	-3.39772	4837
Q8R121	Protein Z-dependent protease inhibitor	Serpina10	>sp|Q8R121|ZPI_MOUSE Protein Z-dependent protease inhibitor OS=Mus musculus GN=Serpina10 PE=1 SV=1	7	17.4	51.797	1.34e-70	1210100000	1	0.0163115	0.708471	0.551753	3.98657	3748
Q9DCH4	Eukaryotic translation initiation factor 3 subunit F	Eif3f	>sp|Q9DCH4|EIF3F_MOUSE Eukaryotic translation initiation factor 3 subunit F OS=Mus musculus GN=Eif3f PE=1 SV=2	11	44.6	37.984	0	7441100000	1	0.0166763	0.68409	-0.548849	-3.9601	5050
Q3UQ28	Peroxidasin homolog	Pxdn	>sp|Q3UQ28|PXDN_MOUSE Peroxidasin homolog OS=Mus musculus GN=Pxdn PE=1 SV=2	5	3.7	165.1	2.23e-11	178520000	1	0.0327686	0.727176	0.640392	3.20422	2275
P70296;Q8VIN1	Phosphatidylethanolamine-binding protein 1;Hippocampal cholinergic neurostimulating peptide	Pebp1	>sp|P70296|PEBP1_MOUSE Phosphatidylethanolamine-binding protein 1 OS=Mus musculus GN=Pebp1 PE=1 SV=3	15	93.6	20.83	0	24747000000	2	0.00566952	0.488513	-0.492137	-5.406	1860
Q6NV83	U2 snRNP-associated SURP motif-containing protein	U2surp	>sp|Q6NV83|SR140_MOUSE U2 snRNP-associated SURP motif-containing protein OS=Mus musculus GN=U2surp PE=1 SV=3	8	9.7	118.26	2.31e-56	1187000000	1	0.00470148	0.484727	-0.484481	-5.6934	2762
Q8K4L4	Protein POF1B	Pof1b	>sp|Q8K4L4|POF1B_MOUSE Protein POF1B OS=Mus musculus GN=Pof1b PE=2 SV=3	27	50.6	67.784	0	11338000000	1	0.0291214	0.755748	-0.608012	-3.32942	3702
Q8VDQ1	Prostaglandin reductase 2	Ptgr2	>sp|Q8VDQ1|PTGR2_MOUSE Prostaglandin reductase 2 OS=Mus musculus GN=Ptgr2 PE=1 SV=2	7	30.2	38.015	1.14e-35	543080000	1	0.0225168	0.738947	0.568671	3.61199	3911
Q61234	Alpha-1-syntrophin	Snta1	>sp|Q61234|SNTA1_MOUSE Alpha-1-syntrophin OS=Mus musculus GN=Snta1 PE=1 SV=1	6	15.7	53.664	6.66e-60	669610000	1	0.00964774	0.575241	-0.505917	-4.6519	2509
P26040	Ezrin	Ezr	>sp|P26040|EZRI_MOUSE Ezrin OS=Mus musculus GN=Ezr PE=1 SV=3	40	58.5	69.406	0	12535000000	1	0.00736406	0.560267	-0.491493	-5.0241	1188
P15327	Bisphosphoglycerate mutase	Bpgm	>sp|P15327|PMGE_MOUSE Bisphosphoglycerate mutase OS=Mus musculus GN=Bpgm PE=1 SV=2	11	44.8	29.978	2.19e-123	3047700000	1	0.00219178	0.477867	0.463042	7.0003	1043
Q9EQG3	Sciellin	Scel	>sp|Q9EQG3|SCEL_MOUSE Sciellin OS=Mus musculus GN=Scel PE=1 SV=2	14	25.8	72.971	4.78e-32	1263700000	1	0.0204984	0.734808	-0.543071	-3.71866	5108
P97493	Thioredoxin, mitochondrial	Txn2	>sp|P97493|THIOM_MOUSE Thioredoxin, mitochondrial OS=Mus musculus GN=Txn2 PE=1 SV=1	4	37.3	18.255	1.86e-54	541110000	1	0.0231461	0.731092	0.553289	3.58104	1973
Q9Z1M8	Protein Red	Ik	>sp|Q9Z1M8|RED_MOUSE Protein Red OS=Mus musculus GN=Ik PE=1 SV=2	9	18.9	65.615	5.56e-21	659700000	1	0.0179536	0.714085	-0.527788	-3.87261	5615
Q91VE6	MKI67 FHA domain-interacting nucleolar phosphoprotein	Mki67ip	>sp|Q91VE6|MK67I_MOUSE MKI67 FHA domain-interacting nucleolar phosphoprotein OS=Mus musculus GN=Nifk PE=1 SV=1	4	21.8	36.265	3e-16	147810000	1	0.0419015	0.726567	-0.652513	-2.95163	3996
Q8BXC6	COMM domain-containing protein 2	Commd2	>sp|Q8BXC6|COMD2_MOUSE COMM domain-containing protein 2 OS=Mus musculus GN=Commd2 PE=1 SV=1	8	40.2	22.848	3.61e-38	690300000	1	0.0371311	0.736085	-0.619794	-3.07446	3336
A0A0B4J1F9			>tr|A0A0B4J1F9|A0A0B4J1F9_MOUSE Protein Tchh OS=Mus musculus GN=Tchh PE=1 SV=1	87	46.5	208.22	0	58630000000	1	0.0759833	0.719034	-1.13791	-2.38007	41
P62073	Mitochondrial import inner membrane translocase subunit Tim10	Timm10	>sp|P62073|TIM10_MOUSE Mitochondrial import inner membrane translocase subunit Tim10 OS=Mus musculus GN=Timm10 PE=1 SV=1	5	40	10.333	3.07e-16	1155100000	1	0.036939	0.734255	0.61304	3.07979	1706
P06909	Complement factor H	Cfh	>sp|P06909|CFAH_MOUSE Complement factor H OS=Mus musculus GN=Cfh PE=1 SV=2	28	32.9	139.14	0	4783200000	1	0.0666935	0.724793	0.903062	2.50102	893
O54901	OX-2 membrane glycoprotein	Cd200	>sp|O54901|OX2G_MOUSE OX-2 membrane glycoprotein OS=Mus musculus GN=Cd200 PE=1 SV=1	4	15.5	31.256	3.77e-13	523530000	1	0.0434313	0.72287	-0.650319	-2.91567	620
P70677	Caspase-3;Caspase-3 subunit p17;Caspase-3 subunit p12	Casp3	>sp|P70677|CASP3_MOUSE Caspase-3 OS=Mus musculus GN=Casp3 PE=1 SV=1	8	28.5	31.474	4.45e-37	814490000	1	0.00913442	0.589962	0.481599	4.7255	1890
P70245	3-beta-hydroxysteroid-Delta(8),Delta(7)-isomerase	Ebp	>sp|P70245|EBP_MOUSE 3-beta-hydroxysteroid-Delta(8),Delta(7)-isomerase OS=Mus musculus GN=Ebp PE=1 SV=3	3	15.2	26.215	2.34e-10	185550000	1	0.032507	0.725278	0.582726	3.21264	1847
Q61207	Sulfated glycoprotein 1	Psap	>sp|Q61207|SAP_MOUSE Prosaposin OS=Mus musculus GN=Psap PE=1 SV=2	13	25.3	61.422	3.42e-228	37880000000	1	0.0725168	0.720308	0.967689	2.42314	2505
Q3TDN2	FAS-associated factor 2	Faf2	>sp|Q3TDN2|FAF2_MOUSE FAS-associated factor 2 OS=Mus musculus GN=Faf2 PE=1 SV=2	6	18.7	52.471	6.34e-52	858930000	1	0.00456915	0.50129	-0.457847	-5.7383	2154
B1AUN2		Eif2b3	>tr|B1AUN2|B1AUN2_MOUSE MCG14442 OS=Mus musculus GN=Eif2b3 PE=1 SV=1	4	9.3	50.488	1.01e-08	155540000	1	0.0633317	0.718814	-0.803963	-2.54961	165
Q8BG95	Protein phosphatase 1 regulatory subunit 12B	Ppp1r12b	>sp|Q8BG95|MYPT2_MOUSE Protein phosphatase 1 regulatory subunit 12B OS=Mus musculus GN=Ppp1r12b PE=1 SV=2	10	8.4	109.05	3.31e-119	620930000	1	0.0174257	0.724622	0.505744	3.90783	3100
Q61129	Complement factor I;Complement factor I heavy chain;Complement factor I light chain	Cfi	>sp|Q61129|CFAI_MOUSE Complement factor I OS=Mus musculus GN=Cfi PE=1 SV=3	11	19.1	67.26	3.81e-249	2637700000	1	0.0454419	0.715694	0.63982	2.87058	2486
Q9DB16	Calcium-binding protein 39-like	Cab39l	>sp|Q9DB16|CB39L_MOUSE Calcium-binding protein 39-like OS=Mus musculus GN=Cab39l PE=1 SV=3	8	24	39.105	2.75e-57	581600000	1	0.0245832	0.748355	-0.533297	-3.51398	4968
Q8VCW2	Keratin, type I cytoskeletal 25	Krt25	>sp|Q8VCW2|K1C25_MOUSE Keratin, type I cytoskeletal 25 OS=Mus musculus GN=Krt25 PE=1 SV=1	25	56.3	48.921	0	17248000000	1	0.0750196	0.72695	-0.967883	-2.39182	3889
Q9EQH2	Endoplasmic reticulum aminopeptidase 1	Erap1	>sp|Q9EQH2|ERAP1_MOUSE Endoplasmic reticulum aminopeptidase 1 OS=Mus musculus GN=Erap1 PE=1 SV=2	21	26.3	106.6	4.09e-102	1748200000	1	0.0205316	0.72781	0.514325	3.71681	5109
A0A075B5P5;P03987	Ig gamma-3 chain C region		>tr|A0A075B5P5|A0A075B5P5_MOUSE Protein Ighg3 (Fragment) OS=Mus musculus GN=Ighg3 PE=4 SV=1;>sp|P03987|IGHG3_MOUSE Ig gamma-3 chain C region OS=Mus musculus PE=1 SV=2	12	61.2	36.198	9.51e-296	12546000000	2	0.0629602	0.723618	0.759921	2.55516	9
Q07456;CON__P00978	Protein AMBP;Alpha-1-microglobulin;Inter-alpha-trypsin inhibitor light chain;Trypstatin	Ambp	>sp|Q07456|AMBP_MOUSE Protein AMBP OS=Mus musculus GN=Ambp PE=1 SV=2	6	20.6	39.029	7.28e-46	782470000	2	0.0729616	0.718467	0.884927	2.41748	2081
Q61838;Q6GQT1;CON__ENSEMBL:ENSBTAP00000024146	Alpha-2-macroglobulin;Alpha-2-macroglobulin 165 kDa subunit;Alpha-2-macroglobulin 35 kDa subunit	A2m	>sp|Q61838|PZP_MOUSE Pregnancy zone protein OS=Mus musculus GN=Pzp PE=1 SV=3	63	53.6	165.85	0	90426000000	3	0.0608437	0.717351	0.727624	2.58751	2579
Q5SUA5	Unconventional myosin-Ig	Myo1g	>sp|Q5SUA5|MYO1G_MOUSE Unconventional myosin-Ig OS=Mus musculus GN=Myo1g PE=1 SV=1	20	22.9	117.23	2.06e-86	1011200000	1	0.0380934	0.727571	0.575005	3.04825	2390
Q9DBE0	Cysteine sulfinic acid decarboxylase	Csad	>sp|Q9DBE0|CSAD_MOUSE Cysteine sulfinic acid decarboxylase OS=Mus musculus GN=Csad PE=1 SV=1	8	18.5	55.144	1.07e-41	1133000000	1	0.028903	0.755662	-0.534639	-3.3375	4991
Q8BK63	Casein kinase I isoform alpha	Csnk1a1	>sp|Q8BK63|KC1A_MOUSE Casein kinase I isoform alpha OS=Mus musculus GN=Csnk1a1 PE=1 SV=2	14	48.4	38.914	6.1e-83	3339100000	1	0.0566105	0.709384	-0.682764	-2.65626	3190
P55249	Arachidonate 12-lipoxygenase, epidermal-type	Alox12e	>sp|P55249|LX12E_MOUSE Arachidonate 12-lipoxygenase, epidermal-type OS=Mus musculus GN=Alox12e PE=2 SV=1	9	15.9	75.455	1.08e-24	1999900000	1	0.0838472	0.728785	-1.07217	-2.29011	1565
Q61151	Serine/threonine-protein phosphatase 2A 56 kDa regulatory subunit epsilon isoform	Ppp2r5e	>sp|Q61151|2A5E_MOUSE Serine/threonine-protein phosphatase 2A 56 kDa regulatory subunit epsilon isoform OS=Mus musculus GN=Ppp2r5e PE=1 SV=3	6	17.3	54.713	5.78e-30	649060000	1	0.042822	0.720597	-0.588836	-2.92981	2490
Q8R5F3	O-acetyl-ADP-ribose deacetylase 1	Oard1	>sp|Q8R5F3|OARD1_MOUSE O-acetyl-ADP-ribose deacetylase 1 OS=Mus musculus GN=Oard1 PE=1 SV=2	3	19.7	17.107	2.03e-12	144360000	1	0.0598237	0.71625	-0.68417	-2.60356	3848
Q8BHA3	Probable D-tyrosyl-tRNA(Tyr) deacylase 2	Dtd2	>sp|Q8BHA3|DTD2_MOUSE Probable D-tyrosyl-tRNA(Tyr) deacylase 2 OS=Mus musculus GN=Dtd2 PE=1 SV=1	4	38.7	18.236	1.86e-81	308440000	1	0.0819284	0.724523	0.957476	2.31115	3146
Q00519	Xanthine dehydrogenase/oxidase;Xanthine dehydrogenase;Xanthine oxidase	Xdh	>sp|Q00519|XDH_MOUSE Xanthine dehydrogenase/oxidase OS=Mus musculus GN=Xdh PE=1 SV=5	30	31.9	146.56	0	11738000000	1	0.0283256	0.752486	0.519445	3.35921	2006
Q9Z320	Keratin, type I cytoskeletal 27	Krt27	>sp|Q9Z320|K1C27_MOUSE Keratin, type I cytoskeletal 27 OS=Mus musculus GN=Krt27 PE=1 SV=1	21	53.6	49.104	0	5935800000	1	0.0879941	0.743486	-1.07144	-2.24641	5676
Q9R1P3	Proteasome subunit beta type-2	Psmb2	>sp|Q9R1P3|PSB2_MOUSE Proteasome subunit beta type-2 OS=Mus musculus GN=Psmb2 PE=1 SV=1	13	76.1	22.906	0	8439600000	1	0.0235784	0.723279	-0.49811	-3.56036	5468
Q8K1X4		Nckap1l	>tr|Q8K1X4|Q8K1X4_MOUSE NCK associated protein 1 like OS=Mus musculus GN=Nckap1l PE=1 SV=1	6	6.2	128.9	1.74e-16	202300000	1	0.0480083	0.710297	0.592021	2.8163	3625
Q9EQK5	Major vault protein	Mvp	>sp|Q9EQK5|MVP_MOUSE Major vault protein OS=Mus musculus GN=Mvp PE=1 SV=4	34	51.7	95.923	0	12076000000	1	0.00455981	0.518	0.429672	5.74153	5113
Q9QY23	Plakophilin-3	Pkp3	>sp|Q9QY23|PKP3_MOUSE Plakophilin-3 OS=Mus musculus GN=Pkp3 PE=1 SV=2	37	47.9	87.331	0	11726000000	1	0.0124253	0.568947	-0.456129	-4.32226	5366
Q9JKP7	DNA polymerase epsilon subunit 3	Pole3	>sp|Q9JKP7|DPOE3_MOUSE DNA polymerase epsilon subunit 3 OS=Mus musculus GN=Pole3 PE=1 SV=1	3	24.1	16.629	3.1e-07	272970000	1	0.0365205	0.737742	-0.537119	-3.09152	5276
Q62470	Integrin alpha-3;Integrin alpha-3 heavy chain;Integrin alpha-3 light chain	Itga3	>sp|Q62470|ITA3_MOUSE Integrin alpha-3 OS=Mus musculus GN=Itga3 PE=1 SV=1	5	6.2	116.74	8.31e-45	292120000	1	0.0410449	0.72701	-0.553414	-2.97244	2645
Q9CXF4	TBC1 domain family member 15	Tbc1d15	>sp|Q9CXF4|TBC15_MOUSE TBC1 domain family member 15 OS=Mus musculus GN=Tbc1d15 PE=1 SV=1	5	7.9	76.526	8.29e-11	365900000	1	0.0375644	0.728663	-0.537657	-3.06256	4622
A0A0G2JDR3			>tr|A0A0G2JDR3|A0A0G2JDR3_MOUSE Protein Igkv9-124 (Fragment) OS=Mus musculus GN=Igkv9-124 PE=1 SV=3	2	29.7	13.093	3.09e-19	619590000	1	0.0918729	0.739939	1.07743	2.20758	55
P09242	Alkaline phosphatase, tissue-nonspecific isozyme	Alpl	>sp|P09242|PPBT_MOUSE Alkaline phosphatase, tissue-nonspecific isozyme OS=Mus musculus GN=Alpl PE=1 SV=2	14	36.5	57.514	5.7e-157	7880100000	1	0.0412459	0.721333	-0.551092	-2.96751	929
Q91XV3	Brain acid soluble protein 1	Basp1	>sp|Q91XV3|BASP1_MOUSE Brain acid soluble protein 1 OS=Mus musculus GN=Basp1 PE=1 SV=3	6	54.4	22.086	1.73e-283	691990000	1	0.0760328	0.716465	0.782544	2.37947	4081
Q9Z1Z0	General vesicular transport factor p115	Uso1	>sp|Q9Z1Z0|USO1_MOUSE General vesicular transport factor p115 OS=Mus musculus GN=Uso1 PE=1 SV=2	24	30.2	106.98	6.51e-167	3801600000	1	0.0319377	0.733829	0.511963	3.23125	5629
Q9CYH2	Redox-regulatory protein FAM213A	Fam213a	>sp|Q9CYH2|F213A_MOUSE Redox-regulatory protein FAM213A OS=Mus musculus GN=Fam213a PE=1 SV=2	10	39	24.394	6.78e-32	1269600000	1	0.0835778	0.73467	-0.866287	-2.29303	4657
Q9CZW5	Mitochondrial import receptor subunit TOM70	Tomm70a	>sp|Q9CZW5|TOM70_MOUSE Mitochondrial import receptor subunit TOM70 OS=Mus musculus GN=Tomm70a PE=1 SV=2	12	23.6	67.589	5.06e-56	1230000000	1	0.0473088	0.718705	-0.566003	-2.83076	4697
Q8K1M6	Dynamin-1-like protein	Dnm1l	>sp|Q8K1M6|DNM1L_MOUSE Dynamin-1-like protein OS=Mus musculus GN=Dnm1l PE=1 SV=2	24	42.9	82.657	0	4323700000	1	0.026094	0.735023	-0.484598	-3.44834	3620
P63005	Platelet-activating factor acetylhydrolase IB subunit alpha	Pafah1b1	>sp|P63005|LIS1_MOUSE Platelet-activating factor acetylhydrolase IB subunit alpha OS=Mus musculus GN=Pafah1b1 PE=1 SV=2	19	49.8	46.67	0	5603000000	1	0.01229	0.570293	0.443463	4.33616	1787
Q9CSU0	Regulation of nuclear pre-mRNA domain-containing protein 1B	Rprd1b	>sp|Q9CSU0|RPR1B_MOUSE Regulation of nuclear pre-mRNA domain-containing protein 1B OS=Mus musculus GN=Rprd1b PE=1 SV=2	12	51.2	36.883	1.64e-98	1419900000	1	0.0121615	0.580055	-0.442572	-4.34954	4581
O08585	Clathrin light chain A	Clta	>sp|O08585|CLCA_MOUSE Clathrin light chain A OS=Mus musculus GN=Clta PE=1 SV=2	7	19.1	25.604	1.48e-31	4395300000	1	0.0708469	0.726806	0.689288	2.44472	462
Q7TQK5	Coiled-coil domain-containing protein 93	Ccdc93	>sp|Q7TQK5|CCD93_MOUSE Coiled-coil domain-containing protein 93 OS=Mus musculus GN=Ccdc93 PE=1 SV=1	6	10	72.602	6.84e-23	435650000	1	0.0718423	0.728536	-0.696313	-2.43179	2964
P47911;E9PUX4	60S ribosomal protein L6	Rpl6;Gm5428	>sp|P47911|RL6_MOUSE 60S ribosomal protein L6 OS=Mus musculus GN=Rpl6 PE=1 SV=3;>tr|E9PUX4|E9PUX4_MOUSE 60S ribosomal protein L6 OS=Mus musculus GN=Rpl6l PE=3 SV=1	16	36.5	33.509	0	33818000000	2	0.0500576	0.71524	-0.566266	-2.77532	1419
P10639	Thioredoxin	Txn	>sp|P10639|THIO_MOUSE Thioredoxin OS=Mus musculus GN=Txn PE=1 SV=3	8	65.7	11.675	7.94e-98	46160000000	1	0.0475743	0.71938	0.55131	2.82524	959
A2A5R2	Brefeldin A-inhibited guanine nucleotide-exchange protein 2	Arfgef2	>sp|A2A5R2|BIG2_MOUSE Brefeldin A-inhibited guanine nucleotide-exchange protein 2 OS=Mus musculus GN=Arfgef2 PE=1 SV=1	4	3.1	202.24	3.15e-29	4870200000	1	0.0997425	0.751762	-1.09662	-2.13414	91
P06330;A0A0A6YWX0;A0A0A6YY38;A0A0A6YXN5;A0A0A6YX66;P01757;P01756;P01749;A0A0A6YXJ9;A0A0A6YW32;P06329;P03980	Ig heavy chain V region AC38 205.12;Ig heavy chain V region J558;Ig heavy chain V region MOPC 104E		>sp|P06330|HVM51_MOUSE Ig heavy chain V region AC38 205.12 OS=Mus musculus PE=1 SV=1;>tr|A0A0A6YWX0|A0A0A6YWX0_MOUSE Protein Ighv1-19 (Fragment) OS=Mus musculus GN=Ighv1-19 PE=4 SV=1;>tr|A0A0A6YY38|A0A0A6YY38_MOUSE Protein Ighv1-42 (Fragment) OS=Mus muscul	4	46.6	12.934	0	4815200000	12	0.106102	0.746111	1.37871	2.07934	881
P56567;F6Y2A6	Cystatin-A;Cystatin-A, N-terminally processed	Csta	>sp|P56567|CYTA_MOUSE Cystatin-A OS=Mus musculus GN=Csta PE=3 SV=1	12	84.5	10.929	0	35455000000	2	0.0636287	0.718433	0.615648	2.5452	1598
Q8BYA0;Q9D2H8	Tubulin-specific chaperone D	Tbcd	>sp|Q8BYA0|TBCD_MOUSE Tubulin-specific chaperone D OS=Mus musculus GN=Tbcd PE=1 SV=1	12	12.5	133.32	2.26e-44	422170000	2	0.0449483	0.724661	-0.52891	-2.88143	3346
Q9R0P4	Small acidic protein	Smap	>sp|Q9R0P4|SMAP_MOUSE Small acidic protein OS=Mus musculus GN=Smap PE=1 SV=1	3	25.4	20.046	0	386400000	1	0.00487147	0.4824	0.410621	5.63795	5445
P12265	Beta-glucuronidase	Gusb	>sp|P12265|BGLR_MOUSE Beta-glucuronidase OS=Mus musculus GN=Gusb PE=1 SV=2	15	33.2	74.194	6.6e-104	2220900000	1	0.0643108	0.721745	0.613623	2.53516	998
Q920Q4	Vacuolar protein sorting-associated protein 16 homolog	Vps16	>sp|Q920Q4|VPS16_MOUSE Vacuolar protein sorting-associated protein 16 homolog OS=Mus musculus GN=Vps16 PE=1 SV=3	6	10.4	94.927	1.56e-31	264580000	1	0.0744911	0.726941	0.669985	2.39833	4138
O35435	Dihydroorotate dehydrogenase (quinone), mitochondrial	Dhodh	>sp|O35435|PYRD_MOUSE Dihydroorotate dehydrogenase (quinone), mitochondrial OS=Mus musculus GN=Dhodh PE=1 SV=2	4	13.7	42.699	2.06e-11	147480000	1	0.0230094	0.727458	-0.457541	-3.58768	559
P24472	Glutathione S-transferase A4	Gsta4	>sp|P24472|GSTA4_MOUSE Glutathione S-transferase A4 OS=Mus musculus GN=Gsta4 PE=1 SV=3	9	36.5	25.564	1.77e-72	2870100000	1	0.0586878	0.723259	0.578809	2.62181	1170
P01631;A0A0B4J1I0;F6XWB2;A0A0G2JDE5	Ig kappa chain V-II region 26-10	Igkv1-115	>sp|P01631|KV2A7_MOUSE Ig kappa chain V-II region 26-10 OS=Mus musculus PE=1 SV=1;>tr|A0A0B4J1I0|A0A0B4J1I0_MOUSE Protein Igkv1-110 (Fragment) OS=Mus musculus GN=Igkv1-110 PE=1 SV=4;>tr|F6XWB2|F6XWB2_MOUSE Protein Igkv1-99 (Fragment) OS=Mus musculus GN=Igk	3	38.9	12.273	1.8e-124	9051200000	4	0.0991639	0.750243	0.95113	2.13932	808
Q923G2	DNA-directed RNA polymerases I, II, and III subunit RPABC3	Polr2h	>sp|Q923G2|RPAB3_MOUSE DNA-directed RNA polymerases I, II, and III subunit RPABC3 OS=Mus musculus GN=Polr2h PE=1 SV=3	8	72	17.143	2.21e-135	1140900000	1	0.067616	0.717813	0.617792	2.48818	4196
F6TQW2;P01864;P01863;P01865	Ig gamma-2A chain C region secreted form	Ighg2c	>tr|F6TQW2|F6TQW2_MOUSE Protein Ighg2c OS=Mus musculus GN=Ighg2c PE=1 SV=1;>sp|P01864|GCAB_MOUSE Ig gamma-2A chain C region secreted form OS=Mus musculus PE=1 SV=1	10	35.5	44.095	0	61398000000	4	0.104257	0.748023	1.0736	2.09486	399
P12246	Serum amyloid P-component	Apcs	>sp|P12246|SAMP_MOUSE Serum amyloid P-component OS=Mus musculus GN=Apcs PE=1 SV=2	7	27.2	26.247	0	6239200000	1	0.113884	0.739448	1.57685	2.01702	997
Q8BNU0	Armadillo repeat-containing protein 6	Armc6	>sp|Q8BNU0|ARMC6_MOUSE Armadillo repeat-containing protein 6 OS=Mus musculus GN=Armc6 PE=1 SV=1	5	17.5	50.683	4.75e-30	952420000	1	0.0767632	0.716061	-0.67122	-2.37069	3229
Q1XH17	Tripartite motif-containing protein 72	Trim72	>sp|Q1XH17|TRI72_MOUSE Tripartite motif-containing protein 72 OS=Mus musculus GN=Trim72 PE=1 SV=1	15	46.1	52.816	1.3e-111	1354300000	1	0.0553061	0.706294	-0.554008	-2.67865	2127
Q8VHR5	Transcriptional repressor p66-beta	Gatad2b	>sp|Q8VHR5|P66B_MOUSE Transcriptional repressor p66-beta OS=Mus musculus GN=Gatad2b PE=1 SV=1	5	12.1	65.41	1.1e-119	425540000	1	0.0519668	0.690072	-0.539389	-2.73885	3959
Q8BHN3	Neutral alpha-glucosidase AB	Ganab	>sp|Q8BHN3|GANAB_MOUSE Neutral alpha-glucosidase AB OS=Mus musculus GN=Ganab PE=1 SV=1	38	46.6	106.91	0	14448000000	1	0.0204626	0.741087	0.444099	3.72067	3159
Q8CG14;Q8CFG8	Complement C1s-A subcomponent;Complement C1s-A subcomponent heavy chain;Complement C1s-A subcomponent light chain;Complement C1s-B subcomponent;Complement C1s-B subcomponent heavy chain;Complement C1s-B subcomponent light chain	C1sa;C1sb	>sp|Q8CG14|CS1A_MOUSE Complement C1s-A subcomponent OS=Mus musculus GN=C1sa PE=2 SV=2;>sp|Q8CFG8|CS1B_MOUSE Complement C1s-B subcomponent OS=Mus musculus GN=C1sb PE=2 SV=1	7	12.4	76.857	3.38e-95	427110000	2	0.0631003	0.72207	0.583303	2.55306	3492
P62488	DNA-directed RNA polymerase II subunit RPB7	Polr2g	>sp|P62488|RPB7_MOUSE DNA-directed RNA polymerase II subunit RPB7 OS=Mus musculus GN=Polr2g PE=1 SV=1	6	43.6	19.294	4.25e-74	522000000	1	0.0810827	0.724471	-0.69175	-2.32061	1739
Q91X72	Hemopexin	Hpx	>sp|Q91X72|HEMO_MOUSE Hemopexin OS=Mus musculus GN=Hpx PE=1 SV=2	31	53.7	51.317	0	89100000000	1	0.0930391	0.744217	0.811301	2.19627	4064
Q9CQJ8	NADH dehydrogenase [ubiquinone] 1 beta subcomplex subunit 9	Ndufb9	>sp|Q9CQJ8|NDUB9_MOUSE NADH dehydrogenase [ubiquinone] 1 beta subcomplex subunit 9 OS=Mus musculus GN=Ndufb9 PE=1 SV=3	6	46.4	21.984	7.97e-114	1199100000	1	0.0310986	0.738314	-0.470004	-3.25939	4489
Q3TIV5	Zinc finger CCCH domain-containing protein 15	Zc3h15	>sp|Q3TIV5|ZC3HF_MOUSE Zinc finger CCCH domain-containing protein 15 OS=Mus musculus GN=Zc3h15 PE=1 SV=2	8	24.4	48.327	9.75e-62	716900000	1	0.0316275	0.734494	-0.471369	-3.24155	2167
P01837	Ig kappa chain C region		>sp|P01837|IGKC_MOUSE Ig kappa chain C region OS=Mus musculus PE=1 SV=1	8	92.5	11.778	0	15600000000	1	0.0985722	0.752308	0.869729	2.14465	830
Q9CQA9	Cancer-related nucleoside-triphosphatase homolog	Ntpcr	>sp|Q9CQA9|NTPCR_MOUSE Cancer-related nucleoside-triphosphatase homolog OS=Mus musculus GN=Ntpcr PE=1 SV=1	6	47.9	20.667	7.96e-98	133170000	1	0.0969482	0.75397	-0.831249	-2.15946	4456
O09161	Calsequestrin-2	Casq2	>sp|O09161|CASQ2_MOUSE Calsequestrin-2 OS=Mus musculus GN=Casq2 PE=1 SV=3	5	14	48.176	1.81e-66	548800000	1	0.0541284	0.699127	-0.527273	-2.69939	516
P60840	Alpha-endosulfine	Ensa	>sp|P60840|ENSA_MOUSE Alpha-endosulfine OS=Mus musculus GN=Ensa PE=1 SV=1	5	59.5	13.335	7.92e-39	336690000	1	0.0880127	0.740091	0.703279	2.24622	1656
O54940;Q8BHE3	BCL2/adenovirus E1B 19 kDa protein-interacting protein 2;Caytaxin	Bnip2;Atcay	>sp|O54940|BNIP2_MOUSE BCL2/adenovirus E1B 19 kDa protein-interacting protein 2 OS=Mus musculus GN=Bnip2 PE=1 SV=2;>sp|Q8BHE3|ATCAY_MOUSE Caytaxin OS=Mus musculus GN=Atcay PE=1 SV=1	2	7.7	37.768	1.03e-05	178090000	2	0.0224847	0.745487	-0.436745	-3.61359	623
Q9D1E4	UPF0574 protein C9orf169 homolog		>sp|Q9D1E4|CRTP1_MOUSE Cysteine-rich tail protein 1 OS=Mus musculus GN=Cysrt1 PE=2 SV=1	1	7	15.108	7.84e-06	237630000	1	0.119046	0.733064	-1.34522	-1.97821	4751
Q7TSJ2	Microtubule-associated protein 6	Map6	>sp|Q7TSJ2|MAP6_MOUSE Microtubule-associated protein 6 OS=Mus musculus GN=Map6 PE=1 SV=2	8	14.6	96.449	1.14e-38	365750000	1	0.0943787	0.745322	0.750817	2.18346	2971
P21126	Ubiquitin-like protein 4A	Ubl4a	>sp|P21126|UBL4A_MOUSE Ubiquitin-like protein 4A OS=Mus musculus GN=Ubl4a PE=1 SV=1	10	70.1	17.8	3.11e-72	1221600000	1	0.0308302	0.750065	-0.452718	-3.26858	1129
P06684	Complement C5;Complement C5 beta chain;Complement C5 alpha chain;C5a anaphylatoxin;Complement C5 alpha chain	C5	>sp|P06684|CO5_MOUSE Complement C5 OS=Mus musculus GN=C5 PE=1 SV=2	18	13.9	188.88	5.84e-133	1326900000	1	0.0450848	0.719483	0.489112	2.87842	885
Q8CFQ3	Intron-binding protein aquarius	Aqr	>sp|Q8CFQ3|AQR_MOUSE Intron-binding protein aquarius OS=Mus musculus GN=Aqr PE=1 SV=2	6	5.2	170.29	2.31e-20	136260000	1	0.0993869	0.751045	0.785004	2.13732	3489
P97290;CON__P50448	Plasma protease C1 inhibitor	Serping1	>sp|P97290|IC1_MOUSE Plasma protease C1 inhibitor OS=Mus musculus GN=Serping1 PE=1 SV=3	16	39.7	55.584	0	7298100000	2	0.0496617	0.71421	0.499809	2.78308	1929
Q9QYC0	Alpha-adducin	Add1	>sp|Q9QYC0|ADDA_MOUSE Alpha-adducin OS=Mus musculus GN=Add1 PE=1 SV=2	24	46	80.646	0	6308800000	1	0.000368209	0.1904	0.372417	11.1501	5374
Q02105	Complement C1q subcomponent subunit C	C1qc	>sp|Q02105|C1QC_MOUSE Complement C1q subcomponent subunit C OS=Mus musculus GN=C1qc PE=1 SV=2	4	20.3	25.991	3.61e-31	541690000	1	0.0926141	0.743268	0.710568	2.20037	2030
P10810	Monocyte differentiation antigen CD14	Cd14	>sp|P10810|CD14_MOUSE Monocyte differentiation antigen CD14 OS=Mus musculus GN=Cd14 PE=1 SV=1	7	23.5	39.203	4.93e-56	484720000	1	0.0805612	0.726426	-0.624968	-2.32649	962
Q9CS42	Ribose-phosphate pyrophosphokinase 2	Prps2	>sp|Q9CS42|PRPS2_MOUSE Ribose-phosphate pyrophosphokinase 2 OS=Mus musculus GN=Prps2 PE=1 SV=4	7	28	34.786	1.17e-113	189040000	1	0.0635474	0.72005	-0.544862	-2.5464	4578
Q3UJU9	Regulator of microtubule dynamics protein 3	Rmdn3	>sp|Q3UJU9|RMD3_MOUSE Regulator of microtubule dynamics protein 3 OS=Mus musculus GN=Rmdn3 PE=1 SV=2	4	11.7	52.028	1.36e-105	211810000	1	0.0760048	0.717492	-0.592246	-2.37981	2251
Q8BX80	Cytosolic endo-beta-N-acetylglucosaminidase	Engase	>sp|Q8BX80|ENASE_MOUSE Cytosolic endo-beta-N-acetylglucosaminidase OS=Mus musculus GN=Engase PE=1 SV=1	11	20.4	82.944	2.82e-107	1035300000	1	0.066476	0.72897	-0.547755	-2.50408	3332
P55194	SH3 domain-binding protein 1	Sh3bp1	>sp|P55194|3BP1_MOUSE SH3 domain-binding protein 1 OS=Mus musculus GN=Sh3bp1 PE=1 SV=2	6	10.1	65.284	9.19e-20	409020000	1	0.0602287	0.715974	-0.518857	-2.59715	1564
Q9QXC1	Fetuin-B	Fetub	>sp|Q9QXC1|FETUB_MOUSE Fetuin-B OS=Mus musculus GN=Fetub PE=1 SV=1	11	37.6	42.712	0	8119200000	1	0.0270719	0.747496	0.431559	3.40821	5346
Q8R0Y6	Cytosolic 10-formyltetrahydrofolate dehydrogenase	Aldh1l1	>sp|Q8R0Y6|AL1L1_MOUSE Cytosolic 10-formyltetrahydrofolate dehydrogenase OS=Mus musculus GN=Aldh1l1 PE=1 SV=1	14	23.4	98.708	4.76e-159	797370000	1	0.0389213	0.71598	0.453185	3.02631	3745
Q9D1M7	Peptidyl-prolyl cis-trans isomerase FKBP11	Fkbp11	>sp|Q9D1M7|FKB11_MOUSE Peptidyl-prolyl cis-trans isomerase FKBP11 OS=Mus musculus GN=Fkbp11 PE=1 SV=1	4	14.4	22.137	2.57e-18	841920000	1	0.0737896	0.720323	-0.552792	-2.40706	4773
Q61035	Histidine--tRNA ligase, cytoplasmic	Hars	>sp|Q61035|SYHC_MOUSE Histidine--tRNA ligase, cytoplasmic OS=Mus musculus GN=Hars PE=1 SV=2	18	35.8	57.432	3.14e-282	6157400000	1	0.0113777	0.581294	-0.392193	-4.43502	2475
P70698	CTP synthase 1	Ctps1	>sp|P70698|PYRG1_MOUSE CTP synthase 1 OS=Mus musculus GN=Ctps1 PE=1 SV=2	11	25	66.682	1.09e-155	1221400000	1	0.0703165	0.722667	-0.537704	-2.4517	1894
A0A075B5R5;P01806;P01812;A0A0A6YVX8;P01809;A0A0A6YWG4;P01810;P01808;P01807			>tr|A0A075B5R5|A0A075B5R5_MOUSE Protein Ighv4-1 (Fragment) OS=Mus musculus GN=Ighv4-1 PE=1 SV=6	3	33.3	12.971	2.18e-40	825520000	9	0.117765	0.73398	0.923875	1.98766	14
Q80UY2	E3 ubiquitin-protein ligase KCMF1	Kcmf1	>sp|Q80UY2|KCMF1_MOUSE E3 ubiquitin-protein ligase KCMF1 OS=Mus musculus GN=Kcmf1 PE=1 SV=1	3	11	41.791	3.75e-116	241330000	1	0.0907606	0.744444	-0.632582	-2.21853	3005
Q6P5E4	UDP-glucose:glycoprotein glucosyltransferase 1	Uggt1	>sp|Q6P5E4|UGGG1_MOUSE UDP-glucose:glycoprotein glucosyltransferase 1 OS=Mus musculus GN=Uggt1 PE=1 SV=4	49	44.4	176.43	0	6608300000	1	0.00120343	0.398182	0.365166	8.20295	2791
Q61830	Macrophage mannose receptor 1	Mrc1	>sp|Q61830|MRC1_MOUSE Macrophage mannose receptor 1 OS=Mus musculus GN=Mrc1 PE=1 SV=2	32	25.5	164.98	0	8943500000	1	0.045734	0.715494	0.461643	2.86423	2577
Q9CZH7	Matrix-remodeling-associated protein 7	Mxra7	>sp|Q9CZH7|MXRA7_MOUSE Matrix-remodeling-associated protein 7 OS=Mus musculus GN=Mxra7 PE=1 SV=2	3	20.2	19.457	2.72e-31	479410000	1	0.090752	0.7458	0.62693	2.21861	4686
P01750;A0A0G2JGK2	Ig heavy chain V region 102		>sp|P01750|HVM06_MOUSE Ig heavy chain V region 102 OS=Mus musculus PE=1 SV=1;>tr|A0A0G2JGK2|A0A0G2JGK2_MOUSE Protein Ighv1-74 (Fragment) OS=Mus musculus GN=Ighv1-74 PE=4 SV=1	4	40.2	12.866	1.27e-19	347800000	2	0.0864488	0.741361	0.600789	2.26242	71
O88792	Junctional adhesion molecule A	F11r	>sp|O88792|JAM1_MOUSE Junctional adhesion molecule A OS=Mus musculus GN=F11r PE=1 SV=2	5	22.3	32.423	4.9e-32	1071700000	1	0.017554	0.706409	-0.401426	-3.89916	761
Q9DBZ5	Eukaryotic translation initiation factor 3 subunit K	Eif3k	>sp|Q9DBZ5|EIF3K_MOUSE Eukaryotic translation initiation factor 3 subunit K OS=Mus musculus GN=Eif3k PE=1 SV=1	10	50.5	25.086	1.78e-148	2516500000	1	0.059447	0.720811	-0.49424	-2.60957	5022
O08573	Galectin-9	Lgals9	>sp|O08573|LEG9_MOUSE Galectin-9 OS=Mus musculus GN=Lgals9 PE=1 SV=1	6	19	40.035	3.3e-28	560820000	1	0.0575954	0.71562	0.488143	2.63975	458
Q9R0Y5	Adenylate kinase isoenzyme 1	Ak1	>sp|Q9R0Y5|KAD1_MOUSE Adenylate kinase isoenzyme 1 OS=Mus musculus GN=Ak1 PE=1 SV=1	15	64.4	21.539	0	25516000000	1	0.0309228	0.741962	-0.423874	-3.26541	5457
Q99MR8	Methylcrotonoyl-CoA carboxylase subunit alpha, mitochondrial	Mccc1	>sp|Q99MR8|MCCA_MOUSE Methylcrotonoyl-CoA carboxylase subunit alpha, mitochondrial OS=Mus musculus GN=Mccc1 PE=1 SV=2	7	13.7	79.343	1.12e-22	500550000	1	0.0728565	0.719749	-0.531661	-2.41881	4355
P35385	Heat shock protein beta-7	Hspb7	>sp|P35385|HSPB7_MOUSE Heat shock protein beta-7 OS=Mus musculus GN=Hspb7 PE=1 SV=3	10	75.7	18.634	5.65e-190	2249900000	1	0.0777857	0.717394	-0.548299	-2.35855	1306
P85094	Isochorismatase domain-containing protein 2A, mitochondrial	Isoc2a	>sp|P85094|ISC2A_MOUSE Isochorismatase domain-containing protein 2A OS=Mus musculus GN=Isoc2a PE=1 SV=1	5	42.2	22.417	0	744080000	1	0.110147	0.740022	-0.746983	-2.04635	1927
P62900	60S ribosomal protein L31	Rpl31	>sp|P62900|RL31_MOUSE 60S ribosomal protein L31 OS=Mus musculus GN=Rpl31 PE=1 SV=1	12	57.6	14.463	4.64e-204	17490000000	1	0.0433093	0.724162	-0.446795	-2.91848	1775
Q80UP5	Ankyrin repeat domain-containing protein 13A	Ankrd13a	>sp|Q80UP5|AN13A_MOUSE Ankyrin repeat domain-containing protein 13A OS=Mus musculus GN=Ankrd13a PE=1 SV=2	4	8	67.177	3.3e-10	139530000	1	0.00718969	0.573488	-0.375152	-5.05818	2998
Q9D1H6	NADH dehydrogenase [ubiquinone] 1 alpha subcomplex assembly factor 4	Ndufaf4	>sp|Q9D1H6|NDUF4_MOUSE NADH dehydrogenase [ubiquinone] 1 alpha subcomplex assembly factor 4 OS=Mus musculus GN=Ndufaf4 PE=1 SV=1	3	18.5	20.082	1.18e-09	86249000	1	0.114621	0.737067	-0.786587	-2.01136	4759
Q8C3J5	Dedicator of cytokinesis protein 2	Dock2	>sp|Q8C3J5|DOCK2_MOUSE Dedicator of cytokinesis protein 2 OS=Mus musculus GN=Dock2 PE=1 SV=3	14	9.1	211.7	1.3e-36	684760000	1	0.0421286	0.725796	0.440369	2.94619	3406
Q9D1X0	Nucleolar protein 3	Nol3	>sp|Q9D1X0|NOL3_MOUSE Nucleolar protein 3 OS=Mus musculus GN=Nol3 PE=1 SV=1	8	49.5	24.567	6.21e-272	948470000	1	0.0930767	0.743532	-0.604693	-2.19591	4782
Q8BI29	Specifically androgen-regulated gene protein	Sarg	>sp|Q8BI29|SARG_MOUSE Specifically androgen-regulated gene protein OS=Mus musculus GN=Sarg PE=1 SV=2	2	4.6	65.091	3.15e-08	203430000	1	0.095812	0.749495	-0.618497	-2.16998	3163
B2RUR4	Keratinocyte proline-rich protein	Kprp	>sp|B2RUR4|KPRP_MOUSE Keratinocyte proline-rich protein OS=Mus musculus GN=Kprp PE=2 SV=1	4	10.4	71.739	1.12e-11	158960000	1	0.108061	0.748197	-0.698446	-2.06319	180
O55103	Periaxin	Prx	>sp|O55103|PRAX_MOUSE Periaxin OS=Mus musculus GN=Prx PE=1 SV=1	58	54.1	147.69	0	28716000000	1	0.0462978	0.717054	0.446639	2.85209	644
Q9DCJ9	N-acetylneuraminate lyase	Npl	>sp|Q9DCJ9|NPL_MOUSE N-acetylneuraminate lyase OS=Mus musculus GN=Npl PE=1 SV=1	20	60.3	35.13	0	9455500000	1	0.038308	0.719899	0.429084	3.04251	5055
P50429	Arylsulfatase B	Arsb	>sp|P50429|ARSB_MOUSE Arylsulfatase B OS=Mus musculus GN=Arsb PE=1 SV=3	7	14	59.646	6.37e-73	960130000	1	0.0683043	0.723254	0.500407	2.47873	1473
Q8BGH2	Sorting and assembly machinery component 50 homolog	Samm50	>sp|Q8BGH2|SAM50_MOUSE Sorting and assembly machinery component 50 homolog OS=Mus musculus GN=Samm50 PE=1 SV=1	14	36.7	51.863	2.1e-70	1962500000	1	0.056503	0.711148	-0.468377	-2.65809	3111
Q61749	Translation initiation factor eIF-2B subunit delta	Eif2b4	>sp|Q61749|EI2BD_MOUSE Translation initiation factor eIF-2B subunit delta OS=Mus musculus GN=Eif2b4 PE=1 SV=2	7	16.2	57.624	3.59e-32	564070000	1	0.0508631	0.714305	-0.455036	-2.75974	2569
Q9R233	Tapasin	Tapbp	>sp|Q9R233|TPSN_MOUSE Tapasin OS=Mus musculus GN=Tapbp PE=1 SV=2	10	19.1	49.736	1.36e-25	1567800000	1	0.0980922	0.752083	0.622159	2.14899	5481
P19973	Lymphocyte-specific protein 1	Lsp1	>sp|P19973|LSP1_MOUSE Lymphocyte-specific protein 1 OS=Mus musculus GN=Lsp1 PE=1 SV=2	12	57	36.713	0	4830700000	1	0.11147	0.741536	0.710739	2.03584	1114
P29341;Q9D4E6;A2A5N3;Q8C7D3	Polyadenylate-binding protein 1	Pabpc1	>sp|P29341|PABP1_MOUSE Polyadenylate-binding protein 1 OS=Mus musculus GN=Pabpc1 PE=1 SV=2	27	43.6	70.67	0	27268000000	4	0.0221444	0.748901	-0.396613	-3.63079	1242
Q3US41	Epithelial splicing regulatory protein 1	Esrp1	>sp|Q3US41|ESRP1_MOUSE Epithelial splicing regulatory protein 1 OS=Mus musculus GN=Esrp1 PE=1 SV=2	5	12.1	75.548	1.28e-27	552790000	1	0.072823	0.721716	-0.507598	-2.41924	2283
Q9JKY5	Huntingtin-interacting protein 1-related protein	Hip1r	>sp|Q9JKY5|HIP1R_MOUSE Huntingtin-interacting protein 1-related protein OS=Mus musculus GN=Hip1r PE=1 SV=2	12	14	119.43	7.99e-66	431500000	1	4.14324e-05	0	-0.346233	-19.422	5283
Q9EST1;Q32M21;Q5Y4Y6	Gasdermin-A	Gsdma	>sp|Q9EST1|GSDMA_MOUSE Gasdermin-A OS=Mus musculus GN=Gsdma PE=2 SV=1	19	46.4	49.592	0	5642700000	3	0.00516372	0.484444	-0.362899	-5.54794	5163
P62204	Calmodulin	Calm1	>sp|P62204|CALM_MOUSE Calmodulin OS=Mus musculus GN=Calm1 PE=1 SV=2	18	99.3	16.837	0	122020000000	1	0.0947745	0.745974	0.581923	2.17972	1714
Q60590;Q63805	Alpha-1-acid glycoprotein 1	Orm1	>sp|Q60590|A1AG1_MOUSE Alpha-1-acid glycoprotein 1 OS=Mus musculus GN=Orm1 PE=1 SV=1	9	35.7	23.895	1.64e-168	5566800000	2	0.109154	0.743332	0.664474	2.05432	2415
Q8VCG4	Complement component C8 gamma chain	C8g	>sp|Q8VCG4|CO8G_MOUSE Complement component C8 gamma chain OS=Mus musculus GN=C8g PE=1 SV=1	7	53	22.508	2.79e-36	214820000	1	0.131753	0.738913	0.940173	1.88998	3875
P50637	Translocator protein	Tspo	>sp|P50637|TSPO_MOUSE Translocator protein OS=Mus musculus GN=Tspo PE=1 SV=1	2	23.7	18.841	5.55e-19	539840000	1	0.117709	0.736102	-0.729305	-1.98808	1482
P19157;P46425;F6RWR5	Glutathione S-transferase P 1;Glutathione S-transferase P 2	Gstp1;Gstp2	>sp|P19157|GSTP1_MOUSE Glutathione S-transferase P 1 OS=Mus musculus GN=Gstp1 PE=1 SV=2;>sp|P46425|GSTP2_MOUSE Glutathione S-transferase P 2 OS=Mus musculus GN=Gstp2 PE=1 SV=2	9	54.3	23.609	0	14192000000	3	0.0449183	0.727424	0.430751	2.8821	1104
Q6ZWV3;P86048	60S ribosomal protein L10;60S ribosomal protein L10-like	Rpl10;Rpl10l	>sp|Q6ZWV3|RL10_MOUSE 60S ribosomal protein L10 OS=Mus musculus GN=Rpl10 PE=1 SV=3;>sp|P86048|RL10L_MOUSE 60S ribosomal protein L10-like OS=Mus musculus GN=Rpl10l PE=2 SV=1	14	53.7	24.604	0	14734000000	2	0.0655088	0.732285	-0.476124	-2.51782	2893
P37040	NADPH--cytochrome P450 reductase	Por	>sp|P37040|NCPR_MOUSE NADPH--cytochrome P450 reductase OS=Mus musculus GN=Por PE=1 SV=2	19	38.5	77.043	8.19e-205	3071400000	1	0.020068	0.731216	-0.386271	-3.74304	1329
Q9QXE0	2-hydroxyacyl-CoA lyase 1	Hacl1	>sp|Q9QXE0|HACL1_MOUSE 2-hydroxyacyl-CoA lyase 1 OS=Mus musculus GN=Hacl1 PE=1 SV=2	12	28.4	63.66	4.36e-219	1828900000	1	0.102798	0.756697	-0.614081	-2.10735	5349
P11088	Filaggrin	Flg	>sp|P11088|FILA_MOUSE Filaggrin (Fragment) OS=Mus musculus GN=Flg PE=2 SV=1	6	25	35.677	0	133860000000	1	0.127181	0.740279	-0.824393	-1.92062	970
Q9JIG7	Coiled-coil domain-containing protein 22	Ccdc22	>sp|Q9JIG7|CCD22_MOUSE Coiled-coil domain-containing protein 22 OS=Mus musculus GN=Ccdc22 PE=1 SV=1	13	28.9	70.843	1.45e-92	669480000	1	0.0774178	0.717843	-0.501548	-2.3629	5219
P61327;Q9CQL1	Protein mago nashi homolog;Protein mago nashi homolog 2	Magoh;Magohb	>sp|P61327|MGN_MOUSE Protein mago nashi homolog OS=Mus musculus GN=Magoh PE=2 SV=1;>sp|Q9CQL1|MGN2_MOUSE Protein mago nashi homolog 2 OS=Mus musculus GN=Magohb PE=2 SV=1	10	75.3	17.163	2.77e-180	2387100000	2	0.0514313	0.701526	-0.437276	-2.74892	1682
F8WIX8;Q64523;Q6GSS7	Histone H2A;Histone H2A type 2-C;Histone H2A type 2-A	Hist1h2al;Hist2h2ac;Hist2h2aa1	>tr|F8WIX8|F8WIX8_MOUSE Histone H2A OS=Mus musculus GN=Hist1h2al PE=3 SV=1;>sp|Q64523|H2A2C_MOUSE Histone H2A type 2-C OS=Mus musculus GN=Hist2h2ac PE=1 SV=3;>sp|Q6GSS7|H2A2A_MOUSE Histone H2A type 2-A OS=Mus musculus GN=Hist2h2aa1 PE=1 SV=3	11	63.2	13.607	0	476430000000	3	0.00363628	0.500696	-0.352704	-6.10808	414
Q8BXA1	Golgi integral membrane protein 4	Golim4	>sp|Q8BXA1|GOLI4_MOUSE Golgi integral membrane protein 4 OS=Mus musculus GN=Golim4 PE=1 SV=1	9	16	76.784	1.16e-87	333890000	1	0.10764	0.749422	-0.624936	-2.06663	3334
Q3U0B3	Dehydrogenase/reductase SDR family member 11	Dhrs11	>sp|Q3U0B3|DHR11_MOUSE Dehydrogenase/reductase SDR family member 11 OS=Mus musculus GN=Dhrs11 PE=1 SV=1	8	40.8	28.274	7.5e-30	381500000	1	0.0261956	0.732303	0.389708	3.44409	2197
Q7TPR4	Alpha-actinin-1	Actn1	>sp|Q7TPR4|ACTN1_MOUSE Alpha-actinin-1 OS=Mus musculus GN=Actn1 PE=1 SV=1	63	72.9	103.07	0	41665000000	1	0.00108721	0.4028	0.343585	8.42414	2954
P30275	Creatine kinase U-type, mitochondrial	Ckmt1	>sp|P30275|KCRU_MOUSE Creatine kinase U-type, mitochondrial OS=Mus musculus GN=Ckmt1 PE=1 SV=1	17	55.3	47.003	0	9166500000	1	0.0478202	0.712145	-0.425243	-2.82016	1254
P60898	DNA-directed RNA polymerase II subunit RPB9	Polr2i	>sp|P60898|RPB9_MOUSE DNA-directed RNA polymerase II subunit RPB9 OS=Mus musculus GN=Polr2i PE=1 SV=1	4	44.8	14.523	1.47e-101	524430000	1	0.0164347	0.698621	-0.372544	-3.97755	1659
Q6P8I4	PEST proteolytic signal-containing nuclear protein	Pcnp	>sp|Q6P8I4|PCNP_MOUSE PEST proteolytic signal-containing nuclear protein OS=Mus musculus GN=Pcnp PE=1 SV=1	5	36	18.963	6.22e-51	1599900000	1	0.0895178	0.742287	0.528014	2.23094	2798
Q61112	45 kDa calcium-binding protein	Sdf4	>sp|Q61112|CAB45_MOUSE 45 kDa calcium-binding protein OS=Mus musculus GN=Sdf4 PE=1 SV=1	4	8	42.064	4.09e-10	228330000	1	0.080527	0.728228	0.497985	2.32688	2485
Q9R190	Metastasis-associated protein MTA2	Mta2	>sp|Q9R190|MTA2_MOUSE Metastasis-associated protein MTA2 OS=Mus musculus GN=Mta2 PE=1 SV=1	15	28	75.029	5.41e-70	2308900000	1	0.0450771	0.722061	-0.417144	-2.87859	5461
Q99LI8	Hepatocyte growth factor-regulated tyrosine kinase substrate	Hgs	>sp|Q99LI8|HGS_MOUSE Hepatocyte growth factor-regulated tyrosine kinase substrate OS=Mus musculus GN=Hgs PE=1 SV=2	7	11.9	86.014	3.51e-28	627030000	1	0.101713	0.757028	0.573868	2.11676	4322
Q8BG51	Mitochondrial Rho GTPase 1	Rhot1	>sp|Q8BG51|MIRO1_MOUSE Mitochondrial Rho GTPase 1 OS=Mus musculus GN=Rhot1 PE=1 SV=1	4	6	72.241	2.21e-11	312000000	1	0.0159423	0.711171	-0.36806	-4.0141	3094
Q6PGL7	WASH complex subunit FAM21	Fam21	>sp|Q6PGL7|FAM21_MOUSE WASH complex subunit FAM21 OS=Mus musculus GN=Fam21 PE=1 SV=1	10	12.6	145.31	1.15e-37	429650000	1	0.0930339	0.745835	0.530403	2.19632	2845
O35678	Monoglyceride lipase	Mgll	>sp|O35678|MGLL_MOUSE Monoglyceride lipase OS=Mus musculus GN=Mgll PE=1 SV=1	17	68	33.387	0	10446000000	1	0.117935	0.733657	-0.654247	-1.9864	580
P00405	Cytochrome c oxidase subunit 2	Mtco2	>sp|P00405|COX2_MOUSE Cytochrome c oxidase subunit 2 OS=Mus musculus GN=Mtco2 PE=1 SV=1	7	44.9	25.976	0	10205000000	1	0.094559	0.745319	-0.533307	-2.18175	799
Q8K2I4	Beta-mannosidase	Manba	>sp|Q8K2I4|MANBA_MOUSE Beta-mannosidase OS=Mus musculus GN=Manba PE=1 SV=1	10	13.8	100.83	1.57e-25	472680000	1	0.114295	0.737831	0.626067	2.01386	3650
P99027	60S acidic ribosomal protein P2	Rplp2	>sp|P99027|RLA2_MOUSE 60S acidic ribosomal protein P2 OS=Mus musculus GN=Rplp2 PE=1 SV=3	12	96.5	11.651	0	74620000000	1	0.125977	0.739169	0.705455	1.92889	2001
O08528	Hexokinase-2	Hk2	>sp|O08528|HXK2_MOUSE Hexokinase-2 OS=Mus musculus GN=Hk2 PE=1 SV=1	26	34.5	102.53	2.95e-241	2880300000	1	0.037346	0.731099	0.397708	3.06854	452
Q08189;A2ART8	Protein-glutamine gamma-glutamyltransferase E;Protein-glutamine gamma-glutamyltransferase E 50 kDa catalytic chain;Protein-glutamine gamma-glutamyltransferase E 27 kDa non-catalytic chain	Tgm3	>sp|Q08189|TGM3_MOUSE Protein-glutamine gamma-glutamyltransferase E OS=Mus musculus GN=Tgm3 PE=1 SV=2	31	44.4	77.308	0	17746000000	2	0.0837258	0.731525	-0.492487	-2.29142	2091
Q6P5F9	Exportin-1	Xpo1	>sp|Q6P5F9|XPO1_MOUSE Exportin-1 OS=Mus musculus GN=Xpo1 PE=1 SV=1	33	38.9	123.09	0	7616500000	1	0.0539052	0.698332	0.422514	2.70338	2793
O08848	60 kDa SS-A/Ro ribonucleoprotein	Trove2	>sp|O08848|RO60_MOUSE 60 kDa SS-A/Ro ribonucleoprotein OS=Mus musculus GN=Trove2 PE=1 SV=1	6	14.7	60.123	3.41e-24	569400000	1	0.0701943	0.724693	-0.453901	-2.45332	495
Q62167;P16381	ATP-dependent RNA helicase DDX3X;Putative ATP-dependent RNA helicase Pl10	Ddx3x;D1Pas1	>sp|Q62167|DDX3X_MOUSE ATP-dependent RNA helicase DDX3X OS=Mus musculus GN=Ddx3x PE=1 SV=3;>sp|P16381|DDX3L_MOUSE Putative ATP-dependent RNA helicase Pl10 OS=Mus musculus GN=D1Pas1 PE=1 SV=1	37	61.9	73.101	0	25531000000	2	0.0511022	0.711034	-0.41633	-2.75517	2605
P24526	Myelin P2 protein	Pmp2	>sp|P24526|MYP2_MOUSE Myelin P2 protein OS=Mus musculus GN=Pmp2 PE=2 SV=2	3	22.7	14.935	2.66e-08	93529000	1	0.0749548	0.728521	0.464005	2.39261	1171
O55142	60S ribosomal protein L35a	Rpl35a	>sp|O55142|RL35A_MOUSE 60S ribosomal protein L35a OS=Mus musculus GN=Rpl35a PE=1 SV=2	7	36.4	12.554	3.45e-21	9314300000	1	0.0748367	0.729205	-0.463647	-2.39407	653
E9PV24;CON__P02672		Fga	>sp|E9PV24|FIBA_MOUSE Fibrinogen alpha chain OS=Mus musculus GN=Fga PE=1 SV=1	30	44.4	87.428	0	78520000000	2	0.116096	0.736421	0.608844	2.00015	314
P53994	Ras-related protein Rab-2A	Rab2a	>sp|P53994|RAB2A_MOUSE Ras-related protein Rab-2A OS=Mus musculus GN=Rab2a PE=1 SV=1	14	75.9	23.547	0	7375000000	1	0.100209	0.753693	-0.535519	-2.12999	1538
Q9QYJ3	DnaJ homolog subfamily B member 1	Dnajb1	>sp|Q9QYJ3|DNJB1_MOUSE DnaJ homolog subfamily B member 1 OS=Mus musculus GN=Dnajb1 PE=1 SV=3	11	29.4	38.167	1.69e-48	1146900000	1	0.0838357	0.730303	-0.481144	-2.29023	5384
P08030	Adenine phosphoribosyltransferase	Aprt	>sp|P08030|APT_MOUSE Adenine phosphoribosyltransferase OS=Mus musculus GN=Aprt PE=1 SV=2	12	73.3	19.724	0	4517300000	1	0.0730582	0.715524	-0.454917	-2.41626	908
O55042;Q91ZZ3	Alpha-synuclein	Snca	>sp|O55042|SYUA_MOUSE Alpha-synuclein OS=Mus musculus GN=Snca PE=1 SV=2	6	45.7	14.485	2.51e-82	937830000	2	0.113962	0.738297	0.590031	2.01642	639
Q8VCM7	Fibrinogen gamma chain	Fgg	>sp|Q8VCM7|FIBG_MOUSE Fibrinogen gamma chain OS=Mus musculus GN=Fgg PE=1 SV=1	29	60.3	49.391	0	77909000000	1	0.131294	0.739171	0.706897	1.89301	3881
Q8R1H0	Homeodomain-only protein	Hopx	>sp|Q8R1H0|HOP_MOUSE Homeodomain-only protein OS=Mus musculus GN=Hopx PE=1 SV=1	5	79.5	8.2821	1.66e-53	272460000	1	0.12925	0.739738	-0.6887	-1.90661	3764
P28481	Collagen alpha-1(II) chain;Collagen alpha-1(II) chain;Chondrocalcin	Col2a1	>sp|P28481|CO2A1_MOUSE Collagen alpha-1(II) chain OS=Mus musculus GN=Col2a1 PE=1 SV=2	16	12	141.97	1.87e-230	6165600000	1	0.151894	0.765351	-1.03658	-1.76743	1223
P01642	Ig kappa chain V-V region L7	Gm10881	>sp|P01642|KV5A9_MOUSE Ig kappa chain V-V region L7 (Fragment) OS=Mus musculus GN=Gm10881 PE=1 SV=1	2	23.5	12.615	1.34e-78	863190000	1	0.144918	0.755374	0.873309	1.8078	815
P62774	Myotrophin	Mtpn	>sp|P62774|MTPN_MOUSE Myotrophin OS=Mus musculus GN=Mtpn PE=1 SV=2	6	64.4	12.861	0	3860500000	1	0.0115268	0.572571	0.352001	4.41822	1754
O70548	Telethonin	Tcap	>sp|O70548|TELT_MOUSE Telethonin OS=Mus musculus GN=Tcap PE=1 SV=1	11	64.1	19.077	0	1723900000	1	0.120672	0.733196	-0.6206	-1.96636	703
Q99JI6	Ras-related protein Rap-1b	Rap1b	>sp|Q99JI6|RAP1B_MOUSE Ras-related protein Rap-1b OS=Mus musculus GN=Rap1b PE=1 SV=2	15	67.4	20.825	0	19179000000	1	0.0210722	0.726704	-0.365149	-3.6871	4242
P70158	Acid sphingomyelinase-like phosphodiesterase 3a	Smpdl3a	>sp|P70158|ASM3A_MOUSE Acid sphingomyelinase-like phosphodiesterase 3a OS=Mus musculus GN=Smpdl3a PE=1 SV=2	4	16	49.857	6.98e-120	981660000	1	0.111635	0.741128	-0.571966	-2.03454	1838
Q9R111	Guanine deaminase	Gda	>sp|Q9R111|GUAD_MOUSE Guanine deaminase OS=Mus musculus GN=Gda PE=1 SV=1	25	67	51.012	0	19950000000	1	0.102995	0.756336	0.535105	2.10565	5458
P70280	Vesicle-associated membrane protein 7	Vamp7	>sp|P70280|VAMP7_MOUSE Vesicle-associated membrane protein 7 OS=Mus musculus GN=Vamp7 PE=1 SV=1	6	35.9	24.967	5.44e-49	316390000	1	0.105266	0.749008	-0.543436	-2.08634	1857
Q8R5A3;F2Z3U3	Amyloid beta A4 precursor protein-binding family B member 1-interacting protein	Apbb1ip	>sp|Q8R5A3|AB1IP_MOUSE Amyloid beta A4 precursor protein-binding family B member 1-interacting protein OS=Mus musculus GN=Apbb1ip PE=1 SV=2	6	9.4	74.318	2.76e-18	376970000	2	0.0659146	0.733108	0.435185	2.51203	3846
Q9CX60	Protein LBH	Lbh	>sp|Q9CX60|LBH_MOUSE Protein LBH OS=Mus musculus GN=Lbh PE=1 SV=1	3	36.2	12.138	3.45e-48	134030000	1	0.0997202	0.753306	0.519975	2.13434	4615
Q9JJN5;CON__Q2KJ83	Carboxypeptidase N catalytic chain	Cpn1	>sp|Q9JJN5|CBPN_MOUSE Carboxypeptidase N catalytic chain OS=Mus musculus GN=Cpn1 PE=1 SV=1	5	16	51.845	5.32e-50	364490000	2	0.112609	0.73755	0.570724	2.0269	5246
P08121	Collagen alpha-1(III) chain	Col3a1	>sp|P08121|CO3A1_MOUSE Collagen alpha-1(III) chain OS=Mus musculus GN=Col3a1 PE=1 SV=4	21	18.1	138.94	5.35e-263	11436000000	1	0.0906756	0.747268	0.490932	2.21937	915
P60670	Nuclear protein localization protein 4 homolog	Nploc4	>sp|P60670|NPL4_MOUSE Nuclear protein localization protein 4 homolog OS=Mus musculus GN=Nploc4 PE=1 SV=3	10	20.9	68.016	4.26e-146	503220000	1	0.114686	0.736392	-0.577506	-2.01086	1653
P15532	Nucleoside diphosphate kinase A	Nme1	>sp|P15532|NDKA_MOUSE Nucleoside diphosphate kinase A OS=Mus musculus GN=Nme1 PE=1 SV=1	18	86.2	17.208	0	1115200000	1	0.0887101	0.736975	-0.482464	-2.2391	1047
Q8R366	Immunoglobulin superfamily member 8	Igsf8	>sp|Q8R366|IGSF8_MOUSE Immunoglobulin superfamily member 8 OS=Mus musculus GN=Igsf8 PE=1 SV=2	6	15.9	65.01	1.43e-14	1437200000	1	0.0512953	0.711729	-0.403783	-2.7515	3801
Q8VHM5		Hnrnpr	>tr|Q8VHM5|Q8VHM5_MOUSE Heterogeneous nuclear ribonucleoprotein R OS=Mus musculus GN=Hnrnpr PE=1 SV=1	17	31.3	70.887	2.73e-296	1916600000	1	0.0387735	0.71699	-0.384316	-3.03019	3957
P26369	Splicing factor U2AF 65 kDa subunit	U2af2	>sp|P26369|U2AF2_MOUSE Splicing factor U2AF 65 kDa subunit OS=Mus musculus GN=U2af2 PE=1 SV=3	9	26.7	53.516	6.8e-129	2320400000	1	0.0778629	0.716413	-0.452028	-2.35764	1194
P56380	Bis(5-nucleosyl)-tetraphosphatase [asymmetrical]	Nudt2	>sp|P56380|AP4A_MOUSE Bis(5-nucleosyl)-tetraphosphatase [asymmetrical] OS=Mus musculus GN=Nudt2 PE=1 SV=3	9	66	16.989	6.47e-65	634010000	1	0.102648	0.757092	0.519528	2.10864	1583
P82350	Alpha-sarcoglycan	Sgca	>sp|P82350|SGCA_MOUSE Alpha-sarcoglycan OS=Mus musculus GN=Sgca PE=1 SV=1	3	9	43.286	4.39e-09	211110000	1	0.150632	0.761945	-0.892487	-1.77459	1908
Q9CQN1	Heat shock protein 75 kDa, mitochondrial	Trap1	>sp|Q9CQN1|TRAP1_MOUSE Heat shock protein 75 kDa, mitochondrial OS=Mus musculus GN=Trap1 PE=1 SV=1	18	36.5	80.208	1.01e-211	2617200000	1	0.0593721	0.722027	-0.413239	-2.61077	4496
Q6PFR5	Transformer-2 protein homolog alpha	Tra2a	>sp|Q6PFR5|TRA2A_MOUSE Transformer-2 protein homolog alpha OS=Mus musculus GN=Tra2a PE=1 SV=1	4	15.7	32.316	2.05e-24	452000000	1	0.0808004	0.72468	-0.45391	-2.32379	2839
A0A0G2JFA8;A0A0G2JDN5			>tr|A0A0G2JFA8|A0A0G2JFA8_MOUSE Protein Igkv17-121 (Fragment) OS=Mus musculus GN=Igkv17-121 PE=4 SV=3;>tr|A0A0G2JDN5|A0A0G2JDN5_MOUSE Protein Igkv17-127 (Fragment) OS=Mus musculus GN=Igkv17-127 PE=4 SV=3	2	33.1	12.979	1.8e-13	1857100000	2	0.156598	0.779098	0.960677	1.74131	54
Q9D1M4	Eukaryotic translation elongation factor 1 epsilon-1	Eef1e1	>sp|Q9D1M4|MCA3_MOUSE Eukaryotic translation elongation factor 1 epsilon-1 OS=Mus musculus GN=Eef1e1 PE=1 SV=1	9	60.3	19.859	8.51e-39	576670000	1	0.000995797	0.4465	-0.325214	-8.61978	4772
A0A0G2JFE9			>tr|A0A0G2JFE9|A0A0G2JFE9_MOUSE Protein Ighv1-76 (Fragment) OS=Mus musculus GN=Ighv1-76 PE=4 SV=1	3	35.9	13.021	1.08e-20	206370000	1	0.144463	0.756011	0.743149	1.8105	64
Q6ZPF4;A2APV2	Formin-like protein 3;Formin-like protein 2	Fmnl3;Fmnl2	>sp|Q6ZPF4|FMNL3_MOUSE Formin-like protein 3 OS=Mus musculus GN=Fmnl3 PE=1 SV=2;>sp|A2APV2|FMNL2_MOUSE Formin-like protein 2 OS=Mus musculus GN=Fmnl2 PE=1 SV=2	5	5.3	117.17	9.96e-12	234650000	2	0.00475096	0.484588	-0.332188	-5.67701	2873
Q8R1G6	PDZ and LIM domain protein 2	Pdlim2	>sp|Q8R1G6|PDLI2_MOUSE PDZ and LIM domain protein 2 OS=Mus musculus GN=Pdlim2 PE=1 SV=1	7	26.4	37.703	1.22e-64	1451600000	1	0.0875098	0.743603	-0.460468	-2.2514	3763
Q8BL66	Early endosome antigen 1	Eea1	>sp|Q8BL66|EEA1_MOUSE Early endosome antigen 1 OS=Mus musculus GN=Eea1 PE=1 SV=2	53	45.8	160.91	0	9272400000	1	0.058536	0.724189	0.404895	2.62428	3202
Q61941	NAD(P) transhydrogenase, mitochondrial	Nnt	>sp|Q61941|NNTM_MOUSE NAD(P) transhydrogenase, mitochondrial OS=Mus musculus GN=Nnt PE=1 SV=2	14	17.6	113.84	3.34e-56	1244500000	1	0.110838	0.741985	0.526272	2.04084	2586
Q9CPW2	Adrenodoxin-like protein, mitochondrial	Fdx1l	>sp|Q9CPW2|ADXL_MOUSE Adrenodoxin-like protein, mitochondrial OS=Mus musculus GN=Fdx1l PE=1 SV=1	4	26.4	18.766	1.62e-17	214500000	1	0.14046	0.744651	0.687855	1.83469	4415
O88947	Coagulation factor X;Factor X light chain;Factor X heavy chain;Activated factor Xa heavy chain	F10	>sp|O88947|FA10_MOUSE Coagulation factor X OS=Mus musculus GN=F10 PE=1 SV=1	9	21.8	54.017	5.11e-50	2159400000	1	0.0813658	0.724985	-0.444237	-2.31743	774
P47809	Dual specificity mitogen-activated protein kinase kinase 4	Map2k4	>sp|P47809|MP2K4_MOUSE Dual specificity mitogen-activated protein kinase kinase 4 OS=Mus musculus GN=Map2k4 PE=1 SV=2	9	31.5	44.113	2.54e-90	906070000	1	0.000977434	0.510286	-0.321853	-8.66177	1412
Q9EP71	Ankycorbin	Rai14	>sp|Q9EP71|RAI14_MOUSE Ankycorbin OS=Mus musculus GN=Rai14 PE=1 SV=1	5	6.2	108.85	2.48e-19	3824400000	1	0.0483595	0.712143	-0.387471	-2.80913	5083
Q921J2	GTP-binding protein Rheb	Rheb	>sp|Q921J2|RHEB_MOUSE GTP-binding protein Rheb OS=Mus musculus GN=Rheb PE=1 SV=1	9	42.4	20.451	3.76e-27	1053300000	1	0.0724303	0.724287	0.425847	2.42424	4152
Q9D338	39S ribosomal protein L19, mitochondrial	Mrpl19	>sp|Q9D338|RM19_MOUSE 39S ribosomal protein L19, mitochondrial OS=Mus musculus GN=Mrpl19 PE=1 SV=1	5	18.8	33.578	6.45e-10	359350000	1	0.0494869	0.715734	-0.388868	-2.78653	4804
P17918	Proliferating cell nuclear antigen	Pcna	>sp|P17918|PCNA_MOUSE Proliferating cell nuclear antigen OS=Mus musculus GN=Pcna PE=1 SV=2	12	62.5	28.785	0	3440400000	1	0.100242	0.75262	-0.487587	-2.1297	1088
O70252	Heme oxygenase 2	Hmox2	>sp|O70252|HMOX2_MOUSE Heme oxygenase 2 OS=Mus musculus GN=Hmox2 PE=1 SV=1	12	45.1	35.738	4.89e-201	1522200000	1	0.0952309	0.747548	-0.473221	-2.17542	674
Q9CPT4	UPF0556 protein C19orf10 homolog	D17Wsu104e	>sp|Q9CPT4|MYDGF_MOUSE Myeloid-derived growth factor OS=Mus musculus GN=Mydgf PE=1 SV=1	4	28.3	17.982	3.69e-53	1996000000	1	0.0117077	0.575099	-0.339254	-4.39819	4409
P62835	Ras-related protein Rap-1A	Rap1a	>sp|P62835|RAP1A_MOUSE Ras-related protein Rap-1A OS=Mus musculus GN=Rap1a PE=1 SV=1	12	53.3	20.987	6.74e-249	710680000	1	0.109468	0.742758	-0.514284	-2.05179	1761
Q8K5B2	Multiple coagulation factor deficiency protein 2 homolog	Mcfd2	>sp|Q8K5B2|MCFD2_MOUSE Multiple coagulation factor deficiency protein 2 homolog OS=Mus musculus GN=Mcfd2 PE=1 SV=1	3	52.4	16.168	2.58e-55	326660000	1	0.1238	0.742092	0.569397	1.94405	3709
Q3TWW8		Srsf6	>sp|Q3TWW8|SRSF6_MOUSE Serine/arginine-rich splicing factor 6 OS=Mus musculus GN=Srsf6 PE=1 SV=1	6	13.6	39.025	9.89e-27	1666900000	1	0.0323993	0.731784	-0.364083	-3.21614	2188
P35293	Ras-related protein Rab-18	Rab18	>sp|P35293|RAB18_MOUSE Ras-related protein Rab-18 OS=Mus musculus GN=Rab18 PE=1 SV=2	13	68	23.035	2.83e-207	3685100000	1	0.127687	0.739136	-0.586632	-1.91717	1304
Q8VCX5	Calcium uptake protein 1, mitochondrial	Micu1	>sp|Q8VCX5|MICU1_MOUSE Calcium uptake protein 1, mitochondrial OS=Mus musculus GN=Micu1 PE=1 SV=1	7	18.9	54.352	1.14e-33	530240000	1	0.118365	0.733203	-0.543811	-1.98322	3891
Q9CYL5	Golgi-associated plant pathogenesis-related protein 1	Glipr2	>sp|Q9CYL5|GAPR1_MOUSE Golgi-associated plant pathogenesis-related protein 1 OS=Mus musculus GN=Glipr2 PE=1 SV=3	7	64.9	17.09	6.11e-159	1097600000	1	0.131656	0.74011	0.607252	1.89062	4660
Q9DB20	ATP synthase subunit O, mitochondrial	Atp5o	>sp|Q9DB20|ATPO_MOUSE ATP synthase subunit O, mitochondrial OS=Mus musculus GN=Atp5o PE=1 SV=1	11	63.4	23.363	0	19376000000	1	0.102144	0.757242	-0.488041	-2.113	4969
P50114	Protein S100-B	S100b	>sp|P50114|S100B_MOUSE Protein S100-B OS=Mus musculus GN=S100b PE=1 SV=2	3	40.2	10.728	0	1052800000	1	0.154926	0.777083	0.817373	1.7505	1463
Q9D0S9	Histidine triad nucleotide-binding protein 2, mitochondrial	Hint2	>sp|Q9D0S9|HINT2_MOUSE Histidine triad nucleotide-binding protein 2, mitochondrial OS=Mus musculus GN=Hint2 PE=1 SV=1	5	50.3	17.32	6.4e-140	1341200000	1	0.118708	0.733349	-0.543313	-1.98069	4732
Q8VHC3	Selenoprotein M	Selm	>sp|Q8VHC3|SELM_MOUSE Selenoprotein M OS=Mus musculus GN=Selm PE=1 SV=3	5	40.7	16.395	1.03e-72	562990000	1	0.105297	0.747783	-0.495852	-2.08607	3950
O55057	Retinal rod rhodopsin-sensitive cGMP 3,5-cyclic phosphodiesterase subunit delta	Pde6d	>sp|O55057|PDE6D_MOUSE Retinal rod rhodopsin-sensitive cGMP 3,5-cyclic phosphodiesterase subunit delta OS=Mus musculus GN=Pde6d PE=1 SV=1	4	33.3	17.348	6.61e-15	131710000	1	0.00408215	0.530154	-0.326216	-5.91839	640
W4VSP4			>tr|W4VSP4|W4VSP4_MOUSE Protein Serpinb6c OS=Mus musculus GN=Serpinb6c PE=1 SV=1	7	19.3	42.914	1.07e-18	134690000	1	0.149625	0.761449	0.740146	1.78034	5785
Q99KK7	Dipeptidyl peptidase 3	Dpp3	>sp|Q99KK7|DPP3_MOUSE Dipeptidyl peptidase 3 OS=Mus musculus GN=Dpp3 PE=1 SV=2	26	43.4	82.897	0	10160000000	1	0.0530693	0.693011	-0.389247	-2.71849	4283
P26516	26S proteasome non-ATPase regulatory subunit 7	Psmd7	>sp|P26516|PSMD7_MOUSE 26S proteasome non-ATPase regulatory subunit 7 OS=Mus musculus GN=Psmd7 PE=1 SV=2	14	60.7	36.539	0	5857200000	1	0.0349434	0.73781	-0.364475	-3.13716	1197
P20108	Thioredoxin-dependent peroxide reductase, mitochondrial	Prdx3	>sp|P20108|PRDX3_MOUSE Thioredoxin-dependent peroxide reductase, mitochondrial OS=Mus musculus GN=Prdx3 PE=1 SV=1	7	33.1	28.127	5.08e-162	4162700000	1	0.0273601	0.744117	0.354706	3.39671	1119
Q61805	Lipopolysaccharide-binding protein	Lbp	>sp|Q61805|LBP_MOUSE Lipopolysaccharide-binding protein OS=Mus musculus GN=Lbp PE=1 SV=2	5	12.3	53.055	2.85e-23	488900000	1	0.115411	0.737819	0.522392	2.00534	2575
P08207	Protein S100-A10	S100a10	>sp|P08207|S10AA_MOUSE Protein S100-A10 OS=Mus musculus GN=S100a10 PE=1 SV=2	8	58.8	11.186	0	19141000000	1	0.0733598	0.717984	-0.417585	-2.41245	917
P61089;Q9CQ37	Ubiquitin-conjugating enzyme E2 N	Ube2n	>sp|P61089|UBE2N_MOUSE Ubiquitin-conjugating enzyme E2 N OS=Mus musculus GN=Ube2n PE=1 SV=1	9	57.9	17.138	1.42e-128	11412000000	2	0.0465011	0.7169	-0.377384	-2.84776	1670
P35173	Stefin-3	Stfa3	>sp|P35173|CYT3_MOUSE Stefin-3 OS=Mus musculus GN=Stfa3 PE=3 SV=1	14	84.5	11.64	8.69e-303	20970000000	1	0.166579	0.78703	0.993374	1.68853	1292
Q9D819	Inorganic pyrophosphatase	Ppa1	>sp|Q9D819|IPYR_MOUSE Inorganic pyrophosphatase OS=Mus musculus GN=Ppa1 PE=1 SV=1	18	71.6	32.667	8.08e-266	6244200000	1	0.105947	0.746869	-0.487823	-2.08064	4900
Q64191	N(4)-(beta-N-acetylglucosaminyl)-L-asparaginase;Glycosylasparaginase alpha chain;Glycosylasparaginase beta chain	Aga	>sp|Q64191|ASPG_MOUSE N(4)-(beta-N-acetylglucosaminyl)-L-asparaginase OS=Mus musculus GN=Aga PE=1 SV=1	6	24.6	37.022	6.42e-120	657030000	1	0.116491	0.73751	0.519488	1.99718	2666
Q9D958	Signal peptidase complex subunit 1	Spcs1	>sp|Q9D958|SPCS1_MOUSE Signal peptidase complex subunit 1 OS=Mus musculus GN=Spcs1 PE=2 SV=3	2	8.1	18.186	1.79e-08	454560000	1	0.0208267	0.729121	0.344694	3.70048	4946
Q8C129	Leucyl-cystinyl aminopeptidase	Lnpep	>sp|Q8C129|LCAP_MOUSE Leucyl-cystinyl aminopeptidase OS=Mus musculus GN=Lnpep PE=1 SV=1	18	22.9	117.3	3.27e-214	2081500000	1	0.0259869	0.739723	0.350378	3.45284	3388
Q8JZK9	Hydroxymethylglutaryl-CoA synthase, cytoplasmic	Hmgcs1	>sp|Q8JZK9|HMCS1_MOUSE Hydroxymethylglutaryl-CoA synthase, cytoplasmic OS=Mus musculus GN=Hmgcs1 PE=1 SV=1	17	36.9	57.568	2.46e-170	5207200000	1	0.12197	0.736911	-0.5348	-1.95703	3564
Q9CT10	Ran-binding protein 3	Ranbp3	>sp|Q9CT10|RANB3_MOUSE Ran-binding protein 3 OS=Mus musculus GN=Ranbp3 PE=1 SV=2	7	20.6	52.572	3.5e-25	857370000	1	0.0690656	0.722305	-0.405603	-2.4684	4582
P05555	Integrin alpha-M	Itgam	>sp|P05555|ITAM_MOUSE Integrin alpha-M OS=Mus musculus GN=Itgam PE=1 SV=2	27	28.3	127.48	0	5283200000	1	0.0493343	0.716847	0.377035	2.78956	877
P17426	AP-2 complex subunit alpha-1	Ap2a1	>sp|P17426|AP2A1_MOUSE AP-2 complex subunit alpha-1 OS=Mus musculus GN=Ap2a1 PE=1 SV=1	35	41.6	107.66	0	3655200000	1	0.0392897	0.71639	0.364379	3.01672	1076
P51410;S4R1R7	60S ribosomal protein L9	Rpl9	>sp|P51410|RL9_MOUSE 60S ribosomal protein L9 OS=Mus musculus GN=Rpl9 PE=1 SV=2	12	65.1	21.881	0	10627000000	2	0.111908	0.737799	-0.49555	-2.03239	1488
Q9Z199;P63271	Transcription elongation factor SPT4-B;Transcription elongation factor SPT4-A	Supt4h1b;Supt4h1a	>sp|Q9Z199|SPT4B_MOUSE Transcription elongation factor SPT4-B OS=Mus musculus GN=Supt4h1b PE=2 SV=1;>sp|P63271|SPT4A_MOUSE Transcription elongation factor SPT4-A OS=Mus musculus GN=Supt4h1a PE=2 SV=1	4	33.3	13.194	4.59e-17	674030000	2	0.12469	0.743136	-0.537793	-1.93781	1814
Q68FD5	Clathrin heavy chain 1	Cltc	>sp|Q68FD5|CLH1_MOUSE Clathrin heavy chain 1 OS=Mus musculus GN=Cltc PE=1 SV=3	83	59.6	191.55	0	96573000000	1	0.0195753	0.745061	0.340052	3.77172	2714
P36536	GTP-binding protein SAR1a	Sar1a	>sp|P36536|SAR1A_MOUSE GTP-binding protein SAR1a OS=Mus musculus GN=Sar1a PE=1 SV=1	11	67.2	22.371	0	3957400000	1	0.0767277	0.717279	-0.413621	-2.37112	1325
Q9EPB4	Apoptosis-associated speck-like protein containing a CARD	Pycard	>sp|Q9EPB4|ASC_MOUSE Apoptosis-associated speck-like protein containing a CARD OS=Mus musculus GN=Pycard PE=1 SV=1	15	79.3	21.458	0	7501000000	1	0.0937511	0.744879	-0.445384	-2.18944	5086
Q9DCT6	Chromatin complexes subunit BAP18	Bap18	>sp|Q9DCT6|BAP18_MOUSE Chromatin complexes subunit BAP18 OS=Mus musculus GN=Bap18 PE=1 SV=1	5	42.1	17.996	4.58e-15	162700000	1	0.0366543	0.734417	0.358344	3.08775	5069
Q60692	Proteasome subunit beta type-6	Psmb6	>sp|Q60692|PSB6_MOUSE Proteasome subunit beta type-6 OS=Mus musculus GN=Psmb6 PE=1 SV=3	7	39.9	25.378	2.77e-250	5568200000	1	0.106204	0.745257	-0.47434	-2.07849	2427
Q8C5N3;A2AK44;A2AK42	Pre-mRNA-splicing factor CWC22 homolog	Cwc22;Gm13695;Gm13697	>sp|Q8C5N3|CWC22_MOUSE Pre-mRNA-splicing factor CWC22 homolog OS=Mus musculus GN=Cwc22 PE=1 SV=1;>tr|A2AK44|A2AK44_MOUSE Protein Gm13695 OS=Mus musculus GN=Gm13695 PE=4 SV=1;>tr|A2AK42|A2AK42_MOUSE Protein Gm13691 OS=Mus musculus GN=Gm13697 PE=4 SV=1	4	4.8	104.77	2.03e-10	164840000	3	0.139686	0.744544	-0.601701	-1.83946	3419
Q3V3R4	Integrin alpha-1	Itga1	>sp|Q3V3R4|ITA1_MOUSE Integrin alpha-1 OS=Mus musculus GN=Itga1 PE=1 SV=2	9	8.7	130.81	2.71e-55	455740000	1	0.151288	0.765242	0.681624	1.77086	2319
Q9R0P5	Destrin	Dstn	>sp|Q9R0P5|DEST_MOUSE Destrin OS=Mus musculus GN=Dstn PE=1 SV=3	18	84.8	18.521	0	31595000000	1	0.0798925	0.725483	0.417213	2.3341	5446
Q8R1G2	Carboxymethylenebutenolidase homolog	Cmbl	>sp|Q8R1G2|CMBL_MOUSE Carboxymethylenebutenolidase homolog OS=Mus musculus GN=Cmbl PE=1 SV=1	9	39.2	27.902	2.63e-28	834800000	1	0.121585	0.735311	0.518132	1.95978	3762
Q792Z1		Try10	>tr|Q792Z1|Q792Z1_MOUSE MCG140784 OS=Mus musculus GN=Try10 PE=1 SV=1	2	8.1	26.221	1.99e-12	15984000000	1	0.125855	0.739808	0.532887	1.92973	2923
Q8BX02;E9Q238	KN motif and ankyrin repeat domain-containing protein 2	Kank2	>sp|Q8BX02|KANK2_MOUSE KN motif and ankyrin repeat domain-containing protein 2 OS=Mus musculus GN=Kank2 PE=1 SV=1	17	26	90.244	8.84e-195	1733600000	2	0.0308375	0.745846	0.349982	3.26834	3327
Q8R2H9	Phosphoethanolamine/phosphocholine phosphatase	Phospho1	>sp|Q8R2H9|PHOP1_MOUSE Phosphoethanolamine/phosphocholine phosphatase OS=Mus musculus GN=Phospho1 PE=1 SV=1	7	28.1	29.911	4.06e-18	470840000	1	0.00865982	0.603918	-0.323632	-4.79815	3779
Q9D7I5	Phospholysine phosphohistidine inorganic pyrophosphate phosphatase	Lhpp	>sp|Q9D7I5|LHPP_MOUSE Phospholysine phosphohistidine inorganic pyrophosphate phosphatase OS=Mus musculus GN=Lhpp PE=1 SV=1	4	21.5	29.144	5.9e-48	574230000	1	0.0871031	0.743833	-0.425306	-2.2556	4876
P01639	Ig kappa chain V-V region MOPC 41	Gm5571	>sp|P01639|KV5A7_MOUSE Ig kappa chain V-V region MOPC 41 OS=Mus musculus GN=Gm5571 PE=1 SV=1	4	28.5	14.311	4.29e-89	622170000	1	0.175355	0.793998	1.01332	1.6448	814
Q8K0E8	Fibrinogen beta chain;Fibrinopeptide B;Fibrinogen beta chain	Fgb	>sp|Q8K0E8|FIBB_MOUSE Fibrinogen beta chain OS=Mus musculus GN=Fgb PE=1 SV=1	34	66.7	54.752	0	74795000000	1	0.146714	0.758156	0.624453	1.79721	3592
Q8BJS4	SUN domain-containing protein 2	Sun2	>sp|Q8BJS4|SUN2_MOUSE SUN domain-containing protein 2 OS=Mus musculus GN=Sun2 PE=1 SV=3	26	46.8	81.604	0	3704500000	1	0.0227481	0.739478	-0.338695	-3.6005	3180
P29351	Tyrosine-protein phosphatase non-receptor type 6	Ptpn6	>sp|P29351|PTN6_MOUSE Tyrosine-protein phosphatase non-receptor type 6 OS=Mus musculus GN=Ptpn6 PE=1 SV=2	17	34.5	67.558	4.53e-79	2737900000	1	0.0508437	0.716169	0.369884	2.76011	1243
P54823	Probable ATP-dependent RNA helicase DDX6	Ddx6	>sp|P54823|DDX6_MOUSE Probable ATP-dependent RNA helicase DDX6 OS=Mus musculus GN=Ddx6 PE=1 SV=1	14	34.4	54.191	8.03e-212	3098600000	1	0.0392013	0.717627	-0.356065	-3.01901	1556
Q61792	LIM and SH3 domain protein 1	Lasp1	>sp|Q61792|LASP1_MOUSE LIM and SH3 domain protein 1 OS=Mus musculus GN=Lasp1 PE=1 SV=1	16	49.8	29.994	5.98e-223	8372700000	1	0.0720675	0.725911	0.398111	2.42889	2574
Q61543	Golgi apparatus protein 1	Glg1	>sp|Q61543|GSLG1_MOUSE Golgi apparatus protein 1 OS=Mus musculus GN=Glg1 PE=1 SV=1	15	17.3	133.73	2.17e-142	1771100000	1	0.0523813	0.688518	0.371374	2.73114	2536
Q99P58	Ras-related protein Rab-27B	Rab27b	>sp|Q99P58|RB27B_MOUSE Ras-related protein Rab-27B OS=Mus musculus GN=Rab27b PE=1 SV=3	8	40.4	24.56	5.25e-23	373070000	1	0.045362	0.716769	-0.36264	-2.87233	4377
Q91YT7;P59326	YTH domain family protein 1	Ythdf2;Ythdf1	>sp|Q91YT7|YTHD2_MOUSE YTH domain-containing family protein 2 OS=Mus musculus GN=Ythdf2 PE=1 SV=1;>sp|P59326|YTHD1_MOUSE YTH domain-containing family protein 1 OS=Mus musculus GN=Ythdf1 PE=1 SV=1	5	8.6	62.279	7.47e-36	384320000	2	0.0744006	0.72771	0.400038	2.39945	4110
Q8R5F8	Epidermal growth factor receptor kinase substrate 8-like protein 1	Eps8l1	>sp|Q8R5F8|ES8L1_MOUSE Epidermal growth factor receptor kinase substrate 8-like protein 1 OS=Mus musculus GN=Eps8l1 PE=1 SV=1	9	15.4	80.027	1.35e-23	770850000	1	0.0990308	0.75076	-0.443686	-2.14051	3849
Q9CQB5	CDGSH iron-sulfur domain-containing protein 2	Cisd2	>sp|Q9CQB5|CISD2_MOUSE CDGSH iron-sulfur domain-containing protein 2 OS=Mus musculus GN=Cisd2 PE=1 SV=1	6	47.4	15.242	7.28e-53	974260000	1	0.0880036	0.741785	-0.421659	-2.24632	4457
P50462	Cysteine and glycine-rich protein 3	Csrp3	>sp|P50462|CSRP3_MOUSE Cysteine and glycine-rich protein 3 OS=Mus musculus GN=Csrp3 PE=1 SV=1	8	54.1	20.895	0	3288900000	1	0.162699	0.784369	-0.740932	-1.70864	1475
Q9JKF1;F8VQ29	Ras GTPase-activating-like protein IQGAP1	Iqgap1	>sp|Q9JKF1|IQGA1_MOUSE Ras GTPase-activating-like protein IQGAP1 OS=Mus musculus GN=Iqgap1 PE=1 SV=2	80	58.2	188.74	0	48425000000	2	0.00882842	0.588627	0.32078	4.7718	5268
Q3THK7	GMP synthase [glutamine-hydrolyzing]	Gmps	>sp|Q3THK7|GUAA_MOUSE GMP synthase [glutamine-hydrolyzing] OS=Mus musculus GN=Gmps PE=1 SV=2	18	39.2	76.723	9.55e-146	2034500000	1	0.0620049	0.720064	-0.381265	-2.5696	2162
Q8QZZ7	TP53RK-binding protein	Tprkb	>sp|Q8QZZ7|TPRKB_MOUSE EKC/KEOPS complex subunit Tprkb OS=Mus musculus GN=Tprkb PE=1 SV=1	4	37.7	19.556	1.64e-66	137110000	1	0.156603	0.778054	-0.678967	-1.74128	3718
Q9EPL8	Importin-7	Ipo7	>sp|Q9EPL8|IPO7_MOUSE Importin-7 OS=Mus musculus GN=Ipo7 PE=1 SV=2	17	25	119.49	4.17e-291	2026800000	1	0.0488094	0.715289	-0.36425	-2.80004	5094
Q9D892	Inosine triphosphate pyrophosphatase	Itpa	>sp|Q9D892|ITPA_MOUSE Inosine triphosphate pyrophosphatase OS=Mus musculus GN=Itpa PE=1 SV=2	10	60.1	21.897	2.33e-193	2297300000	1	0.0780716	0.715327	-0.40264	-2.35519	4909
Q8CEE7	Retinol dehydrogenase 13	Rdh13	>sp|Q8CEE7|RDH13_MOUSE Retinol dehydrogenase 13 OS=Mus musculus GN=Rdh13 PE=1 SV=1	2	7.8	36.464	1.36e-14	99289000	1	0.130109	0.739689	-0.52474	-1.90086	3475
O35350	Calpain-1 catalytic subunit	Capn1	>sp|O35350|CAN1_MOUSE Calpain-1 catalytic subunit OS=Mus musculus GN=Capn1 PE=1 SV=1	36	54.7	82.105	0	12029000000	1	0.0752527	0.723799	-0.396669	-2.38896	550
P04247	Myoglobin	Mb	>sp|P04247|MYG_MOUSE Myoglobin OS=Mus musculus GN=Mb PE=1 SV=3	19	87	17.069	0	144180000000	1	0.112594	0.738869	-0.468242	-2.02702	859
Q60809	CCR4-NOT transcription complex subunit 7	Cnot7	>sp|Q60809|CNOT7_MOUSE CCR4-NOT transcription complex subunit 7 OS=Mus musculus GN=Cnot7 PE=1 SV=1	3	15.4	32.718	6.43e-27	91082000	1	0.0884991	0.740682	-0.416305	-2.24125	2443
P62631	Elongation factor 1-alpha 2	Eef1a2	>sp|P62631|EF1A2_MOUSE Elongation factor 1-alpha 2 OS=Mus musculus GN=Eef1a2 PE=1 SV=1	19	49.9	50.454	0	2876500000	1	0.111307	0.743469	0.462026	2.03713	1742
Q9Z2D0	Myotubularin-related protein 9	Mtmr9	>sp|Q9Z2D0|MTMR9_MOUSE Myotubularin-related protein 9 OS=Mus musculus GN=Mtmr9 PE=1 SV=2	3	4.8	62.907	2.98e-06	383520000	1	0.150501	0.762743	-0.608845	-1.77533	5643
Q02053;P31254	Ubiquitin-like modifier-activating enzyme 1	Uba1	>sp|Q02053|UBA1_MOUSE Ubiquitin-like modifier-activating enzyme 1 OS=Mus musculus GN=Uba1 PE=1 SV=1	42	51.2	117.81	0	30141000000	2	0.032258	0.737212	0.342031	3.22073	2029
E9Q1Z0		4732456N10Rik	>tr|E9Q1Z0|E9Q1Z0_MOUSE Protein 4732456N10Rik OS=Mus musculus GN=4732456N10Rik PE=1 SV=1	30	54.1	58.224	0	5450900000	1	0.145125	0.755358	0.575885	1.80657	345
O88342	WD repeat-containing protein 1	Wdr1	>sp|O88342|WDR1_MOUSE WD repeat-containing protein 1 OS=Mus musculus GN=Wdr1 PE=1 SV=3	29	66.7	66.406	0	29520000000	1	0.0421809	0.722931	0.351824	2.94495	723
Q99LE6	ATP-binding cassette sub-family F member 2	Abcf2	>sp|Q99LE6|ABCF2_MOUSE ATP-binding cassette sub-family F member 2 OS=Mus musculus GN=Abcf2 PE=1 SV=1	9	17.7	71.781	2.89e-27	746680000	1	0.0686355	0.719434	-0.382423	-2.47422	4317
Q8R1Q3	Angiopoietin-related protein 7	Angptl7	>sp|Q8R1Q3|ANGL7_MOUSE Angiopoietin-related protein 7 OS=Mus musculus GN=Angptl7 PE=2 SV=1	12	45.4	39.014	1.44e-241	7009400000	1	0.0917318	0.739553	-0.414864	-2.20896	3769
P12815	Programmed cell death protein 6	Pdcd6	>sp|P12815|PDCD6_MOUSE Programmed cell death protein 6 OS=Mus musculus GN=Pdcd6 PE=1 SV=2	8	36.6	21.867	5.27e-111	3500300000	1	0.0358943	0.739956	-0.342614	-3.10935	1004
Q6PA06	Atlastin-2	Atl2	>sp|Q6PA06|ATLA2_MOUSE Atlastin-2 OS=Mus musculus GN=Atl2 PE=1 SV=1	5	9.1	66.223	5.47e-17	368370000	1	0.147432	0.760402	-0.574507	-1.79302	2808
Q8K310;A0A087WQ54	Matrin-3	Matr3	>sp|Q8K310|MATR3_MOUSE Matrin-3 OS=Mus musculus GN=Matr3 PE=1 SV=1	19	32.5	94.629	0	6651000000	2	0.0233396	0.722711	-0.330009	-3.57173	3669
O89020;CON__REFSEQ:XP_585019	Afamin	Afm	>sp|O89020|AFAM_MOUSE Afamin OS=Mus musculus GN=Afm PE=1 SV=2	13	24.3	69.378	7.39e-101	3943900000	2	0.164668	0.785356	0.683914	1.69838	784
P11835	Integrin beta-2	Itgb2	>sp|P11835|ITB2_MOUSE Integrin beta-2 OS=Mus musculus GN=Itgb2 PE=1 SV=2	19	29.6	85.025	0	6935000000	1	0.0797414	0.726324	0.392081	2.33583	989
Q11011	Puromycin-sensitive aminopeptidase	Npepps	>sp|Q11011|PSA_MOUSE Puromycin-sensitive aminopeptidase OS=Mus musculus GN=Npepps PE=1 SV=2	36	47.3	103.32	0	10532000000	1	0.00463773	0.496625	0.30777	5.71484	2114
Q62384	Zinc finger protein ZPR1	Znf259	>sp|Q62384|ZPR1_MOUSE Zinc finger protein ZPR1 OS=Mus musculus GN=Zpr1 PE=1 SV=1	4	11.3	50.714	9.93e-25	248230000	1	0.141564	0.744737	-0.537625	-1.82795	2630
P40240	CD9 antigen	Cd9	>sp|P40240|CD9_MOUSE CD9 antigen OS=Mus musculus GN=Cd9 PE=1 SV=2	7	26.5	25.258	7.76e-238	11022000000	1	0.125846	0.740795	0.481768	1.92979	1348
P35174;Q8BWM3	Stefin-2	Stfa2;Stfa2l1	>sp|P35174|CYT2_MOUSE Stefin-2 OS=Mus musculus GN=Stfa2 PE=3 SV=2;>tr|Q8BWM3|Q8BWM3_MOUSE MCG130173 OS=Mus musculus GN=Stfa2l1 PE=2 SV=1	3	31.1	11.842	2.79e-66	837540000	2	0.189175	0.8062	1.07881	1.58037	1293
Q9EST5	Acidic leucine-rich nuclear phosphoprotein 32 family member B	Anp32b	>sp|Q9EST5|AN32B_MOUSE Acidic leucine-rich nuclear phosphoprotein 32 family member B OS=Mus musculus GN=Anp32b PE=1 SV=1	8	28.7	31.078	1.21e-286	9038500000	1	0.12045	0.734933	-0.464966	-1.96797	5165
Q6TL19	Guanylate cyclase 2G	Gucy2g	>sp|Q6TL19|GUC2G_MOUSE Guanylate cyclase 2G OS=Mus musculus GN=Gucy2g PE=1 SV=1	3	4.5	122.54	0.00012516	2859700000	1	0.117736	0.73523	-0.457745	-1.98788	2862
Q9CPZ8	COX assembly mitochondrial protein homolog	Cmc1	>sp|Q9CPZ8|COXM1_MOUSE COX assembly mitochondrial protein homolog OS=Mus musculus GN=Cmc1 PE=1 SV=1	3	27.4	12.552	1.17e-09	301680000	1	0.183513	0.802966	-0.88735	-1.60616	4421
P51910	Apolipoprotein D	Apod	>sp|P51910|APOD_MOUSE Apolipoprotein D OS=Mus musculus GN=Apod PE=1 SV=1	4	26.5	21.53	8.73e-12	205410000	1	0.141309	0.74699	0.523506	1.8295	1504
Q9CQC7	NADH dehydrogenase [ubiquinone] 1 beta subcomplex subunit 4	Ndufb4	>sp|Q9CQC7|NDUB4_MOUSE NADH dehydrogenase [ubiquinone] 1 beta subcomplex subunit 4 OS=Mus musculus GN=Ndufb4 PE=1 SV=3	6	46.5	15.081	3.51e-146	4099100000	1	0.095502	0.748638	-0.40878	-2.17288	4459
Q9EQ08		Sgsh	>tr|Q9EQ08|Q9EQ08_MOUSE Heparan N-sulfatase OS=Mus musculus GN=Sgsh PE=1 SV=1	7	22.1	56.722	3.57e-31	500740000	1	0.066888	0.718125	0.368479	2.4983	5102
Q9D0M1	Phosphoribosyl pyrophosphate synthase-associated protein 1	Prpsap1	>sp|Q9D0M1|KPRA_MOUSE Phosphoribosyl pyrophosphate synthase-associated protein 1 OS=Mus musculus GN=Prpsap1 PE=1 SV=1	6	25.6	39.431	6.52e-41	689610000	1	0.0730478	0.717095	-0.375528	-2.41639	4726
Q9D746		2310034C09Rik	>tr|Q9D746|Q9D746_MOUSE Protein 2310034C09Rik OS=Mus musculus GN=2310034C09Rik PE=2 SV=1	10	57	23.237	2.13e-164	582720000	1	0.175839	0.793925	0.738667	1.64246	4864
P97310	DNA replication licensing factor MCM2	Mcm2	>sp|P97310|MCM2_MOUSE DNA replication licensing factor MCM2 OS=Mus musculus GN=Mcm2 PE=1 SV=3	15	19.9	102.08	1.05e-50	578480000	1	0.0195077	0.747505	-0.319087	-3.77572	1933
P28798	Granulins;Acrogranin;Granulin-1;Granulin-2;Granulin-3;Granulin-4;Granulin-5;Granulin-6;Granulin-7	Grn	>sp|P28798|GRN_MOUSE Granulins OS=Mus musculus GN=Grn PE=1 SV=2	12	31.1	63.458	0	6251300000	1	0.15856	0.781947	0.590843	1.73066	1237
Q8QZR5	Alanine aminotransferase 1	Gpt	>sp|Q8QZR5|ALAT1_MOUSE Alanine aminotransferase 1 OS=Mus musculus GN=Gpt PE=1 SV=3	6	12.7	55.142	4.17e-18	631480000	1	0.171308	0.790655	-0.681807	-1.66468	3711
Q9D404	3-oxoacyl-[acyl-carrier-protein] synthase, mitochondrial	Oxsm	>sp|Q9D404|OXSM_MOUSE 3-oxoacyl-[acyl-carrier-protein] synthase, mitochondrial OS=Mus musculus GN=Oxsm PE=1 SV=1	7	24.8	48.627	8.71e-59	301040000	1	0.110474	0.741148	0.430077	2.04373	4819
Q99P31	Hsp70-binding protein 1	Hspbp1	>sp|Q99P31|HPBP1_MOUSE Hsp70-binding protein 1 OS=Mus musculus GN=Hspbp1 PE=1 SV=1	5	14	39.166	1.81e-25	473150000	1	0.039544	0.718874	-0.336161	-3.01016	4376
P99029	Peroxiredoxin-5, mitochondrial	Prdx5	>sp|P99029|PRDX5_MOUSE Peroxiredoxin-5, mitochondrial OS=Mus musculus GN=Prdx5 PE=1 SV=2	12	57.1	21.897	0	42359000000	1	0.0196721	0.742949	-0.31765	-3.76602	2003
Q9D7G0;G3UXL2	Ribose-phosphate pyrophosphokinase 1;Ribose-phosphate pyrophosphokinase	Prps1;Prps1l3	>sp|Q9D7G0|PRPS1_MOUSE Ribose-phosphate pyrophosphokinase 1 OS=Mus musculus GN=Prps1 PE=1 SV=4;>tr|G3UXL2|G3UXL2_MOUSE Protein Prps1l3 OS=Mus musculus GN=Prps1l3 PE=3 SV=1	8	25.8	34.834	9.42e-104	2405300000	2	0.151453	0.765448	-0.545548	-1.76992	416
Q5SRX1	TOM1-like protein 2	Tom1l2	>sp|Q5SRX1|TM1L2_MOUSE TOM1-like protein 2 OS=Mus musculus GN=Tom1l2 PE=1 SV=1	5	12.6	55.662	1.18e-57	694480000	1	0.104174	0.74949	-0.414286	-2.09556	2385
Q9WTI7	Unconventional myosin-Ic	Myo1c	>sp|Q9WTI7|MYO1C_MOUSE Unconventional myosin-Ic OS=Mus musculus GN=Myo1c PE=1 SV=2	53	54.3	121.94	0	24723000000	1	0.0165498	0.690682	0.313533	3.96919	5484
Q9ESX5	H/ACA ribonucleoprotein complex subunit 4	Dkc1	>sp|Q9ESX5|DKC1_MOUSE H/ACA ribonucleoprotein complex subunit 4 OS=Mus musculus GN=Dkc1 PE=1 SV=4	13	35.8	57.401	5.54e-111	1905300000	1	0.000277746	0.432	-0.291586	-11.9854	5168
Q6P6L0	Filamin A-interacting protein 1-like	Filip1l	>sp|Q6P6L0|FIL1L_MOUSE Filamin A-interacting protein 1-like OS=Mus musculus GN=Filip1l PE=1 SV=2	8	9.3	129.77	1.56e-27	471580000	1	0.033638	0.732601	0.326697	3.1768	2797
Q7TQK4	Exosome complex component RRP40	Exosc3	>sp|Q7TQK4|EXOS3_MOUSE Exosome complex component RRP40 OS=Mus musculus GN=Exosc3 PE=1 SV=3	3	21.9	29.546	9.93e-50	133550000	1	0.0191988	0.759579	-0.313718	-3.79423	2963
Q91VD9	NADH-ubiquinone oxidoreductase 75 kDa subunit, mitochondrial	Ndufs1	>sp|Q91VD9|NDUS1_MOUSE NADH-ubiquinone oxidoreductase 75 kDa subunit, mitochondrial OS=Mus musculus GN=Ndufs1 PE=1 SV=2	29	48.7	79.776	0	10009000000	1	0.0360316	0.737596	-0.32814	-3.10541	3993
Q9DAK9	14 kDa phosphohistidine phosphatase	Phpt1	>sp|Q9DAK9|PHP14_MOUSE 14 kDa phosphohistidine phosphatase OS=Mus musculus GN=Phpt1 PE=1 SV=1	8	68.5	13.996	1.06e-66	2494400000	1	0.0668661	0.719893	-0.358175	-2.49861	4956
Q60772	Cyclin-dependent kinase 4 inhibitor C	Cdkn2c	>sp|Q60772|CDN2C_MOUSE Cyclin-dependent kinase 4 inhibitor C OS=Mus musculus GN=Cdkn2c PE=1 SV=1	4	25	18.066	2.28e-23	253700000	1	0.0910796	0.743876	0.38776	2.21538	2440
Q9CQ45	Neudesin	Nenf	>sp|Q9CQ45|NENF_MOUSE Neudesin OS=Mus musculus GN=Nenf PE=1 SV=1	7	57.9	18.904	9.15e-147	1497900000	1	0.167856	0.788923	0.606627	1.68202	4434
Q8BTU1	UPF0468 protein C16orf80 homolog	Gtl3	>sp|Q8BTU1|CFA20_MOUSE Cilia- and flagella-associated protein 20 OS=Mus musculus GN=Cfap20 PE=1 SV=1	5	21.2	22.748	1.19e-13	283550000	1	0.139591	0.745875	-0.48465	-1.84004	3273
Q9ES56	Trafficking protein particle complex subunit 4	Trappc4	>sp|Q9ES56|TPPC4_MOUSE Trafficking protein particle complex subunit 4 OS=Mus musculus GN=Trappc4 PE=1 SV=1	9	44.3	24.385	4.54e-39	668920000	1	0.103906	0.749969	0.404938	2.09784	5154
Q8CGZ0	Calcium homeostasis endoplasmic reticulum protein	Cherp	>sp|Q8CGZ0|CHERP_MOUSE Calcium homeostasis endoplasmic reticulum protein OS=Mus musculus GN=Cherp PE=1 SV=1	6	7.3	106.17	8.78e-28	203370000	1	0.0813316	0.726122	0.372241	2.31781	3514
Q9CPU0	Lactoylglutathione lyase	Glo1	>sp|Q9CPU0|LGUL_MOUSE Lactoylglutathione lyase OS=Mus musculus GN=Glo1 PE=1 SV=3	15	71.2	20.809	1.8e-183	13172000000	1	0.181995	0.803925	-0.708183	-1.61322	4411
Q9QUP5	Hyaluronan and proteoglycan link protein 1	Hapln1	>sp|Q9QUP5|HPLN1_MOUSE Hyaluronan and proteoglycan link protein 1 OS=Mus musculus GN=Hapln1 PE=1 SV=1	17	54.5	40.477	1.49e-265	4601900000	1	0.171811	0.789609	-0.620242	-1.66218	5335
Q9WVE8	Protein kinase C and casein kinase substrate in neurons protein 2	Pacsin2	>sp|Q9WVE8|PACN2_MOUSE Protein kinase C and casein kinase substrate in neurons protein 2 OS=Mus musculus GN=Pacsin2 PE=1 SV=1	11	23.7	55.832	1.75e-55	2982900000	1	0.00788928	0.566213	0.300108	4.92708	5554
Q60604	Adseverin	Scin	>sp|Q60604|ADSV_MOUSE Adseverin OS=Mus musculus GN=Scin PE=1 SV=3	14	25.2	80.253	3.2e-120	1263100000	1	0.0886105	0.738154	-0.379964	-2.24012	2419
Q61555	Fibrillin-2	Fbn2	>sp|Q61555|FBN2_MOUSE Fibrillin-2 OS=Mus musculus GN=Fbn2 PE=1 SV=2	6	2	313.82	1.05e-42	563890000	1	0.167499	0.788678	-0.588351	-1.68384	2541
Q8VDM6	Heterogeneous nuclear ribonucleoprotein U-like protein 1	Hnrnpul1	>sp|Q8VDM6|HNRL1_MOUSE Heterogeneous nuclear ribonucleoprotein U-like protein 1 OS=Mus musculus GN=Hnrnpul1 PE=1 SV=1	14	19.6	96.001	1.92e-70	2080600000	1	0.105	0.750277	0.402816	2.08857	3906
Q99MR6	Serrate RNA effector molecule homolog	Srrt	>sp|Q99MR6|SRRT_MOUSE Serrate RNA effector molecule homolog OS=Mus musculus GN=Srrt PE=1 SV=1	14	19.4	100.45	9.42e-47	6131200000	1	0.0600684	0.716538	-0.345514	-2.59968	4354
Q91YY4	ATP synthase mitochondrial F1 complex assembly factor 2	Atpaf2	>sp|Q91YY4|ATPF2_MOUSE ATP synthase mitochondrial F1 complex assembly factor 2 OS=Mus musculus GN=Atpaf2 PE=1 SV=1	4	16.6	33.289	1.84e-09	187720000	1	0.168932	0.788581	-0.588085	-1.67658	4113
Q8K2Q0	COMM domain-containing protein 9	Commd9	>sp|Q8K2Q0|COMD9_MOUSE COMM domain-containing protein 9 OS=Mus musculus GN=Commd9 PE=1 SV=3	8	57.1	21.85	0	2939500000	1	0.108639	0.746255	-0.406079	-2.05848	3655
P51660	Peroxisomal multifunctional enzyme type 2;(3R)-hydroxyacyl-CoA dehydrogenase;Enoyl-CoA hydratase 2	Hsd17b4	>sp|P51660|DHB4_MOUSE Peroxisomal multifunctional enzyme type 2 OS=Mus musculus GN=Hsd17b4 PE=1 SV=3	18	31.2	79.481	1.86e-145	5597900000	1	0.0937002	0.74622	-0.383673	-2.18992	1495
Q9QZB9	Dynactin subunit 5	Dctn5	>sp|Q9QZB9|DCTN5_MOUSE Dynactin subunit 5 OS=Mus musculus GN=Dctn5 PE=1 SV=1	3	15.4	20.14	1.97e-12	220340000	1	0.171474	0.790094	-0.601944	-1.66386	5400
Q8BGU0;Q3V1F1		Cyp4f39	>tr|Q8BGU0|Q8BGU0_MOUSE Protein Cyp4f39 OS=Mus musculus GN=Cyp4f39 PE=1 SV=1	5	12.6	61.933	1.25e-17	308030000	2	0.0989993	0.752315	-0.390639	-2.1408	3121
Q9WV80	Sorting nexin-1	Snx1	>sp|Q9WV80|SNX1_MOUSE Sorting nexin-1 OS=Mus musculus GN=Snx1 PE=1 SV=1	16	34.3	58.951	6.6e-239	4021400000	1	0.0557989	0.705772	-0.340682	-2.67012	5540
Q6IFX3	Keratin, type I cytoskeletal 40	Krt40	>sp|Q6IFX3|K1C40_MOUSE Keratin, type I cytoskeletal 40 OS=Mus musculus GN=Krt40 PE=2 SV=1	10	19.4	48.928	3.9e-108	188530000	1	0.201773	0.807146	-0.991275	-1.52573	2751
Q9Z223	Molybdopterin synthase catalytic subunit	Mocs2	>sp|Q9Z223|MOC2B_MOUSE Molybdopterin synthase catalytic subunit OS=Mus musculus GN=Mocs2 PE=1 SV=3	3	23.3	20.923	2.13e-14	71744000	1	0.157279	0.779182	-0.52547	-1.7376	5632
Q8R326	Paraspeckle component 1	Pspc1	>sp|Q8R326|PSPC1_MOUSE Paraspeckle component 1 OS=Mus musculus GN=Pspc1 PE=1 SV=1	11	20.3	58.758	5.9e-42	1551900000	1	0.0686097	0.721519	-0.351846	-2.47457	3797
Q62469	Integrin alpha-2	Itga2	>sp|Q62469|ITA2_MOUSE Integrin alpha-2 OS=Mus musculus GN=Itga2 PE=1 SV=2	4	3.7	128.95	1.34e-10	101550000	1	0.108346	0.744946	-0.402428	-2.06087	2644
Q8C8U0;O35711	Liprin-beta-1	Ppfibp1	>sp|Q8C8U0|LIPB1_MOUSE Liprin-beta-1 OS=Mus musculus GN=Ppfibp1 PE=1 SV=3	7	7.9	108.54	1.5e-22	292770000	2	0.139475	0.74586	-0.465508	-1.84076	3441
A6X935	Inter alpha-trypsin inhibitor, heavy chain 4	Itih4	>sp|A6X935|ITIH4_MOUSE Inter alpha-trypsin inhibitor, heavy chain 4 OS=Mus musculus GN=Itih4 PE=1 SV=2	32	43.5	104.66	0	16636000000	1	0.168467	0.789915	0.56821	1.67893	149
Q99J99	3-mercaptopyruvate sulfurtransferase	Mpst	>sp|Q99J99|THTM_MOUSE 3-mercaptopyruvate sulfurtransferase OS=Mus musculus GN=Mpst PE=1 SV=3	12	51.9	33.023	3.17e-274	2660300000	1	0.108206	0.744211	-0.399658	-2.062	4235
Q6URW6	Myosin-14	Myh14	>sp|Q6URW6|MYH14_MOUSE Myosin-14 OS=Mus musculus GN=Myh14 PE=1 SV=1	47	27.6	228.58	0	5971600000	1	0.166117	0.787781	-0.556215	-1.6909	2865
Q64520	Guanylate kinase	Guk1	>sp|Q64520|KGUA_MOUSE Guanylate kinase OS=Mus musculus GN=Guk1 PE=1 SV=2	8	55.1	21.918	7.5e-85	968960000	1	0.140047	0.744723	-0.461861	-1.83723	2695
Q9CQS2	H/ACA ribonucleoprotein complex subunit 3	Nop10	>sp|Q9CQS2|NOP10_MOUSE H/ACA ribonucleoprotein complex subunit 3 OS=Mus musculus GN=Nop10 PE=3 SV=1	4	71.9	7.7059	4.55e-25	461400000	1	0.190695	0.805546	-0.734569	-1.57358	4507
Q99LS0	Augurin	Ecrg4	>sp|Q99LS0|AUGN_MOUSE Augurin OS=Mus musculus GN=Ecrg4 PE=1 SV=2	2	15.5	16.992	2.21e-26	131000000	1	0.196518	0.806253	-0.814384	-1.54809	4331
Q60865	Caprin-1	Caprin1	>sp|Q60865|CAPR1_MOUSE Caprin-1 OS=Mus musculus GN=Caprin1 PE=1 SV=2	10	16.4	78.168	1.53e-164	3182300000	1	0.0445739	0.733717	0.326241	2.88976	2450
Q91YP2	Neurolysin, mitochondrial	Nln	>sp|Q91YP2|NEUL_MOUSE Neurolysin, mitochondrial OS=Mus musculus GN=Nln PE=1 SV=1	9	16.5	80.428	1e-38	611490000	1	0.124904	0.742647	-0.424976	-1.93632	4102
P07759;P29621;Q80X76	Serine protease inhibitor A3K	Serpina3k	>sp|P07759|SPA3K_MOUSE Serine protease inhibitor A3K OS=Mus musculus GN=Serpina3k PE=1 SV=2	27	64.8	46.879	0	53319000000	3	0.200271	0.804641	0.865238	1.53206	905
P62918	60S ribosomal protein L8	Rpl8	>sp|P62918|RL8_MOUSE 60S ribosomal protein L8 OS=Mus musculus GN=Rpl8 PE=1 SV=2	11	41.6	28.024	0	13114000000	1	0.064341	0.720273	-0.34317	-2.53472	1779
P12367	cAMP-dependent protein kinase type II-alpha regulatory subunit	Prkar2a	>sp|P12367|KAP2_MOUSE cAMP-dependent protein kinase type II-alpha regulatory subunit OS=Mus musculus GN=Prkar2a PE=1 SV=2	9	29.2	45.389	5.63e-86	2124700000	1	0.078639	0.71686	-0.357347	-2.34856	999
Q07417	Short-chain specific acyl-CoA dehydrogenase, mitochondrial	Acads	>sp|Q07417|ACADS_MOUSE Short-chain specific acyl-CoA dehydrogenase, mitochondrial OS=Mus musculus GN=Acads PE=1 SV=2	14	44.7	44.889	1.34e-65	3963100000	1	0.034673	0.737672	-0.316474	-3.14522	2080
Q9D952	Envoplakin	Evpl	>sp|Q9D952|EVPL_MOUSE Envoplakin OS=Mus musculus GN=Evpl PE=1 SV=3	51	34.4	232.01	0	4526500000	1	0.117038	0.736515	-0.407512	-1.99308	4945
Q8R2Y8	Peptidyl-tRNA hydrolase 2, mitochondrial	Ptrh2	>sp|Q8R2Y8|PTH2_MOUSE Peptidyl-tRNA hydrolase 2, mitochondrial OS=Mus musculus GN=Ptrh2 PE=1 SV=1	6	54.1	19.526	4.1e-188	723080000	1	0.179535	0.79845	-0.612355	-1.62478	3792
Q9R0Q7	Prostaglandin E synthase 3	Ptges3	>sp|Q9R0Q7|TEBP_MOUSE Prostaglandin E synthase 3 OS=Mus musculus GN=Ptges3 PE=1 SV=1	8	43.1	18.721	7.96e-286	4269100000	1	0.131131	0.739508	0.432081	1.89408	5452
Q61703	Inter-alpha-trypsin inhibitor heavy chain H2	Itih2	>sp|Q61703|ITIH2_MOUSE Inter-alpha-trypsin inhibitor heavy chain H2 OS=Mus musculus GN=Itih2 PE=1 SV=1	11	17.5	105.93	1.96e-130	4263600000	1	0.0755557	0.724074	0.351617	2.38526	2560
Q3TIX6		Fubp3	>tr|Q3TIX6|Q3TIX6_MOUSE Protein Fubp3 OS=Mus musculus GN=Fubp3 PE=1 SV=1	13	30.4	61.959	9.09e-76	1548500000	1	0.0477553	0.714478	-0.325188	-2.8215	2168
Q9DC69	NADH dehydrogenase [ubiquinone] 1 alpha subcomplex subunit 9, mitochondrial	Ndufa9	>sp|Q9DC69|NDUA9_MOUSE NADH dehydrogenase [ubiquinone] 1 alpha subcomplex subunit 9, mitochondrial OS=Mus musculus GN=Ndufa9 PE=1 SV=2	21	61.3	42.525	0	8046600000	1	0.164225	0.784623	-0.523184	-1.70068	5032
O09159	Lysosomal alpha-mannosidase	Man2b1	>sp|O09159|MA2B1_MOUSE Lysosomal alpha-mannosidase OS=Mus musculus GN=Man2b1 PE=1 SV=4	17	22	114.65	3.74e-111	2695300000	1	0.184167	0.805186	0.630157	1.60314	515
Q8VCG1		Dut	>tr|Q8VCG1|Q8VCG1_MOUSE Deoxyuridine triphosphatase, isoform CRA_b OS=Mus musculus GN=Dut PE=1 SV=1	7	47.5	21.251	8.64e-92	304880000	1	0.0786024	0.718436	-0.352655	-2.34899	3874
Q9D154;Q8VHP7;Q5SV42	Leukocyte elastase inhibitor A	Serpinb1a	>sp|Q9D154|ILEUA_MOUSE Leukocyte elastase inhibitor A OS=Mus musculus GN=Serpinb1a PE=1 SV=1	25	54.4	42.574	0	72801000000	3	0.037195	0.732863	0.315706	3.0727	4740
Q9Z0H3	SWI/SNF-related matrix-associated actin-dependent regulator of chromatin subfamily B member 1	Smarcb1	>sp|Q9Z0H3|SNF5_MOUSE SWI/SNF-related matrix-associated actin-dependent regulator of chromatin subfamily B member 1 OS=Mus musculus GN=Smarcb1 PE=1 SV=1	3	10.1	44.141	2.28e-16	259060000	1	0.00560955	0.498105	-0.289289	-5.422	5571
A2AWA9;A6H6A9	Rab GTPase-activating protein 1	Rabgap1	>sp|A2AWA9|RBGP1_MOUSE Rab GTPase-activating protein 1 OS=Mus musculus GN=Rabgap1 PE=1 SV=1	10	11.6	120.8	2.7e-68	371600000	2	0.00283933	0.559	-0.285908	-6.53105	127
Q9Z172	Small ubiquitin-related modifier 3	Sumo3	>sp|Q9Z172|SUMO3_MOUSE Small ubiquitin-related modifier 3 OS=Mus musculus GN=Sumo3 PE=1 SV=1	3	22.7	12.43	2.04e-63	298300000	1	0.181956	0.804872	0.608778	1.61339	5600
Q8VE95	UPF0598 protein C8orf82 homolog		>sp|Q8VE95|CH082_MOUSE UPF0598 protein C8orf82 homolog OS=Mus musculus PE=1 SV=1	4	23.4	24.33	1.22e-45	84481000	1	0.0832664	0.731041	0.356801	2.29642	3931
Q80UJ7	Rab3 GTPase-activating protein catalytic subunit	Rab3gap1	>sp|Q80UJ7|RB3GP_MOUSE Rab3 GTPase-activating protein catalytic subunit OS=Mus musculus GN=Rab3gap1 PE=1 SV=4	6	8.9	110.2	5.15e-16	87296000	1	0.0844529	0.729619	-0.357337	-2.28358	2995
P61971	Nuclear transport factor 2	Nutf2	>sp|P61971|NTF2_MOUSE Nuclear transport factor 2 OS=Mus musculus GN=Nutf2 PE=1 SV=1	6	74.8	14.478	2.48e-163	6240500000	1	0.0043132	0.512138	0.287099	5.82984	1701
P25976	Nucleolar transcription factor 1	Ubtf	>sp|P25976|UBF1_MOUSE Nucleolar transcription factor 1 OS=Mus musculus GN=Ubtf PE=1 SV=1	13	20	89.508	1.57e-69	1747400000	1	0.0402773	0.718144	-0.316564	-2.99153	1186
P28667	MARCKS-related protein	Marcksl1	>sp|P28667|MRP_MOUSE MARCKS-related protein OS=Mus musculus GN=Marcksl1 PE=1 SV=2	3	17.5	20.165	5.95e-61	513300000	1	0.184583	0.80616	0.610273	1.60123	1234
P54116	Erythrocyte band 7 integral membrane protein	Stom	>sp|P54116|STOM_MOUSE Erythrocyte band 7 integral membrane protein OS=Mus musculus GN=Stom PE=1 SV=3	10	47.5	31.375	1.05e-199	1864300000	1	0.113979	0.736995	0.391778	2.01629	1543
O88325		Naglu	>tr|O88325|O88325_MOUSE Alpha-N-acetylglucosaminidase OS=Mus musculus GN=Naglu PE=1 SV=1	15	24.5	82.595	6.79e-97	662640000	1	0.10347	0.753246	0.376476	2.10157	722
Q9DBG3	AP-2 complex subunit beta	Ap2b1	>sp|Q9DBG3|AP2B1_MOUSE AP-2 complex subunit beta OS=Mus musculus GN=Ap2b1 PE=1 SV=1	41	50.1	104.58	0	19528000000	1	0.0101894	0.575279	0.291265	4.57922	4995
Q91VE0	Long-chain fatty acid transport protein 4	Slc27a4	>sp|Q91VE0|S27A4_MOUSE Long-chain fatty acid transport protein 4 OS=Mus musculus GN=Slc27a4 PE=1 SV=1	11	19.6	72.318	4.47e-38	386700000	1	0.0758257	0.721232	-0.345019	-2.38198	3994
Q9D7Q0	Lysozyme g-like protein 1	Lyg1	>sp|Q9D7Q0|LYG1_MOUSE Lysozyme g-like protein 1 OS=Mus musculus GN=Lyg1 PE=2 SV=1	6	40.1	21.87	5.24e-23	538810000	1	0.200193	0.805378	0.744535	1.53239	4889
Q9D906	Ubiquitin-like modifier-activating enzyme ATG7	Atg7	>sp|Q9D906|ATG7_MOUSE Ubiquitin-like modifier-activating enzyme ATG7 OS=Mus musculus GN=Atg7 PE=1 SV=1	9	13.8	77.519	3.24e-27	562060000	1	0.0882631	0.740583	-0.356902	-2.24366	4941
O54983	Thiomorpholine-carboxylate dehydrogenase	Crym	>sp|O54983|CRYM_MOUSE Ketimine reductase mu-crystallin OS=Mus musculus GN=Crym PE=1 SV=1	6	24.3	33.523	2.43e-50	468130000	1	0.207571	0.809262	-0.844807	-1.50175	629
Q9CZG3	COMM domain-containing protein 8	Commd8	>sp|Q9CZG3|COMD8_MOUSE COMM domain-containing protein 8 OS=Mus musculus GN=Commd8 PE=1 SV=1	3	25.7	20.852	2.58e-132	208650000	1	0.182635	0.801196	-0.584319	-1.61023	4683
O70439	Syntaxin-7	Stx7	>sp|O70439|STX7_MOUSE Syntaxin-7 OS=Mus musculus GN=Stx7 PE=1 SV=3	5	26.1	29.82	1.93e-106	1682400000	1	0.00960534	0.589786	-0.289694	-4.6578	693
P62627	Dynein light chain roadblock-type 1	Dynlrb1	>sp|P62627|DLRB1_MOUSE Dynein light chain roadblock-type 1 OS=Mus musculus GN=Dynlrb1 PE=1 SV=3	7	83.3	10.99	6.8e-171	5236000000	1	0.105039	0.749268	0.375039	2.08824	1741
P13439	Uridine 5-monophosphate synthase;Orotate phosphoribosyltransferase;Orotidine 5-phosphate decarboxylase	Umps	>sp|P13439|UMPS_MOUSE Uridine 5-monophosphate synthase OS=Mus musculus GN=Umps PE=1 SV=3	10	28.3	52.292	2.37e-90	1192100000	1	0.0323878	0.735566	-0.306698	-3.21651	1008
Q9R1Q7	Proteolipid protein 2	Plp2	>sp|Q9R1Q7|PLP2_MOUSE Proteolipid protein 2 OS=Mus musculus GN=Plp2 PE=1 SV=1	3	26.3	16.607	3.42e-94	1171600000	1	0.228024	0.813547	-2.38531	-1.42225	5470
P08228	Superoxide dismutase [Cu-Zn]	Sod1	>sp|P08228|SODC_MOUSE Superoxide dismutase [Cu-Zn] OS=Mus musculus GN=Sod1 PE=1 SV=2	7	47.4	15.942	0	71993000000	1	0.185819	0.804927	0.587884	1.59556	919
Q80U72	Protein scribble homolog	Scrib	>sp|Q80U72|SCRIB_MOUSE Protein scribble homolog OS=Mus musculus GN=Scrib PE=1 SV=2	9	9.2	174.06	3.84e-98	490360000	1	0.147968	0.758913	-0.444404	-1.7899	2989
Q9DBL9	1-acylglycerol-3-phosphate O-acyltransferase ABHD5	Abhd5	>sp|Q9DBL9|ABHD5_MOUSE 1-acylglycerol-3-phosphate O-acyltransferase ABHD5 OS=Mus musculus GN=Abhd5 PE=1 SV=1	6	27.4	39.154	1.49e-97	739120000	1	0.0970593	0.753586	-0.361525	-2.15843	5004
P70696	Histone H2B type 1-A	Hist1h2ba	>sp|P70696|H2B1A_MOUSE Histone H2B type 1-A OS=Mus musculus GN=Hist1h2ba PE=1 SV=3	9	45.7	14.236	3.63e-108	1857500000	1	0.13418	0.743452	0.415248	1.87418	1892
Q9ER88	28S ribosomal protein S29, mitochondrial	Dap3	>sp|Q9ER88|RT29_MOUSE 28S ribosomal protein S29, mitochondrial OS=Mus musculus GN=Dap3 PE=1 SV=1	8	26.6	44.699	7.15e-38	445340000	1	0.0380343	0.729621	-0.308723	-3.04984	5130
Q9QXA5	U6 snRNA-associated Sm-like protein LSm4	Lsm4	>sp|Q9QXA5|LSM4_MOUSE U6 snRNA-associated Sm-like protein LSm4 OS=Mus musculus GN=Lsm4 PE=1 SV=1	6	30.7	15.076	7.51e-21	2289800000	1	0.12493	0.741667	-0.398562	-1.93614	5344
Q64449	C-type mannose receptor 2	Mrc2	>sp|Q64449|MRC2_MOUSE C-type mannose receptor 2 OS=Mus musculus GN=Mrc2 PE=1 SV=3	17	16.1	167.07	2.19e-121	1153500000	1	0.127314	0.738603	0.402166	1.91971	2686
Q8BK08	Transmembrane protein 11, mitochondrial	Tmem11	>sp|Q8BK08|TMM11_MOUSE Transmembrane protein 11, mitochondrial OS=Mus musculus GN=Tmem11 PE=1 SV=1	3	17.4	21.311	1.6e-13	420700000	1	0.127202	0.739418	-0.401954	-1.92047	3187
Q05A13	Short-chain dehydrogenase/reductase family 16C member 6	Sdr16c6	>sp|Q05A13|S16C6_MOUSE Short-chain dehydrogenase/reductase family 16C member 6 OS=Mus musculus GN=Sdr16c6 PE=2 SV=1	9	38.6	35.158	7.79e-142	647220000	1	0.177215	0.79566	-0.535577	-1.63583	2068
Q9Z266	SNARE-associated protein Snapin	Snapin	>sp|Q9Z266|SNAPN_MOUSE SNARE-associated protein Snapin OS=Mus musculus GN=Snapin PE=1 SV=1	5	61	14.904	4.42e-160	455050000	1	0.204854	0.809128	0.737713	1.5129	5636
Q9CRD2	ER membrane protein complex subunit 2	Emc2	>sp|Q9CRD2|EMC2_MOUSE ER membrane protein complex subunit 2 OS=Mus musculus GN=Emc2 PE=1 SV=1	8	33	34.934	1.07e-52	731040000	1	0.0755889	0.722719	-0.338037	-2.38486	4575
O08740	DNA-directed RNA polymerase II subunit RPB11	Polr2j	>sp|O08740|RPB11_MOUSE DNA-directed RNA polymerase II subunit RPB11 OS=Mus musculus GN=Polr2j PE=1 SV=1	3	28.2	13.251	2e-19	163740000	1	0.02136	0.733394	-0.295303	-3.67166	479
Q9D3D9	ATP synthase subunit delta, mitochondrial	Atp5d	>sp|Q9D3D9|ATPD_MOUSE ATP synthase subunit delta, mitochondrial OS=Mus musculus GN=Atp5d PE=1 SV=1	5	37.5	17.6	3.39e-239	8174700000	1	0.160082	0.78567	-0.470369	-1.7225	4809
P37889	Fibulin-2	Fbln2	>sp|P37889|FBLN2_MOUSE Fibulin-2 OS=Mus musculus GN=Fbln2 PE=1 SV=2	18	18.8	131.83	7.5e-117	3756300000	1	0.140525	0.743729	0.421653	1.83429	1331
Q6P1B1;E9Q286	Xaa-Pro aminopeptidase 1	Xpnpep1	>sp|Q6P1B1|XPP1_MOUSE Xaa-Pro aminopeptidase 1 OS=Mus musculus GN=Xpnpep1 PE=1 SV=1	16	34.7	69.59	1.76e-107	3180300000	2	0.0612832	0.71729	-0.323967	-2.58068	2777
Q9WV35	Probable C->U-editing enzyme APOBEC-2	Apobec2	>sp|Q9WV35|ABEC2_MOUSE C->U-editing enzyme APOBEC-2 OS=Mus musculus GN=Apobec2 PE=1 SV=1	8	42.4	25.66	1.64e-64	1895500000	1	0.163485	0.786197	-0.475587	-1.70453	5535
P06151;P00342	L-lactate dehydrogenase A chain	Ldha	>sp|P06151|LDHA_MOUSE L-lactate dehydrogenase A chain OS=Mus musculus GN=Ldha PE=1 SV=3	26	73.5	36.498	0	145840000000	2	0.137867	0.746274	-0.413161	-1.85077	880
P38647	Stress-70 protein, mitochondrial	Hspa9	>sp|P38647|GRP75_MOUSE Stress-70 protein, mitochondrial OS=Mus musculus GN=Hspa9 PE=1 SV=3	30	48.2	73.46	0	18749000000	1	0.0862569	0.742988	-0.344527	-2.26443	1334
Q6R891;H3BJD6	Neurabin-2	Ppp1r9b	>sp|Q6R891|NEB2_MOUSE Neurabin-2 OS=Mus musculus GN=Ppp1r9b PE=1 SV=1	4	6.9	89.519	1.62e-17	257280000	2	0.055723	0.708222	-0.317852	-2.67143	2857
Q9JKX6	ADP-sugar pyrophosphatase	Nudt5	>sp|Q9JKX6|NUDT5_MOUSE ADP-sugar pyrophosphatase OS=Mus musculus GN=Nudt5 PE=1 SV=1	8	45.4	23.984	9.82e-95	1634500000	1	0.166525	0.788774	-0.479686	-1.68881	5281
Q99LN9	Deoxyhypusine hydroxylase	Dohh	>sp|Q99LN9|DOHH_MOUSE Deoxyhypusine hydroxylase OS=Mus musculus GN=Dohh PE=1 SV=2	7	36.8	32.905	9.7e-31	304770000	1	0.124116	0.741759	-0.389102	-1.94183	4328
Q9Z1P6	NADH dehydrogenase [ubiquinone] 1 alpha subcomplex subunit 7	Ndufa7	>sp|Q9Z1P6|NDUA7_MOUSE NADH dehydrogenase [ubiquinone] 1 alpha subcomplex subunit 7 OS=Mus musculus GN=Ndufa7 PE=1 SV=3	12	71.7	12.575	8.9e-34	1804100000	1	0.15576	0.777801	-0.449547	-1.7459	5617
P97873	Lysyl oxidase homolog 1	Loxl1	>sp|P97873|LOXL1_MOUSE Lysyl oxidase homolog 1 OS=Mus musculus GN=Loxl1 PE=2 SV=3	3	5.9	66.506	1.62e-09	227240000	1	0.178059	0.798949	-0.520347	-1.63179	1992
Q8CI33	CWF19-like protein 1	Cwf19l1	>sp|Q8CI33|C19L1_MOUSE CWF19-like protein 1 OS=Mus musculus GN=Cwf19l1 PE=1 SV=2	3	7.6	60.193	3.93e-15	271240000	1	0.173978	0.7936	-0.504056	-1.65151	3536
Q9DC50	Peroxisomal carnitine O-octanoyltransferase	Crot	>sp|Q9DC50|OCTC_MOUSE Peroxisomal carnitine O-octanoyltransferase OS=Mus musculus GN=Crot PE=1 SV=1	3	7.2	70.264	8.93e-13	150370000	1	0.169093	0.78882	-0.482433	-1.67577	5029
Q61171	Peroxiredoxin-2	Prdx2	>sp|Q61171|PRDX2_MOUSE Peroxiredoxin-2 OS=Mus musculus GN=Prdx2 PE=1 SV=3	14	77.8	21.778	0	33760000000	1	0.135278	0.743845	-0.403627	-1.86714	2496
P35980	60S ribosomal protein L18	Rpl18	>sp|P35980|RL18_MOUSE 60S ribosomal protein L18 OS=Mus musculus GN=Rpl18 PE=1 SV=3	9	42	21.644	2.66e-208	19437000000	1	0.18686	0.805609	-0.549327	-1.59082	1323
Q9DAU1	Protein canopy homolog 3	Cnpy3	>sp|Q9DAU1|CNPY3_MOUSE Protein canopy homolog 3 OS=Mus musculus GN=Cnpy3 PE=1 SV=1	3	13.8	30.537	3.88e-55	413510000	1	0.19396	0.803996	0.588278	1.55919	4961
A0A075B5S2;P01790;P01789;P01794;P01793;P01792;P01791;P01788;P01787			>tr|A0A075B5S2|A0A075B5S2_MOUSE Protein Ighv7-1 (Fragment) OS=Mus musculus GN=Ighv7-1 PE=1 SV=2	3	27.3	13.644	1.87e-12	459350000	9	0.212175	0.801842	0.756585	1.48318	16
Q9D7M1	Glucose-induced degradation protein 8 homolog	Gid8	>sp|Q9D7M1|GID8_MOUSE Glucose-induced degradation protein 8 homolog OS=Mus musculus GN=Gid8 PE=1 SV=1	8	48.7	26.778	7.73e-247	381030000	1	0.168282	0.789479	-0.470765	-1.67986	4881
Q6P3A4	V-set and immunoglobulin domain-containing protein 8	Vsig8	>sp|Q6P3A4|VSIG8_MOUSE V-set and immunoglobulin domain-containing protein 8 OS=Mus musculus GN=Vsig8 PE=2 SV=2	5	7.7	44.187	2.01e-18	2168000000	1	0.20827	0.805686	-0.686406	-1.4989	2782
Q08024	Core-binding factor subunit beta	Cbfb	>sp|Q08024|PEBB_MOUSE Core-binding factor subunit beta OS=Mus musculus GN=Cbfb PE=1 SV=1	6	38	22.03	5.19e-153	1474100000	1	0.151464	0.764404	-0.427911	-1.76986	2087
P24527	Leukotriene A-4 hydrolase	Lta4h	>sp|P24527|LKHA4_MOUSE Leukotriene A-4 hydrolase OS=Mus musculus GN=Lta4h PE=1 SV=4	32	60.7	69.05	0	17825000000	1	0.168657	0.788862	0.470689	1.67797	1172
O35887	Calumenin	Calu	>sp|O35887|CALU_MOUSE Calumenin OS=Mus musculus GN=Calu PE=1 SV=1	21	58.7	37.063	0	20630000000	1	0.188758	0.806266	0.545168	1.58224	594
P14131	40S ribosomal protein S16	Rps16	>sp|P14131|RS16_MOUSE 40S ribosomal protein S16 OS=Mus musculus GN=Rps16 PE=1 SV=4	12	57.5	16.445	1.66e-145	34783000000	1	0.0174712	0.720791	-0.286055	-3.90475	1021
G3X9D6		Apon	>tr|G3X9D6|G3X9D6_MOUSE Apolipoprotein N, isoform CRA_a OS=Mus musculus GN=Apon PE=1 SV=1	2	9.2	27.964	4.11e-05	258450000	1	0.139592	0.744794	-0.40273	-1.84004	423
Q99M87	DnaJ homolog subfamily A member 3, mitochondrial	Dnaja3	>sp|Q99M87|DNJA3_MOUSE DnaJ homolog subfamily A member 3, mitochondrial OS=Mus musculus GN=Dnaja3 PE=1 SV=1	8	20.6	52.443	6.3e-81	464530000	1	0.035555	0.743403	-0.297913	-3.11917	4345
Q920E5;A0A0G2JEA5	Farnesyl pyrophosphate synthase	Fdps	>sp|Q920E5|FPPS_MOUSE Farnesyl pyrophosphate synthase OS=Mus musculus GN=Fdps PE=1 SV=1;>tr|A0A0G2JEA5|A0A0G2JEA5_MOUSE Protein Gm43738 OS=Mus musculus GN=Gm43738 PE=3 SV=1	9	30	40.581	1.49e-299	3491400000	2	0.0977388	0.752469	-0.346933	-2.15221	4137
P03953	Complement factor D	Cfd	>sp|P03953|CFAD_MOUSE Complement factor D OS=Mus musculus GN=Cfd PE=1 SV=1	4	26.6	28.057	1.08e-252	4790300000	1	0.179635	0.798324	0.499719	1.6243	854
Q62087	Serum paraoxonase/lactonase 3	Pon3	>sp|Q62087|PON3_MOUSE Serum paraoxonase/lactonase 3 OS=Mus musculus GN=Pon3 PE=1 SV=2	8	24.6	39.351	1.5e-34	792530000	1	0.0762944	0.717278	0.327114	2.37632	2598
Q8BXK9	Chloride intracellular channel protein 5	Clic5	>sp|Q8BXK9|CLIC5_MOUSE Chloride intracellular channel protein 5 OS=Mus musculus GN=Clic5 PE=1 SV=1	7	41.4	28.287	3.65e-53	249650000	1	0.00995926	0.581763	0.279541	4.60952	3337
Q91WP6;Q5I2A0;Q6P4P1	Serine protease inhibitor A3N	Serpina3n	>sp|Q91WP6|SPA3N_MOUSE Serine protease inhibitor A3N OS=Mus musculus GN=Serpina3n PE=1 SV=1	22	50.5	46.717	0	12865000000	3	0.209978	0.8031	0.679355	1.49199	4052
Q9QZE5	Coatomer subunit gamma-1	Copg1	>sp|Q9QZE5|COPG1_MOUSE Coatomer subunit gamma-1 OS=Mus musculus GN=Copg1 PE=1 SV=1	26	37.3	97.512	0	8977700000	1	0.0375654	0.724907	0.298379	3.06254	5403
P11679	Keratin, type II cytoskeletal 8	Krt8	>sp|P11679|K2C8_MOUSE Keratin, type II cytoskeletal 8 OS=Mus musculus GN=Krt8 PE=1 SV=4	34	55.3	54.565	4.42e-251	5698000000	1	0.10029	0.749561	-0.348759	-2.12927	985
O55106	Striatin	Strn	>sp|O55106|STRN_MOUSE Striatin OS=Mus musculus GN=Strn PE=1 SV=2	13	25	85.965	5.82e-109	801240000	1	0.126632	0.741174	0.379454	1.92437	645
Q9WUL7	ADP-ribosylation factor-like protein 3	Arl3	>sp|Q9WUL7|ARL3_MOUSE ADP-ribosylation factor-like protein 3 OS=Mus musculus GN=Arl3 PE=1 SV=1	7	50	20.486	1.93e-218	889810000	1	0.15934	0.782757	-0.436598	-1.72647	5518
Q9R1K9;P41209	Centrin-2	Cetn2	>sp|Q9R1K9|CETN2_MOUSE Centrin-2 OS=Mus musculus GN=Cetn2 PE=1 SV=1	5	41.3	19.796	8.81e-30	164400000	2	0.113184	0.740107	0.361408	2.02243	5465
Q920Q6	RNA-binding protein Musashi homolog 2	Msi2	>sp|Q920Q6|MSI2H_MOUSE RNA-binding protein Musashi homolog 2 OS=Mus musculus GN=Msi2 PE=1 SV=1	5	21.4	36.938	6.69e-27	276920000	1	0.0612735	0.719612	-0.313782	-2.58083	4139
P27870;Q9R0C8	Proto-oncogene vav	Vav1	>sp|P27870|VAV_MOUSE Proto-oncogene vav OS=Mus musculus GN=Vav1 PE=1 SV=1	5	7.1	98.136	2.45e-14	140980000	2	0.143184	0.750256	0.403542	1.81815	1214
Q9D967	Magnesium-dependent phosphatase 1	Mdp1	>sp|Q9D967|MGDP1_MOUSE Magnesium-dependent phosphatase 1 OS=Mus musculus GN=Mdp1 PE=1 SV=1	8	59.1	18.582	0	1702700000	1	0.111322	0.74212	0.358648	2.03701	4948
E9Q5C9		Nolc1	>tr|E9Q5C9|E9Q5C9_MOUSE Protein Nolc1 OS=Mus musculus GN=Nolc1 PE=1 SV=1	6	8.4	73.697	5.37e-16	1165200000	1	0.109609	0.740022	-0.35664	-2.05065	367
G3UW82		Myh2	>tr|G3UW82|G3UW82_MOUSE MCG140437, isoform CRA_d OS=Mus musculus GN=Myh2 PE=1 SV=1	180	65	223.22	0	82691000000	1	0.189393	0.804615	-0.530544	-1.57939	415
Q61282	Aggrecan core protein	Acan	>sp|Q61282|PGCA_MOUSE Aggrecan core protein OS=Mus musculus GN=Acan PE=1 SV=2	21	11	221.94	2.64e-97	3423500000	1	0.109569	0.741387	-0.3565	-2.05097	2517
Q3UGS4	Protein FAM195B	Fam195b	>sp|Q3UGS4|F195B_MOUSE Protein FAM195B OS=Mus musculus GN=Fam195b PE=1 SV=1	5	49.5	11.101	1.02e-102	719320000	1	0.18325	0.803506	0.502962	1.60738	2237
P07214	SPARC	Sparc	>sp|P07214|SPRC_MOUSE SPARC OS=Mus musculus GN=Sparc PE=1 SV=1	12	44	34.45	3.86e-168	8603400000	1	0.050332	0.715151	-0.304862	-2.76998	895
A0A0A6YXW6;P01878			>tr|A0A0A6YXW6|A0A0A6YXW6_MOUSE Protein Igha (Fragment) OS=Mus musculus GN=Igha PE=1 SV=1	7	34.2	41.958	0	1609200000	2	0.21504	0.804534	0.704824	1.47183	37
Q99LD9	Translation initiation factor eIF-2B subunit beta	Eif2b2	>sp|Q99LD9|EI2BB_MOUSE Translation initiation factor eIF-2B subunit beta OS=Mus musculus GN=Eif2b2 PE=1 SV=1	8	30.2	38.897	9.1e-43	863140000	1	0.117357	0.735904	-0.363761	-1.9907	4316
Q61133	Glutathione S-transferase theta-2	Gstt2	>sp|Q61133|GSTT2_MOUSE Glutathione S-transferase theta-2 OS=Mus musculus GN=Gstt2 PE=1 SV=4	6	29.5	27.634	8.07e-31	646150000	1	0.159049	0.782034	0.430841	1.72803	2487
O35215	D-dopachrome decarboxylase	Ddt	>sp|O35215|DOPD_MOUSE D-dopachrome decarboxylase OS=Mus musculus GN=Ddt PE=1 SV=3	10	95.8	13.077	0	7963200000	1	0.136698	0.74316	0.389063	1.85812	537
Q8R422	CD109 antigen	Cd109	>sp|Q8R422|CD109_MOUSE CD109 antigen OS=Mus musculus GN=Cd109 PE=1 SV=1	26	25.1	161.66	0	6775000000	1	0.0765794	0.717221	-0.323182	-2.37289	3827
P14152	Malate dehydrogenase, cytoplasmic	Mdh1	>sp|P14152|MDHC_MOUSE Malate dehydrogenase, cytoplasmic OS=Mus musculus GN=Mdh1 PE=1 SV=3	14	48.8	36.511	0	34676000000	1	0.133884	0.742703	-0.38433	-1.8761	1024
Q9CPY7	Cytosol aminopeptidase	Lap3	>sp|Q9CPY7|AMPL_MOUSE Cytosol aminopeptidase OS=Mus musculus GN=Lap3 PE=1 SV=3	21	58	56.141	0	10225000000	1	0.115497	0.736772	-0.358755	-2.00469	4419
Q6NXL1		Sec24d	>tr|Q6NXL1|Q6NXL1_MOUSE Protein Sec24d OS=Mus musculus GN=Sec24d PE=1 SV=1	15	19.9	112.67	1.16e-87	3168900000	1	0.0831795	0.732279	0.327046	2.29737	2768
Q63810;Q63811	Calcineurin subunit B type 1	Ppp3r1	>sp|Q63810|CANB1_MOUSE Calcineurin subunit B type 1 OS=Mus musculus GN=Ppp3r1 PE=1 SV=3	6	51.2	19.3	4.2e-52	962080000	2	0.185459	0.805554	-0.498291	-1.59721	2650
Q9JHS9	Spliceosome-associated protein CWC15 homolog	Cwc15	>sp|Q9JHS9|CWC15_MOUSE Spliceosome-associated protein CWC15 homolog OS=Mus musculus GN=Cwc15 PE=1 SV=1	6	28.4	26.624	4.76e-16	339810000	1	0.147439	0.759343	0.401659	1.79298	5196
Q80SZ7	Guanine nucleotide-binding protein G(I)/G(S)/G(O) subunit gamma-5	Gng5	>sp|Q80SZ7|GBG5_MOUSE Guanine nucleotide-binding protein G(I)/G(S)/G(O) subunit gamma-5 OS=Mus musculus GN=Gng5 PE=1 SV=2	3	38.2	7.3184	5.03e-10	610210000	1	0.160485	0.786108	-0.42677	-1.72034	2979
Q8VEJ9	Vacuolar protein sorting-associated protein 4A	Vps4a	>sp|Q8VEJ9|VPS4A_MOUSE Vacuolar protein sorting-associated protein 4A OS=Mus musculus GN=Vps4a PE=1 SV=1	7	15.8	48.906	3.36e-19	266000000	1	0.133214	0.741479	-0.378811	-1.88044	3946
Q9ERL7	Glia maturation factor gamma	Gmfg	>sp|Q9ERL7|GMFG_MOUSE Glia maturation factor gamma OS=Mus musculus GN=Gmfg PE=1 SV=1	10	75.4	16.748	5.23e-117	2467800000	1	0.190976	0.805962	0.514707	1.57233	5142
E9PYD1		Fam98c	>tr|E9PYD1|E9PYD1_MOUSE Protein Fam98c OS=Mus musculus GN=Fam98c PE=1 SV=1	3	11.9	37.271	1.75e-13	236040000	1	0.135511	0.742909	-0.380326	-1.86565	326
Q91V81	RNA-binding protein 42	Rbm42	>sp|Q91V81|RBM42_MOUSE RNA-binding protein 42 OS=Mus musculus GN=Rbm42 PE=1 SV=1	4	9.5	49.875	1.01e-11	192690000	1	0.196092	0.80782	-0.53399	-1.54992	3984
O35382	Exocyst complex component 4	Exoc4	>sp|O35382|EXOC4_MOUSE Exocyst complex component 4 OS=Mus musculus GN=Exoc4 PE=1 SV=2	13	16.7	110.54	8.4e-78	357910000	1	0.0685435	0.723	0.313095	2.47547	554
Q6P5F6	Zinc transporter ZIP10	Slc39a10	>sp|Q6P5F6|S39AA_MOUSE Zinc transporter ZIP10 OS=Mus musculus GN=Slc39a10 PE=1 SV=1	2	2.3	94.393	1.9e-05	156160000	1	0.0605945	0.71828	-0.306714	-2.5914	2792
Q9D6K8;Q9D9Q3	FUN14 domain-containing protein 2	Fundc2	>sp|Q9D6K8|FUND2_MOUSE FUN14 domain-containing protein 2 OS=Mus musculus GN=Fundc2 PE=1 SV=1	6	45.7	16.564	2.67e-140	921610000	2	0.163719	0.785902	-0.428022	-1.70331	4839
Q9DBD0	Inhibitor of carbonic anhydrase	Ica	>sp|Q9DBD0|ICA_MOUSE Inhibitor of carbonic anhydrase OS=Mus musculus GN=Ica PE=1 SV=1	17	28.1	76.765	2.22e-200	2659700000	1	0.184644	0.804654	0.483212	1.60094	4989
P49710	Hematopoietic lineage cell-specific protein	Hcls1	>sp|P49710|HCLS1_MOUSE Hematopoietic lineage cell-specific protein OS=Mus musculus GN=Hcls1 PE=1 SV=2	18	34.4	54.24	9.23e-162	4578800000	1	0.189342	0.805149	0.499286	1.57962	1454
P42703	Leukemia inhibitory factor receptor	Lifr	>sp|P42703|LIFR_MOUSE Leukemia inhibitory factor receptor OS=Mus musculus GN=Lifr PE=1 SV=1	2	2.7	122.57	1.53e-16	150090000	1	0.209278	0.80187	0.599651	1.49482	1370
A2BE28	Ribosomal biogenesis protein LAS1L	Las1l	>sp|A2BE28|LAS1L_MOUSE Ribosomal biogenesis protein LAS1L OS=Mus musculus GN=Las1l PE=1 SV=1	7	9.8	89.413	3.43e-20	295960000	1	0.133049	0.741973	0.373233	1.88151	131
Q62082	Myosin regulatory light chain 10	Myl10	>sp|Q62082|MYL10_MOUSE Myosin regulatory light chain 10 OS=Mus musculus GN=Myl10 PE=2 SV=1	7	34.7	22.511	1.18e-56	168810000	1	0.205621	0.80939	0.571022	1.50974	2595
Q9DB73	NADH-cytochrome b5 reductase 1	Cyb5r1	>sp|Q9DB73|NB5R1_MOUSE NADH-cytochrome b5 reductase 1 OS=Mus musculus GN=Cyb5r1 PE=1 SV=1	10	46.6	34.134	9.68e-68	865980000	1	0.107917	0.748432	-0.342121	-2.06436	4980
Q8C6K9	Collagen alpha-6(VI) chain	Col6a6	>sp|Q8C6K9|CO6A6_MOUSE Collagen alpha-6(VI) chain OS=Mus musculus GN=Col6a6 PE=1 SV=2	38	21.4	246.32	0	3247900000	1	0.105169	0.74939	0.338346	2.08715	3426
Q61001	Laminin subunit alpha-5	Lama5	>sp|Q61001|LAMA5_MOUSE Laminin subunit alpha-5 OS=Mus musculus GN=Lama5 PE=1 SV=4	29	11.4	404.05	2.61e-260	8384500000	1	0.166758	0.786722	-0.425442	-1.68762	2469
P27546	Microtubule-associated protein 4	Map4	>sp|P27546|MAP4_MOUSE Microtubule-associated protein 4 OS=Mus musculus GN=Map4 PE=1 SV=3	38	48.9	117.43	0	25581000000	1	0.12578	0.741798	0.359482	1.93025	1205
Q07797	Galectin-3-binding protein	Lgals3bp	>sp|Q07797|LG3BP_MOUSE Galectin-3-binding protein OS=Mus musculus GN=Lgals3bp PE=1 SV=1	6	14.9	64.49	1.13e-32	219600000	1	0.11802	0.733031	0.350205	1.98577	2084
Q07813	Apoptosis regulator BAX	Bax	>sp|Q07813|BAX_MOUSE Apoptosis regulator BAX OS=Mus musculus GN=Bax PE=1 SV=1	7	41.1	21.394	4.08e-210	931100000	1	0.0535873	0.697716	0.297922	2.7091	2085
O08970	Tuftelin	Tuft1	>sp|O08970|TUFT1_MOUSE Tuftelin OS=Mus musculus GN=Tuft1 PE=1 SV=2	8	22.8	44.576	2.19e-55	622200000	1	0.111776	0.738458	-0.343339	-2.03343	500
Q8BJY1	26S proteasome non-ATPase regulatory subunit 5	Psmd5	>sp|Q8BJY1|PSMD5_MOUSE 26S proteasome non-ATPase regulatory subunit 5 OS=Mus musculus GN=Psmd5 PE=1 SV=4	17	43.7	55.971	4.04e-201	3867500000	1	0.104159	0.750735	-0.335686	-2.09569	3185
P83510;Q9JM52	Traf2 and NCK-interacting protein kinase;Misshapen-like kinase 1	Tnik;Mink1	>sp|P83510|TNIK_MOUSE Traf2 and NCK-interacting protein kinase OS=Mus musculus GN=Tnik PE=1 SV=2;>sp|Q9JM52|MINK1_MOUSE Misshapen-like kinase 1 OS=Mus musculus GN=Mink1 PE=1 SV=3	6	4.5	150.37	1.63e-09	624710000	2	0.0675698	0.719613	0.306732	2.48882	1909
P84228	Histone H3.2	Hist1h3b	>sp|P84228|H32_MOUSE Histone H3.2 OS=Mus musculus GN=Hist1h3b PE=1 SV=2	11	56.6	15.388	0	209680000000	1	0.121262	0.735085	-0.352855	-1.9621	1925
Q9Z0J0	Epididymal secretory protein E1	Npc2	>sp|Q9Z0J0|NPC2_MOUSE Epididymal secretory protein E1 OS=Mus musculus GN=Npc2 PE=1 SV=1	10	47.7	16.442	1.82e-170	8359800000	1	0.217305	0.804883	0.623782	1.46297	5575
P47968	Ribose-5-phosphate isomerase	Rpia	>sp|P47968|RPIA_MOUSE Ribose-5-phosphate isomerase OS=Mus musculus GN=Rpia PE=1 SV=2	9	39.3	32.45	3.25e-102	785700000	1	0.138837	0.746678	0.373512	1.84472	1427
P53995	Anaphase-promoting complex subunit 1	Anapc1	>sp|P53995|APC1_MOUSE Anaphase-promoting complex subunit 1 OS=Mus musculus GN=Anapc1 PE=1 SV=2	4	2.9	215.99	3.06e-17	48953000	1	0.194432	0.80389	-0.496878	-1.55713	1539
E9PWG6		Ncapg	>tr|E9PWG6|E9PWG6_MOUSE Protein Ncapg OS=Mus musculus GN=Ncapg PE=1 SV=1	5	6.4	112.87	1.52e-16	84003000	1	0.171078	0.790446	-0.428967	-1.66583	319
Q78PY7	Staphylococcal nuclease domain-containing protein 1	Snd1	>sp|Q78PY7|SND1_MOUSE Staphylococcal nuclease domain-containing protein 1 OS=Mus musculus GN=Snd1 PE=1 SV=1	42	55.9	102.09	0	10753000000	1	0.0415317	0.721103	0.288945	2.96055	2914
Q3TEA8	Heterochromatin protein 1-binding protein 3	Hp1bp3	>sp|Q3TEA8|HP1B3_MOUSE Heterochromatin protein 1-binding protein 3 OS=Mus musculus GN=Hp1bp3 PE=1 SV=1	21	37.4	60.866	3.93e-135	6523500000	1	0.168586	0.789225	-0.422204	-1.67833	2156
Q9CZD3	Glycine--tRNA ligase	Gars	>sp|Q9CZD3|SYG_MOUSE Glycine--tRNA ligase OS=Mus musculus GN=Gars PE=1 SV=1	23	37	81.877	0	8736700000	1	0.14924	0.760767	-0.387028	-1.78255	4681
Q9CQ92	Mitochondrial fission 1 protein	Fis1	>sp|Q9CQ92|FIS1_MOUSE Mitochondrial fission 1 protein OS=Mus musculus GN=Fis1 PE=1 SV=1	7	50	17.008	1.27e-161	1910500000	1	0.197829	0.806215	-0.507015	-1.54245	4451
Q64695	Endothelial protein C receptor	Procr	>sp|Q64695|EPCR_MOUSE Endothelial protein C receptor OS=Mus musculus GN=Procr PE=1 SV=3	2	12.4	27.189	2.13e-144	650630000	1	0.197854	0.805342	-0.506751	-1.54234	2701
Q9D0M3	Cytochrome c1, heme protein, mitochondrial	Cyc1	>sp|Q9D0M3|CY1_MOUSE Cytochrome c1, heme protein, mitochondrial OS=Mus musculus GN=Cyc1 PE=1 SV=1	9	37.8	35.327	2.09e-206	6042400000	1	0.0113508	0.586448	0.270271	4.43808	4727
P28665;P28666;A0A0N4SVU1	Murinoglobulin-1	Mug1	>sp|P28665|MUG1_MOUSE Murinoglobulin-1 OS=Mus musculus GN=Mug1 PE=1 SV=3	42	37.5	165.3	0	18264000000	3	0.229421	0.814744	0.730319	1.41708	1233
Q9WUU7	Cathepsin Z	Ctsz	>sp|Q9WUU7|CATZ_MOUSE Cathepsin Z OS=Mus musculus GN=Ctsz PE=1 SV=1	7	30.4	33.996	1.21e-144	3216900000	1	0.113558	0.741302	0.339886	2.01953	5527
Q3UKJ7	WD40 repeat-containing protein SMU1	Smu1	>sp|Q3UKJ7|SMU1_MOUSE WD40 repeat-containing protein SMU1 OS=Mus musculus GN=Smu1 PE=2 SV=2	9	24.4	57.543	5.63e-38	759030000	1	0.158958	0.78366	-0.397595	-1.72852	2253
Q9CQV1	Mitochondrial import inner membrane translocase subunit TIM16	Pam16	>sp|Q9CQV1|TIM16_MOUSE Mitochondrial import inner membrane translocase subunit TIM16 OS=Mus musculus GN=Pam16 PE=1 SV=1	4	43.2	13.784	1.49e-142	308620000	1	0.161756	0.785642	-0.401896	-1.71361	4516
Q9DCT2	NADH dehydrogenase [ubiquinone] iron-sulfur protein 3, mitochondrial	Ndufs3	>sp|Q9DCT2|NDUS3_MOUSE NADH dehydrogenase [ubiquinone] iron-sulfur protein 3, mitochondrial OS=Mus musculus GN=Ndufs3 PE=1 SV=2	12	36.1	30.149	2.28e-264	4176400000	1	0.062287	0.719719	-0.297928	-2.56531	5067
Q8JZN5	Acyl-CoA dehydrogenase family member 9, mitochondrial	Acad9	>sp|Q8JZN5|ACAD9_MOUSE Acyl-CoA dehydrogenase family member 9, mitochondrial OS=Mus musculus GN=Acad9 PE=1 SV=2	26	48.5	68.721	1.42e-234	6020000000	1	0.0382902	0.723535	-0.283565	-3.04298	3567
P81117	Nucleobindin-2;Nesfatin-1	Nucb2	>sp|P81117|NUCB2_MOUSE Nucleobindin-2 OS=Mus musculus GN=Nucb2 PE=1 SV=2	19	52.6	50.304	0	4891300000	1	0.134217	0.74252	0.358576	1.87395	1902
O55029	Coatomer subunit beta	Copb2	>sp|O55029|COPB2_MOUSE Coatomer subunit beta OS=Mus musculus GN=Copb2 PE=1 SV=2	31	43.3	102.45	1.73e-290	7606400000	1	0.0727532	0.723375	0.304372	2.42013	638
Q2NL51	Glycogen synthase kinase-3 alpha	Gsk3a	>sp|Q2NL51|GSK3A_MOUSE Glycogen synthase kinase-3 alpha OS=Mus musculus GN=Gsk3a PE=1 SV=2	7	16.1	51.66	4.88e-38	360740000	1	0.160665	0.784725	-0.39482	-1.71939	2130
Q9QUR7;Q3ULQ2	Peptidyl-prolyl cis-trans isomerase NIMA-interacting 1	Pin1	>sp|Q9QUR7|PIN1_MOUSE Peptidyl-prolyl cis-trans isomerase NIMA-interacting 1 OS=Mus musculus GN=Pin1 PE=1 SV=1	9	71.5	18.37	8.71e-239	2588900000	2	0.167832	0.789788	0.407401	1.68214	5337
P51855	Glutathione synthetase	Gss	>sp|P51855|GSHB_MOUSE Glutathione synthetase OS=Mus musculus GN=Gss PE=1 SV=1	9	19.8	52.246	1.04e-38	1191400000	1	0.135669	0.741804	-0.357847	-1.86464	1499
Q571E4	N-acetylgalactosamine-6-sulfatase	Galns	>sp|Q571E4|GALNS_MOUSE N-acetylgalactosamine-6-sulfatase OS=Mus musculus GN=Galns PE=1 SV=2	4	9.6	57.673	2.53e-35	365640000	1	0.142523	0.748484	0.36633	1.82213	2355
P13541	Myosin-3	Myh3	>sp|P13541|MYH3_MOUSE Myosin-3 OS=Mus musculus GN=Myh3 PE=2 SV=2	67	26.6	223.79	0	9907100000	1	0.196314	0.808145	-0.47528	-1.54897	1009
P27005	Protein S100-A8	S100a8	>sp|P27005|S10A8_MOUSE Protein S100-A8 OS=Mus musculus GN=S100a8 PE=1 SV=3	5	82	10.294	0	37610000000	1	0.226537	0.814361	0.633659	1.42778	1202
Q80UW2	F-box only protein 2	Fbxo2	>sp|Q80UW2|FBX2_MOUSE F-box only protein 2 OS=Mus musculus GN=Fbxo2 PE=1 SV=1	2	8.1	33.676	1.71e-09	208430000	1	0.0307143	0.761289	-0.277405	-3.27258	3001
Q921M4	Golgin subfamily A member 2	Golga2	>sp|Q921M4|GOGA2_MOUSE Golgin subfamily A member 2 OS=Mus musculus GN=Golga2 PE=1 SV=3	10	12.1	113.28	3.17e-52	982200000	1	0.175967	0.794087	-0.42006	-1.64184	4157
Q08642	Protein-arginine deiminase type-2	Padi2	>sp|Q08642|PADI2_MOUSE Protein-arginine deiminase type-2 OS=Mus musculus GN=Padi2 PE=1 SV=2	5	9.2	76.249	2.11e-29	247030000	1	0.214566	0.805099	-0.550114	-1.4737	2095
Q8CCS6	Polyadenylate-binding protein 2	Pabpn1	>sp|Q8CCS6|PABP2_MOUSE Polyadenylate-binding protein 2 OS=Mus musculus GN=Pabpn1 PE=1 SV=3	8	28.1	32.296	6.01e-71	2571300000	1	0.106387	0.743802	-0.327016	-2.07697	3463
P34928	Apolipoprotein C-I;Truncated apolipoprotein C-I	Apoc1	>sp|P34928|APOC1_MOUSE Apolipoprotein C-I OS=Mus musculus GN=Apoc1 PE=1 SV=1	3	22.7	9.6963	2.4e-07	264250000	1	0.241417	0.828232	0.81776	1.37397	1290
P25799	Nuclear factor NF-kappa-B p105 subunit;Nuclear factor NF-kappa-B p50 subunit	Nfkb1	>sp|P25799|NFKB1_MOUSE Nuclear factor NF-kappa-B p105 subunit OS=Mus musculus GN=Nfkb1 PE=1 SV=2	9	11.9	105.61	1.01e-22	298330000	1	0.119928	0.733933	-0.33897	-1.97176	1184
Q8CFX1	GDH/6PGL endoplasmic bifunctional protein;Glucose 1-dehydrogenase;6-phosphogluconolactonase	H6pd	>sp|Q8CFX1|G6PE_MOUSE GDH/6PGL endoplasmic bifunctional protein OS=Mus musculus GN=H6pd PE=1 SV=2	21	30.4	88.927	8.85e-109	1409400000	1	0.0693326	0.721983	0.299308	2.4648	3491
Q8CGK3	Lon protease homolog, mitochondrial	Lonp1	>sp|Q8CGK3|LONM_MOUSE Lon protease homolog, mitochondrial OS=Mus musculus GN=Lonp1 PE=1 SV=2	22	30.2	105.84	7.04e-200	2934200000	1	0.00106828	0.447556	0.256863	8.46294	3505
Q91XL1;CON__Q2KIF2		Lrg1	>tr|Q91XL1|Q91XL1_MOUSE Leucine-rich HEV glycoprotein OS=Mus musculus GN=Lrg1 PE=1 SV=1	6	20.2	37.431	4e-63	3614800000	2	0.223744	0.812356	0.603483	1.43827	4077
Q02248	Catenin beta-1	Ctnnb1	>sp|Q02248|CTNB1_MOUSE Catenin beta-1 OS=Mus musculus GN=Ctnnb1 PE=1 SV=1	29	47.8	85.47	0	5203000000	1	0.0301364	0.75624	-0.274589	-3.29279	2031
Q148R4		Spink5	>tr|Q148R4|Q148R4_MOUSE Protein Spink5 OS=Mus musculus GN=Spink5 PE=1 SV=1	23	21.9	114.89	5.4e-113	5245600000	1	0.219544	0.809009	0.556402	1.4543	2116
Q9D7E4	UPF0449 protein C19orf25 homolog		>sp|Q9D7E4|CS025_MOUSE UPF0449 protein C19orf25 homolog OS=Mus musculus PE=1 SV=1	3	54.1	12.111	6.84e-268	239070000	1	0.224344	0.813473	0.585313	1.43601	4874
P19783	Cytochrome c oxidase subunit 4 isoform 1, mitochondrial	Cox4i1	>sp|P19783|COX41_MOUSE Cytochrome c oxidase subunit 4 isoform 1, mitochondrial OS=Mus musculus GN=Cox4i1 PE=1 SV=2	12	55.6	19.53	1.4e-238	11307000000	1	0.0874985	0.74512	-0.308083	-2.25151	1112
Q8CI70	Leucine-rich repeat-containing protein 20	Lrrc20	>sp|Q8CI70|LRC20_MOUSE Leucine-rich repeat-containing protein 20 OS=Mus musculus GN=Lrrc20 PE=1 SV=1	8	44	20.809	9.42e-17	450230000	1	0.181946	0.805821	-0.422185	-1.61344	3540
Q61584	Fragile X mental retardation syndrome-related protein 1	Fxr1	>sp|Q61584|FXR1_MOUSE Fragile X mental retardation syndrome-related protein 1 OS=Mus musculus GN=Fxr1 PE=1 SV=2	11	21.6	76.221	2.72e-87	896840000	1	0.158985	0.782621	-0.379655	-1.72837	2546
P20491	High affinity immunoglobulin epsilon receptor subunit gamma	Fcer1g	>sp|P20491|FCERG_MOUSE High affinity immunoglobulin epsilon receptor subunit gamma OS=Mus musculus GN=Fcer1g PE=1 SV=1	4	32.6	9.6523	9.44e-18	951920000	1	0.213508	0.802896	0.520931	1.47789	1124
Q9CQH3	NADH dehydrogenase [ubiquinone] 1 beta subcomplex subunit 5, mitochondrial	Ndufb5	>sp|Q9CQH3|NDUB5_MOUSE NADH dehydrogenase [ubiquinone] 1 beta subcomplex subunit 5, mitochondrial OS=Mus musculus GN=Ndufb5 PE=1 SV=1	5	25.9	21.71	5.62e-49	877150000	1	0.109814	0.740265	0.324366	2.04901	4479
P01633	Ig kappa chain V19-17	Igk-V19-17	>sp|P01633|KV5A1_MOUSE Ig kappa chain V19-17 OS=Mus musculus GN=Igk-V19-17 PE=1 SV=1	3	16.8	16.433	2.88e-08	2514400000	1	0.256222	0.835935	1.17289	1.32358	809
Q7TQI3	Ubiquitin thioesterase OTUB1	Otub1	>sp|Q7TQI3|OTUB1_MOUSE Ubiquitin thioesterase OTUB1 OS=Mus musculus GN=Otub1 PE=1 SV=2	14	50.9	31.27	0	7134100000	1	0.169121	0.78799	-0.394784	-1.67562	2961
Q8BZQ7	Anaphase-promoting complex subunit 2	Anapc2	>sp|Q8BZQ7|ANC2_MOUSE Anaphase-promoting complex subunit 2 OS=Mus musculus GN=Anapc2 PE=1 SV=2	3	3.7	95.306	1.01e-08	82868000	1	0.131352	0.738245	0.343049	1.89262	3365
Q61176	Arginase-1	Arg1	>sp|Q61176|ARGI1_MOUSE Arginase-1 OS=Mus musculus GN=Arg1 PE=1 SV=1	15	67.2	34.807	0	7162200000	1	0.22061	0.809977	0.548407	1.4502	2497
A3KMP2	Tetratricopeptide repeat protein 38	Ttc38	>sp|A3KMP2|TTC38_MOUSE Tetratricopeptide repeat protein 38 OS=Mus musculus GN=Ttc38 PE=1 SV=2	10	26.7	52.223	8.03e-41	890050000	1	0.210059	0.802526	0.498828	1.49166	141
Q9Z315	U4/U6.U5 tri-snRNP-associated protein 1	Sart1	>sp|Q9Z315|SNUT1_MOUSE U4/U6.U5 tri-snRNP-associated protein 1 OS=Mus musculus GN=Sart1 PE=1 SV=1	12	21.3	90.884	1.67e-81	767220000	1	0.122825	0.741329	0.333815	1.95093	5675
Q7TT37	Elongator complex protein 1	Ikbkap	>sp|Q7TT37|ELP1_MOUSE Elongator complex protein 1 OS=Mus musculus GN=Ikbkap PE=1 SV=2	6	4.9	149.58	1.53e-16	185490000	1	0.207628	0.808773	0.486197	1.50152	2974
Q8CAY6;Q80X81	Acetyl-CoA acetyltransferase, cytosolic	Acat2;Acat3	>sp|Q8CAY6|THIC_MOUSE Acetyl-CoA acetyltransferase, cytosolic OS=Mus musculus GN=Acat2 PE=1 SV=2;>tr|Q80X81|Q80X81_MOUSE Acetyl-Coenzyme A acetyltransferase 3 OS=Mus musculus GN=Acat3 PE=1 SV=1	11	40.3	41.297	8.66e-182	2518300000	2	0.165055	0.786192	-0.38328	-1.69637	3448
Q9QZ57	Heat shock protein beta-3	Hspb3	>sp|Q9QZ57|HSPB3_MOUSE Heat shock protein beta-3 OS=Mus musculus GN=Hspb3 PE=2 SV=1	4	37	17.229	1.91e-11	147000000	1	0.208004	0.806852	-0.485314	-1.49998	5394
P97760	DNA-directed RNA polymerase II subunit RPB3	Polr2c	>sp|P97760|RPB3_MOUSE DNA-directed RNA polymerase II subunit RPB3 OS=Mus musculus GN=Polr2c PE=1 SV=1	6	26.5	31.311	6.85e-22	389290000	1	0.196494	0.807012	-0.44859	-1.54819	1977
Q8BH74	Nuclear pore complex protein Nup107	Nup107	>sp|Q8BH74|NU107_MOUSE Nuclear pore complex protein Nup107 OS=Mus musculus GN=Nup107 PE=1 SV=1	8	9.4	106.72	4.46e-24	322780000	1	0.131709	0.739535	0.340799	1.89027	3141
E9Q137		Tex264	>tr|E9Q137|E9Q137_MOUSE Protein Tex264 OS=Mus musculus GN=Tex264 PE=1 SV=1	5	19.1	33.589	8.44e-15	246140000	1	0.208472	0.804233	0.485032	1.49808	341
Q9CXK8	60S ribosome subunit biogenesis protein NIP7 homolog	Nip7	>sp|Q9CXK8|NIP7_MOUSE 60S ribosome subunit biogenesis protein NIP7 homolog OS=Mus musculus GN=Nip7 PE=1 SV=1	4	30	20.451	8.43e-15	129050000	1	0.103076	0.75588	-0.314753	-2.10494	4626
P23953;E9PYP1	Carboxylesterase 1C	Ces1c	>sp|P23953|EST1C_MOUSE Carboxylesterase 1C OS=Mus musculus GN=Ces1c PE=1 SV=4	22	50.7	61.055	0	44586000000	2	0.152796	0.767272	0.362764	1.76235	1165
P61804	Dolichyl-diphosphooligosaccharide--protein glycosyltransferase subunit DAD1	Dad1	>sp|P61804|DAD1_MOUSE Dolichyl-diphosphooligosaccharide--protein glycosyltransferase subunit DAD1 OS=Mus musculus GN=Dad1 PE=1 SV=3	4	35.4	12.497	4.31e-48	1556700000	1	0.122497	0.740026	0.329493	1.95327	1691
Q8BHZ0	Protein FAM49A	Fam49a	>sp|Q8BHZ0|FA49A_MOUSE Protein FAM49A OS=Mus musculus GN=Fam49a PE=1 SV=1	5	20.4	37.342	4.03e-20	149060000	1	0.0823446	0.726063	-0.299098	-2.30654	3161
Q3UDE2	Tubulin--tyrosine ligase-like protein 12	Ttll12	>sp|Q3UDE2|TTL12_MOUSE Tubulin--tyrosine ligase-like protein 12 OS=Mus musculus GN=Ttll12 PE=1 SV=1	13	25.5	74.042	1.27e-58	1806000000	1	0.108704	0.743978	-0.317146	-2.05796	2228
Q8VC65	Nurim	Nrm	>sp|Q8VC65|NRM_MOUSE Nurim OS=Mus musculus GN=Nrm PE=1 SV=1	3	13.4	29.435	3.38e-06	165470000	1	0.208286	0.805197	-0.475493	-1.49884	3865
F6QL70;P47915;D3Z1N9;W4VSN7;F6YH22;F6VZG1	60S ribosomal protein L29	Gm17669;Rpl29;Gm10709;Gm5218	>tr|F6QL70|F6QL70_MOUSE Protein Gm17669 OS=Mus musculus GN=Gm17669 PE=4 SV=1;>sp|P47915|RL29_MOUSE 60S ribosomal protein L29 OS=Mus musculus GN=Rpl29 PE=2 SV=2;>tr|D3Z1N9|D3Z1N9_MOUSE MCG9889 OS=Mus musculus GN=Gm10709 PE=4 SV=1;>tr|W4VSN7|W4VSN7_MOUSE MCG	4	25.3	16.966	2.47e-17	7999500000	6	0.126993	0.740267	-0.332535	-1.9219	396
Q8C2Q3	RNA-binding protein 14	Rbm14	>sp|Q8C2Q3|RBM14_MOUSE RNA-binding protein 14 OS=Mus musculus GN=Rbm14 PE=1 SV=1	15	28.8	69.448	1.3e-149	3781700000	1	0.0764498	0.716257	-0.292942	-2.37445	3404
O08692		Ngp	>sp|O08692|NGP_MOUSE Neutrophilic granule protein OS=Mus musculus GN=Ngp PE=1 SV=1	19	71.9	19.331	0	23863000000	1	0.212599	0.80183	0.480737	1.48149	474
Q9JJH1	Ribonuclease 4	Rnase4	>sp|Q9JJH1|RNAS4_MOUSE Ribonuclease 4 OS=Mus musculus GN=Rnase4 PE=1 SV=1	6	43.2	17.024	6.21e-184	3252300000	1	0.0489836	0.714205	-0.277387	-2.79655	5242
P32233	Developmentally-regulated GTP-binding protein 1	Drg1	>sp|P32233|DRG1_MOUSE Developmentally-regulated GTP-binding protein 1 OS=Mus musculus GN=Drg1 PE=1 SV=1	12	40.1	40.512	4.63e-59	1207400000	1	0.131091	0.740142	-0.332803	-1.89435	1274
Q8K2B3	Succinate dehydrogenase [ubiquinone] flavoprotein subunit, mitochondrial	Sdha	>sp|Q8K2B3|SDHA_MOUSE Succinate dehydrogenase [ubiquinone] flavoprotein subunit, mitochondrial OS=Mus musculus GN=Sdha PE=1 SV=1	25	45.8	72.585	0	12771000000	1	0.0308025	0.759869	0.267833	3.26954	3642
Q9D8Y0	EF-hand domain-containing protein D2	Efhd2	>sp|Q9D8Y0|EFHD2_MOUSE EF-hand domain-containing protein D2 OS=Mus musculus GN=Efhd2 PE=1 SV=1	16	49.6	26.791	2.76e-187	9741900000	1	0.128437	0.739743	0.329249	1.91209	4936
Q9CQZ1	Heat shock factor-binding protein 1	Hsbp1	>sp|Q9CQZ1|HSBP1_MOUSE Heat shock factor-binding protein 1 OS=Mus musculus GN=Hsbp1 PE=1 SV=1	3	72.4	8.6107	5.38e-175	611910000	1	0.0299839	0.755785	0.266574	3.2982	4533
Q8C7R4	Ubiquitin-like modifier-activating enzyme 6	Uba6	>sp|Q8C7R4|UBA6_MOUSE Ubiquitin-like modifier-activating enzyme 6 OS=Mus musculus GN=Uba6 PE=1 SV=1	13	15.8	117.96	7.8e-68	510540000	1	0.141474	0.746292	-0.34095	-1.8285	3431
P63328	Serine/threonine-protein phosphatase 2B catalytic subunit alpha isoform	Ppp3ca	>sp|P63328|PP2BA_MOUSE Serine/threonine-protein phosphatase 2B catalytic subunit alpha isoform OS=Mus musculus GN=Ppp3ca PE=1 SV=1	10	20.3	58.643	7.78e-42	3322100000	1	0.057113	0.710993	-0.280142	-2.6478	1820
Q923D5	WW domain-binding protein 11	Wbp11	>sp|Q923D5|WBP11_MOUSE WW domain-binding protein 11 OS=Mus musculus GN=Wbp11 PE=1 SV=2	12	25.1	69.874	9.36e-44	905670000	1	0.0310903	0.74243	0.266987	3.25968	4195
Q9CZX0	Elongator complex protein 3	Elp3	>sp|Q9CZX0|ELP3_MOUSE Elongator complex protein 3 OS=Mus musculus GN=Elp3 PE=1 SV=1	4	6.9	62.384	2.07e-09	246550000	1	0.236054	0.825006	-0.584286	-1.39297	4698
Q00623;CON__P15497	Apolipoprotein A-I;Truncated apolipoprotein A-I	Apoa1	>sp|Q00623|APOA1_MOUSE Apolipoprotein A-I OS=Mus musculus GN=Apoa1 PE=1 SV=2	29	76.1	30.615	0	170610000000	2	0.252377	0.831266	0.75341	1.33638	2010
P17710	Hexokinase-1	Hk1	>sp|P17710|HXK1_MOUSE Hexokinase-1 OS=Mus musculus GN=Hk1 PE=1 SV=3	37	41.5	108.3	0	15577000000	1	0.061398	0.717196	0.281548	2.57891	1082
Q08879;CON__ENSEMBL:ENSBTAP00000016046	Fibulin-1	Fbln1	>sp|Q08879|FBLN1_MOUSE Fibulin-1 OS=Mus musculus GN=Fbln1 PE=1 SV=2	14	25.8	78.032	5.87e-120	1559000000	2	0.155446	0.777614	0.355022	1.74763	2099
Q8K0U4	Heat shock 70 kDa protein 12A	Hspa12a	>sp|Q8K0U4|HS12A_MOUSE Heat shock 70 kDa protein 12A OS=Mus musculus GN=Hspa12a PE=1 SV=1	16	29.8	74.87	7.76e-110	1343000000	1	0.174567	0.793451	-0.380004	-1.64864	3598
Q62084	Protein phosphatase 1 regulatory subunit 14B	Ppp1r14b	>sp|Q62084|PP14B_MOUSE Protein phosphatase 1 regulatory subunit 14B OS=Mus musculus GN=Ppp1r14b PE=1 SV=2	2	34.7	15.957	9.97e-41	585710000	1	0.208789	0.803257	0.453597	1.4968	2596
P39749	Flap endonuclease 1	Fen1	>sp|P39749|FEN1_MOUSE Flap endonuclease 1 OS=Mus musculus GN=Fen1 PE=1 SV=1	3	8.7	42.314	5.43e-10	738210000	1	0.125645	0.742772	-0.322791	-1.93118	1342
Q9D7Q1	Chitotriosidase-1	Chit1	>sp|Q9D7Q1|CHIT1_MOUSE Chitotriosidase-1 OS=Mus musculus GN=Chit1 PE=1 SV=2	9	23.1	51.111	1.44e-46	1359100000	1	0.251274	0.831487	-0.710533	-1.3401	4890
Q80UG5	Septin-9	2009-09-01	>sp|Q80UG5|SEPT9_MOUSE Septin-9 OS=Mus musculus GN=Sept9 PE=1 SV=1	19	36	65.574	8.98e-95	5559500000	1	0.0228013	0.729915	0.260957	3.59787	2994
Q8BYK4	Retinol dehydrogenase 12	Rdh12	>sp|Q8BYK4|RDH12_MOUSE Retinol dehydrogenase 12 OS=Mus musculus GN=Rdh12 PE=2 SV=1	9	40.2	35.292	2.42e-25	722840000	1	0.117328	0.737164	-0.314727	-1.99091	3351
O35452;Q8CH40		Tnxb	>tr|O35452|O35452_MOUSE Protein Tnxb OS=Mus musculus GN=Tnxb PE=1 SV=1	114	38.5	435.47	0	75143000000	2	0.0912557	0.741589	-0.296142	-2.21364	561
Q63829	COMM domain-containing protein 3	Commd3	>sp|Q63829|COMD3_MOUSE COMM domain-containing protein 3 OS=Mus musculus GN=Commd3 PE=1 SV=1	6	38.5	22.037	4.31e-143	928050000	1	0.222622	0.810255	-0.494195	-1.44252	2651
Q2VIS4	Filaggrin-2	Flg2	>sp|Q2VIS4|FILA2_MOUSE Filaggrin-2 OS=Mus musculus GN=Flg2 PE=1 SV=2	22	25.5	251.37	0	18967000000	1	0.251967	0.830785	-0.694601	-1.33776	2134
Q3UTJ2	Sorbin and SH3 domain-containing protein 2	Sorbs2	>sp|Q3UTJ2|SRBS2_MOUSE Sorbin and SH3 domain-containing protein 2 OS=Mus musculus GN=Sorbs2 PE=1 SV=2	17	17.4	132.35	7.39e-70	3841100000	1	0.0864175	0.743093	-0.291339	-2.26275	2285
O55023	Inositol monophosphatase 1	Impa1	>sp|O55023|IMPA1_MOUSE Inositol monophosphatase 1 OS=Mus musculus GN=Impa1 PE=1 SV=1	15	50.5	30.436	3.88e-165	6509100000	1	0.138188	0.745944	0.329479	1.84876	635
P58044	Isopentenyl-diphosphate Delta-isomerase 1	Idi1	>sp|P58044|IDI1_MOUSE Isopentenyl-diphosphate Delta-isomerase 1 OS=Mus musculus GN=Idi1 PE=1 SV=1	9	41	26.289	2.04e-238	3437100000	1	0.167148	0.787656	-0.361456	-1.68563	1613
Q9CQ48	NudC domain-containing protein 2	Nudcd2	>sp|Q9CQ48|NUDC2_MOUSE NudC domain-containing protein 2 OS=Mus musculus GN=Nudcd2 PE=1 SV=1	5	42	17.66	5.7e-56	380510000	1	0.258075	0.836455	-0.747954	-1.31748	4436
Q8CEZ4	Uncharacterized protein C2orf54 homolog		>sp|Q8CEZ4|CB054_MOUSE Uncharacterized protein C2orf54 homolog OS=Mus musculus PE=1 SV=2	5	11.3	50.534	2.27e-13	173360000	1	0.237575	0.825226	-0.540438	-1.38754	3477
P56395	Cytochrome b5	Cyb5a	>sp|P56395|CYB5_MOUSE Cytochrome b5 OS=Mus musculus GN=Cyb5a PE=1 SV=2	5	47.8	15.241	0	22320000000	1	0.175681	0.794126	0.368151	1.64323	1590
P15089	Mast cell carboxypeptidase A	Cpa3	>sp|P15089|CBPA3_MOUSE Mast cell carboxypeptidase A OS=Mus musculus GN=Cpa3 PE=2 SV=1	16	40.8	48.789	0	20275000000	1	0.214981	0.805037	0.447756	1.47207	1039
Q7TQ48	Sarcalumenin	Srl	>sp|Q7TQ48|SRCA_MOUSE Sarcalumenin OS=Mus musculus GN=Srl PE=1 SV=1	29	40.9	99.183	0	23391000000	1	0.227516	0.813016	-0.488948	-1.42413	2957
O70370	Cathepsin S	Ctss	>sp|O70370|CATS_MOUSE Cathepsin S OS=Mus musculus GN=Ctss PE=1 SV=2	9	36.2	38.474	0	2943300000	1	0.246839	0.832309	0.594841	1.35517	685
P10923	Osteopontin	Spp1	>sp|P10923|OSTP_MOUSE Osteopontin OS=Mus musculus GN=Spp1 PE=1 SV=1	6	34	32.459	1.58e-264	4879500000	1	0.205161	0.809238	0.419525	1.51163	967
Q66GT5	Phosphatidylglycerophosphatase and protein-tyrosine phosphatase 1	Ptpmt1	>sp|Q66GT5|PTPM1_MOUSE Phosphatidylglycerophosphatase and protein-tyrosine phosphatase 1 OS=Mus musculus GN=Ptpmt1 PE=1 SV=1	6	36.8	21.942	7.54e-20	3975100000	1	0.101121	0.755099	0.296154	2.12194	2709
Q99JP4	Anaphase-promoting complex subunit CDC26	Cdc26	>sp|Q99JP4|CDC26_MOUSE Anaphase-promoting complex subunit CDC26 OS=Mus musculus GN=Cdc26 PE=1 SV=1	3	42.4	9.7608	1.43e-16	259180000	1	0.202745	0.806209	0.413122	1.52166	4243
Q8BJF9	Charged multivesicular body protein 2b	Chmp2b	>sp|Q8BJF9|CHM2B_MOUSE Charged multivesicular body protein 2b OS=Mus musculus GN=Chmp2b PE=1 SV=1	4	18.3	23.934	3.37e-13	572930000	1	0.136199	0.740853	0.321549	1.86128	3177
Q8BFZ3	Beta-actin-like protein 2	Actbl2	>sp|Q8BFZ3|ACTBL_MOUSE Beta-actin-like protein 2 OS=Mus musculus GN=Actbl2 PE=1 SV=1	14	37.5	42.004	0	2817300000	1	0.2375	0.825868	-0.527943	-1.3878	3086
Q9D8B3;Q9D7F7	Charged multivesicular body protein 4b	Chmp4b	>sp|Q9D8B3|CHM4B_MOUSE Charged multivesicular body protein 4b OS=Mus musculus GN=Chmp4b PE=1 SV=2	9	43.3	24.936	1.45e-258	4405800000	2	0.135975	0.742015	0.320553	1.8627	4911
Q62059	Versican core protein	Vcan	>sp|Q62059|CSPG2_MOUSE Versican core protein OS=Mus musculus GN=Vcan PE=1 SV=2	9	3.8	366.78	9.12e-90	3817800000	1	0.200585	0.805541	-0.405844	-1.53073	2592
Q9WV54	Acid ceramidase;Acid ceramidase subunit alpha;Acid ceramidase subunit beta	Asah1	>sp|Q9WV54|ASAH1_MOUSE Acid ceramidase OS=Mus musculus GN=Asah1 PE=1 SV=1	19	43.9	44.669	0	7691500000	1	0.10751	0.75043	0.298748	2.0677	5536
Q6IE28		Gm5416	>tr|Q6IE28|Q6IE28_MOUSE Protein Gm5416 OS=Mus musculus GN=Gm5416 PE=1 SV=1	8	62.9	11.17	1.74e-68	566200000	1	0.274353	0.843751	1.06259	1.2656	2750
E9Q2E9		Krtap11-1	>tr|E9Q2E9|E9Q2E9_MOUSE Protein Krtap11-1 OS=Mus musculus GN=Krtap11-1 PE=1 SV=1	4	27.3	19.034	2.25e-68	8451000000	1	0.266527	0.839917	-0.794439	-1.29016	347
Q9DC28;Q9JMK2	Casein kinase I isoform delta;Casein kinase I isoform epsilon	Csnk1d;Csnk1e	>sp|Q9DC28|KC1D_MOUSE Casein kinase I isoform delta OS=Mus musculus GN=Csnk1d PE=1 SV=2;>sp|Q9JMK2|KC1E_MOUSE Casein kinase I isoform epsilon OS=Mus musculus GN=Csnk1e PE=1 SV=2	6	15.4	47.316	3.04e-17	370130000	2	0.219571	0.808345	-0.448378	-1.4542	5026
Q99PL5	Ribosome-binding protein 1	Rrbp1	>sp|Q99PL5|RRBP1_MOUSE Ribosome-binding protein 1 OS=Mus musculus GN=Rrbp1 PE=1 SV=2	48	33.6	172.88	0	28079000000	1	0.172958	0.792917	0.356567	1.65652	4384
Q9D920	Loss of heterozygosity 12 chromosomal region 1 protein homolog	Loh12cr1	>sp|Q9D920|L12R1_MOUSE Loss of heterozygosity 12 chromosomal region 1 protein homolog OS=Mus musculus GN=Loh12cr1 PE=1 SV=1	2	12.8	22.12	2.38e-09	76503000	1	0.140827	0.744747	-0.322268	-1.83245	4942
Q8VEM8	Phosphate carrier protein, mitochondrial	Slc25a3	>sp|Q8VEM8|MPCP_MOUSE Phosphate carrier protein, mitochondrial OS=Mus musculus GN=Slc25a3 PE=1 SV=1	12	32.5	39.632	8.08e-91	6430900000	1	0.148158	0.759623	0.328739	1.7888	3947
P63254	Cysteine-rich protein 1	Crip1	>sp|P63254|CRIP1_MOUSE Cysteine-rich protein 1 OS=Mus musculus GN=Crip1 PE=1 SV=2	6	79.2	8.5497	1.36e-234	28611000000	1	0.137799	0.747221	0.31813	1.85119	1812
P26883	Peptidyl-prolyl cis-trans isomerase FKBP1A	Fkbp1a	>sp|P26883|FKB1A_MOUSE Peptidyl-prolyl cis-trans isomerase FKBP1A OS=Mus musculus GN=Fkbp1a PE=1 SV=2	5	41.7	11.922	1.56e-131	9952400000	1	0.189155	0.807115	0.376939	1.58046	1201
Q8BSZ2	AP-3 complex subunit sigma-2	Ap3s2	>sp|Q8BSZ2|AP3S2_MOUSE AP-3 complex subunit sigma-2 OS=Mus musculus GN=Ap3s2 PE=1 SV=1	4	19.7	22.017	3.32e-10	105110000	1	0.150381	0.763341	-0.328781	-1.77601	3261
Q61554	Fibrillin-1	Fbn1	>sp|Q61554|FBN1_MOUSE Fibrillin-1 OS=Mus musculus GN=Fbn1 PE=1 SV=1	63	28.7	312.26	0	67134000000	1	0.091616	0.740633	-0.285558	-2.2101	2540
Q9D2M8	Ubiquitin-conjugating enzyme E2 variant 2	Ube2v2	>sp|Q9D2M8|UB2V2_MOUSE Ubiquitin-conjugating enzyme E2 variant 2 OS=Mus musculus GN=Ube2v2 PE=1 SV=4	8	49.7	16.367	8.39e-79	323710000	1	0.263245	0.841232	0.699006	1.30066	4793
P09470	Angiotensin-converting enzyme;Angiotensin-converting enzyme, soluble form	Ace	>sp|P09470|ACE_MOUSE Angiotensin-converting enzyme OS=Mus musculus GN=Ace PE=1 SV=3	26	24.8	150.92	1.8e-264	3799800000	1	0.0465049	0.713925	0.263095	2.84768	933
Q8JZX1		Scgb2b26	>tr|Q8JZX1|Q8JZX1_MOUSE ABPBG26 OS=Mus musculus GN=Scgb2b26 PE=1 SV=1	10	52.7	12.794	4.75e-301	6718600000	1	0.269071	0.842839	0.77876	1.2821	3575
P58242	Acid sphingomyelinase-like phosphodiesterase 3b	Smpdl3b	>sp|P58242|ASM3B_MOUSE Acid sphingomyelinase-like phosphodiesterase 3b OS=Mus musculus GN=Smpdl3b PE=1 SV=1	5	15.4	51.599	1.76e-29	431500000	1	0.0250501	0.739843	-0.253295	-3.4932	1617
Q9QYS9	Protein quaking	Qki	>sp|Q9QYS9|QKI_MOUSE Protein quaking OS=Mus musculus GN=Qki PE=1 SV=1	10	34.6	37.67	3.54e-38	1707000000	1	0.137458	0.747214	-0.315002	-1.85333	5387
Q91ZA3	Propionyl-CoA carboxylase alpha chain, mitochondrial	Pcca	>sp|Q91ZA3|PCCA_MOUSE Propionyl-CoA carboxylase alpha chain, mitochondrial OS=Mus musculus GN=Pcca PE=1 SV=2	15	26.7	79.921	7.2e-87	1229800000	1	0.174356	0.794584	-0.35206	-1.64967	4123
Q8C052	Microtubule-associated protein 1S;MAP1S heavy chain;MAP1S light chain	Map1s	>sp|Q8C052|MAP1S_MOUSE Microtubule-associated protein 1S OS=Mus musculus GN=Map1s PE=1 SV=2	6	6.7	102.94	3.03e-15	490480000	1	0.119592	0.734255	0.301284	1.97421	3372
P61027;Q8K386	Ras-related protein Rab-10	Rab10	>sp|P61027|RAB10_MOUSE Ras-related protein Rab-10 OS=Mus musculus GN=Rab10 PE=1 SV=1	10	45	22.541	9.13e-115	4895700000	2	0.081466	0.723029	-0.278198	-2.31631	1664
Q5SW19	Clustered mitochondria protein homolog	Cluh	>sp|Q5SW19|CLU_MOUSE Clustered mitochondria protein homolog OS=Mus musculus GN=Cluh PE=1 SV=2	12	10.1	148.07	1.58e-36	778390000	1	0.0444242	0.733618	0.260719	2.8931	2396
Q8K019	Bcl-2-associated transcription factor 1	Bclaf1	>sp|Q8K019|BCLF1_MOUSE Bcl-2-associated transcription factor 1 OS=Mus musculus GN=Bclaf1 PE=1 SV=2	6	8.8	106	5.36e-27	948800000	1	0.270323	0.840677	-0.769765	-1.27816	3582
A0A0B4J1H6;P01630	Ig kappa chain V-II region 7S34.1		>tr|A0A0B4J1H6|A0A0B4J1H6_MOUSE Protein Igkv2-137 (Fragment) OS=Mus musculus GN=Igkv2-137 PE=4 SV=1;>sp|P01630|KV2A6_MOUSE Ig kappa chain V-II region 7S34.1 OS=Mus musculus PE=1 SV=1	3	29.2	13.131	8.36e-33	1105400000	2	0.205745	0.806632	0.398632	1.50923	42
Q9WUR9	GTP:AMP phosphotransferase AK4, mitochondrial	Ak4	>sp|Q9WUR9|KAD4_MOUSE Adenylate kinase 4, mitochondrial OS=Mus musculus GN=Ak4 PE=1 SV=1	5	27.4	25.061	4.14e-46	417840000	1	0.221033	0.809196	-0.433372	-1.44858	5526
Q91VW5	Golgin subfamily A member 4	Golga4	>sp|Q91VW5|GOGA4_MOUSE Golgin subfamily A member 4 OS=Mus musculus GN=Golga4 PE=1 SV=2	7	3.9	257.56	4.82e-18	193560000	1	0.188097	0.80592	0.367439	1.58522	4018
O35604	Niemann-Pick C1 protein	Npc1	>sp|O35604|NPC1_MOUSE Niemann-Pick C1 protein OS=Mus musculus GN=Npc1 PE=1 SV=2	5	4.2	142.88	1.84e-29	264060000	1	0.147673	0.758489	0.320645	1.79161	568
Q9JHQ0	Annexin A9	Anxa9	>sp|Q9JHQ0|ANXA9_MOUSE Annexin A9 OS=Mus musculus GN=Anxa9 PE=2 SV=2	8	31	38.11	1.47e-46	295960000	1	0.236903	0.826435	-0.482557	-1.38994	5191
Q9DCS3	Trans-2-enoyl-CoA reductase, mitochondrial	Mecr	>sp|Q9DCS3|MECR_MOUSE Trans-2-enoyl-CoA reductase, mitochondrial OS=Mus musculus GN=Mecr PE=1 SV=2	11	34.9	40.342	8.11e-60	618090000	1	0.0695594	0.721817	-0.270919	-2.46176	5064
O35955	Proteasome subunit beta type-10	Psmb10	>sp|O35955|PSB10_MOUSE Proteasome subunit beta type-10 OS=Mus musculus GN=Psmb10 PE=1 SV=1	8	33.7	29.063	2.07e-148	1671600000	1	0.208169	0.807017	0.400658	1.49931	599
Q99JR5	Tubulointerstitial nephritis antigen-like	Tinagl1	>sp|Q99JR5|TINAL_MOUSE Tubulointerstitial nephritis antigen-like OS=Mus musculus GN=Tinagl1 PE=1 SV=1	8	26	52.664	2.3e-41	1553900000	1	0.0759019	0.720281	-0.273905	-2.38106	4246
P62897;CON__P62894;P00015	Cytochrome c, somatic	Cycs	>sp|P62897|CYC_MOUSE Cytochrome c, somatic OS=Mus musculus GN=Cycs PE=1 SV=2	10	60	11.605	0	25235000000	3	0.206943	0.808195	0.39772	1.50431	1774
Q9DCM2	Glutathione S-transferase kappa 1	Gstk1	>sp|Q9DCM2|GSTK1_MOUSE Glutathione S-transferase kappa 1 OS=Mus musculus GN=Gstk1 PE=1 SV=3	12	61.1	25.704	3.28e-55	968050000	1	0.0720533	0.727933	0.271519	2.42907	5060
Q3UZ39	Leucine-rich repeat flightless-interacting protein 1	Lrrfip1	>sp|Q3UZ39|LRRF1_MOUSE Leucine-rich repeat flightless-interacting protein 1 OS=Mus musculus GN=Lrrfip1 PE=1 SV=2	14	33.5	79.248	1.16e-264	2018000000	1	0.132633	0.742344	0.306433	1.88422	2302
P61979;D3YWG1	Heterogeneous nuclear ribonucleoprotein K	Hnrnpk;Gm7964	>sp|P61979|HNRPK_MOUSE Heterogeneous nuclear ribonucleoprotein K OS=Mus musculus GN=Hnrnpk PE=1 SV=1;>tr|D3YWG1|D3YWG1_MOUSE Protein Gm7964 OS=Mus musculus GN=Gm7964 PE=1 SV=1	23	54.4	50.976	0	51563000000	2	0.0426615	0.722364	-0.257741	-2.93357	1702
Q61160	Protein FADD	Fadd	>sp|Q61160|FADD_MOUSE FAS-associated death domain protein OS=Mus musculus GN=Fadd PE=1 SV=1	5	37.1	22.96	0	412560000	1	0.224007	0.812867	-0.43287	-1.43728	2492
Q8K0C4	Lanosterol 14-alpha demethylase	Cyp51a1	>sp|Q8K0C4|CP51A_MOUSE Lanosterol 14-alpha demethylase OS=Mus musculus GN=Cyp51a1 PE=1 SV=1	15	36.2	56.775	5.49e-172	1623300000	1	0.2336	0.82279	-0.461577	-1.40181	3587
Q9D711	Pirin	Pir	>sp|Q9D711|PIR_MOUSE Pirin OS=Mus musculus GN=Pir PE=1 SV=1	5	21.7	32.066	2.73e-32	980800000	1	0.135228	0.744419	-0.307255	-1.86746	4860
P11680	Properdin	Cfp	>sp|P11680|PROP_MOUSE Properdin OS=Mus musculus GN=Cfp PE=2 SV=2	4	14.9	50.327	1.46e-35	290940000	1	0.0667844	0.724204	0.266838	2.49975	986
Q9JIK5	Nucleolar RNA helicase 2	Ddx21	>sp|Q9JIK5|DDX21_MOUSE Nucleolar RNA helicase 2 OS=Mus musculus GN=Ddx21 PE=1 SV=3	28	38.8	93.55	4.28e-225	4476000000	1	0.0659491	0.728979	0.266382	2.51154	5224
O54782	Epididymis-specific alpha-mannosidase	Man2b2	>sp|O54782|MA2B2_MOUSE Epididymis-specific alpha-mannosidase OS=Mus musculus GN=Man2b2 PE=1 SV=2	8	11	115.61	2.89e-48	752270000	1	0.21158	0.801296	0.39824	1.48556	610
Q8VDP4	DBIRD complex subunit KIAA1967 homolog		>sp|Q8VDP4|CCAR2_MOUSE Cell cycle and apoptosis regulator protein 2 OS=Mus musculus GN=Ccar2 PE=1 SV=2	14	21.7	103	1.43e-129	1357800000	1	0.0639101	0.71965	-0.265209	-2.54104	3909
P47963	60S ribosomal protein L13	Rpl13	>sp|P47963|RL13_MOUSE 60S ribosomal protein L13 OS=Mus musculus GN=Rpl13 PE=1 SV=3	10	45.5	24.305	9.42e-252	21926000000	1	0.11671	0.736426	-0.292582	-1.99554	1425
Q9ERR7	15 kDa selenoprotein	2015-09-01	>sp|Q9ERR7|SEP15_MOUSE 15 kDa selenoprotein OS=Mus musculus GN=Sep15 PE=1 SV=3	6	33.3	17.824	6.73e-124	734850000	1	0.124439	0.742354	-0.297541	-1.93957	5145
Q8K2I1	Protein farnesyltransferase subunit beta	Fntb	>sp|Q8K2I1|FNTB_MOUSE Protein farnesyltransferase subunit beta OS=Mus musculus GN=Fntb PE=1 SV=1	4	7.8	48.819	1.02e-10	215820000	1	0.202516	0.806637	-0.380112	-1.52262	3648
Q8BH86	UPF0317 protein C14orf159 homolog, mitochondrial		>sp|Q8BH86|CN159_MOUSE UPF0317 protein C14orf159 homolog, mitochondrial OS=Mus musculus PE=1 SV=1	5	11.3	66.365	7.79e-23	92318000	1	0.227939	0.813914	0.435668	1.42256	3143
Q99LC8	Translation initiation factor eIF-2B subunit alpha	Eif2b1	>sp|Q99LC8|EI2BA_MOUSE Translation initiation factor eIF-2B subunit alpha OS=Mus musculus GN=Eif2b1 PE=1 SV=1	11	42.6	33.816	1.37e-153	424460000	1	0.208365	0.804581	-0.389784	-1.49851	4313
Q8CH18	Cell division cycle and apoptosis regulator protein 1	Ccar1	>sp|Q8CH18|CCAR1_MOUSE Cell division cycle and apoptosis regulator protein 1 OS=Mus musculus GN=Ccar1 PE=1 SV=1	3	3.6	132.06	5.03e-13	384820000	1	0.124764	0.742431	-0.296518	-1.9373	3516
Q80TV8	CLIP-associating protein 1	Clasp1	>sp|Q80TV8|CLAP1_MOUSE CLIP-associating protein 1 OS=Mus musculus GN=Clasp1 PE=1 SV=2	11	8.9	169.23	6.6e-30	801710000	1	0.0659389	0.730859	-0.264623	-2.51168	2986
Q8CJF7	Protein ELYS	Ahctf1	>sp|Q8CJF7|ELYS_MOUSE Protein ELYS OS=Mus musculus GN=Ahctf1 PE=1 SV=1	4	2.1	247.64	1.93e-10	88880000	1	0.12846	0.73894	-0.298199	-1.91193	3560
P13634	Carbonic anhydrase 1	Ca1	>sp|P13634|CAH1_MOUSE Carbonic anhydrase 1 OS=Mus musculus GN=Ca1 PE=1 SV=4	10	57.1	28.33	0	4312900000	1	0.169946	0.788035	0.332879	1.67148	1013
Q8C6B0;Q5I0W6;Q76I26;G3X9G9		Mettl7a1	>tr|Q8C6B0|Q8C6B0_MOUSE MCG20149, isoform CRA_a OS=Mus musculus GN=Mettl7a1 PE=1 SV=1	8	42.6	28.096	2.32e-125	1106900000	4	0.157583	0.78015	0.320461	1.73595	3423
P56399	Ubiquitin carboxyl-terminal hydrolase 5	Usp5	>sp|P56399|UBP5_MOUSE Ubiquitin carboxyl-terminal hydrolase 5 OS=Mus musculus GN=Usp5 PE=1 SV=1	26	43.6	95.832	0	6904400000	1	0.141491	0.745225	0.306904	1.82839	1591
P01654;P01656;P01655;P03977;A0A075B5P0	Ig kappa chain V-III region PC 2880/PC 1229;Ig kappa chain V-III region MOPC 70;Ig kappa chain V-III region PC 7132;Ig kappa chain V-III region 50S10.1		>sp|P01654|KV3A1_MOUSE Ig kappa chain V-III region PC 2880/PC 1229 OS=Mus musculus PE=1 SV=1;>sp|P01656|KV3A3_MOUSE Ig kappa chain V-III region MOPC 70 OS=Mus musculus PE=1 SV=1;>sp|P01655|KV3A2_MOUSE Ig kappa chain V-III region PC 7132 OS=Mus musculus PE=	4	63.1	11.98	1.34e-130	344750000	5	0.28779	0.853503	1.03404	1.22496	818
P32261;CON__P41361	Antithrombin-III	Serpinc1	>sp|P32261|ANT3_MOUSE Antithrombin-III OS=Mus musculus GN=Serpinc1 PE=1 SV=1	32	61.5	52.003	0	37201000000	2	0.243396	0.828525	0.47564	1.36706	1275
Q9QZJ6	Microfibrillar-associated protein 5	Mfap5	>sp|Q9QZJ6|MFAP5_MOUSE Microfibrillar-associated protein 5 OS=Mus musculus GN=Mfap5 PE=1 SV=1	6	33.5	18.538	1.78e-49	13612000000	1	0.253256	0.831785	0.519409	1.33344	5408
Q9CXE7	Transmembrane emp24 domain-containing protein 5	Tmed5	>sp|Q9CXE7|TMED5_MOUSE Transmembrane emp24 domain-containing protein 5 OS=Mus musculus GN=Tmed5 PE=1 SV=1	6	25.3	26.172	6.13e-31	747670000	1	0.192412	0.803898	0.357841	1.56598	4621
P30355	Arachidonate 5-lipoxygenase-activating protein	Alox5ap	>sp|P30355|AL5AP_MOUSE Arachidonate 5-lipoxygenase-activating protein OS=Mus musculus GN=Alox5ap PE=1 SV=2	4	25.5	18.136	6.01e-15	951770000	1	0.227402	0.814236	0.421477	1.42455	1256
P17047	Lysosome-associated membrane glycoprotein 2	Lamp2	>sp|P17047|LAMP2_MOUSE Lysosome-associated membrane glycoprotein 2 OS=Mus musculus GN=Lamp2 PE=1 SV=2	6	12	45.681	1.64e-28	5358900000	1	0.112343	0.739713	0.285629	2.02898	1070
Q8BKG3	Inactive tyrosine-protein kinase 7	Ptk7	>sp|Q8BKG3|PTK7_MOUSE Inactive tyrosine-protein kinase 7 OS=Mus musculus GN=Ptk7 PE=1 SV=1	13	18.5	117.53	2.31e-48	906060000	1	0.0595797	0.718795	-0.259837	-2.60745	3196
Q8BKZ9	Pyruvate dehydrogenase protein X component, mitochondrial	Pdhx	>sp|Q8BKZ9|ODPX_MOUSE Pyruvate dehydrogenase protein X component, mitochondrial OS=Mus musculus GN=Pdhx PE=1 SV=1	6	13.4	53.998	1.49e-26	927930000	1	0.223326	0.811208	0.409852	1.43985	3201
B1AZI6;E9Q5E2	THO complex subunit 2	Thoc2;BC005561	>sp|B1AZI6|THOC2_MOUSE THO complex subunit 2 OS=Mus musculus GN=Thoc2 PE=1 SV=1;>tr|E9Q5E2|E9Q5E2_MOUSE Protein BC005561 OS=Mus musculus GN=BC005561 PE=1 SV=1	8	5.6	182.77	7.34e-22	324210000	2	0.178709	0.800329	0.336625	1.6287	173
Q9CY64	Biliverdin reductase A	Blvra	>sp|Q9CY64|BIEA_MOUSE Biliverdin reductase A OS=Mus musculus GN=Blvra PE=1 SV=1	18	59.7	33.524	1.53e-221	5274300000	1	0.174392	0.793745	-0.331649	-1.64949	4650
P07724	Serum albumin	Alb	>sp|P07724|ALBU_MOUSE Serum albumin OS=Mus musculus GN=Alb PE=1 SV=3	64	82.7	68.692	0	2712100000000	1	0.22118	0.80896	0.399637	1.44802	901
Q9D051	Pyruvate dehydrogenase E1 component subunit beta, mitochondrial	Pdhb	>sp|Q9D051|ODPB_MOUSE Pyruvate dehydrogenase E1 component subunit beta, mitochondrial OS=Mus musculus GN=Pdhb PE=1 SV=1	14	53.8	38.937	0	13150000000	1	0.118363	0.734443	-0.286858	-1.98323	4704
Q6P9J9	Anoctamin-6	Ano6	>sp|Q6P9J9|ANO6_MOUSE Anoctamin-6 OS=Mus musculus GN=Ano6 PE=1 SV=1	8	10.5	106.25	2.66e-27	151690000	1	0.234328	0.821681	0.425241	1.39918	2804
Q9CX80	Cytoglobin	Cygb	>sp|Q9CX80|CYGB_MOUSE Cytoglobin OS=Mus musculus GN=Cygb PE=1 SV=1	17	79.5	21.465	0	7740000000	1	0.21051	0.802764	-0.373857	-1.48985	4616
Q8QZZ8;Q91YQ1	Ras-related protein Rab-38	Rab38	>sp|Q8QZZ8|RAB38_MOUSE Ras-related protein Rab-38 OS=Mus musculus GN=Rab38 PE=1 SV=1	4	20.4	23.776	2.24e-12	49432000	2	0.14483	0.755915	-0.301664	-1.80832	3719
O35640	Annexin A8	Anxa8	>sp|O35640|ANXA8_MOUSE Annexin A8 OS=Mus musculus GN=Anxa8 PE=1 SV=2	20	69.4	36.724	0	24275000000	1	0.230774	0.81775	-0.414307	-1.4121	575
Q6ZQL4	WD repeat-containing protein 43	Wdr43	>sp|Q6ZQL4|WDR43_MOUSE WD repeat-containing protein 43 OS=Mus musculus GN=Wdr43 PE=2 SV=2	5	10.5	75.38	3.55e-15	273670000	1	0.0484926	0.712857	-0.251767	-2.80644	2885
Q9D0W5	Peptidyl-prolyl cis-trans isomerase-like 1	Ppil1	>sp|Q9D0W5|PPIL1_MOUSE Peptidyl-prolyl cis-trans isomerase-like 1 OS=Mus musculus GN=Ppil1 PE=1 SV=1	6	37.3	18.237	4.23e-47	1373200000	1	0.156395	0.779312	0.309691	1.74242	4734
P14211	Calreticulin	Calr	>sp|P14211|CALR_MOUSE Calreticulin OS=Mus musculus GN=Calr PE=1 SV=1	24	63.2	47.994	0	59611000000	1	0.043572	0.720429	0.249775	2.91243	1026
Q9D1R9;D3YWC0	60S ribosomal protein L34	Rpl34	>sp|Q9D1R9|RL34_MOUSE 60S ribosomal protein L34 OS=Mus musculus GN=Rpl34 PE=1 SV=2	6	36.8	13.293	1.88e-17	9209400000	2	0.215343	0.80359	-0.379931	-1.47064	4781
O88375		Krtap13	>tr|O88375|O88375_MOUSE Keratin associated protein 13 OS=Mus musculus GN=Krtap13 PE=1 SV=1	12	78.2	21.44	6.25e-224	2793200000	1	0.274491	0.843345	0.611752	1.26518	726
Q61768;P33175	Kinesin-1 heavy chain	Kif5b	>sp|Q61768|KINH_MOUSE Kinesin-1 heavy chain OS=Mus musculus GN=Kif5b PE=1 SV=3	36	46.5	109.55	0	7303400000	2	0.164789	0.785256	-0.315897	-1.69775	2571
Q9CX86	Heterogeneous nuclear ribonucleoprotein A0	Hnrnpa0	>sp|Q9CX86|ROA0_MOUSE Heterogeneous nuclear ribonucleoprotein A0 OS=Mus musculus GN=Hnrnpa0 PE=1 SV=1	10	38.4	30.53	0	8961900000	1	0.240838	0.828853	-0.437187	-1.376	4617
O88735	Ensconsin	Map7	>sp|O88735|MAP7_MOUSE Ensconsin OS=Mus musculus GN=Map7 PE=1 SV=1	7	9.7	82.021	8.41e-21	322690000	1	0.253318	0.831065	0.47834	1.33323	757
Q8BGX2	Uncharacterized protein C19orf52 homolog		>sp|Q8BGX2|CS052_MOUSE Uncharacterized protein C19orf52 homolog OS=Mus musculus PE=1 SV=1	4	18.4	29.415	3.87e-12	97167000	1	0.142724	0.748455	-0.296779	-1.82092	3126
O70514	Fibroblast growth factor-binding protein 1	Fgfbp1	>sp|O70514|FGFP1_MOUSE Fibroblast growth factor-binding protein 1 OS=Mus musculus GN=Fgfbp1 PE=1 SV=1	3	16.7	28.294	6.33e-103	757290000	1	0.163353	0.78676	-0.312485	-1.70522	702
P09103	Protein disulfide-isomerase	P4hb	>sp|P09103|PDIA1_MOUSE Protein disulfide-isomerase OS=Mus musculus GN=P4hb PE=1 SV=2	37	64.8	57.058	0	112350000000	1	0.0424647	0.721991	0.247834	2.93821	928
Q9JHW9	Aldehyde dehydrogenase family 1 member A3	Aldh1a3	>sp|Q9JHW9|AL1A3_MOUSE Aldehyde dehydrogenase family 1 member A3 OS=Mus musculus GN=Aldh1a3 PE=1 SV=1	10	22.9	56.157	2.75e-42	1051500000	1	0.235749	0.824597	0.416201	1.39406	5202
Q8CGV4		Rdh1	>tr|Q8CGV4|Q8CGV4_MOUSE MCG140848 OS=Mus musculus GN=Rdh1 PE=2 SV=1	5	16.7	35.876	7.93e-11	237970000	1	0.217603	0.805292	-0.376923	-1.46181	3512
Q9D2V7	Coronin-7	Coro7	>sp|Q9D2V7|CORO7_MOUSE Coronin-7 OS=Mus musculus GN=Coro7 PE=1 SV=2	18	32.1	100.81	3.28e-187	1792800000	1	0.0280769	0.752259	0.241809	3.36873	4800
Q9QZ06	Toll-interacting protein	Tollip	>sp|Q9QZ06|TOLIP_MOUSE Toll-interacting protein OS=Mus musculus GN=Tollip PE=1 SV=1	8	39.1	30.345	4.89e-74	1130300000	1	0.182456	0.803081	-0.328878	-1.61106	5390
Q922L6	Negative elongation factor D	Nelfcd	>sp|Q922L6|NELFD_MOUSE Negative elongation factor D OS=Mus musculus GN=Nelfcd PE=1 SV=2	5	10.3	66.275	3.43e-18	170400000	1	0.072187	0.725042	-0.258497	-2.42735	4180
O09106;D3YYI8	Histone deacetylase 1;Histone deacetylase	Hdac1;Gm10093	>sp|O09106|HDAC1_MOUSE Histone deacetylase 1 OS=Mus musculus GN=Hdac1 PE=1 SV=1;>tr|D3YYI8|D3YYI8_MOUSE Histone deacetylase OS=Mus musculus GN=Gm10093 PE=3 SV=1	11	27.8	55.074	5.45e-46	2529400000	2	0.109038	0.743851	-0.27524	-2.05526	510
Q9DBB9	Carboxypeptidase N subunit 2	Cpn2	>sp|Q9DBB9|CPN2_MOUSE Carboxypeptidase N subunit 2 OS=Mus musculus GN=Cpn2 PE=1 SV=2	13	31.1	60.478	0	1538800000	1	0.216107	0.80433	0.36998	1.46765	4986
O88958	Glucosamine-6-phosphate isomerase 1	Gnpda1	>sp|O88958|GNPI1_MOUSE Glucosamine-6-phosphate isomerase 1 OS=Mus musculus GN=Gnpda1 PE=1 SV=3	13	60.9	32.549	2.06e-116	1448900000	1	0.0509304	0.713916	0.249053	2.75845	776
Q8BLN5	Lanosterol synthase	Lss	>sp|Q8BLN5|ERG7_MOUSE Lanosterol synthase OS=Mus musculus GN=Lss PE=1 SV=2	9	16.9	83.14	2.58e-36	475690000	1	0.24717	0.831511	-0.43821	-1.35404	3205
Q8R307	Vacuolar protein sorting-associated protein 18 homolog	Vps18	>sp|Q8R307|VPS18_MOUSE Vacuolar protein sorting-associated protein 18 homolog OS=Mus musculus GN=Vps18 PE=1 SV=2	8	9.4	110.22	1.69e-27	223030000	1	0.000738301	0.439333	0.227336	9.31798	3794
O08582	GTP-binding protein 1	Gtpbp1	>sp|O08582|GTPB1_MOUSE GTP-binding protein 1 OS=Mus musculus GN=Gtpbp1 PE=1 SV=2	8	14.4	72.3	5.63e-30	433480000	1	0.210325	0.803199	-0.358683	-1.49059	460
Q61495	Desmoglein-1-alpha	Dsg1a	>sp|Q61495|DSG1A_MOUSE Desmoglein-1-alpha OS=Mus musculus GN=Dsg1a PE=2 SV=2	33	43.2	114.6	0	3860000000	1	0.215178	0.804573	-0.365001	-1.47129	2532
Q8CAQ8	Mitochondrial inner membrane protein	Immt	>sp|Q8CAQ8|MIC60_MOUSE MICOS complex subunit Mic60 OS=Mus musculus GN=Immt PE=1 SV=1	31	48.9	83.899	0	9601900000	1	0.129818	0.740193	-0.28318	-1.9028	3445
Q11136	Xaa-Pro dipeptidase	Pepd	>sp|Q11136|PEPD_MOUSE Xaa-Pro dipeptidase OS=Mus musculus GN=Pepd PE=1 SV=3	13	28.2	55.028	5.16e-119	5613600000	1	0.191594	0.803224	0.331468	1.56959	2115
Q99ME9	Nucleolar GTP-binding protein 1	Gtpbp4	>sp|Q99ME9|NOG1_MOUSE Nucleolar GTP-binding protein 1 OS=Mus musculus GN=Gtpbp4 PE=1 SV=3	7	13.2	74.112	7.35e-19	221370000	1	0.210963	0.803052	-0.355828	-1.48803	4347
P47713	Cytosolic phospholipase A2;Phospholipase A2;Lysophospholipase	Pla2g4a	>sp|P47713|PA24A_MOUSE Cytosolic phospholipase A2 OS=Mus musculus GN=Pla2g4a PE=1 SV=1	5	9.5	85.221	2.92e-18	93919000	1	0.18259	0.801745	0.321853	1.61044	1403
Q6ZWQ9		Myl12a	>tr|Q6ZWQ9|Q6ZWQ9_MOUSE MCG5400 OS=Mus musculus GN=Myl12a PE=1 SV=1	11	62.8	19.895	0	37794000000	1	0.129276	0.738583	0.28164	1.90643	2890
Q8K0Z7	Translational activator of cytochrome c oxidase 1	Taco1	>sp|Q8K0Z7|TACO1_MOUSE Translational activator of cytochrome c oxidase 1 OS=Mus musculus GN=Taco1 PE=1 SV=1	4	21.4	32.314	2.65e-55	275470000	1	0.0814345	0.724204	-0.257917	-2.31666	3601
Q9EPK7;Q99NF8	Exportin-7	Xpo7	>sp|Q9EPK7|XPO7_MOUSE Exportin-7 OS=Mus musculus GN=Xpo7 PE=1 SV=3	13	13.4	123.81	3.02e-74	449350000	2	0.116079	0.738593	0.273534	2.00029	5093
Q62234	Myomesin-1	Myom1	>sp|Q62234|MYOM1_MOUSE Myomesin-1 OS=Mus musculus GN=Myom1 PE=1 SV=2	36	26.2	185.46	1.45e-179	3538900000	1	0.198999	0.801925	0.336624	1.53746	2614
Q9Z1G4	V-type proton ATPase 116 kDa subunit a isoform 1	Atp6v0a1	>sp|Q9Z1G4|VPP1_MOUSE V-type proton ATPase 116 kDa subunit a isoform 1 OS=Mus musculus GN=Atp6v0a1 PE=1 SV=3	8	13.1	96.466	6.15e-29	448530000	1	0.123962	0.741788	0.27724	1.94291	5611
P34914	Bifunctional epoxide hydrolase 2;Cytosolic epoxide hydrolase 2;Lipid-phosphate phosphatase	Ephx2	>sp|P34914|HYES_MOUSE Bifunctional epoxide hydrolase 2 OS=Mus musculus GN=Ephx2 PE=1 SV=2	6	18.2	62.515	5.24e-72	160310000	1	0.272536	0.842849	0.521589	1.27124	1289
E9Q555	E3 ubiquitin-protein ligase RNF213	Rnf213	>sp|E9Q555|RN213_MOUSE E3 ubiquitin-protein ligase RNF213 OS=Mus musculus GN=Rnf213 PE=1 SV=2	17	4.8	584.78	1.98e-123	312890000	1	0.186178	0.804327	0.322177	1.59392	365
Q99JR8;Q6P9Z1;Q61466	SWI/SNF-related matrix-associated actin-dependent regulator of chromatin subfamily D member 2	Smarcd2	>sp|Q99JR8|SMRD2_MOUSE SWI/SNF-related matrix-associated actin-dependent regulator of chromatin subfamily D member 2 OS=Mus musculus GN=Smarcd2 PE=1 SV=2	7	21.1	59.084	5.02e-27	386270000	3	0.145769	0.757112	-0.289178	-1.80276	4247
Q91W40	Kinesin light chain 3	Klc3	>sp|Q91W40|KLC3_MOUSE Kinesin light chain 3 OS=Mus musculus GN=Klc3 PE=1 SV=1	8	21.9	56.005	4.47e-35	494040000	1	0.251098	0.831997	-0.426881	-1.34069	4025
Q9WU63	Heme-binding protein 2	Hebp2	>sp|Q9WU63|HEBP2_MOUSE Heme-binding protein 2 OS=Mus musculus GN=Hebp2 PE=1 SV=1	6	34.6	23.062	7.43e-120	309500000	1	0.195785	0.807899	-0.329133	-1.55125	5505
Q9JLI6	Selenocysteine lyase	Scly	>sp|Q9JLI6|SCLY_MOUSE Selenocysteine lyase OS=Mus musculus GN=Scly PE=1 SV=1	3	9.7	47.173	9.61e-81	337540000	1	0.243312	0.829058	0.405436	1.36735	5296
Q6PDQ2;A2A8L1;B1AR17	Chromodomain-helicase-DNA-binding protein 4	Chd4	>sp|Q6PDQ2|CHD4_MOUSE Chromodomain-helicase-DNA-binding protein 4 OS=Mus musculus GN=Chd4 PE=1 SV=1	23	13.9	217.75	1.28e-104	1552100000	3	0.0507036	0.717323	-0.24415	-2.7628	2829
O88207	Collagen alpha-1(V) chain	Col5a1	>sp|O88207|CO5A1_MOUSE Collagen alpha-1(V) chain OS=Mus musculus GN=Col5a1 PE=1 SV=2	14	10.5	183.67	0	10926000000	1	0.146574	0.759339	0.287757	1.79803	717
Q5NCF2	Trafficking protein particle complex subunit 1	Trappc1	>sp|Q5NCF2|TPPC1_MOUSE Trafficking protein particle complex subunit 1 OS=Mus musculus GN=Trappc1 PE=1 SV=1	5	39.3	16.881	1.48e-28	341780000	1	0.246779	0.834262	-0.412905	-1.35538	2376
Q8BHG2	UPF0587 protein C1orf123 homolog		>sp|Q8BHG2|CA123_MOUSE UPF0587 protein C1orf123 homolog OS=Mus musculus PE=1 SV=1	4	33.1	18.02	1.88e-35	1002400000	1	0.196949	0.806896	-0.329616	-1.54623	3153
P62892	60S ribosomal protein L39	Rpl39	>sp|P62892|RL39_MOUSE 60S ribosomal protein L39 OS=Mus musculus GN=Rpl39 PE=1 SV=2	2	23.5	6.4066	1.36e-28	4680400000	1	0.249733	0.831429	0.42049	1.3453	1773
Q05793	Basement membrane-specific heparan sulfate proteoglycan core protein;Endorepellin;LG3 peptide	Hspg2	>sp|Q05793|PGBM_MOUSE Basement membrane-specific heparan sulfate proteoglycan core protein OS=Mus musculus GN=Hspg2 PE=1 SV=1	88	34.4	398.29	0	34032000000	1	0.036282	0.736022	-0.238503	-3.09827	2063
Q8BSY0	Aspartyl/asparaginyl beta-hydroxylase	Asph	>sp|Q8BSY0|ASPH_MOUSE Aspartyl/asparaginyl beta-hydroxylase OS=Mus musculus GN=Asph PE=1 SV=1	13	18.5	83.041	8.54e-123	1096700000	1	0.103421	0.754537	0.263786	2.10199	3260
P12804	Fibroleukin	Fgl2	>sp|P12804|FGL2_MOUSE Fibroleukin OS=Mus musculus GN=Fgl2 PE=1 SV=1	5	13.2	48.95	4.56e-24	493520000	1	0.148522	0.759293	0.287598	1.78669	1003
Q02357	Ankyrin-1	Ank1	>sp|Q02357|ANK1_MOUSE Ankyrin-1 OS=Mus musculus GN=Ank1 PE=1 SV=2	20	15.1	204.22	4.96e-145	1230500000	1	0.0842425	0.729764	0.255514	2.28584	2033
Q64010	Adapter molecule crk	Crk	>sp|Q64010|CRK_MOUSE Adapter molecule crk OS=Mus musculus GN=Crk PE=1 SV=1	10	40.5	33.814	2.58e-218	2482500000	1	0.0375095	0.732458	-0.238446	-3.06406	2659
P25911	Tyrosine-protein kinase Lyn	Lyn	>sp|P25911|LYN_MOUSE Tyrosine-protein kinase Lyn OS=Mus musculus GN=Lyn PE=1 SV=4	7	15	58.812	9.33e-18	444740000	1	0.255414	0.834737	-0.431391	-1.32625	1185
P97450	ATP synthase-coupling factor 6, mitochondrial	Atp5j	>sp|P97450|ATP5J_MOUSE ATP synthase-coupling factor 6, mitochondrial OS=Mus musculus GN=Atp5j PE=1 SV=1	9	55.6	12.496	8.36e-253	10638000000	1	0.26446	0.840214	0.461121	1.29676	1966
A2A8Z1	Oxysterol-binding protein-related protein 9	Osbpl9	>sp|A2A8Z1|OSBL9_MOUSE Oxysterol-binding protein-related protein 9 OS=Mus musculus GN=Osbpl9 PE=1 SV=1	5	7.5	83.108	1.48e-10	335030000	1	0.125645	0.743968	-0.273435	-1.93118	98
Q99MN9	Propionyl-CoA carboxylase beta chain, mitochondrial	Pccb	>sp|Q99MN9|PCCB_MOUSE Propionyl-CoA carboxylase beta chain, mitochondrial OS=Mus musculus GN=Pccb PE=1 SV=2	12	30.7	58.408	3.7e-107	925250000	1	0.020735	0.731962	-0.232134	-3.70552	4351
Q9R008	Mevalonate kinase	Mvk	>sp|Q9R008|KIME_MOUSE Mevalonate kinase OS=Mus musculus GN=Mvk PE=1 SV=1	5	21.5	41.877	2.51e-23	445730000	1	0.209723	0.803878	-0.34042	-1.49302	5418
Q9D8X5	CCR4-NOT transcription complex subunit 8	Cnot8	>sp|Q9D8X5|CNOT8_MOUSE CCR4-NOT transcription complex subunit 8 OS=Mus musculus GN=Cnot8 PE=2 SV=1	3	12.3	33.574	4.03e-09	209180000	1	0.104959	0.751539	0.262645	2.08892	4935
O35130	Ribosomal RNA small subunit methyltransferase NEP1	Emg1	>sp|O35130|NEP1_MOUSE Ribosomal RNA small subunit methyltransferase NEP1 OS=Mus musculus GN=Emg1 PE=1 SV=1	6	32.4	26.974	5.13e-22	203400000	1	0.0692328	0.722218	-0.24789	-2.46614	529
Q62267	Cornifin-B	Sprr1b	>sp|Q62267|SPR1B_MOUSE Cornifin-B OS=Mus musculus GN=Sprr1b PE=2 SV=1	8	92.8	16.636	0	14099000000	1	0.282975	0.843606	0.538336	1.23931	2619
Q8BTS4	Nuclear pore complex protein Nup54	Nup54	>sp|Q8BTS4|NUP54_MOUSE Nuclear pore complex protein Nup54 OS=Mus musculus GN=Nup54 PE=1 SV=1	6	13.3	55.731	9.97e-58	325500000	1	0.2049	0.808716	-0.331277	-1.51271	3272
P18242	Cathepsin D	Ctsd	>sp|P18242|CATD_MOUSE Cathepsin D OS=Mus musculus GN=Ctsd PE=1 SV=1	18	48.8	44.953	0	37563000000	1	0.0386078	0.718746	0.236998	3.03455	1091
Q9Z2G9	Oxidoreductase HTATIP2	Htatip2	>sp|Q9Z2G9|HTAI2_MOUSE Oxidoreductase HTATIP2 OS=Mus musculus GN=Htatip2 PE=1 SV=3	5	22.3	26.87	1.78e-17	464150000	1	0.237279	0.827079	-0.378242	-1.38859	5649
Q8K1I3	Secreted phosphoprotein 24	Spp2	>sp|Q8K1I3|SPP24_MOUSE Secreted phosphoprotein 24 OS=Mus musculus GN=Spp2 PE=1 SV=2	5	23.6	23.136	2.3e-179	1263300000	1	0.25308	0.83251	-0.412572	-1.33403	3615
A6H584	Collagen alpha-5(VI) chain	Col6a5	>sp|A6H584|CO6A5_MOUSE Collagen alpha-5(VI) chain OS=Mus musculus GN=Col6a5 PE=1 SV=4	49	22.4	289.57	0	5958600000	1	0.303952	0.867536	0.768963	1.1784	143
Q9CQR6	Serine/threonine-protein phosphatase 6 catalytic subunit	Ppp6c	>sp|Q9CQR6|PPP6_MOUSE Serine/threonine-protein phosphatase 6 catalytic subunit OS=Mus musculus GN=Ppp6c PE=1 SV=1	11	43.9	35.159	1.37e-76	1439800000	1	0.197581	0.805592	-0.321686	-1.54351	4506
P11589;A2BIN1	Major urinary protein 2	Mup2;Mup10	>sp|P11589|MUP2_MOUSE Major urinary protein 2 OS=Mus musculus GN=Mup2 PE=1 SV=1;>tr|A2BIN1|A2BIN1_MOUSE Major urinary protein 8 OS=Mus musculus GN=Mup10 PE=2 SV=1	11	61.1	20.663	8.31e-220	501850000	2	0.283091	0.843631	0.53083	1.23897	136
Q9Z0E6	Interferon-induced guanylate-binding protein 2	Gbp2	>sp|Q9Z0E6|GBP2_MOUSE Guanylate-binding protein 1 OS=Mus musculus GN=Gbp2 PE=1 SV=1	10	22.8	66.739	1.78e-224	1944700000	1	0.233627	0.822028	0.368498	1.40171	5566
Q99J08	SEC14-like protein 2	Sec14l2	>sp|Q99J08|S14L2_MOUSE SEC14-like protein 2 OS=Mus musculus GN=Sec14l2 PE=1 SV=1	6	18.4	46.3	7.27e-42	570180000	1	0.0891176	0.739497	-0.253606	-2.23497	4222
O08915	AH receptor-interacting protein	Aip	>sp|O08915|AIP_MOUSE AH receptor-interacting protein OS=Mus musculus GN=Aip PE=1 SV=1	8	28.8	37.605	1.67e-46	1130400000	1	0.19807	0.804713	-0.320588	-1.54142	498
Q8R2Q0	Tripartite motif-containing protein 29	Trim29	>sp|Q8R2Q0|TRI29_MOUSE Tripartite motif-containing protein 29 OS=Mus musculus GN=Trim29 PE=1 SV=1	29	44	65.819	9.53e-205	22671000000	1	0.231492	0.818207	-0.363326	-1.40948	3783
Q505F5	Leucine-rich repeat-containing protein 47	Lrrc47	>sp|Q505F5|LRC47_MOUSE Leucine-rich repeat-containing protein 47 OS=Mus musculus GN=Lrrc47 PE=1 SV=1	12	25.8	63.589	3.65e-87	2203400000	1	0.171763	0.790207	-0.296914	-1.66242	2348
P40630	Transcription factor A, mitochondrial	Tfam	>sp|P40630|TFAM_MOUSE Transcription factor A, mitochondrial OS=Mus musculus GN=Tfam PE=1 SV=2	7	29.6	27.987	2.64e-15	928110000	1	0.182397	0.803775	-0.305243	-1.61134	1351
Q9R069	Basal cell adhesion molecule	Bcam	>sp|Q9R069|BCAM_MOUSE Basal cell adhesion molecule OS=Mus musculus GN=Bcam PE=1 SV=1	14	31.7	67.669	0	2867200000	1	0.251477	0.830659	-0.401553	-1.33941	5425
Q8CJG1;Q8CJF8	Protein argonaute-1	Eif2c1	>sp|Q8CJG1|AGO1_MOUSE Protein argonaute-1 OS=Mus musculus GN=Ago1 PE=1 SV=2	11	18.7	97.213	2.64e-38	121280000	2	0.191181	0.805084	0.312029	1.57142	3562
P80317;Q61390	T-complex protein 1 subunit zeta	Cct6a	>sp|P80317|TCPZ_MOUSE T-complex protein 1 subunit zeta OS=Mus musculus GN=Cct6a PE=1 SV=3	24	47.5	58.004	0	16113000000	2	0.0297732	0.755135	-0.232114	-3.30573	1900
Q9CXI5	Mesencephalic astrocyte-derived neurotrophic factor	Manf	>sp|Q9CXI5|MANF_MOUSE Mesencephalic astrocyte-derived neurotrophic factor OS=Mus musculus GN=Manf PE=1 SV=1	10	44.7	20.373	3.25e-124	8107200000	1	0.262656	0.840084	0.430343	1.30256	4625
Q99KK2	N-acylneuraminate cytidylyltransferase	Cmas	>sp|Q99KK2|NEUA_MOUSE N-acylneuraminate cytidylyltransferase OS=Mus musculus GN=Cmas PE=1 SV=2	7	19.4	48.057	1.97e-16	361740000	1	0.115391	0.73889	0.263369	2.00549	4282
P53811	Phosphatidylinositol transfer protein beta isoform	Pitpnb	>sp|P53811|PIPNB_MOUSE Phosphatidylinositol transfer protein beta isoform OS=Mus musculus GN=Pitpnb PE=1 SV=2	14	58.3	31.487	8.94e-74	1615400000	1	0.22919	0.814571	-0.356828	-1.41793	1536
P47738	Aldehyde dehydrogenase, mitochondrial	Aldh2	>sp|P47738|ALDH2_MOUSE Aldehyde dehydrogenase, mitochondrial OS=Mus musculus GN=Aldh2 PE=1 SV=1	28	58.6	56.537	0	40957000000	1	0.0977081	0.753828	-0.255667	-2.15249	1404
P62311	U6 snRNA-associated Sm-like protein LSm3	Lsm3	>sp|P62311|LSM3_MOUSE U6 snRNA-associated Sm-like protein LSm3 OS=Mus musculus GN=Lsm3 PE=1 SV=2	3	40.2	11.845	2.31e-103	1429900000	1	0.111307	0.744823	-0.261099	-2.03713	1728
Q9D6L8	Peptidyl-prolyl cis-trans isomerase-like 3	Ppil3	>sp|Q9D6L8|PPIL3_MOUSE Peptidyl-prolyl cis-trans isomerase-like 3 OS=Mus musculus GN=Ppil3 PE=1 SV=1	5	39.8	18.127	2.85e-28	335350000	1	0.242043	0.827264	-0.378002	-1.37177	4841
Q6ZPJ3	Ubiquitin-conjugating enzyme E2 O	Ube2o	>sp|Q6ZPJ3|UBE2O_MOUSE (E3-independent) E2 ubiquitin-conjugating enzyme UBE2O OS=Mus musculus GN=Ube2o PE=1 SV=3	4	4.2	140.83	5.37e-15	112440000	1	0.071258	0.725815	0.245219	2.43935	2874
Q9EPQ7	StAR-related lipid transfer protein 5	Stard5	>sp|Q9EPQ7|STAR5_MOUSE StAR-related lipid transfer protein 5 OS=Mus musculus GN=Stard5 PE=1 SV=2	3	16.9	23.922	2.79e-11	296160000	1	0.20917	0.802262	-0.328189	-1.49525	5096
Q61699	Heat shock protein 105 kDa	Hsph1	>sp|Q61699|HS105_MOUSE Heat shock protein 105 kDa OS=Mus musculus GN=Hsph1 PE=1 SV=2	14	20.2	96.406	4.96e-85	652030000	1	0.189891	0.804941	0.30831	1.57717	2558
Q3V1T4	Prolyl 3-hydroxylase 1	Lepre1	>sp|Q3V1T4|P3H1_MOUSE Prolyl 3-hydroxylase 1 OS=Mus musculus GN=P3h1 PE=1 SV=2	13	22.7	83.65	5.48e-61	726170000	1	0.105467	0.747544	0.257566	2.08465	2311
Q8BIW1	Protein prune homolog	Prune	>sp|Q8BIW1|PRUNE_MOUSE Protein prune homolog OS=Mus musculus GN=Prune PE=1 SV=1	3	11.5	50.239	1.04e-53	302430000	1	0.241757	0.82817	-0.374044	-1.37277	3171
P60122;Q05CB6	RuvB-like 1	Ruvbl1	>sp|P60122|RUVB1_MOUSE RuvB-like 1 OS=Mus musculus GN=Ruvbl1 PE=1 SV=1	15	43.2	50.213	0	4490200000	2	0.13368	0.742471	-0.27009	-1.87742	1645
Q91Y82		Klk6	>tr|Q91Y82|Q91Y82_MOUSE Kallikrein 6, isoform CRA_a OS=Mus musculus GN=Klk6 PE=1 SV=1	8	44.3	28.329	4.03e-94	2686900000	1	0.263964	0.840516	0.425236	1.29835	4082
Q8K0G5	Protein TSSC1	Tssc1	>sp|Q8K0G5|TSSC1_MOUSE Protein TSSC1 OS=Mus musculus GN=Tssc1 PE=1 SV=2	2	5.7	43.126	7.39e-07	1036900000	1	0.00932553	0.596296	-0.223247	-4.69752	3593
Q9ET01	Glycogen phosphorylase, liver form	Pygl	>sp|Q9ET01|PYGL_MOUSE Glycogen phosphorylase, liver form OS=Mus musculus GN=Pygl PE=1 SV=4	35	41.9	97.462	8.8e-223	3104500000	1	0.185588	0.805067	0.302968	1.59662	5171
Q9QZB7	Actin-related protein 10	Actr10	>sp|Q9QZB7|ARP10_MOUSE Actin-related protein 10 OS=Mus musculus GN=Actr10 PE=1 SV=2	12	38.1	46.207	1.99e-258	943090000	1	0.0822761	0.727014	-0.247628	-2.3073	5399
P97478	Ubiquinone biosynthesis protein COQ7 homolog	Coq7	>sp|P97478|COQ7_MOUSE 5-demethoxyubiquinone hydroxylase, mitochondrial OS=Mus musculus GN=Coq7 PE=1 SV=3	4	21.7	24.041	5.35e-14	386080000	1	0.145582	0.756872	-0.275684	-1.80386	1972
O55060	Thiopurine S-methyltransferase	Tpmt	>sp|O55060|TPMT_MOUSE Thiopurine S-methyltransferase OS=Mus musculus GN=Tpmt PE=1 SV=1	9	45.4	27.585	1.28e-135	325430000	1	0.189566	0.804086	0.305618	1.57862	641
P47739	Aldehyde dehydrogenase, dimeric NADP-preferring	Aldh3a1	>sp|P47739|AL3A1_MOUSE Aldehyde dehydrogenase, dimeric NADP-preferring OS=Mus musculus GN=Aldh3a1 PE=1 SV=2	22	43.5	50.48	0	27025000000	1	0.148159	0.758573	-0.276726	-1.78879	1405
Q8R2Z5	von Willebrand factor A domain-containing protein 1	Vwa1	>sp|Q8R2Z5|VWA1_MOUSE von Willebrand factor A domain-containing protein 1 OS=Mus musculus GN=Vwa1 PE=1 SV=1	7	33	44.708	1.37e-230	1136800000	1	0.245331	0.832125	-0.376982	-1.36036	3793
P36371	Antigen peptide transporter 2	Tap2	>sp|P36371|TAP2_MOUSE Antigen peptide transporter 2 OS=Mus musculus GN=Tap2 PE=1 SV=1	6	10.5	77.444	1.47e-29	178340000	1	0.259005	0.835619	0.407227	1.31443	1324
Q9D7S7	60S ribosomal protein L22-like 1	Rpl22l1	>sp|Q9D7S7|RL22L_MOUSE 60S ribosomal protein L22-like 1 OS=Mus musculus GN=Rpl22l1 PE=1 SV=1	3	39.3	14.467	1.62e-279	2377200000	1	0.218433	0.807054	-0.334791	-1.45859	4891
Q64739	Collagen alpha-2(XI) chain	Col11a2	>sp|Q64739|COBA2_MOUSE Collagen alpha-2(XI) chain OS=Mus musculus GN=Col11a2 PE=2 SV=3	11	7.2	171.53	9.35e-58	858910000	1	0.299281	0.866769	-0.60395	-1.19161	2707
P26043	Radixin	Rdx	>sp|P26043|RADI_MOUSE Radixin OS=Mus musculus GN=Rdx PE=1 SV=3	30	48.7	68.542	0	3738300000	1	0.246996	0.832117	-0.378636	-1.35463	1190
Q9D1D6	Collagen triple helix repeat-containing protein 1	Cthrc1	>sp|Q9D1D6|CTHR1_MOUSE Collagen triple helix repeat-containing protein 1 OS=Mus musculus GN=Cthrc1 PE=2 SV=2	4	14.7	26.46	4.26e-08	377400000	1	0.281911	0.843017	0.484458	1.24252	4750
Q8BND5	Sulfhydryl oxidase 1	Qsox1	>sp|Q8BND5|QSOX1_MOUSE Sulfhydryl oxidase 1 OS=Mus musculus GN=Qsox1 PE=1 SV=1	16	24.7	82.784	1.36e-77	3507700000	1	0.181254	0.80289	0.297243	1.61668	3228
Q921C5;Q8BR07	Protein bicaudal D homolog 2	Bicd2	>sp|Q921C5|BICD2_MOUSE Protein bicaudal D homolog 2 OS=Mus musculus GN=Bicd2 PE=1 SV=1	13	18.3	93.39	2.17e-62	1211600000	2	0.16241	0.786425	0.283803	1.71016	4141
Q99K41	EMILIN-1	Emilin1	>sp|Q99K41|EMIL1_MOUSE EMILIN-1 OS=Mus musculus GN=Emilin1 PE=1 SV=1	26	35.3	107.58	0	5517900000	1	0.133233	0.740357	-0.267366	-1.88031	4265
O88346;P50752	Troponin T, slow skeletal muscle	Tnnt1	>sp|O88346|TNNT1_MOUSE Troponin T, slow skeletal muscle OS=Mus musculus GN=Tnnt1 PE=2 SV=3	9	33.2	31.344	4.85e-82	2090700000	2	0.305084	0.868286	-0.650606	-1.17523	724
Q9R0Q6	Actin-related protein 2/3 complex subunit 1A	Arpc1a	>sp|Q9R0Q6|ARC1A_MOUSE Actin-related protein 2/3 complex subunit 1A OS=Mus musculus GN=Arpc1a PE=1 SV=1	8	29.2	41.626	7.83e-136	708940000	1	0.256288	0.833973	-0.391374	-1.32336	5451
Q91ZW2	GDP-fucose protein O-fucosyltransferase 1	Pofut1	>sp|Q91ZW2|OFUT1_MOUSE GDP-fucose protein O-fucosyltransferase 1 OS=Mus musculus GN=Pofut1 PE=1 SV=1	6	18.6	44.688	2.07e-56	687940000	1	0.229129	0.81567	-0.343226	-1.41816	4131
P47930	Fos-related antigen 2	Fosl2	>sp|P47930|FOSL2_MOUSE Fos-related antigen 2 OS=Mus musculus GN=Fosl2 PE=1 SV=2	2	8.9	35.298	1.85e-08	350640000	1	0.270558	0.840925	0.428308	1.27742	1420
O88441	Metaxin-2	Mtx2	>sp|O88441|MTX2_MOUSE Metaxin-2 OS=Mus musculus GN=Mtx2 PE=1 SV=1	6	36.5	29.758	3.5e-177	652770000	1	0.225314	0.813141	-0.337713	-1.43236	730
Q9Z331	Keratin, type II cytoskeletal 6B	Krt6b	>sp|Q9Z331|K2C6B_MOUSE Keratin, type II cytoskeletal 6B OS=Mus musculus GN=Krt6b PE=1 SV=3	69	70.6	60.322	0	917880000000	1	0.27026	0.84091	0.426924	1.27836	5679
P55002	Microfibrillar-associated protein 2	Mfap2	>sp|P55002|MFAP2_MOUSE Microfibrillar-associated protein 2 OS=Mus musculus GN=Mfap2 PE=2 SV=1	2	10.4	20.578	6.66e-10	3719500000	1	0.239601	0.827381	-0.357089	-1.38035	1559
P70669	Metalloendopeptidase homolog PEX	Phex	>sp|P70669|PHEX_MOUSE Metalloendopeptidase homolog PEX OS=Mus musculus GN=Phex PE=1 SV=1	5	8.7	86.418	4.25e-22	235000000	1	0.165813	0.78754	-0.281133	-1.69247	1888
A2A863	Integrin beta-4	Itgb4	>sp|A2A863|ITB4_MOUSE Integrin beta-4 OS=Mus musculus GN=Itgb4 PE=1 SV=1	36	25	201.65	0	8093000000	1	0.0668221	0.722042	-0.237846	-2.49922	95
P41245	Matrix metalloproteinase-9	Mmp9	>sp|P41245|MMP9_MOUSE Matrix metalloproteinase-9 OS=Mus musculus GN=Mmp9 PE=1 SV=2	9	13.8	80.534	8.55e-32	544380000	1	0.293491	0.858233	0.503221	1.20826	1357
Q99K30	Epidermal growth factor receptor kinase substrate 8-like protein 2	Eps8l2	>sp|Q99K30|ES8L2_MOUSE Epidermal growth factor receptor kinase substrate 8-like protein 2 OS=Mus musculus GN=Eps8l2 PE=1 SV=1	17	29.5	82.228	0	1216000000	1	0.187588	0.806904	-0.294001	-1.58752	4264
Q9JK23	Proteasome assembly chaperone 1	Psmg1	>sp|Q9JK23|PSMG1_MOUSE Proteasome assembly chaperone 1 OS=Mus musculus GN=Psmg1 PE=1 SV=1	8	28.7	33.104	1.16e-41	594830000	1	0.0660744	0.727027	-0.236585	-2.50976	5255
Q810U5	Coiled-coil domain-containing protein 50	Ccdc50	>sp|Q810U5|CCD50_MOUSE Coiled-coil domain-containing protein 50 OS=Mus musculus GN=Ccdc50 PE=1 SV=1	3	9.5	35.321	1.89e-12	280080000	1	0.217134	0.805326	0.319957	1.46364	3072
Q9ESY9	Gamma-interferon-inducible lysosomal thiol reductase	Ifi30	>sp|Q9ESY9|GILT_MOUSE Gamma-interferon-inducible lysosomal thiol reductase OS=Mus musculus GN=Ifi30 PE=1 SV=3	4	18.5	27.784	1.83e-15	291730000	1	0.184604	0.80548	0.28942	1.60113	5169
P49312;V9GXF8	Heterogeneous nuclear ribonucleoprotein A1	Hnrnpa1	>sp|P49312|ROA1_MOUSE Heterogeneous nuclear ribonucleoprotein A1 OS=Mus musculus GN=Hnrnpa1 PE=1 SV=2	20	56.6	34.196	0	26123000000	2	0.184901	0.804995	-0.289403	-1.59976	1448
Q8BG94	COMM domain-containing protein 7	Commd7	>sp|Q8BG94|COMD7_MOUSE COMM domain-containing protein 7 OS=Mus musculus GN=Commd7 PE=1 SV=1	7	51.5	22.652	8.37e-241	493250000	1	0.129896	0.739465	-0.258234	-1.90229	3099
Q9DBS1	Transmembrane protein 43	Tmem43	>sp|Q9DBS1|TMM43_MOUSE Transmembrane protein 43 OS=Mus musculus GN=Tmem43 PE=1 SV=1	17	53.5	44.783	0	7764200000	1	0.0274231	0.74029	-0.223445	-3.39422	5011
Q922B9	Sperm-specific antigen 2 homolog	Ssfa2	>sp|Q922B9|SSFA2_MOUSE Sperm-specific antigen 2 homolog OS=Mus musculus GN=Ssfa2 PE=1 SV=3	3	2.6	136.95	5.05e-05	94432000	1	0.279669	0.842849	-0.430773	-1.2493	4170
Q91V64	Isochorismatase domain-containing protein 1	Isoc1	>sp|Q91V64|ISOC1_MOUSE Isochorismatase domain-containing protein 1 OS=Mus musculus GN=Isoc1 PE=1 SV=1	12	51.5	32.032	9.42e-264	2645200000	1	0.0660708	0.728866	-0.234801	-2.50981	3982
Q8BK67	Protein RCC2	Rcc2	>sp|Q8BK67|RCC2_MOUSE Protein RCC2 OS=Mus musculus GN=Rcc2 PE=1 SV=1	18	41.2	55.983	3.3e-148	3713500000	1	0.0338402	0.728389	-0.225215	-3.17054	3192
P68037	Ubiquitin-conjugating enzyme E2 L3	Ube2l3	>sp|P68037|UB2L3_MOUSE Ubiquitin-conjugating enzyme E2 L3 OS=Mus musculus GN=Ube2l3 PE=1 SV=1	10	71.4	17.861	0	10557000000	1	0.230565	0.817539	0.331422	1.41287	1825
P70124	Serpin B5	Serpinb5	>sp|P70124|SPB5_MOUSE Serpin B5 OS=Mus musculus GN=Serpinb5 PE=1 SV=1	24	69.6	42.111	0	41862000000	1	0.218125	0.806551	-0.316938	-1.45979	1837
P20029	78 kDa glucose-regulated protein	Hspa5	>sp|P20029|GRP78_MOUSE 78 kDa glucose-regulated protein OS=Mus musculus GN=Hspa5 PE=1 SV=3	41	55.4	72.421	0	110690000000	1	0.20205	0.806812	-0.301622	-1.52457	1115
P60605	Ubiquitin-conjugating enzyme E2 G2	Ube2g2	>sp|P60605|UB2G2_MOUSE Ubiquitin-conjugating enzyme E2 G2 OS=Mus musculus GN=Ube2g2 PE=1 SV=1	3	24.2	18.566	8.34e-54	131580000	1	0.283366	0.842382	0.441752	1.23814	1652
Q91YD9	Neural Wiskott-Aldrich syndrome protein	Wasl	>sp|Q91YD9|WASL_MOUSE Neural Wiskott-Aldrich syndrome protein OS=Mus musculus GN=Wasl PE=1 SV=1	3	7.4	54.274	5.18e-06	351580000	1	0.161698	0.786524	0.273378	1.71392	4084
Q9D7P7	Chloride intracellular channel protein 3	Clic3	>sp|Q9D7P7|CLIC3_MOUSE Chloride intracellular channel protein 3 OS=Mus musculus GN=Clic3 PE=1 SV=2	13	75.9	26.845	4.43e-168	912780000	1	0.227333	0.814766	-0.326576	-1.42481	4887
Q9R0P3	S-formylglutathione hydrolase	Esd	>sp|Q9R0P3|ESTD_MOUSE S-formylglutathione hydrolase OS=Mus musculus GN=Esd PE=1 SV=1	12	57.4	31.319	0	11755000000	1	0.123505	0.744125	0.254498	1.94613	5444
P31996	Macrosialin	Cd68	>sp|P31996|CD68_MOUSE Macrosialin OS=Mus musculus GN=Cd68 PE=1 SV=1	4	23	34.817	7.79e-09	1066600000	1	0.277541	0.84298	0.418944	1.25579	1271
Q9EPJ9	ADP-ribosylation factor GTPase-activating protein 1	Arfgap1	>sp|Q9EPJ9|ARFG1_MOUSE ADP-ribosylation factor GTPase-activating protein 1 OS=Mus musculus GN=Arfgap1 PE=1 SV=2	4	12.3	45.288	4.41e-12	341700000	1	0.241772	0.827422	0.344245	1.37272	5090
P51125	Calpastatin	Cast	>sp|P51125|ICAL_MOUSE Calpastatin OS=Mus musculus GN=Cast PE=1 SV=2	27	54.9	84.921	0	16687000000	1	0.19146	0.804286	0.29125	1.57019	1483
E9Q3E1	Aldehyde dehydrogenase	Aldh3b2	>tr|E9Q3E1|E9Q3E1_MOUSE Aldehyde dehydrogenase OS=Mus musculus GN=Aldh3b2 PE=1 SV=1	16	43.6	52.982	1.48e-283	4583000000	1	0.0923129	0.742192	-0.242031	-2.2033	354
P09528	Ferritin heavy chain	Fth1	>sp|P09528|FRIH_MOUSE Ferritin heavy chain OS=Mus musculus GN=Fth1 PE=1 SV=2	17	76.4	21.066	0	78117000000	1	0.258646	0.835877	0.371594	1.3156	934
Q3U2P1	Protein transport protein Sec24A	Sec24a	>sp|Q3U2P1|SC24A_MOUSE Protein transport protein Sec24A OS=Mus musculus GN=Sec24a PE=1 SV=1	7	7.5	118.78	6.49e-22	199800000	1	0.306972	0.867452	0.558647	1.16996	2211
Q61165;Q3ZAS0	Sodium/hydrogen exchanger 1	Slc9a1	>sp|Q61165|SL9A1_MOUSE Sodium/hydrogen exchanger 1 OS=Mus musculus GN=Slc9a1 PE=1 SV=1	7	11.8	91.467	1.62e-49	199230000	2	0.160313	0.785947	-0.270703	-1.72126	2494
P97449	Aminopeptidase N	Anpep	>sp|P97449|AMPN_MOUSE Aminopeptidase N OS=Mus musculus GN=Anpep PE=1 SV=4	37	44.6	109.65	0	27798000000	1	0.0658331	0.734346	0.232969	2.51319	1965
P49138;Q9D2E1;Q922R0	MAP kinase-activated protein kinase 2	Mapkapk2	>sp|P49138|MAPK2_MOUSE MAP kinase-activated protein kinase 2 OS=Mus musculus GN=Mapkapk2 PE=1 SV=2	7	19.7	44.049	4.05e-23	530140000	3	0.144751	0.756498	-0.262213	-1.80879	1442
Q9DB34	Charged multivesicular body protein 2a	Chmp2a	>sp|Q9DB34|CHM2A_MOUSE Charged multivesicular body protein 2a OS=Mus musculus GN=Chmp2a PE=1 SV=1	7	22.5	25.134	4.48e-40	731510000	1	0.120247	0.734858	0.251314	1.96944	4974
Q61233	Plastin-2	Lcp1	>sp|Q61233|PLSL_MOUSE Plastin-2 OS=Mus musculus GN=Lcp1 PE=1 SV=4	46	86.4	70.148	0	70206000000	1	0.243729	0.828855	0.343004	1.3659	2508
Q8CIE6	Coatomer subunit alpha;Xenin;Proxenin	Copa	>sp|Q8CIE6|COPA_MOUSE Coatomer subunit alpha OS=Mus musculus GN=Copa PE=1 SV=2	42	43.3	138.43	0	12494000000	1	0.126987	0.741444	0.253513	1.92194	3548
P43275	Histone H1.1	Hist1h1a	>sp|P43275|H11_MOUSE Histone H1.1 OS=Mus musculus GN=Hist1h1a PE=1 SV=2	11	35.7	21.785	6.9e-206	16967000000	1	0.160505	0.785074	-0.269293	-1.72024	1378
B1AQ75	Keratin, type I cuticular Ha6	Krt36	>sp|B1AQ75|KRT36_MOUSE Keratin, type I cuticular Ha6 OS=Mus musculus GN=Krt36 PE=1 SV=1	33	71	52.79	0	7422300000	1	0.310121	0.868982	0.559896	1.16124	157
Q9JK92	Heat shock protein beta-8	Hspb8	>sp|Q9JK92|HSPB8_MOUSE Heat shock protein beta-8 OS=Mus musculus GN=Hspb8 PE=1 SV=1	6	36.7	21.533	1.72e-15	814940000	1	0.199771	0.804968	-0.293838	-1.53418	5262
Q8C850	Scavenger receptor class A member 3	Scara3	>sp|Q8C850|SCAR3_MOUSE Scavenger receptor class A member 3 OS=Mus musculus GN=Scara3 PE=2 SV=1	11	23.6	65.47	1.7e-72	1126000000	1	0.204215	0.808092	0.297131	1.51555	3435
Q9CQU0	Thioredoxin domain-containing protein 12	Txndc12	>sp|Q9CQU0|TXD12_MOUSE Thioredoxin domain-containing protein 12 OS=Mus musculus GN=Txndc12 PE=1 SV=1	8	68.2	19.048	1.14e-64	2578300000	1	0.236648	0.826243	0.329707	1.39084	4513
P48722	Heat shock 70 kDa protein 4L	Hspa4l	>sp|P48722|HS74L_MOUSE Heat shock 70 kDa protein 4L OS=Mus musculus GN=Hspa4l PE=1 SV=2	19	30.5	94.381	3.49e-159	1370800000	1	0.0119238	0.5825	0.215574	4.37474	1435
Q8BG07	Phospholipase D4	Pld4	>sp|Q8BG07|PLD4_MOUSE Phospholipase D4 OS=Mus musculus GN=Pld4 PE=1 SV=1	8	19.1	56.153	3.66e-69	943460000	1	0.198788	0.804323	0.29183	1.53836	3089
Q8VCM8	Nicalin	Ncln	>sp|Q8VCM8|NCLN_MOUSE Nicalin OS=Mus musculus GN=Ncln PE=1 SV=2	11	22.2	62.907	2.62e-34	1131300000	1	0.153781	0.772238	-0.263836	-1.75685	3882
Q59IW6		Abi3bp	>tr|Q59IW6|Q59IW6_MOUSE Protein Abi3bp OS=Mus musculus GN=Abi3bp PE=1 SV=1	19	20.3	129.54	0	6762700000	1	0.0846417	0.728939	0.2366	2.28155	2358
Q9R0E2	Procollagen-lysine,2-oxoglutarate 5-dioxygenase 1	Plod1	>sp|Q9R0E2|PLOD1_MOUSE Procollagen-lysine,2-oxoglutarate 5-dioxygenase 1 OS=Mus musculus GN=Plod1 PE=1 SV=1	14	23.5	83.594	2.89e-59	599930000	1	0.271283	0.842629	0.38678	1.27515	5434
Q9Z2D8	Methyl-CpG-binding domain protein 3	Mbd3	>sp|Q9Z2D8|MBD3_MOUSE Methyl-CpG-binding domain protein 3 OS=Mus musculus GN=Mbd3 PE=1 SV=1	5	17.5	32.168	2.08e-47	359890000	1	0.164025	0.786095	-0.268703	-1.70172	5646
P51859	Hepatoma-derived growth factor	Hdgf	>sp|P51859|HDGF_MOUSE Hepatoma-derived growth factor OS=Mus musculus GN=Hdgf PE=1 SV=2	18	81.9	26.268	0	16489000000	1	0.0725019	0.722292	0.231956	2.42332	1500
Q8WTY4	Anamorsin	Ciapin1	>sp|Q8WTY4|CPIN1_MOUSE Anamorsin OS=Mus musculus GN=Ciapin1 PE=1 SV=1	7	37.9	33.429	2.23e-90	703800000	1	0.30339	0.866439	-0.49302	-1.17998	3969
Q922P9	Putative oxidoreductase GLYR1	Glyr1	>sp|Q922P9|GLYR1_MOUSE Putative oxidoreductase GLYR1 OS=Mus musculus GN=Glyr1 PE=1 SV=1	5	12.8	59.715	3.04e-20	461170000	1	0.113731	0.741037	-0.245211	-2.0182	4182
P50427	Steryl-sulfatase	Sts	>sp|P50427|STS_MOUSE Steryl-sulfatase OS=Mus musculus GN=Sts PE=1 SV=1	14	24.8	66.59	3.76e-79	822220000	1	0.12358	0.743469	0.248923	1.9456	1471
Q61646	Haptoglobin;Haptoglobin alpha chain;Haptoglobin beta chain	Hp	>sp|Q61646|HPT_MOUSE Haptoglobin OS=Mus musculus GN=Hp PE=1 SV=1	23	51.9	38.752	0	19932000000	1	0.341054	0.879344	1.47407	1.07964	2553
Q8BH58	TIP41-like protein	Tiprl	>sp|Q8BH58|TIPRL_MOUSE TIP41-like protein OS=Mus musculus GN=Tiprl PE=1 SV=1	10	54.6	31.253	8.36e-57	923090000	1	0.197909	0.804597	-0.288248	-1.54211	3134
Q80XN0	D-beta-hydroxybutyrate dehydrogenase, mitochondrial	Bdh1	>sp|Q80XN0|BDH_MOUSE D-beta-hydroxybutyrate dehydrogenase, mitochondrial OS=Mus musculus GN=Bdh1 PE=1 SV=2	11	35.6	38.299	9.03e-141	1668300000	1	0.257983	0.837016	-0.35455	-1.31778	3040
Q01279;P70424;Q61527	Epidermal growth factor receptor	Egfr	>sp|Q01279|EGFR_MOUSE Epidermal growth factor receptor OS=Mus musculus GN=Egfr PE=1 SV=1	18	19	134.85	3.54e-105	1756600000	3	0.177802	0.797823	0.274534	1.63302	2020
Q923L7		Ear6	>tr|Q923L7|Q923L7_MOUSE Ear6 protein OS=Mus musculus GN=Ear6 PE=1 SV=1	5	57.4	17.357	2.81e-171	4288900000	1	0.323598	0.875026	0.661189	1.12481	4197
P54822	Adenylosuccinate lyase	Adsl	>sp|P54822|PUR8_MOUSE Adenylosuccinate lyase OS=Mus musculus GN=Adsl PE=1 SV=2	14	38	54.866	0	4278300000	1	0.130211	0.738871	-0.250834	-1.90018	1555
Q9ER00	Syntaxin-12	Stx12	>sp|Q9ER00|STX12_MOUSE Syntaxin-12 OS=Mus musculus GN=Stx12 PE=1 SV=1	9	49.3	31.195	0	2468500000	1	0.208638	0.803832	-0.29544	-1.49741	5122
Q9Z0M6	CD97 antigen	Cd97	>sp|Q9Z0M6|CD97_MOUSE CD97 antigen OS=Mus musculus GN=Cd97 PE=1 SV=2	4	6.2	90.412	1.4e-21	177700000	1	0.0199467	0.74368	0.216117	3.75002	5579
O70480	Vesicle-associated membrane protein 4	Vamp4	>sp|O70480|VAMP4_MOUSE Vesicle-associated membrane protein 4 OS=Mus musculus GN=Vamp4 PE=1 SV=1	4	36.9	16.353	5.62e-64	159310000	1	0.0109022	0.583138	-0.213223	-4.49043	697
Q9WU28	Prefoldin subunit 5	Pfdn5	>sp|Q9WU28|PFD5_MOUSE Prefoldin subunit 5 OS=Mus musculus GN=Pfdn5 PE=1 SV=1	11	83.8	17.356	0	2171900000	1	0.156962	0.779116	-0.261975	-1.73932	5502
O55242	Sigma non-opioid intracellular receptor 1	Sigmar1	>sp|O55242|SGMR1_MOUSE Sigma non-opioid intracellular receptor 1 OS=Mus musculus GN=Sigmar1 PE=1 SV=1	2	9.4	25.25	1.84e-07	380650000	1	0.113878	0.740759	0.243252	2.01707	661
Q8R0G9	Nuclear pore complex protein Nup133	Nup133	>sp|Q8R0G9|NU133_MOUSE Nuclear pore complex protein Nup133 OS=Mus musculus GN=Nup133 PE=1 SV=2	6	8.8	128.62	2.18e-221	265720000	1	0.296087	0.861759	-0.443989	-1.20076	3738
O70591	Prefoldin subunit 2	Pfdn2	>sp|O70591|PFD2_MOUSE Prefoldin subunit 2 OS=Mus musculus GN=Pfdn2 PE=1 SV=2	8	57.1	16.534	6.64e-181	3287100000	1	0.257299	0.836055	0.348325	1.32003	713
P62342	Selenoprotein T	Selt	>sp|P62342|SELT_MOUSE Selenoprotein T OS=Mus musculus GN=Selt PE=1 SV=2	4	28.7	22.31	6.58e-17	166940000	1	0.228087	0.812882	0.310651	1.42201	1737
Q68FG2		Sptbn2	>tr|Q68FG2|Q68FG2_MOUSE Protein Sptbn2 OS=Mus musculus GN=Sptbn2 PE=1 SV=1	63	33	270.92	0	4613200000	1	0.24631	0.832859	-0.331099	-1.35699	2716
Q91X96	Guanine nucleotide exchange factor MSS4	Rabif	>sp|Q91X96|MSS4_MOUSE Guanine nucleotide exchange factor MSS4 OS=Mus musculus GN=Rabif PE=1 SV=1	3	28.5	13.915	3.74e-14	1038100000	1	0.312397	0.869198	0.514843	1.15498	4068
Q9ERU9	E3 SUMO-protein ligase RanBP2;Putative peptidyl-prolyl cis-trans isomerase	Ranbp2	>sp|Q9ERU9|RBP2_MOUSE E3 SUMO-protein ligase RanBP2 OS=Mus musculus GN=Ranbp2 PE=1 SV=2	11	5.3	341.12	9.73e-48	576850000	1	0.127702	0.737972	-0.246599	-1.91707	5148
P08113	Endoplasmin	Hsp90b1	>sp|P08113|ENPL_MOUSE Endoplasmin OS=Mus musculus GN=Hsp90b1 PE=1 SV=2	49	55.7	92.475	0	58437000000	1	0.10773	0.748622	0.23926	2.06589	914
Q9CYN9	Renin receptor	Atp6ap2	>sp|Q9CYN9|RENR_MOUSE Renin receptor OS=Mus musculus GN=Atp6ap2 PE=1 SV=2	6	20.3	39.091	8.98e-15	205680000	1	0.285685	0.849376	-0.399739	-1.23121	4662
P05063	Fructose-bisphosphate aldolase C	Aldoc	>sp|P05063|ALDOC_MOUSE Fructose-bisphosphate aldolase C OS=Mus musculus GN=Aldoc PE=1 SV=4	12	40.8	39.394	1.34e-212	710130000	1	0.198888	0.803111	-0.282562	-1.53793	867
Q62095;Q61496	ATP-dependent RNA helicase DDX3Y	Ddx3y	>sp|Q62095|DDX3Y_MOUSE ATP-dependent RNA helicase DDX3Y OS=Mus musculus GN=Ddx3y PE=1 SV=2	27	39.8	73.427	0	1226400000	2	0.306627	0.868605	-0.474418	-1.17092	2600
Q9Z1R3	Apolipoprotein M	Apom	>sp|Q9Z1R3|APOM_MOUSE Apolipoprotein M OS=Mus musculus GN=Apom PE=1 SV=1	2	11.6	21.273	3.81e-06	360410000	1	0.206495	0.807382	0.287734	1.50615	5623
Q99JW5	Epithelial cell adhesion molecule	Epcam	>sp|Q99JW5|EPCAM_MOUSE Epithelial cell adhesion molecule OS=Mus musculus GN=Epcam PE=1 SV=1	4	23.5	35.019	1.27e-77	430340000	1	0.219158	0.808346	-0.297615	-1.45579	4252
Q9WV32	Actin-related protein 2/3 complex subunit 1B	Arpc1b	>sp|Q9WV32|ARC1B_MOUSE Actin-related protein 2/3 complex subunit 1B OS=Mus musculus GN=Arpc1b PE=1 SV=4	16	48.1	41.063	0	11418000000	1	0.102106	0.758295	0.23656	2.11334	5534
Q61704;CON__Q0V8M9	Inter-alpha-trypsin inhibitor heavy chain H3	Itih3	>sp|Q61704|ITIH3_MOUSE Inter-alpha-trypsin inhibitor heavy chain H3 OS=Mus musculus GN=Itih3 PE=1 SV=3	15	18.7	99.357	2.94e-192	2602800000	2	0.300666	0.866253	0.445267	1.18767	2561
Q9Z1J3	Cysteine desulfurase, mitochondrial	Nfs1	>sp|Q9Z1J3|NFS1_MOUSE Cysteine desulfurase, mitochondrial OS=Mus musculus GN=Nfs1 PE=1 SV=3	4	10.7	50.569	2.16e-13	375640000	1	0.215364	0.802886	0.293631	1.47056	5613
Q8VDJ3	Vigilin	Hdlbp	>sp|Q8VDJ3|VIGLN_MOUSE Vigilin OS=Mus musculus GN=Hdlbp PE=1 SV=1	51	45.8	141.74	0	13987000000	1	0.125587	0.745026	0.244374	1.93158	3902
Q8K124	Pleckstrin homology domain-containing family O member 2	Plekho2	>sp|Q8K124|PKHO2_MOUSE Pleckstrin homology domain-containing family O member 2 OS=Mus musculus GN=Plekho2 PE=1 SV=1	8	26.5	53.872	1.09e-124	754660000	1	0.216017	0.804373	0.293863	1.468	3602
P56565	Protein S100-A1	S100a1	>sp|P56565|S10A1_MOUSE Protein S100-A1 OS=Mus musculus GN=S100a1 PE=1 SV=2	5	43.6	10.505	0	608900000	1	0.294298	0.858884	0.419675	1.20592	1597
Q8CIG8	Protein arginine N-methyltransferase 5	Prmt5	>sp|Q8CIG8|ANM5_MOUSE Protein arginine N-methyltransferase 5 OS=Mus musculus GN=Prmt5 PE=1 SV=3	8	12.6	72.679	1.13e-19	320640000	1	0.17213	0.789399	-0.264296	-1.6606	3550
Q3UW53	Protein Niban	Fam129a	>sp|Q3UW53|NIBAN_MOUSE Protein Niban OS=Mus musculus GN=Fam129a PE=1 SV=2	31	39.7	102.65	0	7349200000	1	0.119531	0.735139	0.241423	1.97466	2295
Q8BP48	Methionine aminopeptidase 1	Metap1	>sp|Q8BP48|MAP11_MOUSE Methionine aminopeptidase 1 OS=Mus musculus GN=Metap1 PE=1 SV=1	7	25.1	43.221	4.62e-56	892660000	1	0.135466	0.743881	-0.247333	-1.86594	3236
Q924Y0	Gamma-butyrobetaine dioxygenase	Bbox1	>sp|Q924Y0|BODG_MOUSE Gamma-butyrobetaine dioxygenase OS=Mus musculus GN=Bbox1 PE=1 SV=1	4	10.6	44.698	4.8e-10	292670000	1	0.329362	0.877844	-0.610618	-1.10966	4207
Q9QXX4	Calcium-binding mitochondrial carrier protein Aralar2	Slc25a13	>sp|Q9QXX4|CMC2_MOUSE Calcium-binding mitochondrial carrier protein Aralar2 OS=Mus musculus GN=Slc25a13 PE=1 SV=1	13	23.2	74.466	9.14e-48	1300100000	1	0.178775	0.79951	-0.265485	-1.62838	5362
Q922J9	Fatty acyl-CoA reductase 1	Far1	>sp|Q922J9|FACR1_MOUSE Fatty acyl-CoA reductase 1 OS=Mus musculus GN=Far1 PE=1 SV=1	3	6.6	59.434	7.28e-07	187980000	1	0.274584	0.842839	-0.361518	-1.26489	4178
Q9D708		S100a16	>tr|Q9D708|Q9D708_MOUSE Protein S100a16 OS=Mus musculus GN=S100a16 PE=1 SV=1	7	62.9	14.324	2.16e-193	4811200000	1	0.189245	0.805427	-0.27124	-1.58006	4858
P02468;Q9R0B6	Laminin subunit gamma-1	Lamc1	>sp|P02468|LAMC1_MOUSE Laminin subunit gamma-1 OS=Mus musculus GN=Lamc1 PE=1 SV=2	44	27.4	177.3	0	17807000000	2	0.183122	0.803823	-0.267636	-1.60797	846
Q6NVF9	Cleavage and polyadenylation specificity factor subunit 6	Cpsf6	>sp|Q6NVF9|CPSF6_MOUSE Cleavage and polyadenylation specificity factor subunit 6 OS=Mus musculus GN=Cpsf6 PE=1 SV=1	9	22.5	59.152	0	1725700000	1	0.242599	0.828231	-0.314259	-1.36983	2765
P40201	Chromodomain-helicase-DNA-binding protein 1	Chd1	>sp|P40201|CHD1_MOUSE Chromodomain-helicase-DNA-binding protein 1 OS=Mus musculus GN=Chd1 PE=1 SV=3	4	2.4	196.38	1.28e-06	281660000	1	0.286845	0.854538	0.386592	1.22776	1346
P97823	Acyl-protein thioesterase 1	Lypla1	>sp|P97823|LYPA1_MOUSE Acyl-protein thioesterase 1 OS=Mus musculus GN=Lypla1 PE=1 SV=1	6	41.7	24.687	6.12e-193	1752900000	1	0.247785	0.830778	0.319719	1.35193	1986
Q62266	Cornifin-A	Sprr1a	>sp|Q62266|SPR1A_MOUSE Cornifin-A OS=Mus musculus GN=Sprr1a PE=1 SV=1	9	86.8	15.765	1.81e-203	8169500000	1	0.330236	0.877696	0.608538	1.10738	2618
Q6ZWN5	40S ribosomal protein S9	Rps9	>sp|Q6ZWN5|RS9_MOUSE 40S ribosomal protein S9 OS=Mus musculus GN=Rps9 PE=1 SV=3	16	45.9	22.591	1.69e-75	31468000000	1	0.293721	0.858314	-0.40273	-1.2076	2888
Q505B7	Protein archease	Zbtb8os	>sp|Q505B7|ARCH_MOUSE Protein archease OS=Mus musculus GN=Zbtb8os PE=1 SV=2	4	27.4	19.727	8.12e-104	488420000	1	0.261432	0.838161	0.33479	1.30652	2345
Q6PAM1	Alpha-taxilin	Txlna	>sp|Q6PAM1|TXLNA_MOUSE Alpha-taxilin OS=Mus musculus GN=Txlna PE=1 SV=1	11	22.2	62.368	1.3e-47	552690000	1	0.291587	0.857159	-0.392931	-1.21381	2810
P13597	Intercellular adhesion molecule 1	Icam1	>sp|P13597|ICAM1_MOUSE Intercellular adhesion molecule 1 OS=Mus musculus GN=Icam1 PE=1 SV=1	9	19.6	58.844	1.18e-137	1092500000	1	0.226156	0.814362	0.294308	1.4292	1012
Q91YW3	DnaJ homolog subfamily C member 3	Dnajc3	>sp|Q91YW3|DNJC3_MOUSE DnaJ homolog subfamily C member 3 OS=Mus musculus GN=Dnajc3 PE=1 SV=1	9	20.4	57.463	4.99e-50	939120000	1	0.227155	0.815482	0.294238	1.42548	4112
A2A5X5	Keratin-associated protein 16-1	Krtap16-1	>sp|A2A5X5|KR161_MOUSE Keratin-associated protein 16-1 OS=Mus musculus GN=Krtap16-1 PE=3 SV=1	3	4.8	52.02	4.76e-08	389600000	1	0.327141	0.876447	-0.543984	-1.11547	93
O35367	Keratocan	Kera	>sp|O35367|KERA_MOUSE Keratocan OS=Mus musculus GN=Kera PE=2 SV=1	14	50.7	40.403	0	19144000000	1	0.250201	0.831367	-0.316429	-1.34372	551
P32883	GTPase KRas;GTPase KRas, N-terminally processed	Kras	>sp|P32883|RASK_MOUSE GTPase KRas OS=Mus musculus GN=Kras PE=1 SV=1	8	46.6	21.656	5.26e-230	665850000	1	0.255434	0.834114	-0.322213	-1.32619	1278
P45377	Aldose reductase-related protein 2	Akr1b8	>sp|P45377|ALD2_MOUSE Aldose reductase-related protein 2 OS=Mus musculus GN=Akr1b8 PE=1 SV=2	12	44.9	36.12	1.14e-144	4718400000	1	0.193546	0.805688	0.268488	1.561	1384
Q9QZM0	Ubiquilin-2	Ubqln2	>sp|Q9QZM0|UBQL2_MOUSE Ubiquilin-2 OS=Mus musculus GN=Ubqln2 PE=1 SV=2	8	19.7	67.35	3.47e-188	918600000	1	0.225277	0.813914	-0.290513	-1.4325	5409
P26041	Moesin	Msn	>sp|P26041|MOES_MOUSE Moesin OS=Mus musculus GN=Msn PE=1 SV=3	51	66.6	67.766	0	73173000000	1	0.225419	0.812585	-0.2906	-1.43196	1189
Q62219	Transforming growth factor beta-1-induced transcript 1 protein	Tgfb1i1	>sp|Q62219|TGFI1_MOUSE Transforming growth factor beta-1-induced transcript 1 protein OS=Mus musculus GN=Tgfb1i1 PE=1 SV=2	4	8.5	50.1	4.97e-36	157310000	1	0.247958	0.828968	-0.312189	-1.35134	2612
Q9WUB4	Dynactin subunit 6	Dctn6	>sp|Q9WUB4|DCTN6_MOUSE Dynactin subunit 6 OS=Mus musculus GN=Dctn6 PE=1 SV=1	5	31.1	20.67	8.12e-43	427400000	1	0.220915	0.809668	-0.286798	-1.44903	5513
Q80ZX0		Sec24b	>tr|Q80ZX0|Q80ZX0_MOUSE Protein Sec24b OS=Mus musculus GN=Sec24b PE=1 SV=1	10	11.1	135.55	2.15e-85	630750000	1	0.273775	0.843453	-0.346085	-1.26739	3065
P31750	RAC-alpha serine/threonine-protein kinase	Akt1	>sp|P31750|AKT1_MOUSE RAC-alpha serine/threonine-protein kinase OS=Mus musculus GN=Akt1 PE=1 SV=2	7	19.2	55.707	4.65e-40	551580000	1	0.24303	0.828641	-0.305492	-1.36833	1268
Q9EPV8;E9QJZ1	Ubiquitin-like protein 5	Ubl5;Gm16381	>sp|Q9EPV8|UBL5_MOUSE Ubiquitin-like protein 5 OS=Mus musculus GN=Ubl5 PE=1 SV=1;>tr|E9QJZ1|E9QJZ1_MOUSE Protein Gm16381 OS=Mus musculus GN=Gm16381 PE=4 SV=1	2	24.7	8.5468	9.89e-07	258810000	2	0.287886	0.853217	-0.371532	-1.22468	395
P47955;E9Q3T0	60S acidic ribosomal protein P1	Rplp1	>sp|P47955|RLA1_MOUSE 60S acidic ribosomal protein P1 OS=Mus musculus GN=Rplp1 PE=1 SV=1	5	94.7	11.475	0	9339500000	2	0.130236	0.737728	0.238609	1.90002	1423
Q8WUR0	Protein C19orf12 homolog		>sp|Q8WUR0|CS012_MOUSE Protein C19orf12 homolog OS=Mus musculus PE=1 SV=1	2	12.8	15.087	1.89e-05	119500000	1	0.310113	0.869538	-0.432654	-1.16126	3970
Q9DCA2	28S ribosomal protein S11, mitochondrial	Mrps11	>sp|Q9DCA2|RT11_MOUSE 28S ribosomal protein S11, mitochondrial OS=Mus musculus GN=Mrps11 PE=1 SV=2	2	14.1	20.208	3.71e-15	189620000	1	0.201275	0.805647	0.270749	1.52782	5036
Q60994	Adiponectin	Adipoq	>sp|Q60994|ADIPO_MOUSE Adiponectin OS=Mus musculus GN=Adipoq PE=1 SV=2	6	25.5	26.809	0	13186000000	1	0.210907	0.8036	0.276998	1.48825	2467
Q80TM9	Nischarin	Nisch	>sp|Q80TM9|NISCH_MOUSE Nischarin OS=Mus musculus GN=Nisch PE=1 SV=2	6	5.2	175.01	3.64e-71	181420000	1	0.207729	0.808681	-0.274831	-1.5011	2985
Q5U452;Q99PW4	TP53-regulating kinase	2810408M09Rik;Tp53rk	>tr|Q5U452|Q5U452_MOUSE MCG14616 OS=Mus musculus GN=2810408M09Rik PE=1 SV=1;>sp|Q99PW4|PRPK_MOUSE TP53-regulating kinase OS=Mus musculus GN=Tp53rk PE=2 SV=1	4	24.2	27.435	1.1e-37	226450000	2	0.247459	0.830293	-0.308135	-1.35305	2407
Q9Z255	Ubiquitin-conjugating enzyme E2 A	Ube2a	>sp|Q9Z255|UBE2A_MOUSE Ubiquitin-conjugating enzyme E2 A OS=Mus musculus GN=Ube2a PE=1 SV=1	2	17.8	17.315	2.25e-06	138070000	1	0.208858	0.80274	-0.274544	-1.49652	5635
P62322	U6 snRNA-associated Sm-like protein LSm5	Lsm5	>sp|P62322|LSM5_MOUSE U6 snRNA-associated Sm-like protein LSm5 OS=Mus musculus GN=Lsm5 PE=3 SV=2	1	20.9	9.9374	1.77e-128	762340000	1	0.200931	0.806311	0.269489	1.52927	1733
Q9JHC0	Glutathione peroxidase 2	Gpx2	>sp|Q9JHC0|GPX2_MOUSE Glutathione peroxidase 2 OS=Mus musculus GN=Gpx2 PE=2 SV=3	8	45.3	22.008	2.42e-14	214280000	1	0.259386	0.836296	-0.319953	-1.31318	5179
Q8K2M0	39S ribosomal protein L38, mitochondrial	Mrpl38	>sp|Q8K2M0|RM38_MOUSE 39S ribosomal protein L38, mitochondrial OS=Mus musculus GN=Mrpl38 PE=1 SV=2	3	6.8	45.029	2.64e-06	224070000	1	0.258166	0.836355	-0.318005	-1.31717	3654
Q8R1Q8	Cytoplasmic dynein 1 light intermediate chain 1	Dync1li1	>sp|Q8R1Q8|DC1L1_MOUSE Cytoplasmic dynein 1 light intermediate chain 1 OS=Mus musculus GN=Dync1li1 PE=1 SV=1	16	39.2	56.614	2.97e-272	4110900000	1	0.102243	0.75608	-0.22815	-2.11214	3770
P62281	40S ribosomal protein S11	Rps11	>sp|P62281|RS11_MOUSE 40S ribosomal protein S11 OS=Mus musculus GN=Rps11 PE=1 SV=3	15	63.3	18.431	8.9e-125	20091000000	1	0.114512	0.737343	-0.231176	-2.01219	1723
Q9D832	DnaJ homolog subfamily B member 4	Dnajb4	>sp|Q9D832|DNJB4_MOUSE DnaJ homolog subfamily B member 4 OS=Mus musculus GN=Dnajb4 PE=1 SV=1	10	33.2	37.781	5.71e-64	1131600000	1	0.211107	0.801419	-0.273866	-1.48745	4903
Q8C7X2	ER membrane protein complex subunit 1	Emc1	>sp|Q8C7X2|EMC1_MOUSE ER membrane protein complex subunit 1 OS=Mus musculus GN=Emc1 PE=1 SV=1	11	15.6	111.6	2.63e-32	466880000	1	0.176542	0.794913	-0.25375	-1.63907	3434
Q9CQC9	GTP-binding protein SAR1b	Sar1b	>sp|Q9CQC9|SAR1B_MOUSE GTP-binding protein SAR1b OS=Mus musculus GN=Sar1b PE=1 SV=1	9	58.6	22.382	3e-116	1868300000	1	0.265908	0.839697	0.32321	1.29213	4461
P63028	Translationally-controlled tumor protein	Tpt1	>sp|P63028|TCTP_MOUSE Translationally-controlled tumor protein OS=Mus musculus GN=Tpt1 PE=1 SV=1	9	45.9	19.462	1.02e-239	23457000000	1	0.256233	0.835215	0.310312	1.32354	1792
Q91WE2	Protein FAM192A	Fam192a	>sp|Q91WE2|F192A_MOUSE Protein FAM192A OS=Mus musculus GN=Fam192a PE=1 SV=1	5	16.9	28.702	1.03e-80	470120000	1	0.260423	0.836044	-0.314921	-1.3098	4042
P11588;P02762;A9R9W0;P04938;A2BIM8;A2CEK7;B5X0G2;E9PVW0;L7N222	Major urinary protein 1;Major urinary protein 6;Major urinary proteins 11 and 8;Major urinary protein 17	Mup1;Mup6;Mup15;Mup8;Mup9;Mup14;Mup17;Mup13	>sp|P11588|MUP1_MOUSE Major urinary protein 1 OS=Mus musculus GN=Mup1 PE=1 SV=1;>sp|P02762|MUP6_MOUSE Major urinary protein 6 OS=Mus musculus GN=Mup6 PE=1 SV=2;>tr|A9R9W0|A9R9W0_MOUSE Major urinary protein 17 OS=Mus musculus GN=Mup15 PE=3 SV=1;>sp|P04938|M	11	63.9	20.648	0	3201400000	9	0.347717	0.876031	0.674238	1.06295	135
Q8BFZ9	Erlin-2	Erlin2	>sp|Q8BFZ9|ERLN2_MOUSE Erlin-2 OS=Mus musculus GN=Erlin2 PE=1 SV=1	15	51.2	37.872	1.4e-88	3503200000	1	0.0712275	0.727854	-0.217103	-2.43975	3087
Q9JLI8	Squamous cell carcinoma antigen recognized by T-cells 3	Sart3	>sp|Q9JLI8|SART3_MOUSE Squamous cell carcinoma antigen recognized by T-cells 3 OS=Mus musculus GN=Sart3 PE=1 SV=1	12	13.7	109.62	1.96e-96	1540700000	1	0.0362131	0.7385	-0.208474	-3.10023	5297
Q8BHC0	Lymphatic vessel endothelial hyaluronic acid receptor 1	Lyve1	>sp|Q8BHC0|LYVE1_MOUSE Lymphatic vessel endothelial hyaluronic acid receptor 1 OS=Mus musculus GN=Lyve1 PE=1 SV=1	3	9.4	34.573	5.45e-08	1213800000	1	0.323205	0.876424	0.450832	1.12585	3148
O08663	Methionine aminopeptidase 2	Metap2	>sp|O08663|MAP2_MOUSE Methionine aminopeptidase 2 OS=Mus musculus GN=Metap2 PE=1 SV=1	8	24.1	52.921	2.46e-198	2554500000	1	0.198707	0.805095	-0.261174	-1.5387	470
Q5SUF2	Luc7-like protein 3	Luc7l3	>sp|Q5SUF2|LC7L3_MOUSE Luc7-like protein 3 OS=Mus musculus GN=Luc7l3 PE=1 SV=1	6	15.5	51.45	1.36e-93	306220000	1	0.313744	0.868884	-0.405973	-1.1513	2392
Q9R0G6;CON__ENSEMBL:ENSBTAP00000006074	Cartilage oligomeric matrix protein	Comp	>sp|Q9R0G6|COMP_MOUSE Cartilage oligomeric matrix protein OS=Mus musculus GN=Comp PE=1 SV=2	25	48.1	82.341	0	24288000000	2	0.312841	0.869591	-0.402064	-1.15377	5435
Q6PD03	Serine/threonine-protein phosphatase 2A 56 kDa regulatory subunit alpha isoform	Ppp2r5a	>sp|Q6PD03|2A5A_MOUSE Serine/threonine-protein phosphatase 2A 56 kDa regulatory subunit alpha isoform OS=Mus musculus GN=Ppp2r5a PE=1 SV=1	8	20.6	56.346	3.62e-33	1116700000	1	0.238952	0.827974	-0.286041	-1.38265	2819
Q9WV98	Mitochondrial import inner membrane translocase subunit Tim9	Timm9	>sp|Q9WV98|TIM9_MOUSE Mitochondrial import inner membrane translocase subunit Tim9 OS=Mus musculus GN=Timm9 PE=1 SV=1	6	77.5	10.344	3.12e-88	1162800000	1	0.241174	0.82838	-0.287617	-1.37482	5546
Q8VDT9	39S ribosomal protein L50, mitochondrial	Mrpl50	>sp|Q8VDT9|RM50_MOUSE 39S ribosomal protein L50, mitochondrial OS=Mus musculus GN=Mrpl50 PE=1 SV=2	4	27	18.213	9.93e-11	193410000	1	0.287944	0.852161	-0.343707	-1.22451	3915
Q8BGR6	ADP-ribosylation factor-like protein 15	Arl15	>sp|Q8BGR6|ARL15_MOUSE ADP-ribosylation factor-like protein 15 OS=Mus musculus GN=Arl15 PE=1 SV=1	3	19.6	22.905	3.32e-11	121880000	1	0.0751269	0.725714	0.215738	2.3905	3115
Q6X893	Choline transporter-like protein 1	Slc44a1	>sp|Q6X893|CTL1_MOUSE Choline transporter-like protein 1 OS=Mus musculus GN=Slc44a1 PE=1 SV=3	6	12.4	73.066	1.46e-20	765100000	1	0.298902	0.867524	-0.363237	-1.19269	2870
Q3UJD6	Ubiquitin carboxyl-terminal hydrolase 19	Usp19	>sp|Q3UJD6|UBP19_MOUSE Ubiquitin carboxyl-terminal hydrolase 19 OS=Mus musculus GN=Usp19 PE=1 SV=1	3	2.8	150.55	1.3e-05	57495000	1	0.0526276	0.689878	-0.21001	-2.72659	2250
Q8BHC4	Dephospho-CoA kinase domain-containing protein	Dcakd	>sp|Q8BHC4|DCAKD_MOUSE Dephospho-CoA kinase domain-containing protein OS=Mus musculus GN=Dcakd PE=1 SV=1	8	35.1	26.476	2.82e-51	648380000	1	0.278198	0.842426	-0.325766	-1.25378	3149
Q8K198		Krtap13-1	>tr|Q8K198|Q8K198_MOUSE Keratin associated protein 13-1 OS=Mus musculus GN=Krtap13-1 PE=1 SV=1	10	99.4	18.078	0	28189000000	1	0.347573	0.876078	-0.588283	-1.06331	3607
Q3UEB3	Poly(U)-binding-splicing factor PUF60	Puf60	>sp|Q3UEB3|PUF60_MOUSE Poly(U)-binding-splicing factor PUF60 OS=Mus musculus GN=Puf60 PE=1 SV=2	13	29.8	60.248	9.18e-71	1789100000	1	0.0512986	0.709064	-0.209482	-2.75144	2230
P54227	Stathmin	Stmn1	>sp|P54227|STMN1_MOUSE Stathmin OS=Mus musculus GN=Stmn1 PE=1 SV=2	11	47	17.274	9.08e-157	4194500000	1	0.275989	0.841562	0.322007	1.26055	1544
Q8BYC6	Serine/threonine-protein kinase TAO3	Taok3	>sp|Q8BYC6|TAOK3_MOUSE Serine/threonine-protein kinase TAO3 OS=Mus musculus GN=Taok3 PE=1 SV=2	2	2.3	105.33	9.72e-05	135480000	1	0.279872	0.842581	-0.327364	-1.24869	3348
P11438	Lysosome-associated membrane glycoprotein 1	Lamp1	>sp|P11438|LAMP1_MOUSE Lysosome-associated membrane glycoprotein 1 OS=Mus musculus GN=Lamp1 PE=1 SV=2	5	15.5	43.865	9.34e-123	2140800000	1	0.237395	0.8265	0.281954	1.38818	977
Q3TGF2	Protein FAM107B	Fam107b	>sp|Q3TGF2|F107B_MOUSE Protein FAM107B OS=Mus musculus GN=Fam107b PE=1 SV=2	10	64.1	15.572	2.53e-96	788640000	1	0.287367	0.854782	0.338511	1.22622	2158
P61255	60S ribosomal protein L26	Rpl26	>sp|P61255|RL26_MOUSE 60S ribosomal protein L26 OS=Mus musculus GN=Rpl26 PE=1 SV=1	13	43.4	17.258	1.18e-41	6860500000	1	0.250547	0.831311	-0.292653	-1.34255	1679
D3Z0M9		Ddx23	>tr|D3Z0M9|D3Z0M9_MOUSE MCG18410, isoform CRA_a OS=Mus musculus GN=Ddx23 PE=1 SV=1	11	15	95.493	5.87e-28	567140000	1	0.138694	0.746717	0.231526	1.84561	293
Q8C0C7	Phenylalanine--tRNA ligase alpha subunit	Farsa	>sp|Q8C0C7|SYFA_MOUSE Phenylalanine--tRNA ligase alpha subunit OS=Mus musculus GN=Farsa PE=1 SV=1	16	47.4	57.598	0	4478500000	1	0.160776	0.784126	-0.239022	-1.7188	3374
Q80X19	Collagen alpha-1(XIV) chain	Col14a1	>sp|Q80X19|COEA1_MOUSE Collagen alpha-1(XIV) chain OS=Mus musculus GN=Col14a1 PE=1 SV=2	52	38.8	193.01	0	14775000000	1	0.336245	0.877717	0.482295	1.09187	3024
Q99M71	Mammalian ependymin-related protein 1	Epdr1	>sp|Q99M71|EPDR1_MOUSE Mammalian ependymin-related protein 1 OS=Mus musculus GN=Epdr1 PE=1 SV=1	7	34.4	25.485	3.25e-43	995260000	1	0.141913	0.746231	0.231856	1.82583	4342
Q80XC2	tRNA (adenine(58)-N(1))-methyltransferase catalytic subunit TRMT61A	Trmt61a	>sp|Q80XC2|TRM61_MOUSE tRNA (adenine(58)-N(1))-methyltransferase catalytic subunit TRMT61A OS=Mus musculus GN=Trmt61a PE=1 SV=1	4	18.3	31.639	7.28e-39	386830000	1	0.291951	0.856787	-0.341717	-1.21275	3035
Q64511	DNA topoisomerase 2-beta	Top2b	>sp|Q64511|TOP2B_MOUSE DNA topoisomerase 2-beta OS=Mus musculus GN=Top2b PE=1 SV=2	26	19.4	181.91	1.2e-200	3688800000	1	0.0297105	0.758803	0.203535	3.30798	2690
Q9D880	Mitochondrial import inner membrane translocase subunit TIM50	Timm50	>sp|Q9D880|TIM50_MOUSE Mitochondrial import inner membrane translocase subunit TIM50 OS=Mus musculus GN=Timm50 PE=1 SV=1	7	26.3	39.776	4.04e-127	1054900000	1	0.100286	0.751088	-0.219608	-2.12931	4906
Q9DBR7	Protein phosphatase 1 regulatory subunit 12A	Ppp1r12a	>sp|Q9DBR7|MYPT1_MOUSE Protein phosphatase 1 regulatory subunit 12A OS=Mus musculus GN=Ppp1r12a PE=1 SV=2	14	15.6	114.99	2.42e-241	1825300000	1	0.173609	0.794215	-0.243198	-1.65332	5010
Q9D6J5	NADH dehydrogenase [ubiquinone] 1 beta subcomplex subunit 8, mitochondrial	Ndufb8	>sp|Q9D6J5|NDUB8_MOUSE NADH dehydrogenase [ubiquinone] 1 beta subcomplex subunit 8, mitochondrial OS=Mus musculus GN=Ndufb8 PE=1 SV=1	5	28.5	21.876	2.59e-32	1013800000	1	0.132643	0.741216	-0.227865	-1.88415	4835
Q91UZ1		Plcb4	>tr|Q91UZ1|Q91UZ1_MOUSE Phosphoinositide phospholipase C OS=Mus musculus GN=Plcb4 PE=1 SV=1	4	4.3	134.53	5.72e-08	39501000	1	0.332087	0.877453	-0.448992	-1.10258	3971
P08032	Spectrin alpha chain, erythrocytic 1	Spta1	>sp|P08032|SPTA1_MOUSE Spectrin alpha chain, erythrocytic 1 OS=Mus musculus GN=Spta1 PE=1 SV=3	38	20.4	279.86	0	1890100000	1	0.187173	0.805741	0.248085	1.5894	909
Q8K183	Pyridoxal kinase	Pdxk	>sp|Q8K183|PDXK_MOUSE Pyridoxal kinase OS=Mus musculus GN=Pdxk PE=1 SV=1	11	37.5	35.015	0	6986800000	1	0.264803	0.84006	0.301421	1.29566	3605
P82349	Beta-sarcoglycan	Sgcb	>sp|P82349|SGCB_MOUSE Beta-sarcoglycan OS=Mus musculus GN=Sgcb PE=1 SV=1	4	21.6	34.872	4.45e-23	291440000	1	0.105812	0.747645	-0.219611	-2.08176	1907
Q61595	Kinectin	Ktn1	>sp|Q61595|KTN1_MOUSE Kinectin OS=Mus musculus GN=Ktn1 PE=1 SV=1	13	15.5	152.59	3.18e-157	763440000	1	0.0342807	0.736045	-0.203284	-3.15706	2549
P23780	Beta-galactosidase	Glb1	>sp|P23780|BGAL_MOUSE Beta-galactosidase OS=Mus musculus GN=Glb1 PE=1 SV=1	4	7.1	73.12	1.3e-34	255610000	1	0.342438	0.87815	0.498769	1.07615	1162
Q8VE70	Programmed cell death protein 10	Pdcd10	>sp|Q8VE70|PDC10_MOUSE Programmed cell death protein 10 OS=Mus musculus GN=Pdcd10 PE=1 SV=1	11	49.5	24.715	2.94e-159	2128700000	1	0.0671143	0.720888	-0.210143	-2.49514	3927
P28660	Nck-associated protein 1	Nckap1	>sp|P28660|NCKP1_MOUSE Nck-associated protein 1 OS=Mus musculus GN=Nckap1 PE=1 SV=2	24	26	128.78	1.7e-90	1712200000	1	0.0324505	0.728929	-0.202536	-3.21447	1231
O08796	Eukaryotic elongation factor 2 kinase	Eef2k	>sp|O08796|EF2K_MOUSE Eukaryotic elongation factor 2 kinase OS=Mus musculus GN=Eef2k PE=1 SV=1	2	3.6	81.738	3.56e-07	418240000	1	0.327613	0.875147	0.419414	1.11423	487
Q8BP47	Asparagine--tRNA ligase, cytoplasmic	Nars	>sp|Q8BP47|SYNC_MOUSE Asparagine--tRNA ligase, cytoplasmic OS=Mus musculus GN=Nars PE=1 SV=2	21	38.3	64.279	0	3797400000	1	0.245651	0.831565	-0.280851	-1.35925	3235
P62818;D3YUT9	Protein S100-A3	S100a3	>sp|P62818|S10A3_MOUSE Protein S100-A3 OS=Mus musculus GN=S100a3 PE=2 SV=1	10	79.2	11.747	0	3754900000	2	0.358683	0.876925	-0.649401	-1.03609	1757
Q9QZ47	Troponin T, fast skeletal muscle	Tnnt3	>sp|Q9QZ47|TNNT3_MOUSE Troponin T, fast skeletal muscle OS=Mus musculus GN=Tnnt3 PE=1 SV=3	18	39.7	32.24	0	133360000000	1	0.297738	0.865716	-0.342135	-1.19602	5393
Q60749	KH domain-containing, RNA-binding, signal transduction-associated protein 1	Khdrbs1	>sp|Q60749|KHDR1_MOUSE KH domain-containing, RNA-binding, signal transduction-associated protein 1 OS=Mus musculus GN=Khdrbs1 PE=1 SV=2	6	21.4	48.37	2.6e-39	2143200000	1	0.298002	0.866475	0.342024	1.19527	2435
Q9EQI8	39S ribosomal protein L46, mitochondrial	Mrpl46	>sp|Q9EQI8|RM46_MOUSE 39S ribosomal protein L46, mitochondrial OS=Mus musculus GN=Mrpl46 PE=1 SV=1	5	21.9	32.131	1.95e-38	214840000	1	0.212559	0.802496	-0.257828	-1.48165	5112
Q9CZH3;S4R185	Proteasome assembly chaperone 3	Psmg3	>sp|Q9CZH3|PSMG3_MOUSE Proteasome assembly chaperone 3 OS=Mus musculus GN=Psmg3 PE=1 SV=1	5	58.2	13.331	1.54e-15	248810000	2	0.108068	0.746785	0.218853	2.06313	4685
P15508	Spectrin beta chain, erythrocytic	Sptb	>sp|P15508|SPTB1_MOUSE Spectrin beta chain, erythrocytic OS=Mus musculus GN=Sptb PE=1 SV=4	41	25.1	245.25	0	1894700000	1	0.22442	0.813041	0.264349	1.43572	1046
P63030	Mitochondrial pyruvate carrier 1	Mpc1	>sp|P63030|MPC1_MOUSE Mitochondrial pyruvate carrier 1 OS=Mus musculus GN=Mpc1 PE=1 SV=1	2	14.7	12.454	8.51e-05	542450000	1	0.363069	0.87907	-0.706732	-1.02556	1793
Q9WUZ9	Ectonucleoside triphosphate diphosphohydrolase 5	Entpd5	>sp|Q9WUZ9|ENTP5_MOUSE Ectonucleoside triphosphate diphosphohydrolase 5 OS=Mus musculus GN=Entpd5 PE=1 SV=1	6	15.2	47.101	1.54e-30	410410000	1	0.222829	0.810195	-0.263137	-1.44174	5530
Q9WVC3	Caveolin-2	Cav2	>sp|Q9WVC3|CAV2_MOUSE Caveolin-2 OS=Mus musculus GN=Cav2 PE=1 SV=1	5	54.9	18.227	6.44e-69	1713700000	1	0.319623	0.873431	-0.387446	-1.13541	5553
Q8BK64	Activator of 90 kDa heat shock protein ATPase homolog 1	Ahsa1	>sp|Q8BK64|AHSA1_MOUSE Activator of 90 kDa heat shock protein ATPase homolog 1 OS=Mus musculus GN=Ahsa1 PE=1 SV=2	11	40.5	38.117	2.71e-219	2914300000	1	0.178629	0.800888	-0.240955	-1.62907	3191
Q9EQS3	C-Myc-binding protein	Mycbp	>sp|Q9EQS3|MYCBP_MOUSE C-Myc-binding protein OS=Mus musculus GN=Mycbp PE=1 SV=5	6	71.8	11.97	1.17e-66	1649300000	1	0.103554	0.752768	0.217098	2.10085	5118
P12382	6-phosphofructokinase, liver type	Pfkl	>sp|P12382|PFKAL_MOUSE ATP-dependent 6-phosphofructokinase, liver type OS=Mus musculus GN=Pfkl PE=1 SV=4	19	32.7	85.359	1.44e-224	2294200000	1	0.0672364	0.719752	-0.208577	-2.49344	1000
Q8VE99	Coiled-coil domain-containing protein 115	Ccdc115	>sp|Q8VE99|CC115_MOUSE Coiled-coil domain-containing protein 115 OS=Mus musculus GN=Ccdc115 PE=1 SV=1	7	47.2	19.742	1.06e-21	320230000	1	0.332371	0.876093	-0.427925	-1.10184	3934
P62843	40S ribosomal protein S15	Rps15	>sp|P62843|RS15_MOUSE 40S ribosomal protein S15 OS=Mus musculus GN=Rps15 PE=1 SV=2	5	55.9	17.04	0	6139400000	1	0.264844	0.839536	-0.294464	-1.29553	1762
P62889	60S ribosomal protein L30	Rpl30	>sp|P62889|RL30_MOUSE 60S ribosomal protein L30 OS=Mus musculus GN=Rpl30 PE=1 SV=2	7	66.1	12.784	1.72e-207	6795200000	1	0.213294	0.803087	-0.256187	-1.47873	1772
Q8BSL7	ADP-ribosylation factor 2	Arf2	>sp|Q8BSL7|ARF2_MOUSE ADP-ribosylation factor 2 OS=Mus musculus GN=Arf2 PE=1 SV=2	13	65.2	20.746	0	562070000	1	0.36773	0.881098	0.771818	1.01448	3259
Q8VHY0	Chondroitin sulfate proteoglycan 4	Cspg4	>sp|Q8VHY0|CSPG4_MOUSE Chondroitin sulfate proteoglycan 4 OS=Mus musculus GN=Cspg4 PE=1 SV=3	30	18.2	252.31	0	1908100000	1	0.111718	0.739791	-0.218056	-2.03388	3961
P11152	Lipoprotein lipase	Lpl	>sp|P11152|LIPL_MOUSE Lipoprotein lipase OS=Mus musculus GN=Lpl PE=1 SV=3	3	11.2	53.109	5.13e-19	183040000	1	0.31827	0.872676	-0.375771	-1.13904	972
P97379	Ras GTPase-activating protein-binding protein 2	G3bp2	>sp|P97379|G3BP2_MOUSE Ras GTPase-activating protein-binding protein 2 OS=Mus musculus GN=G3bp2 PE=1 SV=2	7	17.2	54.087	2.74e-101	316650000	1	0.323216	0.875809	0.388175	1.12582	1952
Q9JHF7	Hematopoietic prostaglandin D synthase	Hpgds	>sp|Q9JHF7|HPGDS_MOUSE Hematopoietic prostaglandin D synthase OS=Mus musculus GN=Hpgds PE=1 SV=3	3	19.1	23.227	6.49e-10	273410000	1	0.32272	0.875503	0.385836	1.12714	5181
Q9Z2Z9	Glutamine--fructose-6-phosphate aminotransferase [isomerizing] 2	Gfpt2	>sp|Q9Z2Z9|GFPT2_MOUSE Glutamine--fructose-6-phosphate aminotransferase [isomerizing] 2 OS=Mus musculus GN=Gfpt2 PE=1 SV=3	15	28.7	77.008	1.71e-145	1858300000	1	0.153046	0.768212	-0.22934	-1.76095	5674
D3YXK2	Scaffold attachment factor B1	Safb	>sp|D3YXK2|SAFB1_MOUSE Scaffold attachment factor B1 OS=Mus musculus GN=Safb PE=1 SV=2	14	18.8	105.1	3.72e-124	3134700000	1	0.164141	0.78549	0.23251	1.70111	289
O08992	Syntenin-1	Sdcbp	>sp|O08992|SDCB1_MOUSE Syntenin-1 OS=Mus musculus GN=Sdcbp PE=1 SV=1	3	13.4	32.379	7.44e-25	315670000	1	0.355186	0.875681	0.541782	1.04458	502
Q9JHS4	ATP-dependent Clp protease ATP-binding subunit clpX-like, mitochondrial	Clpx	>sp|Q9JHS4|CLPX_MOUSE ATP-dependent Clp protease ATP-binding subunit clpX-like, mitochondrial OS=Mus musculus GN=Clpx PE=1 SV=2	5	9.6	69.228	7.68e-16	357910000	1	0.2079	0.807353	-0.250661	-1.50041	5195
E9PYG6		Rasa1	>tr|E9PYG6|E9PYG6_MOUSE Protein Rasa1 OS=Mus musculus GN=Rasa1 PE=1 SV=1	7	9.2	115.43	1.31e-31	256310000	1	0.276095	0.84125	-0.301023	-1.26023	328
Q9R0M6	Ras-related protein Rab-9A	Rab9a	>sp|Q9R0M6|RAB9A_MOUSE Ras-related protein Rab-9A OS=Mus musculus GN=Rab9a PE=1 SV=1	4	26.9	22.909	2.1e-87	454580000	1	0.368415	0.881098	-0.723789	-1.01286	5442
Q91VN4	Coiled-coil-helix-coiled-coil-helix domain-containing protein 6, mitochondrial	Chchd6	>sp|Q91VN4|MIC25_MOUSE MICOS complex subunit Mic25 OS=Mus musculus GN=Chchd6 PE=1 SV=2	5	22.7	29.852	1.32e-27	321290000	1	0.225893	0.813598	-0.259964	-1.43019	4008
Q99LJ0	CTTNBP2 N-terminal-like protein	Cttnbp2nl	>sp|Q99LJ0|CT2NL_MOUSE CTTNBP2 N-terminal-like protein OS=Mus musculus GN=Cttnbp2nl PE=1 SV=1	6	8.5	69.84	3.74e-11	380130000	1	0.267167	0.840835	-0.29011	-1.28812	4323
P62264	40S ribosomal protein S14	Rps14	>sp|P62264|RS14_MOUSE 40S ribosomal protein S14 OS=Mus musculus GN=Rps14 PE=1 SV=3	9	41.7	16.273	1.06e-279	18821000000	1	0.115124	0.738315	-0.216369	-2.00752	1720
O08600	Endonuclease G, mitochondrial	Endog	>sp|O08600|NUCG_MOUSE Endonuclease G, mitochondrial OS=Mus musculus GN=Endog PE=1 SV=1	6	25.2	32.19	3.81e-16	179270000	1	0.229157	0.814906	-0.259769	-1.41805	465
Q9CQF0	39S ribosomal protein L11, mitochondrial	Mrpl11	>sp|Q9CQF0|RM11_MOUSE 39S ribosomal protein L11, mitochondrial OS=Mus musculus GN=Mrpl11 PE=1 SV=1	4	21.9	20.68	1.5e-51	136170000	1	0.352812	0.87515	-0.497819	-1.05038	4469
Q8K426		Retnlg	>tr|Q8K426|Q8K426_MOUSE Myeloid cysteine-rich protein OS=Mus musculus GN=Retnlg PE=1 SV=1	4	40.2	12.535	2.77e-43	913200000	1	0.362633	0.878459	0.584515	1.0266	3689
Q6A4J8	Ubiquitin carboxyl-terminal hydrolase 7	Usp7	>sp|Q6A4J8|UBP7_MOUSE Ubiquitin carboxyl-terminal hydrolase 7 OS=Mus musculus GN=Usp7 PE=1 SV=1	19	23.6	128.47	4.36e-158	1142700000	1	0.0769152	0.71398	-0.207022	-2.36887	2735
Q8R138	Transmembrane protein 119	Tmem119	>sp|Q8R138|TM119_MOUSE Transmembrane protein 119 OS=Mus musculus GN=Tmem119 PE=1 SV=1	2	12.9	29.4	2.86e-51	323070000	1	0.349184	0.874137	0.472259	1.05932	3750
Q921M7	Protein FAM49B	Fam49b	>sp|Q921M7|FA49B_MOUSE Protein FAM49B OS=Mus musculus GN=Fam49b PE=1 SV=1	13	51.9	36.776	0	3144600000	1	0.264963	0.839233	0.285248	1.29515	4158
Q8VHD8	Hornerin	Hrnr	>sp|Q8VHD8|HORN_MOUSE Hornerin OS=Mus musculus GN=Hrnr PE=2 SV=1	18	29	247.58	0	26351000000	1	0.347437	0.876426	-0.461991	-1.06365	3951
Q8CE08	Prostatic acid phosphatase	Acpp	>sp|Q8CE08|PPAP_MOUSE Prostatic acid phosphatase OS=Mus musculus GN=Acpp PE=2 SV=1	7	19.9	43.717	3.21e-46	1308400000	1	0.341182	0.879134	-0.430607	-1.07932	3470
Q2UY11	Collagen alpha-1(XXVIII) chain	Col28a1	>sp|Q2UY11|COSA1_MOUSE Collagen alpha-1(XXVIII) chain OS=Mus musculus GN=Col28a1 PE=2 SV=1	14	13.7	118.75	4.41e-156	2073900000	1	0.137984	0.745724	-0.221495	-1.85004	2133
O35643	AP-1 complex subunit beta-1	Ap1b1	>sp|O35643|AP1B1_MOUSE AP-1 complex subunit beta-1 OS=Mus musculus GN=Ap1b1 PE=1 SV=2	40	51.6	103.93	0	9133900000	1	0.18862	0.806305	0.238601	1.58286	576
Q99M73	Keratin, type II cuticular Hb4	Krt84	>sp|Q99M73|KRT84_MOUSE Keratin, type II cuticular Hb4 OS=Mus musculus GN=Krt84 PE=2 SV=2	33	56.6	64.982	0	8309700000	1	0.360987	0.878586	0.554366	1.03054	4343
P35550	rRNA 2-O-methyltransferase fibrillarin	Fbl	>sp|P35550|FBRL_MOUSE rRNA 2-O-methyltransferase fibrillarin OS=Mus musculus GN=Fbl PE=1 SV=2	16	56.6	34.306	3.15e-167	6074100000	1	0.146288	0.75995	-0.223567	-1.79971	1312
Q9CWZ3;A0A0N4SUH6	RNA-binding protein 8A	Rbm8a	>sp|Q9CWZ3|RBM8A_MOUSE RNA-binding protein 8A OS=Mus musculus GN=Rbm8a PE=1 SV=3;>tr|A0A0N4SUH6|A0A0N4SUH6_MOUSE RNA-binding protein 8A OS=Mus musculus GN=Rbm8a2 PE=3 SV=1	6	42	19.888	1.6e-159	2999100000	2	0.109412	0.743111	0.213441	2.05224	4609
Q62383	Transcription elongation factor SPT6	Supt6h	>sp|Q62383|SPT6H_MOUSE Transcription elongation factor SPT6 OS=Mus musculus GN=Supt6h PE=1 SV=2	7	5.3	199.08	2.59e-35	147750000	1	0.165936	0.787796	0.228708	1.69183	2629
Q8BGU5;D3YUJ3	Cyclin-Y	Ccny	>sp|Q8BGU5|CCNY_MOUSE Cyclin-Y OS=Mus musculus GN=Ccny PE=1 SV=1	4	16.7	39.394	6.3e-15	124870000	2	0.191137	0.805771	-0.237914	-1.57162	3122
Q810A3	Tetratricopeptide repeat protein 9C	Ttc9c	>sp|Q810A3|TTC9C_MOUSE Tetratricopeptide repeat protein 9C OS=Mus musculus GN=Ttc9c PE=1 SV=1	3	24	19.997	1.16e-15	202740000	1	0.00805608	0.561083	-0.191465	-4.89791	3066
Q60790	Ras GTPase-activating protein 3	Rasa3	>sp|Q60790|RASA3_MOUSE Ras GTPase-activating protein 3 OS=Mus musculus GN=Rasa3 PE=1 SV=2	8	11	95.986	9.76e-45	162570000	1	0.123637	0.742606	0.215436	1.9452	2442
P28650	Adenylosuccinate synthetase isozyme 1	Adssl1	>sp|P28650|PURA1_MOUSE Adenylosuccinate synthetase isozyme 1 OS=Mus musculus GN=Adssl1 PE=1 SV=2	20	54.3	50.254	1.31e-272	6985900000	1	0.278005	0.842839	-0.291921	-1.25437	1225
P0C0A3	Charged multivesicular body protein 6	Chmp6	>sp|P0C0A3|CHMP6_MOUSE Charged multivesicular body protein 6 OS=Mus musculus GN=Chmp6 PE=1 SV=2	2	12.5	23.415	1.33e-76	1200800000	1	0.287709	0.853715	0.302471	1.2252	942
O35250	Exocyst complex component 7	Exoc7	>sp|O35250|EXOC7_MOUSE Exocyst complex component 7 OS=Mus musculus GN=Exoc7 PE=1 SV=2	6	11	79.959	1.41e-19	356910000	1	0.312564	0.869122	-0.337442	-1.15453	541
F8VQC1	Signal recognition particle subunit SRP72	Srp72	>tr|F8VQC1|F8VQC1_MOUSE Signal recognition particle subunit SRP72 OS=Mus musculus GN=Srp72 PE=1 SV=1	10	21	74.656	1.51e-151	1077000000	1	0.140125	0.744127	-0.219127	-1.83675	411
Q61823	Programmed cell death protein 4	Pdcd4	>sp|Q61823|PDCD4_MOUSE Programmed cell death protein 4 OS=Mus musculus GN=Pdcd4 PE=1 SV=1	6	19.6	51.702	2.28e-29	1014400000	1	0.301008	0.865899	-0.317873	-1.18671	2576
O35292	Eosinophil cationic-type ribonuclease 5	Ear5	>sp|O35292|RNS2B_MOUSE Ribonuclease 2B OS=Mus musculus GN=Rnase2b PE=1 SV=2	8	36.8	17.513	3.83e-92	5420800000	1	0.346596	0.87395	0.430532	1.06574	543
Q8C0L6	Peroxisomal N(1)-acetyl-spermine/spermidine oxidase	Paox	>sp|Q8C0L6|PAOX_MOUSE Peroxisomal N(1)-acetyl-spermine/spermidine oxidase OS=Mus musculus GN=Paox PE=1 SV=3	8	19.8	55.446	3.14e-24	592950000	1	0.201064	0.805704	0.239812	1.52871	3381
P14576	Signal recognition particle 54 kDa protein	Srp54	>sp|P14576|SRP54_MOUSE Signal recognition particle 54 kDa protein OS=Mus musculus GN=Srp54 PE=1 SV=2	8	18.3	55.72	1.21e-68	3314700000	1	0.0666038	0.727142	-0.202016	-2.50228	1029
Q5FWK3	Rho GTPase-activating protein 1	Arhgap1	>sp|Q5FWK3|RHG01_MOUSE Rho GTPase-activating protein 1 OS=Mus musculus GN=Arhgap1 PE=1 SV=1	20	57.6	50.41	0	7502700000	1	0.139304	0.745776	-0.218413	-1.84182	2369
Q9ERG2	Striatin-3	Strn3	>sp|Q9ERG2|STRN3_MOUSE Striatin-3 OS=Mus musculus GN=Strn3 PE=1 SV=1	5	8.5	87.149	2.27e-28	344120000	1	0.202172	0.806339	0.239758	1.52406	5138
P07356;REV__Q8BND4	Annexin A2	Anxa2	>sp|P07356|ANXA2_MOUSE Annexin A2 OS=Mus musculus GN=Anxa2 PE=1 SV=2	40	81.1	38.676	0	315120000000	2	0.0976191	0.756522	-0.208119	-2.1533	898
Q3SXD3	HD domain-containing protein 2	Hddc2	>sp|Q3SXD3|HDDC2_MOUSE HD domain-containing protein 2 OS=Mus musculus GN=Hddc2 PE=1 SV=1	6	33.7	22.753	7.42e-35	372960000	1	0.319569	0.873894	0.346279	1.13555	2141
P62874;Q61011	Guanine nucleotide-binding protein G(I)/G(S)/G(T) subunit beta-1	Gnb1	>sp|P62874|GBB1_MOUSE Guanine nucleotide-binding protein G(I)/G(S)/G(T) subunit beta-1 OS=Mus musculus GN=Gnb1 PE=1 SV=3	13	46.8	37.377	0	3486500000	2	0.226516	0.814811	-0.250758	-1.42786	1768
Q9CQN3	Mitochondrial import receptor subunit TOM6 homolog	Tomm6	>sp|Q9CQN3|TOM6_MOUSE Mitochondrial import receptor subunit TOM6 homolog OS=Mus musculus GN=Tomm6 PE=3 SV=1	2	31.1	7.8648	6.06e-08	77055000	1	0.372712	0.88086	-0.622008	-1.00277	4497
P26262	Plasma kallikrein;Plasma kallikrein heavy chain;Plasma kallikrein light chain	Klkb1	>sp|P26262|KLKB1_MOUSE Plasma kallikrein OS=Mus musculus GN=Klkb1 PE=1 SV=2	9	18.7	71.382	6.79e-35	438340000	1	0.344498	0.875929	0.410021	1.07098	1192
P97929	Breast cancer type 2 susceptibility protein homolog	Brca2	>sp|P97929|BRCA2_MOUSE Breast cancer type 2 susceptibility protein homolog OS=Mus musculus GN=Brca2 PE=1 SV=2	3	0.8	370.66	1.78e-05	1014900000	1	0.365207	0.880706	-0.525472	-1.02046	1994
P04370	Myelin basic protein	Mbp	>sp|P04370|MBP_MOUSE Myelin basic protein OS=Mus musculus GN=Mbp PE=1 SV=2	7	21.2	27.167	0	49477000000	1	0.288465	0.851926	0.296989	1.22297	860
D3Z2H9		Tpm3-rs7	>tr|D3Z2H9|D3Z2H9_MOUSE Protein Tpm3-rs7 OS=Mus musculus GN=Tpm3-rs7 PE=3 SV=1	36	73.4	28.991	0	49724000000	1	0.326404	0.875986	0.356136	1.1174	295
Q62000	Mimecan	Ogn	>sp|Q62000|MIME_MOUSE Mimecan OS=Mus musculus GN=Ogn PE=1 SV=1	17	47.7	34.012	0	59113000000	1	0.306859	0.867839	-0.32003	-1.17027	2589
O35129	Prohibitin-2	Phb2	>sp|O35129|PHB2_MOUSE Prohibitin-2 OS=Mus musculus GN=Phb2 PE=1 SV=1	15	57.5	33.296	1.76e-286	12336000000	1	0.317571	0.871656	-0.337644	-1.14092	528
Q9QXK7	Cleavage and polyadenylation specificity factor subunit 3	Cpsf3	>sp|Q9QXK7|CPSF3_MOUSE Cleavage and polyadenylation specificity factor subunit 3 OS=Mus musculus GN=Cpsf3 PE=1 SV=2	4	9.2	77.504	1.24e-08	175530000	1	0.357023	0.876331	-0.463645	-1.04011	5355
P08226	Apolipoprotein E	Apoe	>sp|P08226|APOE_MOUSE Apolipoprotein E OS=Mus musculus GN=Apoe PE=1 SV=2	17	47.9	35.866	0	20842000000	1	0.116521	0.736475	0.210391	1.99696	918
P06800	Receptor-type tyrosine-protein phosphatase C	Ptprc	>sp|P06800|PTPRC_MOUSE Receptor-type tyrosine-protein phosphatase C OS=Mus musculus GN=Ptprc PE=1 SV=3	12	12.6	144.6	3.55e-87	1172900000	1	0.191518	0.804022	0.232386	1.56993	890
Q9D6Y9	1,4-alpha-glucan-branching enzyme	Gbe1	>sp|Q9D6Y9|GLGB_MOUSE 1,4-alpha-glucan-branching enzyme OS=Mus musculus GN=Gbe1 PE=1 SV=1	12	19.2	80.363	1.42e-39	1213300000	1	0.163502	0.785449	-0.222703	-1.70444	4853
Q91WK1	SPRY domain-containing protein 4	Spryd4	>sp|Q91WK1|SPRY4_MOUSE SPRY domain-containing protein 4 OS=Mus musculus GN=Spryd4 PE=1 SV=1	7	39.6	23.275	5.67e-17	491500000	1	0.349385	0.873371	-0.418976	-1.05882	4047
Q9D7M8	DNA-directed RNA polymerase II subunit RPB4	Polr2d	>sp|Q9D7M8|RPB4_MOUSE DNA-directed RNA polymerase II subunit RPB4 OS=Mus musculus GN=Polr2d PE=1 SV=2	4	41.5	16.311	8.97e-26	132060000	1	0.0513915	0.703792	0.196842	2.74968	4882
P22437	Prostaglandin G/H synthase 1	Ptgs1	>sp|P22437|PGH1_MOUSE Prostaglandin G/H synthase 1 OS=Mus musculus GN=Ptgs1 PE=1 SV=1	8	19.9	69.042	1.4e-181	855560000	1	0.295457	0.86141	-0.300095	-1.20258	1147
Q8K4Z5	Splicing factor 3A subunit 1	Sf3a1	>sp|Q8K4Z5|SF3A1_MOUSE Splicing factor 3A subunit 1 OS=Mus musculus GN=Sf3a1 PE=1 SV=1	28	40.2	88.544	5.63e-303	3624200000	1	0.161879	0.785311	-0.221429	-1.71296	3708
Q8CGR5	Kallikrein-14	Klk14	>sp|Q8CGR5|KLK14_MOUSE Kallikrein-14 OS=Mus musculus GN=Klk14 PE=2 SV=1	5	22	27.016	1.79e-41	245860000	1	0.371434	0.883084	0.55036	1.00576	3508
P97370	Sodium/potassium-transporting ATPase subunit beta-3	Atp1b3	>sp|P97370|AT1B3_MOUSE Sodium/potassium-transporting ATPase subunit beta-3 OS=Mus musculus GN=Atp1b3 PE=1 SV=1	8	30.6	31.775	9.59e-105	3051900000	1	0.282572	0.843221	-0.285124	-1.24053	1947
Q09PK2	Retroviral-like aspartic protease 1	Asprv1	>sp|Q09PK2|APRV1_MOUSE Retroviral-like aspartic protease 1 OS=Mus musculus GN=Asprv1 PE=1 SV=1	11	61.1	37.174	0	10028000000	1	0.357889	0.877687	-0.446924	-1.03801	2104
Q64324	Syntaxin-binding protein 2	Stxbp2	>sp|Q64324|STXB2_MOUSE Syntaxin-binding protein 2 OS=Mus musculus GN=Stxbp2 PE=1 SV=1	8	20.4	66.357	2.95e-80	381440000	1	0.238965	0.827219	0.251917	1.3826	2674
Q99PG2	Opioid growth factor receptor	Ogfr	>sp|Q99PG2|OGFR_MOUSE Opioid growth factor receptor OS=Mus musculus GN=Ogfr PE=1 SV=1	3	6.3	70.678	4.38e-11	202170000	1	0.220081	0.809123	0.242128	1.45223	4383
Q80XU3	Nuclear ubiquitous casein and cyclin-dependent kinase substrate 1	Nucks1	>sp|Q80XU3|NUCKS_MOUSE Nuclear ubiquitous casein and cyclin-dependent kinase substrate 1 OS=Mus musculus GN=Nucks1 PE=1 SV=1	3	11.1	26.313	9.24e-06	500510000	1	0.38816	0.891839	0.865108	0.967324	3041
Q61955	Kallikrein-8	Klk8	>sp|Q61955|KLK8_MOUSE Kallikrein-8 OS=Mus musculus GN=Klk8 PE=1 SV=1	6	26.5	28.523	5.4e-36	336470000	1	0.368609	0.881065	-0.512548	-1.0124	2587
Q8BWF0	Succinate-semialdehyde dehydrogenase, mitochondrial	Aldh5a1	>sp|Q8BWF0|SSDH_MOUSE Succinate-semialdehyde dehydrogenase, mitochondrial OS=Mus musculus GN=Aldh5a1 PE=1 SV=1	4	11.1	55.968	2.86e-09	303150000	1	0.251339	0.830957	0.25898	1.33988	3315
P11352	Glutathione peroxidase 1	Gpx1	>sp|P11352|GPX1_MOUSE Glutathione peroxidase 1 OS=Mus musculus GN=Gpx1 PE=1 SV=2	13	65.7	22.347	0	19055000000	1	0.221642	0.809312	-0.24221	-1.44626	975
Q9DBC3;E0CXC2	Cap-specific mRNA (nucleoside-2-O-)-methyltransferase 1	Ftsjd2	>sp|Q9DBC3|CMTR1_MOUSE Cap-specific mRNA (nucleoside-2-O-)-methyltransferase 1 OS=Mus musculus GN=Cmtr1 PE=1 SV=1	4	5.4	95.675	3.23e-08	125820000	2	0.0521573	0.689097	0.195455	2.7353	4987
Q6EDY6	Leucine-rich repeat-containing protein 16A	Lrrc16a	>sp|Q6EDY6|CARL1_MOUSE F-actin-uncapping protein LRRC16A OS=Mus musculus GN=Lrrc16a PE=1 SV=2	5	3.7	151.86	4.22e-13	149250000	1	0.0915413	0.742062	-0.202656	-2.21083	2745
Q9D0I8	mRNA turnover protein 4 homolog	Mrto4	>sp|Q9D0I8|MRT4_MOUSE mRNA turnover protein 4 homolog OS=Mus musculus GN=Mrto4 PE=1 SV=1	7	31.4	27.545	1.08e-23	445350000	1	0.296232	0.861377	-0.295799	-1.20034	4718
Q3U5Q7	UMP-CMP kinase 2, mitochondrial	Cmpk2	>sp|Q3U5Q7|CMPK2_MOUSE UMP-CMP kinase 2, mitochondrial OS=Mus musculus GN=Cmpk2 PE=1 SV=2	7	18.3	50.036	1.54e-24	316000000	1	0.166528	0.787771	0.220279	1.6888	2219
P15331	Peripherin	Prph	>sp|P15331|PERI_MOUSE Peripherin OS=Mus musculus GN=Prph PE=1 SV=2	33	62.9	54.267	0	15876000000	1	0.21169	0.800922	-0.235903	-1.48512	1044
P56959	RNA-binding protein FUS	Fus	>sp|P56959|FUS_MOUSE RNA-binding protein FUS OS=Mus musculus GN=Fus PE=1 SV=1	12	23.4	52.673	0	14858000000	1	0.188	0.806685	0.226564	1.58566	1602
P24549;O35945	Retinal dehydrogenase 1	Aldh1a1	>sp|P24549|AL1A1_MOUSE Retinal dehydrogenase 1 OS=Mus musculus GN=Aldh1a1 PE=1 SV=5	13	31.1	54.467	9.11e-148	920760000	2	0.216573	0.803331	-0.237468	-1.46583	1174
P62267	40S ribosomal protein S23	Rps23	>sp|P62267|RS23_MOUSE 40S ribosomal protein S23 OS=Mus musculus GN=Rps23 PE=1 SV=3	7	49.7	15.807	5.76e-82	5431600000	1	0.27492	0.84178	-0.272306	-1.26385	1721
Q924T2	28S ribosomal protein S2, mitochondrial	Mrps2	>sp|Q924T2|RT02_MOUSE 28S ribosomal protein S2, mitochondrial OS=Mus musculus GN=Mrps2 PE=1 SV=1	4	16.8	32.313	1.17e-12	56174000	1	0.359377	0.877055	-0.43314	-1.03442	4205
Q9D1G1	Ras-related protein Rab-1B	Rab1b	>sp|Q9D1G1|RAB1B_MOUSE Ras-related protein Rab-1B OS=Mus musculus GN=Rab1b PE=1 SV=1	10	65.7	22.187	0	2960000000	1	0.345037	0.875595	-0.378558	-1.06963	4755
P19788	Matrix Gla protein	Mgp	>sp|P19788|MGP_MOUSE Matrix Gla protein OS=Mus musculus GN=Mgp PE=3 SV=1	4	34.6	12.359	7.31e-156	17917000000	1	0.258856	0.835745	-0.259934	-1.31491	1113
Q922Y1	UBX domain-containing protein 1	Ubxn1	>sp|Q922Y1|UBXN1_MOUSE UBX domain-containing protein 1 OS=Mus musculus GN=Ubxn1 PE=1 SV=1	9	47.5	33.572	1.74e-225	2518900000	1	0.265363	0.839237	-0.263337	-1.29387	4191
Q9CQV6;J3QN16	Microtubule-associated proteins 1A/1B light chain 3B	Map1lc3b;Gm5612	>sp|Q9CQV6|MLP3B_MOUSE Microtubule-associated proteins 1A/1B light chain 3B OS=Mus musculus GN=Map1lc3b PE=1 SV=3;>tr|J3QN16|J3QN16_MOUSE Protein Gm5612 OS=Mus musculus GN=Gm5612 PE=3 SV=1	2	16.8	14.617	1.94e-07	957360000	2	0.269265	0.842226	-0.265942	-1.28149	4519
G5E895		Akr1b10	>tr|G5E895|G5E895_MOUSE MCG142264, isoform CRA_b OS=Mus musculus GN=Akr1b10 PE=1 SV=1	12	44.9	35.848	1.88e-86	1599200000	1	0.256983	0.835287	0.257201	1.32107	430
P56389	Cytidine deaminase	Cda	>sp|P56389|CDD_MOUSE Cytidine deaminase OS=Mus musculus GN=Cda PE=1 SV=2	4	38.4	16.131	4.76e-18	249520000	1	0.218975	0.808408	-0.236617	-1.45649	1586
P28867;REV__Q6ZPL9	Protein kinase C delta type;Protein kinase C delta type regulatory subunit;Protein kinase C delta type catalytic subunit	Prkcd	>sp|P28867|KPCD_MOUSE Protein kinase C delta type OS=Mus musculus GN=Prkcd PE=1 SV=3	7	12.3	77.546	5.72e-43	738750000	2	0.311441	0.868307	-0.306543	-1.1576	1240
Q6NSR8	Probable aminopeptidase NPEPL1	Npepl1	>sp|Q6NSR8|PEPL1_MOUSE Probable aminopeptidase NPEPL1 OS=Mus musculus GN=Npepl1 PE=1 SV=1	10	32.1	55.939	4.28e-50	725580000	1	0.374212	0.880909	0.505263	0.999276	2759
Q9D061	Acyl-CoA-binding domain-containing protein 6	Acbd6	>sp|Q9D061|ACBD6_MOUSE Acyl-CoA-binding domain-containing protein 6 OS=Mus musculus GN=Acbd6 PE=1 SV=2	3	11	30.887	7.41e-09	144130000	1	0.232334	0.820647	-0.242117	-1.40641	4705
Q8BX94	Oxysterol-binding protein-related protein 2	Osbpl2	>sp|Q8BX94|OSBL2_MOUSE Oxysterol-binding protein-related protein 2 OS=Mus musculus GN=Osbpl2 PE=1 SV=1	2	5.4	55.384	4.64e-05	105950000	1	0.138896	0.744799	-0.209895	-1.84435	3333
Q9JMD3	PCTP-like protein	Stard10	>sp|Q9JMD3|PCTL_MOUSE PCTP-like protein OS=Mus musculus GN=Stard10 PE=1 SV=1	3	14.1	32.951	8.2e-14	231360000	1	0.328525	0.876487	-0.33162	-1.11184	5323
Q00915	Retinol-binding protein 1	Rbp1	>sp|Q00915|RET1_MOUSE Retinol-binding protein 1 OS=Mus musculus GN=Rbp1 PE=1 SV=2	14	67.4	15.846	3.53e-210	4107500000	1	0.345324	0.874878	0.368758	1.06891	2015
Q99JW2	Aminoacylase-1	Acy1	>sp|Q99JW2|ACY1_MOUSE Aminoacylase-1 OS=Mus musculus GN=Acy1 PE=1 SV=1	13	40.7	45.78	2.61e-132	1027200000	1	0.263254	0.840525	0.259231	1.30064	4250
O35900	U6 snRNA-associated Sm-like protein LSm2	Lsm2	>sp|O35900|LSM2_MOUSE U6 snRNA-associated Sm-like protein LSm2 OS=Mus musculus GN=Lsm2 PE=1 SV=1	6	75.8	10.834	1.01e-167	1461700000	1	0.253748	0.831132	0.253136	1.3318	595
Q62093	Serine/arginine-rich splicing factor 2	Srsf2	>sp|Q62093|SRSF2_MOUSE Serine/arginine-rich splicing factor 2 OS=Mus musculus GN=Srsf2 PE=1 SV=4	5	25.3	25.476	1.3e-69	11395000000	1	0.247886	0.829487	0.249646	1.35158	2599
Q14C51	Pentatricopeptide repeat domain-containing protein 3, mitochondrial	Ptcd3	>sp|Q14C51|PTCD3_MOUSE Pentatricopeptide repeat domain-containing protein 3, mitochondrial OS=Mus musculus GN=Ptcd3 PE=1 SV=2	7	15.3	77.795	7.3e-26	522420000	1	0.279231	0.842486	-0.270992	-1.25063	2123
P39054	Dynamin-2	Dnm2	>sp|P39054|DYN2_MOUSE Dynamin-2 OS=Mus musculus GN=Dnm2 PE=1 SV=2	39	47.1	98.144	0	9707600000	1	0.0888322	0.737712	0.198851	2.23786	1337
Q8K3F7	L-threonine 3-dehydrogenase, mitochondrial	Tdh	>sp|Q8K3F7|TDH_MOUSE L-threonine 3-dehydrogenase, mitochondrial OS=Mus musculus GN=Tdh PE=1 SV=1	9	37	41.461	9.26e-174	642560000	1	0.374016	0.881256	-0.492107	-0.999731	3678
P01679;P01678;P01677;P01676;P01675;A0A0G2JGE7	Ig kappa chain V-VI region J539;Ig kappa chain V-VI region SAPC 10;Ig kappa chain V-VI region TEPC 601/TEPC 191;Ig kappa chain V-VI region XRPC 24;Ig kappa chain V-VI region XRPC 44		>sp|P01679|KV6A5_MOUSE Ig kappa chain V-VI region J539 OS=Mus musculus PE=1 SV=1;>sp|P01678|KV6A4_MOUSE Ig kappa chain V-VI region SAPC 10 OS=Mus musculus PE=1 SV=1;>sp|P01677|KV6A3_MOUSE Ig kappa chain V-VI region TEPC 601/TEPC 191 OS=Mus musculus PE=1 SV	3	37.4	11.502	1.31e-27	340360000	6	0.394909	0.890967	0.837362	0.952215	824
Q9DAA6	Exosome complex component CSL4	Exosc1	>sp|Q9DAA6|EXOS1_MOUSE Exosome complex component CSL4 OS=Mus musculus GN=Exosc1 PE=1 SV=1	3	20.5	21.423	7.48e-10	313850000	1	0.349725	0.873355	-0.377007	-1.05798	4954
Q8BGQ7	Alanine--tRNA ligase, cytoplasmic	Aars	>sp|Q8BGQ7|SYAC_MOUSE Alanine--tRNA ligase, cytoplasmic OS=Mus musculus GN=Aars PE=1 SV=1	23	30.4	106.91	0	3099500000	1	0.234305	0.822118	0.241388	1.39926	3114
P61290	Proteasome activator complex subunit 3	Psme3	>sp|P61290|PSME3_MOUSE Proteasome activator complex subunit 3 OS=Mus musculus GN=Psme3 PE=1 SV=1	11	42.5	29.506	2.29e-174	1788300000	1	0.193132	0.804137	-0.223815	-1.56281	1680
Q8VCL2	Protein SCO2 homolog, mitochondrial	Sco2	>sp|Q8VCL2|SCO2_MOUSE Protein SCO2 homolog, mitochondrial OS=Mus musculus GN=Sco2 PE=1 SV=1	4	16.5	28.944	6.9e-10	204790000	1	0.326281	0.87744	0.322152	1.11773	3880
P51667	Myosin regulatory light chain 2, ventricular/cardiac muscle isoform	Myl2	>sp|P51667|MLRV_MOUSE Myosin regulatory light chain 2, ventricular/cardiac muscle isoform OS=Mus musculus GN=Myl2 PE=1 SV=3	13	75.3	18.864	8.37e-202	3083000000	1	0.387291	0.891582	-0.609619	-0.969285	1496
Q9WVJ3	Carboxypeptidase Q	Cpq	>sp|Q9WVJ3|CBPQ_MOUSE Carboxypeptidase Q OS=Mus musculus GN=Cpq PE=1 SV=1	5	17.4	51.813	3.81e-217	1938900000	1	0.364979	0.881152	0.426429	1.021	5558
P17427	AP-2 complex subunit alpha-2	Ap2a2	>sp|P17427|AP2A2_MOUSE AP-2 complex subunit alpha-2 OS=Mus musculus GN=Ap2a2 PE=1 SV=2	39	49.3	104.02	0	16837000000	1	0.171871	0.789204	0.216689	1.66189	1077
P67984	60S ribosomal protein L22	Rpl22	>sp|P67984|RL22_MOUSE 60S ribosomal protein L22 OS=Mus musculus GN=Rpl22 PE=1 SV=2	6	53.1	14.759	7.29e-247	21752000000	1	0.330429	0.877549	-0.328132	-1.10688	1824
Q99LB6	Methionine adenosyltransferase 2 subunit beta	Mat2b	>sp|Q99LB6|MAT2B_MOUSE Methionine adenosyltransferase 2 subunit beta OS=Mus musculus GN=Mat2b PE=1 SV=1	9	35	37.392	4.84e-121	883990000	1	0.0382229	0.724914	-0.188871	-3.04478	4308
P14824	Annexin A6	Anxa6	>sp|P14824|ANXA6_MOUSE Annexin A6 OS=Mus musculus GN=Anxa6 PE=1 SV=3	50	68.5	75.884	0	59632000000	1	0.179452	0.798719	0.21887	1.62517	1033
P62309	Small nuclear ribonucleoprotein G	Snrpg	>sp|P62309|RUXG_MOUSE Small nuclear ribonucleoprotein G OS=Mus musculus GN=Snrpg PE=1 SV=1	3	26.3	8.496	2.32e-38	1419900000	1	0.374806	0.881487	-0.47929	-0.997895	1727
P97470	Serine/threonine-protein phosphatase 4 catalytic subunit	Ppp4c	>sp|P97470|PP4C_MOUSE Serine/threonine-protein phosphatase 4 catalytic subunit OS=Mus musculus GN=Ppp4c PE=1 SV=2	8	36.8	35.08	4.75e-95	668170000	1	0.233537	0.823439	-0.238432	-1.40204	1970
Q9DBG7	Signal recognition particle receptor subunit alpha	Srpr	>sp|Q9DBG7|SRPRA_MOUSE Signal recognition particle receptor subunit alpha OS=Mus musculus GN=Srpra PE=1 SV=1	3	5	69.622	3.83e-08	271410000	1	0.249357	0.830992	-0.246054	-1.34658	4998
Q91WD5	NADH dehydrogenase [ubiquinone] iron-sulfur protein 2, mitochondrial	Ndufs2	>sp|Q91WD5|NDUS2_MOUSE NADH dehydrogenase [ubiquinone] iron-sulfur protein 2, mitochondrial OS=Mus musculus GN=Ndufs2 PE=1 SV=1	21	53.3	52.625	0	5567200000	1	0.128407	0.740906	-0.2046	-1.91229	4040
Q61316	Heat shock 70 kDa protein 4	Hspa4	>sp|Q61316|HSP74_MOUSE Heat shock 70 kDa protein 4 OS=Mus musculus GN=Hspa4 PE=1 SV=1	31	47.8	94.132	0	13891000000	1	0.0869748	0.744456	0.196315	2.25694	2520
P70441	Na(+)/H(+) exchange regulatory cofactor NHE-RF1	Slc9a3r1	>sp|P70441|NHRF1_MOUSE Na(+)/H(+) exchange regulatory cofactor NHE-RF1 OS=Mus musculus GN=Slc9a3r1 PE=1 SV=3	11	38	38.6	4.67e-81	2993200000	1	0.175216	0.794339	0.216269	1.64548	1880
A2A8Q4		Gm13152	>tr|A2A8Q4|A2A8Q4_MOUSE Protein Gm13152 OS=Mus musculus GN=Gm13152 PE=1 SV=2	2	3.8	43.299	3.16e-06	1376700000	1	0.340086	0.879206	-0.341254	-1.08209	97
Q9JHS3	Ragulator complex protein LAMTOR2	Lamtor2	>sp|Q9JHS3|LTOR2_MOUSE Ragulator complex protein LAMTOR2 OS=Mus musculus GN=Lamtor2 PE=1 SV=1	4	42.4	13.48	1.32e-33	646180000	1	0.0877191	0.74263	0.196167	2.24924	5194
O08808	Protein diaphanous homolog 1	Diaph1	>sp|O08808|DIAP1_MOUSE Protein diaphanous homolog 1 OS=Mus musculus GN=Diaph1 PE=1 SV=1	20	19.4	139.34	2.48e-221	1600800000	1	0.0256824	0.741457	0.185609	3.46577	492
Q9DBP5	UMP-CMP kinase	Cmpk1	>sp|Q9DBP5|KCY_MOUSE UMP-CMP kinase OS=Mus musculus GN=Cmpk1 PE=1 SV=1	13	59.7	22.165	4.24e-218	8506200000	1	0.303385	0.86682	-0.284651	-1.17999	5006
P11031	Activated RNA polymerase II transcriptional coactivator p15	Sub1	>sp|P11031|TCP4_MOUSE Activated RNA polymerase II transcriptional coactivator p15 OS=Mus musculus GN=Sub1 PE=1 SV=3	7	38.6	14.427	2.3e-57	5675700000	1	0.351095	0.876015	0.362759	1.0546	968
P53810	Phosphatidylinositol transfer protein alpha isoform	Pitpna	>sp|P53810|PIPNA_MOUSE Phosphatidylinositol transfer protein alpha isoform OS=Mus musculus GN=Pitpna PE=1 SV=2	19	70.5	31.893	0	7287100000	1	0.217615	0.804507	-0.229352	-1.46177	1535
Q9ESB3	Histidine-rich glycoprotein	Hrg	>sp|Q9ESB3|HRG_MOUSE Histidine-rich glycoprotein OS=Mus musculus GN=Hrg PE=1 SV=2	15	29.1	59.162	0	4805100000	1	0.280829	0.841998	0.263887	1.24579	5157
Q61739	Integrin alpha-6;Integrin alpha-6 heavy chain;Integrin alpha-6 light chain	Itga6	>sp|Q61739|ITA6_MOUSE Integrin alpha-6 OS=Mus musculus GN=Itga6 PE=1 SV=3	33	37.4	122.16	0	10737000000	1	0.283289	0.843625	-0.265736	-1.23837	2568
O88447;O88448	Kinesin light chain 1	Klc1	>sp|O88447|KLC1_MOUSE Kinesin light chain 1 OS=Mus musculus GN=Klc1 PE=1 SV=3	13	28.7	61.449	8.01e-66	1402200000	2	0.247166	0.832248	0.242604	1.35405	731
P51437	Cathelin-related antimicrobial peptide	Camp	>sp|P51437|CAMP_MOUSE Cathelicidin antimicrobial peptide OS=Mus musculus GN=Camp PE=1 SV=2	4	41.3	19.453	0	3543000000	1	0.390225	0.89213	0.588305	0.962678	1490
Q8R015	Biogenesis of lysosome-related organelles complex 1 subunit 5	Bloc1s5	>sp|Q8R015|BL1S5_MOUSE Biogenesis of lysosome-related organelles complex 1 subunit 5 OS=Mus musculus GN=Bloc1s5 PE=1 SV=1	6	41.1	21.283	2.17e-15	371260000	1	0.345373	0.874303	0.347462	1.06879	3723
Q8K299	Scavenger receptor class A member 5	Scara5	>sp|Q8K299|SCAR5_MOUSE Scavenger receptor class A member 5 OS=Mus musculus GN=Scara5 PE=1 SV=1	3	6.7	53.666	5.56e-10	81459000	1	0.318236	0.873213	-0.300113	-1.13913	3639
Q8K4G5	Actin-binding LIM protein 1	Ablim1	>sp|Q8K4G5|ABLM1_MOUSE Actin-binding LIM protein 1 OS=Mus musculus GN=Ablim1 PE=1 SV=1	12	18.2	96.804	9.18e-59	1224000000	1	0.154934	0.776032	-0.20902	-1.75046	3699
P09405	Nucleolin	Ncl	>sp|P09405|NUCL_MOUSE Nucleolin OS=Mus musculus GN=Ncl PE=1 SV=2	31	38.3	76.722	0	54610000000	1	0.209744	0.803063	0.225343	1.49293	930
Q9ERG0;Q4U4S6	LIM domain and actin-binding protein 1	Lima1	>sp|Q9ERG0|LIMA1_MOUSE LIM domain and actin-binding protein 1 OS=Mus musculus GN=Lima1 PE=1 SV=3	21	30.9	84.059	5.61e-168	8148500000	2	0.136117	0.741395	0.204048	1.86179	5137
Q8CDN6	Thioredoxin-like protein 1	Txnl1	>sp|Q8CDN6|TXNL1_MOUSE Thioredoxin-like protein 1 OS=Mus musculus GN=Txnl1 PE=1 SV=3	14	62.6	32.237	0	5031400000	1	0.174621	0.792596	-0.213529	-1.64838	3468
Q60675;P19137	Laminin subunit alpha-2	Lama2	>sp|Q60675|LAMA2_MOUSE Laminin subunit alpha-2 OS=Mus musculus GN=Lama2 PE=1 SV=2	49	19.2	343.81	9.65e-282	4809600000	2	0.130995	0.740537	-0.202812	-1.89498	2425
Q9JJN2	Zinc finger homeobox protein 4	Zfhx4	>sp|Q9JJN2|ZFHX4_MOUSE Zinc finger homeobox protein 4 OS=Mus musculus GN=Zfhx4 PE=1 SV=1	2	0.7	392.32	0.00012029	615110000	1	0.328527	0.875881	-0.311058	-1.11184	5245
Q61335	B-cell receptor-associated protein 31	Bcap31	>sp|Q61335|BAP31_MOUSE B-cell receptor-associated protein 31 OS=Mus musculus GN=Bcap31 PE=1 SV=4	7	32.2	27.956	5.59e-37	978740000	1	0.306431	0.868665	0.282881	1.17146	2521
Q80VP1	Epsin-1	Epn1	>sp|Q80VP1|EPN1_MOUSE Epsin-1 OS=Mus musculus GN=Epn1 PE=1 SV=3	4	9.6	60.211	3.41e-58	414800000	1	0.299106	0.867354	-0.275507	-1.19211	3011
Q8R0W0	Epiplakin	Eppk1	>sp|Q8R0W0|EPIPL_MOUSE Epiplakin OS=Mus musculus GN=Eppk1 PE=1 SV=2	119	66.8	723.3	0	43300000000	1	0.247263	0.830984	-0.239726	-1.35372	3743
P28656	Nucleosome assembly protein 1-like 1	Nap1l1	>sp|P28656|NP1L1_MOUSE Nucleosome assembly protein 1-like 1 OS=Mus musculus GN=Nap1l1 PE=1 SV=2	10	30.7	45.345	2.06e-146	4851700000	1	0.0542364	0.698835	-0.188319	-2.69747	1228
Q8BGR9	Ubiquitin-like domain-containing CTD phosphatase 1	Ublcp1	>sp|Q8BGR9|UBCP1_MOUSE Ubiquitin-like domain-containing CTD phosphatase 1 OS=Mus musculus GN=Ublcp1 PE=1 SV=1	10	27.4	36.836	1.46e-29	598340000	1	0.0757843	0.72222	-0.19179	-2.38248	3116
P97314	Cysteine and glycine-rich protein 2	Csrp2	>sp|P97314|CSRP2_MOUSE Cysteine and glycine-rich protein 2 OS=Mus musculus GN=Csrp2 PE=1 SV=3	9	56.5	20.926	2.22e-83	1722700000	1	0.269897	0.840797	-0.252022	-1.2795	1935
P52332	Tyrosine-protein kinase JAK1	Jak1	>sp|P52332|JAK1_MOUSE Tyrosine-protein kinase JAK1 OS=Mus musculus GN=Jak1 PE=1 SV=1	5	5.5	133.37	7.39e-22	177770000	1	0.196359	0.80726	0.218856	1.54877	1509
Q6PEB6	MOB-like protein phocein	Mob4	>sp|Q6PEB6|PHOCN_MOUSE MOB-like protein phocein OS=Mus musculus GN=Mob4 PE=1 SV=1	6	37.3	26.032	0	406080000	1	0.197305	0.805086	-0.218499	-1.5447	2833
P17439	Glucosylceramidase	Gba	>sp|P17439|GLCM_MOUSE Glucosylceramidase OS=Mus musculus GN=Gba PE=1 SV=1	9	21.6	57.621	5.32e-71	1344600000	1	0.271333	0.842134	-0.251391	-1.275	1079
P11531	Dystrophin	Dmd	>sp|P11531|DMD_MOUSE Dystrophin OS=Mus musculus GN=Dmd PE=1 SV=3	16	5.4	425.83	3.24e-50	475950000	1	0.143428	0.750485	-0.203747	-1.81669	980
Q3TBD2	Minor histocompatibility protein HA-1	Hmha1	>sp|Q3TBD2|HMHA1_MOUSE Minor histocompatibility protein HA-1 OS=Mus musculus GN=Hmha1 PE=1 SV=2	10	13.6	122.9	4.45e-32	250880000	1	0.364014	0.880388	0.38158	1.0233	2144
Q91VS7	Microsomal glutathione S-transferase 1	Mgst1	>sp|Q91VS7|MGST1_MOUSE Microsomal glutathione S-transferase 1 OS=Mus musculus GN=Mgst1 PE=1 SV=3	5	43.2	17.551	1.98e-185	3640800000	1	0.346414	0.874009	-0.335007	-1.06619	4014
Q5SWT3	Solute carrier family 25 member 35	Slc25a35	>sp|Q5SWT3|S2535_MOUSE Solute carrier family 25 member 35 OS=Mus musculus GN=Slc25a35 PE=1 SV=2	3	11.3	32.63	8.45e-08	61333000	1	0.319077	0.873925	-0.290225	-1.13687	2399
O88545	COP9 signalosome complex subunit 6	Cops6	>sp|O88545|CSN6_MOUSE COP9 signalosome complex subunit 6 OS=Mus musculus GN=Cops6 PE=1 SV=1	12	46.3	35.88	2.1e-152	2030600000	1	0.164577	0.785568	-0.207631	-1.69885	743
P40142	Transketolase	Tkt	>sp|P40142|TKT_MOUSE Transketolase OS=Mus musculus GN=Tkt PE=1 SV=1	37	67.9	67.63	0	107490000000	1	0.112472	0.739075	0.196239	2.02797	1345
Q8BMS1	Trifunctional enzyme subunit alpha, mitochondrial;Long-chain enoyl-CoA hydratase;Long chain 3-hydroxyacyl-CoA dehydrogenase	Hadha	>sp|Q8BMS1|ECHA_MOUSE Trifunctional enzyme subunit alpha, mitochondrial OS=Mus musculus GN=Hadha PE=1 SV=1	32	57.1	82.669	0	30581000000	1	0.331397	0.877453	-0.305304	-1.10436	3223
Q91XD6	Vacuolar protein-sorting-associated protein 36	Vps36	>sp|Q91XD6|VPS36_MOUSE Vacuolar protein-sorting-associated protein 36 OS=Mus musculus GN=Vps36 PE=1 SV=1	10	29.3	43.735	5.85e-34	703600000	1	0.110084	0.741174	-0.195499	-2.04684	4072
Q3V3R1	Monofunctional C1-tetrahydrofolate synthase, mitochondrial	Mthfd1l	>sp|Q3V3R1|C1TM_MOUSE Monofunctional C1-tetrahydrofolate synthase, mitochondrial OS=Mus musculus GN=Mthfd1l PE=1 SV=2	21	26.6	105.73	9.68e-121	2130700000	1	0.287931	0.852643	0.259214	1.22455	2318
P97386	DNA ligase 3	Lig3	>sp|P97386|DNLI3_MOUSE DNA ligase 3 OS=Mus musculus GN=Lig3 PE=1 SV=2	3	2.7	113.07	3.41e-05	137250000	1	0.33776	0.879143	0.312817	1.088	1954
P84096	Rho-related GTP-binding protein RhoG	Rhog	>sp|P84096|RHOG_MOUSE Rho-related GTP-binding protein RhoG OS=Mus musculus GN=Rhog PE=1 SV=1	12	62.3	21.308	0	5266700000	1	0.313118	0.869027	0.280942	1.15301	1922
Q78IS1	Transmembrane emp24 domain-containing protein 3	Tmed3	>sp|Q78IS1|TMED3_MOUSE Transmembrane emp24 domain-containing protein 3 OS=Mus musculus GN=Tmed3 PE=1 SV=1	4	19.9	25.465	6.63e-24	427050000	1	0.253401	0.830817	-0.237453	-1.33296	2909
P17225;B2RU80	Polypyrimidine tract-binding protein 1	Ptbp1	>sp|P17225|PTBP1_MOUSE Polypyrimidine tract-binding protein 1 OS=Mus musculus GN=Ptbp1 PE=1 SV=2	16	50.5	56.477	0	15048000000	2	0.273747	0.844042	-0.248559	-1.26748	1075
Q640N1;Q9D2L5	Adipocyte enhancer-binding protein 1	Aebp1	>sp|Q640N1|AEBP1_MOUSE Adipocyte enhancer-binding protein 1 OS=Mus musculus GN=Aebp1 PE=1 SV=1	18	20	128.36	0	4074900000	2	0.187861	0.806053	0.212058	1.58628	2662
P33434	72 kDa type IV collagenase;PEX	Mmp2	>sp|P33434|MMP2_MOUSE 72 kDa type IV collagenase OS=Mus musculus GN=Mmp2 PE=1 SV=1	5	10.1	74.102	1.92e-60	354820000	1	0.386033	0.891648	-0.456069	-0.972131	1281
Q9QZQ1	Afadin	Mllt4	>sp|Q9QZQ1|AFAD_MOUSE Afadin OS=Mus musculus GN=Mllt4 PE=1 SV=3	21	14.5	206.5	4.8e-124	1913800000	1	0.213622	0.802714	-0.219737	-1.47743	5411
Q61081	Hsp90 co-chaperone Cdc37	Cdc37	>sp|Q61081|CDC37_MOUSE Hsp90 co-chaperone Cdc37 OS=Mus musculus GN=Cdc37 PE=1 SV=1	12	34.6	44.593	0	1992000000	1	0.269805	0.841007	0.244829	1.27979	2478
G3X9V8		Serpinb3a	>tr|G3X9V8|G3X9V8_MOUSE MCG129038 OS=Mus musculus GN=Serpinb3a PE=1 SV=1	25	69	44.452	0	19427000000	1	0.354194	0.875713	0.33832	1.047	426
Q8C1A5	Thimet oligopeptidase	Thop1	>sp|Q8C1A5|THOP1_MOUSE Thimet oligopeptidase OS=Mus musculus GN=Thop1 PE=1 SV=1	27	43.1	78.025	0	11720000000	1	0.0976658	0.755151	-0.191875	-2.15288	3395
Q61635;Q5NCB2;Q5SVP0;Q5NCB3		Ifi47	>tr|Q61635|Q61635_MOUSE GTP-binding protein OS=Mus musculus GN=Ifi47 PE=1 SV=1	13	39	46.784	4.47e-108	995010000	4	0.384635	0.890267	0.440474	0.975303	2552
Q91VH6	Protein MEMO1	Memo1	>sp|Q91VH6|MEMO1_MOUSE Protein MEMO1 OS=Mus musculus GN=Memo1 PE=1 SV=1	13	62.6	33.692	1.55e-199	1914200000	1	0.234719	0.822063	-0.226551	-1.39777	3999
Q9D6S7	Ribosome-recycling factor, mitochondrial	Mrrf	>sp|Q9D6S7|RRFM_MOUSE Ribosome-recycling factor, mitochondrial OS=Mus musculus GN=Mrrf PE=1 SV=1	4	23.7	29.05	7.32e-24	250010000	1	0.333678	0.876147	0.299651	1.09847	4847
Q8BP56	Acid trehalase-like protein 1	Athl1	>sp|Q8BP56|ATHL1_MOUSE Acid trehalase-like protein 1 OS=Mus musculus GN=Athl1 PE=1 SV=1	8	13.9	76.487	4.64e-29	517850000	1	0.345465	0.873866	-0.317841	-1.06856	3237
P62754	40S ribosomal protein S6	Rps6	>sp|P62754|RS6_MOUSE 40S ribosomal protein S6 OS=Mus musculus GN=Rps6 PE=1 SV=1	15	39.4	28.68	5.68e-292	13064000000	1	0.311513	0.867948	-0.27398	-1.15741	1752
Q569Z6	Thyroid hormone receptor-associated protein 3	Thrap3	>sp|Q569Z6|TR150_MOUSE Thyroid hormone receptor-associated protein 3 OS=Mus musculus GN=Thrap3 PE=1 SV=1	13	18	108.18	1.88e-145	3564400000	1	0.0806935	0.726183	-0.188117	-2.32499	2353
P14148	60S ribosomal protein L7	Rpl7	>sp|P14148|RL7_MOUSE 60S ribosomal protein L7 OS=Mus musculus GN=Rpl7 PE=1 SV=2	27	58.9	31.419	0	26886000000	1	0.0911565	0.742504	-0.189775	-2.21462	1023
P28740	Kinesin-like protein KIF2A	Kif2a	>sp|P28740|KIF2A_MOUSE Kinesin-like protein KIF2A OS=Mus musculus GN=Kif2a PE=1 SV=2	6	7.7	79.755	5.38e-11	739330000	1	0.11594	0.739104	-0.193941	-2.00133	1236
E9Q512		Trip11	>tr|E9Q512|E9Q512_MOUSE Protein Trip11 OS=Mus musculus GN=Trip11 PE=1 SV=1	6	4	226.45	6.96e-26	219000000	1	0.179037	0.799177	-0.207489	-1.62714	364
Q61753	D-3-phosphoglycerate dehydrogenase	Phgdh	>sp|Q61753|SERA_MOUSE D-3-phosphoglycerate dehydrogenase OS=Mus musculus GN=Phgdh PE=1 SV=3	12	27.2	56.585	3.41e-146	6537400000	1	0.0875803	0.742664	-0.188975	-2.25067	2570
Q9QUR6	Prolyl endopeptidase	Prep	>sp|Q9QUR6|PPCE_MOUSE Prolyl endopeptidase OS=Mus musculus GN=Prep PE=1 SV=1	27	48.2	80.751	0	6931500000	1	0.313883	0.867799	-0.274475	-1.15092	5336
Q8BWY3	Eukaryotic peptide chain release factor subunit 1	Etf1	>sp|Q8BWY3|ERF1_MOUSE Eukaryotic peptide chain release factor subunit 1 OS=Mus musculus GN=Etf1 PE=1 SV=4	18	43.2	49.03	5.74e-240	4058700000	1	0.321843	0.876809	-0.28267	-1.12947	3323
O08738	Caspase-6;Caspase-6 subunit p18;Caspase-6 subunit p11	Casp6	>sp|O08738|CASP6_MOUSE Caspase-6 OS=Mus musculus GN=Casp6 PE=1 SV=1	8	26.1	31.595	2.04e-31	708280000	1	0.323986	0.874667	0.284875	1.12378	477
Q80VJ3	2-deoxynucleoside 5-phosphate N-hydrolase 1	Dnph1	>sp|Q80VJ3|DNPH1_MOUSE 2-deoxynucleoside 5-phosphate N-hydrolase 1 OS=Mus musculus GN=Dnph1 PE=1 SV=2	3	20.2	18.977	2.72e-122	483480000	1	0.277211	0.842494	-0.245957	-1.2568	3010
P42125	Enoyl-CoA delta isomerase 1, mitochondrial	Eci1	>sp|P42125|ECI1_MOUSE Enoyl-CoA delta isomerase 1, mitochondrial OS=Mus musculus GN=Eci1 PE=1 SV=2	11	47.1	32.25	8.56e-221	5308100000	1	0.0561299	0.708097	0.183957	2.66444	1360
P62702;V9GWY0	40S ribosomal protein S4, X isoform	Rps4x	>sp|P62702|RS4X_MOUSE 40S ribosomal protein S4, X isoform OS=Mus musculus GN=Rps4x PE=1 SV=2	23	66.2	29.597	0	35685000000	2	0.138243	0.745343	-0.197865	-1.84841	1744
B1AZP2	Disks large-associated protein 4	Dlgap4	>sp|B1AZP2|DLGP4_MOUSE Disks large-associated protein 4 OS=Mus musculus GN=Dlgap4 PE=1 SV=1	7	8.1	108.04	2.84e-23	397590000	1	0.373747	0.881913	-0.380883	-1.00036	174
Q925B0	PRKC apoptosis WT1 regulator protein	Pawr	>sp|Q925B0|PAWR_MOUSE PRKC apoptosis WT1 regulator protein OS=Mus musculus GN=Pawr PE=1 SV=2	8	48	35.908	3.4e-41	768770000	1	0.342696	0.876986	0.308577	1.0755	4210
P62806	Histone H4	Hist1h4a	>sp|P62806|H4_MOUSE Histone H4 OS=Mus musculus GN=Hist1h4a PE=1 SV=2	18	68	11.367	0	524370000000	1	0.301812	0.865949	-0.262173	-1.18443	1755
Q9CQ69	Cytochrome b-c1 complex subunit 8	Uqcrq	>sp|Q9CQ69|QCR8_MOUSE Cytochrome b-c1 complex subunit 8 OS=Mus musculus GN=Uqcrq PE=1 SV=3	6	54.9	9.7681	5.81e-48	4967000000	1	0.214261	0.803885	-0.216888	-1.4749	4443
Q922D8	C-1-tetrahydrofolate synthase, cytoplasmic;Methylenetetrahydrofolate dehydrogenase;Methenyltetrahydrofolate cyclohydrolase;Formyltetrahydrofolate synthetase	Mthfd1	>sp|Q922D8|C1TC_MOUSE C-1-tetrahydrofolate synthase, cytoplasmic OS=Mus musculus GN=Mthfd1 PE=1 SV=4	29	33.9	101.2	5.55e-210	4020000000	1	0.264105	0.839899	0.237579	1.2979	4172
P62751;D3YTY6	60S ribosomal protein L23a	Rpl23a	>sp|P62751|RL23A_MOUSE 60S ribosomal protein L23a OS=Mus musculus GN=Rpl23a PE=1 SV=1	13	51.9	17.695	8.95e-281	29751000000	2	0.227466	0.813782	-0.220898	-1.42432	1751
Q9D8Z2	TP53-regulated inhibitor of apoptosis 1	Triap1	>sp|Q9D8Z2|TRIA1_MOUSE TP53-regulated inhibitor of apoptosis 1 OS=Mus musculus GN=Triap1 PE=1 SV=1	2	28.9	8.7558	4.6e-07	118210000	1	0.366644	0.881858	-0.354195	-1.01705	4939
Q8K482	EMILIN-2	Emilin2	>sp|Q8K482|EMIL2_MOUSE EMILIN-2 OS=Mus musculus GN=Emilin2 PE=1 SV=1	11	10.7	117.31	7.69e-88	574720000	1	0.4139	0.895221	0.771517	0.91085	3693
Q8R2U6;P0C028;P0C027	Diphosphoinositol polyphosphate phosphohydrolase 2	Nudt4	>sp|Q8R2U6|NUDT4_MOUSE Diphosphoinositol polyphosphate phosphohydrolase 2 OS=Mus musculus GN=Nudt4 PE=1 SV=1	3	21.8	20.156	1.74e-38	234310000	3	0.1306	0.739753	-0.195234	-1.8976	3789
Q8K4F5	Alpha/beta hydrolase domain-containing protein 11	Abhd11	>sp|Q8K4F5|ABHDB_MOUSE Protein ABHD11 OS=Mus musculus GN=Abhd11 PE=1 SV=1	7	37.1	33.56	7.27e-38	440530000	1	0.3087	0.869688	-0.265804	-1.16516	3697
Q9ERE7	LDLR chaperone MESD	Mesdc2	>sp|Q9ERE7|MESD_MOUSE LDLR chaperone MESD OS=Mus musculus GN=Mesdc2 PE=1 SV=1	8	33	25.206	9.57e-28	1594300000	1	0.326363	0.876451	0.283175	1.11751	5135
P56213	FAD-linked sulfhydryl oxidase ALR	Gfer	>sp|P56213|ALR_MOUSE FAD-linked sulfhydryl oxidase ALR OS=Mus musculus GN=Gfer PE=1 SV=2	3	20.7	22.876	5.01e-09	137840000	1	0.256386	0.83428	-0.232073	-1.32304	1579
Q3UHX2	28 kDa heat- and acid-stable phosphoprotein	Pdap1	>sp|Q3UHX2|HAP28_MOUSE 28 kDa heat- and acid-stable phosphoprotein OS=Mus musculus GN=Pdap1 PE=1 SV=1	8	38.1	20.605	9.05e-220	3853100000	1	0.336211	0.878249	0.294645	1.09196	2243
Q9JLV1	BAG family molecular chaperone regulator 3	Bag3	>sp|Q9JLV1|BAG3_MOUSE BAG family molecular chaperone regulator 3 OS=Mus musculus GN=Bag3 PE=1 SV=2	27	60.3	61.859	0	7169500000	1	0.205652	0.808642	-0.212545	-1.50961	5306
Q8R0P4	Mth938 domain-containing protein	Aamdc	>sp|Q8R0P4|AAMDC_MOUSE Mth938 domain-containing protein OS=Mus musculus GN=Aamdc PE=1 SV=1	7	61.5	13.244	6.52e-67	978980000	1	0.353121	0.873942	-0.319761	-1.04963	3742
Q9D2N9	Vacuolar protein sorting-associated protein 33A	Vps33a	>sp|Q9D2N9|VP33A_MOUSE Vacuolar protein sorting-associated protein 33A OS=Mus musculus GN=Vps33a PE=1 SV=2	4	6.9	67.554	9.4e-12	192050000	1	0.158261	0.781451	-0.200007	-1.73227	4794
Q9JHY3	WAP four-disulfide core domain protein 12	Wfdc12	>sp|Q9JHY3|WFD12_MOUSE WAP four-disulfide core domain protein 12 OS=Mus musculus GN=Wfdc12 PE=2 SV=1	3	23.5	9.5589	1.44e-19	449900000	1	0.402423	0.892167	-0.526321	-0.935652	5203
P48774	Glutathione S-transferase Mu 5	Gstm5	>sp|P48774|GSTM5_MOUSE Glutathione S-transferase Mu 5 OS=Mus musculus GN=Gstm5 PE=1 SV=1	15	56.7	26.635	0	5098700000	1	0.304667	0.868062	-0.260721	-1.17639	1438
P11404	Fatty acid-binding protein, heart	Fabp3	>sp|P11404|FABPH_MOUSE Fatty acid-binding protein, heart OS=Mus musculus GN=Fabp3 PE=1 SV=5	7	54.1	14.819	1.49e-69	3766400000	1	0.316758	0.872026	0.271271	1.14312	976
Q9JLV6	Bifunctional polynucleotide phosphatase/kinase;Polynucleotide 3-phosphatase;Polynucleotide 5-hydroxyl-kinase	Pnkp	>sp|Q9JLV6|PNKP_MOUSE Bifunctional polynucleotide phosphatase/kinase OS=Mus musculus GN=Pnkp PE=1 SV=2	11	28.7	57.223	6.69e-80	1072300000	1	0.260028	0.835414	-0.232843	-1.31109	5308
Q3TYS2	Uncharacterized protein C17orf62 homolog		>sp|Q3TYS2|CQ062_MOUSE Uncharacterized protein C17orf62 homolog OS=Mus musculus PE=1 SV=2	5	21.9	20.921	7.58e-27	460930000	1	0.280081	0.84045	0.243464	1.24805	2192
Q8BPU7	Engulfment and cell motility protein 1	Elmo1	>sp|Q8BPU7|ELMO1_MOUSE Engulfment and cell motility protein 1 OS=Mus musculus GN=Elmo1 PE=1 SV=2	12	19.8	83.935	2.12e-72	855540000	1	0.299428	0.866641	-0.256365	-1.19119	3245
Q8VEE4	Replication protein A 70 kDa DNA-binding subunit	Rpa1	>sp|Q8VEE4|RFA1_MOUSE Replication protein A 70 kDa DNA-binding subunit OS=Mus musculus GN=Rpa1 PE=1 SV=1	6	10.9	69.036	1.46e-22	332010000	1	0.339174	0.880228	-0.294999	-1.0844	3941
P09803	Cadherin-1;E-Cad/CTF1;E-Cad/CTF2;E-Cad/CTF3	Cdh1	>sp|P09803|CADH1_MOUSE Cadherin-1 OS=Mus musculus GN=Cdh1 PE=1 SV=1	17	29.5	98.255	0	2750500000	1	0.304875	0.868225	-0.25946	-1.17581	939
Q8CF02	Protein FAM25C	Fam25c	>sp|Q8CF02|FM25C_MOUSE Protein FAM25C OS=Mus musculus GN=Fam25c PE=1 SV=1	5	70.8	9.2353	0	31091000000	1	0.389949	0.893184	0.425889	0.963297	3478
Q91VM9	Inorganic pyrophosphatase 2, mitochondrial	Ppa2	>sp|Q91VM9|IPYR2_MOUSE Inorganic pyrophosphatase 2, mitochondrial OS=Mus musculus GN=Ppa2 PE=1 SV=1	12	48.5	38.114	3.02e-73	1072200000	1	0.306073	0.868972	-0.259701	-1.17246	4007
Q8K212	Phosphofurin acidic cluster sorting protein 1	Pacs1	>sp|Q8K212|PACS1_MOUSE Phosphofurin acidic cluster sorting protein 1 OS=Mus musculus GN=Pacs1 PE=1 SV=2	4	4.6	104.83	2.24e-08	132420000	1	0.231262	0.818179	0.219425	1.41032	3629
P41317	Mannose-binding protein C	Mbl2	>sp|P41317|MBL2_MOUSE Mannose-binding protein C OS=Mus musculus GN=Mbl2 PE=1 SV=2	4	20.1	25.957	1.01e-93	384680000	1	0.308342	0.869553	0.261273	1.16615	1358
O54833	Casein kinase II subunit alpha	Csnk2a2	>sp|O54833|CSK22_MOUSE Casein kinase II subunit alpha OS=Mus musculus GN=Csnk2a2 PE=1 SV=1	13	46.3	41.215	3.02e-75	1025400000	1	0.26849	0.842094	-0.235349	-1.28393	615
Q99JY3	GTPase IMAP family member 4	Gimap4	>sp|Q99JY3|GIMA4_MOUSE GTPase IMAP family member 4 OS=Mus musculus GN=Gimap4 PE=1 SV=1	9	57.1	24.554	2.17e-219	1721800000	1	0.108647	0.74486	-0.189223	-2.05842	4257
Q9ERK4	Exportin-2	Cse1l	>sp|Q9ERK4|XPO2_MOUSE Exportin-2 OS=Mus musculus GN=Cse1l PE=1 SV=1	29	39.1	110.45	0	148220000000	1	0.00301634	0.519111	0.172577	6.42542	5141
A2AEP0		Obp1b	>tr|A2AEP0|A2AEP0_MOUSE Protein Obp1b OS=Mus musculus GN=Obp1b PE=4 SV=1	17	77.2	19.394	0	51743000000	1	0.411949	0.893164	-0.615346	-0.915025	105
O70503	Estradiol 17-beta-dehydrogenase 12	Hsd17b12	>sp|O70503|DHB12_MOUSE Very-long-chain 3-oxoacyl-CoA reductase OS=Mus musculus GN=Hsd17b12 PE=1 SV=1	18	64.4	34.741	1.96e-264	4794900000	1	0.263608	0.8405	-0.231902	-1.2995	701
Q8CG72	Poly(ADP-ribose) glycohydrolase ARH3	Adprhl2	>sp|Q8CG72|ARHL2_MOUSE Poly(ADP-ribose) glycohydrolase ARH3 OS=Mus musculus GN=Adprhl2 PE=1 SV=1	7	24.9	39.414	1.17e-90	1142200000	1	0.262846	0.840381	-0.231412	-1.30195	3496
A0A0J9YUD5			>tr|A0A0J9YUD5|A0A0J9YUD5_MOUSE Protein Nup205 OS=Mus musculus GN=Nup205 PE=1 SV=1	17	12.1	233.1	5.49e-149	666080000	1	0.208939	0.802228	-0.210673	-1.49619	77
P46460	Vesicle-fusing ATPase	Nsf	>sp|P46460|NSF_MOUSE Vesicle-fusing ATPase OS=Mus musculus GN=Nsf PE=1 SV=2	28	42.6	82.613	8.9e-176	4428300000	1	0.307032	0.867112	-0.257834	-1.16979	1391
P84244;P02301	Histone H3.3;Histone H3.3C	H3f3a;H3f3c	>sp|P84244|H33_MOUSE Histone H3.3 OS=Mus musculus GN=H3f3a PE=1 SV=2;>sp|P02301|H3C_MOUSE Histone H3.3C OS=Mus musculus GN=H3f3c PE=3 SV=3	11	56.6	15.328	0	6883200000	2	0.428161	0.902088	-1.7841	-0.880816	844
Q3URD3	Sarcolemmal membrane-associated protein	Slmap	>sp|Q3URD3|SLMAP_MOUSE Sarcolemmal membrane-associated protein OS=Mus musculus GN=Slmap PE=1 SV=2	9	8.2	96.932	4.41e-27	546340000	1	0.267934	0.842002	-0.232715	-1.28569	2280
Q8VBT6	Apolipoprotein B receptor	Apobr	>sp|Q8VBT6|APOBR_MOUSE Apolipoprotein B receptor OS=Mus musculus GN=Apobr PE=1 SV=1	3	3.3	102.7	2.52e-12	364450000	1	0.37159	0.882276	0.347022	1.0054	3855
Q9D2C7	Bax inhibitor 1	Tmbim6	>sp|Q9D2C7|BI1_MOUSE Bax inhibitor 1 OS=Mus musculus GN=Tmbim6 PE=1 SV=1	2	3.8	26.477	0.00014331	80166000	1	0.343182	0.875131	0.294098	1.07428	4789
P23492;Q9D8C9	Purine nucleoside phosphorylase	Pnp	>sp|P23492|PNPH_MOUSE Purine nucleoside phosphorylase OS=Mus musculus GN=Pnp PE=1 SV=2	19	77.9	32.277	0	14886000000	2	0.27501	0.841563	0.235898	1.26357	1158
O70145	Neutrophil cytosol factor 2	Ncf2	>sp|O70145|NCF2_MOUSE Neutrophil cytosol factor 2 OS=Mus musculus GN=Ncf2 PE=1 SV=1	9	17	59.485	5.33e-20	946170000	1	0.36816	0.881502	0.33701	1.01346	666
O88587	Catechol O-methyltransferase	Comt	>sp|O88587|COMT_MOUSE Catechol O-methyltransferase OS=Mus musculus GN=Comt PE=1 SV=2	12	59.2	29.486	0	2101600000	1	0.333707	0.875552	0.281059	1.09839	747
Q60876	Eukaryotic translation initiation factor 4E-binding protein 1	Eif4ebp1	>sp|Q60876|4EBP1_MOUSE Eukaryotic translation initiation factor 4E-binding protein 1 OS=Mus musculus GN=Eif4ebp1 PE=1 SV=3	3	21.4	12.325	1.72e-08	123170000	1	0.386359	0.891056	0.387893	0.971394	2455
Q9DCA5	Ribosome biogenesis protein BRX1 homolog	Brix1	>sp|Q9DCA5|BRX1_MOUSE Ribosome biogenesis protein BRX1 homolog OS=Mus musculus GN=Brix1 PE=1 SV=3	6	21.8	41.241	7.99e-19	286220000	1	0.193824	0.804914	-0.204954	-1.55978	5037
Q05186	Reticulocalbin-1	Rcn1	>sp|Q05186|RCN1_MOUSE Reticulocalbin-1 OS=Mus musculus GN=Rcn1 PE=1 SV=1	15	43.7	38.113	3.67e-174	4526200000	1	0.35663	0.875804	0.311388	1.04107	2058
Q9QZU5	Keratin-associated protein 15-1	Krtap15-1	>sp|Q9QZU5|KR151_MOUSE Keratin-associated protein 15-1 OS=Mus musculus GN=Krtap15-1 PE=2 SV=1	5	50.7	16.241	0	7934100000	1	0.422748	0.899381	-0.80841	-0.892116	5414
Q9CR61	NADH dehydrogenase [ubiquinone] 1 beta subcomplex subunit 7	Ndufb7	>sp|Q9CR61|NDUB7_MOUSE NADH dehydrogenase [ubiquinone] 1 beta subcomplex subunit 7 OS=Mus musculus GN=Ndufb7 PE=1 SV=3	8	70.8	16.331	3.26e-56	1527300000	1	0.248965	0.829923	0.22245	1.34791	4553
Q8QZT1	Acetyl-CoA acetyltransferase, mitochondrial	Acat1	>sp|Q8QZT1|THIL_MOUSE Acetyl-CoA acetyltransferase, mitochondrial OS=Mus musculus GN=Acat1 PE=1 SV=1	18	49.1	44.816	0	19705000000	1	0.131905	0.738774	-0.190894	-1.88899	3713
Q3UQA7	Selenoprotein H	Selh	>sp|Q3UQA7|SELH_MOUSE Selenoprotein H OS=Mus musculus GN=Selh PE=1 SV=2	5	59.5	12.992	1.98e-17	229100000	1	0.368055	0.881677	-0.331119	-1.01371	2277
Q8BY89	Choline transporter-like protein 2	Slc44a2	>sp|Q8BY89|CTL2_MOUSE Choline transporter-like protein 2 OS=Mus musculus GN=Slc44a2 PE=1 SV=2	8	11.5	80.109	1.24e-14	1110400000	1	0.371656	0.881946	-0.338287	-1.00524	3345
P70279	Surfeit locus protein 6	Surf6	>sp|P70279|SURF6_MOUSE Surfeit locus protein 6 OS=Mus musculus GN=Surf6 PE=1 SV=1	5	13.5	41.234	9.21e-10	243620000	1	0.413059	0.893642	-0.558367	-0.912647	1856
E9Q557	Desmoplakin	Dsp	>sp|E9Q557|DESP_MOUSE Desmoplakin OS=Mus musculus GN=Dsp PE=1 SV=1	191	60.5	332.91	0	172120000000	1	0.173936	0.794569	-0.198922	-1.65172	366
Q9DC16	Endoplasmic reticulum-Golgi intermediate compartment protein 1	Ergic1	>sp|Q9DC16|ERGI1_MOUSE Endoplasmic reticulum-Golgi intermediate compartment protein 1 OS=Mus musculus GN=Ergic1 PE=1 SV=1	7	29	32.562	5.01e-81	701010000	1	0.342913	0.875598	0.287655	1.07496	5024
P28271;Q811J3	Cytoplasmic aconitate hydratase	Aco1	>sp|P28271|ACOC_MOUSE Cytoplasmic aconitate hydratase OS=Mus musculus GN=Aco1 PE=1 SV=3	32	47.1	98.124	0	10499000000	2	0.129243	0.740895	0.189766	1.90665	1218
Q99KH8;Q9Z2W1	Serine/threonine-protein kinase 24;Serine/threonine-protein kinase 24 35 kDa subunit;Serine/threonine-protein kinase 24 12 kDa subunit	Stk24	>sp|Q99KH8|STK24_MOUSE Serine/threonine-protein kinase 24 OS=Mus musculus GN=Stk24 PE=1 SV=1	12	29.5	47.953	7.34e-85	1839900000	2	0.244789	0.830436	-0.219234	-1.36223	4278
O70152	Dolichol-phosphate mannosyltransferase	Dpm1	>sp|O70152|DPM1_MOUSE Dolichol-phosphate mannosyltransferase subunit 1 OS=Mus musculus GN=Dpm1 PE=1 SV=1	12	56.9	29.174	5.27e-186	1604300000	1	0.203862	0.807327	-0.205872	-1.51701	667
P21460	Cystatin-C	Cst3	>sp|P21460|CYTC_MOUSE Cystatin-C OS=Mus musculus GN=Cst3 PE=1 SV=2	7	59.3	15.531	1.53e-80	2658300000	1	0.362185	0.877723	-0.315392	-1.02767	1133
P31230	Aminoacyl tRNA synthase complex-interacting multifunctional protein 1;Endothelial monocyte-activating polypeptide 2	Aimp1	>sp|P31230|AIMP1_MOUSE Aminoacyl tRNA synthase complex-interacting multifunctional protein 1 OS=Mus musculus GN=Aimp1 PE=1 SV=2	11	47.7	33.997	1.71e-255	2963300000	1	0.213043	0.802663	-0.208232	-1.47973	1263
P62242	40S ribosomal protein S8	Rps8	>sp|P62242|RS8_MOUSE 40S ribosomal protein S8 OS=Mus musculus GN=Rps8 PE=1 SV=2	13	58.7	24.205	0	21585000000	1	0.205215	0.809183	-0.205908	-1.51141	1715
Q8R361	Rab11 family-interacting protein 5	Rab11fip5	>sp|Q8R361|RFIP5_MOUSE Rab11 family-interacting protein 5 OS=Mus musculus GN=Rab11fip5 PE=1 SV=2	8	19.1	69.552	3.14e-20	491610000	1	0.247859	0.830219	0.219739	1.35168	3800
Q497J0		BC100530	>tr|Q497J0|Q497J0_MOUSE MCG130175, isoform CRA_b OS=Mus musculus GN=BC100530 PE=1 SV=1	15	95.9	10.959	0	91054000000	1	0.412171	0.893009	0.529071	0.914549	2324
P18653;Q9WUT3;Q8C0P0;Q3U214;Q9R1L5;Q60592;Q811L6	Ribosomal protein S6 kinase alpha-1;Ribosomal protein S6 kinase alpha-2	Rps6ka1;Rps6ka2	>sp|P18653|KS6A1_MOUSE Ribosomal protein S6 kinase alpha-1 OS=Mus musculus GN=Rps6ka1 PE=1 SV=1;>sp|Q9WUT3|KS6A2_MOUSE Ribosomal protein S6 kinase alpha-2 OS=Mus musculus GN=Rps6ka2 PE=1 SV=1	16	25.6	81.594	1.48e-69	344870000	7	0.264702	0.840505	-0.226571	-1.29599	1095
O35593	26S proteasome non-ATPase regulatory subunit 14	Psmd14	>sp|O35593|PSDE_MOUSE 26S proteasome non-ATPase regulatory subunit 14 OS=Mus musculus GN=Psmd14 PE=1 SV=2	10	55.5	34.577	2.49e-247	4092500000	1	0.302853	0.867522	-0.247698	-1.18149	566
Q6PGH2;Q6UY53	Hematological and neurological expressed 1-like protein	Hn1l	>sp|Q6PGH2|HN1L_MOUSE Hematological and neurological expressed 1-like protein OS=Mus musculus GN=Hn1l PE=1 SV=1	6	55.8	20.02	9.01e-138	1823700000	2	0.373535	0.882531	0.336233	1.00085	2844
P04104	Keratin, type II cytoskeletal 1	Krt1	>sp|P04104|K2C1_MOUSE Keratin, type II cytoskeletal 1 OS=Mus musculus GN=Krt1 PE=1 SV=4	58	75.2	65.605	0	1905300000000	1	0.329495	0.877401	-0.269313	-1.10931	856
Q9D0R8	Protein LSM12 homolog	Lsm12	>sp|Q9D0R8|LSM12_MOUSE Protein LSM12 homolog OS=Mus musculus GN=Lsm12 PE=1 SV=1	5	39.5	21.701	1.76e-48	324600000	1	0.288552	0.851722	0.238412	1.22271	4731
O09164	Extracellular superoxide dismutase [Cu-Zn]	Sod3	>sp|O09164|SODE_MOUSE Extracellular superoxide dismutase [Cu-Zn] OS=Mus musculus GN=Sod3 PE=1 SV=1	8	56.2	27.392	2.19e-204	7026200000	1	0.267025	0.841197	0.227262	1.28858	517
Q62351	Transferrin receptor protein 1	Tfrc	>sp|Q62351|TFR1_MOUSE Transferrin receptor protein 1 OS=Mus musculus GN=Tfrc PE=1 SV=1	18	26.9	85.73	4.13e-53	1171600000	1	0.279566	0.843203	0.233061	1.24962	2626
Q8R4E4	Myozenin-3	Myoz3	>sp|Q8R4E4|MYOZ3_MOUSE Myozenin-3 OS=Mus musculus GN=Myoz3 PE=1 SV=1	6	35.1	26.981	1.8e-13	574560000	1	0.409818	0.892814	-0.492973	-0.919604	3832
Q9D1P4	Cysteine and histidine-rich domain-containing protein 1	Chordc1	>sp|Q9D1P4|CHRD1_MOUSE Cysteine and histidine-rich domain-containing protein 1 OS=Mus musculus GN=Chordc1 PE=1 SV=1	5	24.5	37.35	2.8e-17	302620000	1	0.361991	0.877761	0.31037	1.02813	4776
Q9QYF1	Retinol dehydrogenase 11	Rdh11	>sp|Q9QYF1|RDH11_MOUSE Retinol dehydrogenase 11 OS=Mus musculus GN=Rdh11 PE=1 SV=2	8	32	35.147	1.07e-87	1627000000	1	0.333146	0.876038	-0.271584	-1.09984	5377
P38060;Q8JZS7	Hydroxymethylglutaryl-CoA lyase, mitochondrial	Hmgcl	>sp|P38060|HMGCL_MOUSE Hydroxymethylglutaryl-CoA lyase, mitochondrial OS=Mus musculus GN=Hmgcl PE=1 SV=2	11	42.5	34.238	3.03e-122	976090000	2	0.365583	0.880523	-0.316356	-1.01957	1333
P29788;Q8BP99	Vitronectin	Vtn	>sp|P29788|VTNC_MOUSE Vitronectin OS=Mus musculus GN=Vtn PE=1 SV=2	12	32.2	54.848	5.4e-189	7920500000	2	0.0836177	0.733881	-0.181326	-2.2926	1252
Q05920	Pyruvate carboxylase, mitochondrial	Pc	>sp|Q05920|PYC_MOUSE Pyruvate carboxylase, mitochondrial OS=Mus musculus GN=Pc PE=1 SV=1	28	33.2	129.68	0	5256800000	1	0.3916	0.892216	0.385464	0.959595	2066
Q99MN1	Lysine--tRNA ligase	Kars	>sp|Q99MN1|SYK_MOUSE Lysine--tRNA ligase OS=Mus musculus GN=Kars PE=1 SV=1	17	30.6	67.839	6.6e-190	3866500000	1	0.149674	0.760528	-0.191942	-1.78006	4350
P68373	Tubulin alpha-1C chain	Tuba1c	>sp|P68373|TBA1C_MOUSE Tubulin alpha-1C chain OS=Mus musculus GN=Tuba1c PE=1 SV=1	29	69.5	49.909	0	223630000000	1	0.211416	0.801586	-0.206136	-1.48621	1832
Q9Z0F7	Gamma-synuclein	Sncg	>sp|Q9Z0F7|SYUG_MOUSE Gamma-synuclein OS=Mus musculus GN=Sncg PE=1 SV=1	11	81.3	13.159	0	6609100000	1	0.348731	0.875104	0.288478	1.06044	5567
O09110	Dual specificity mitogen-activated protein kinase kinase 3	Map2k3	>sp|O09110|MP2K3_MOUSE Dual specificity mitogen-activated protein kinase kinase 3 OS=Mus musculus GN=Map2k3 PE=1 SV=2	6	21.6	39.296	8.84e-73	481260000	1	0.307182	0.866773	-0.248437	-1.16937	511
Q64514	Tripeptidyl-peptidase 2	Tpp2	>sp|Q64514|TPP2_MOUSE Tripeptidyl-peptidase 2 OS=Mus musculus GN=Tpp2 PE=1 SV=3	27	28	139.88	2.55e-217	2874000000	1	0.170263	0.788586	0.195772	1.66989	2692
Q61249;Q9QZ29	Immunoglobulin-binding protein 1	Igbp1	>sp|Q61249|IGBP1_MOUSE Immunoglobulin-binding protein 1 OS=Mus musculus GN=Igbp1 PE=1 SV=1	10	37.6	38.97	4.62e-88	713070000	2	0.330461	0.876486	-0.266717	-1.1068	2514
Q148V7	LisH domain and HEAT repeat-containing protein KIAA1468	Kiaa1468	>sp|Q148V7|K1468_MOUSE LisH domain and HEAT repeat-containing protein KIAA1468 OS=Mus musculus GN=Kiaa1468 PE=1 SV=1	6	6.3	134.59	6.34e-19	110310000	1	0.187812	0.807468	0.1994	1.58651	2117
P35922	Fragile X mental retardation protein 1 homolog	Fmr1	>sp|P35922|FMR1_MOUSE Fragile X mental retardation protein 1 homolog OS=Mus musculus GN=Fmr1 PE=1 SV=1	6	15	68.988	6.75e-97	250610000	1	0.269466	0.840588	-0.225788	-1.28086	1320
P03958	Adenosine deaminase	Ada	>sp|P03958|ADA_MOUSE Adenosine deaminase OS=Mus musculus GN=Ada PE=1 SV=3	12	46.9	39.991	5.43e-194	2844100000	1	0.174081	0.793301	0.195763	1.65101	855
E9QA15;REV__Q8BSS9;REV__B2RXQ2		Cald1	>tr|E9QA15|E9QA15_MOUSE Protein Cald1 OS=Mus musculus GN=Cald1 PE=1 SV=1	32	31.6	89.272	0	18064000000	3	0.329655	0.877023	0.264341	1.10889	390
G3XA10;Q8VEK3	Heterogeneous nuclear ribonucleoprotein U	Hnrnpu	>tr|G3XA10|G3XA10_MOUSE Heterogeneous nuclear ribonucleoprotein U, isoform CRA_b OS=Mus musculus GN=Gm28062 PE=4 SV=1;>sp|Q8VEK3|HNRPU_MOUSE Heterogeneous nuclear ribonucleoprotein U OS=Mus musculus GN=Hnrnpu PE=1 SV=1	30	39.5	86.805	0	33487000000	2	0.0702154	0.723377	-0.178351	-2.45304	427
Q64674	Spermidine synthase	Srm	>sp|Q64674|SPEE_MOUSE Spermidine synthase OS=Mus musculus GN=Srm PE=1 SV=1	13	45.4	33.995	1.33e-189	3005500000	1	0.381064	0.885336	-0.341131	-0.983453	2700
Q3TIX9	U4/U6.U5 tri-snRNP-associated protein 2	Usp39	>sp|Q3TIX9|SNUT2_MOUSE U4/U6.U5 tri-snRNP-associated protein 2 OS=Mus musculus GN=Usp39 PE=1 SV=2	7	18.8	65.146	4.37e-45	393800000	1	0.333532	0.876443	-0.266708	-1.09884	2169
P97300	Neuroplastin	Nptn	>sp|P97300|NPTN_MOUSE Neuroplastin OS=Mus musculus GN=Nptn PE=1 SV=3	4	14.4	44.373	2.63e-48	2356200000	1	0.313926	0.867527	-0.249245	-1.15081	1931
Q9ET30	Transmembrane 9 superfamily member 3	Tm9sf3	>sp|Q9ET30|TM9S3_MOUSE Transmembrane 9 superfamily member 3 OS=Mus musculus GN=Tm9sf3 PE=1 SV=1	4	6.8	67.544	6.9e-17	333000000	1	0.221659	0.808634	0.206566	1.44619	5174
Q8K221	Arfaptin-2	Arfip2	>sp|Q8K221|ARFP2_MOUSE Arfaptin-2 OS=Mus musculus GN=Arfip2 PE=1 SV=2	3	12.3	37.772	3.16e-12	116740000	1	0.345517	0.873569	0.277931	1.06843	3631
Q61093	Cytochrome b-245 heavy chain	Cybb	>sp|Q61093|CY24B_MOUSE Cytochrome b-245 heavy chain OS=Mus musculus GN=Cybb PE=1 SV=1	5	9.1	65.304	8.07e-65	299350000	1	0.349012	0.874359	0.281914	1.05974	2481
Q8K1L5	Protein phosphatase 1 regulatory subunit 11	Ppp1r11	>sp|Q8K1L5|PP1RB_MOUSE Protein phosphatase 1 regulatory subunit 11 OS=Mus musculus GN=Ppp1r11 PE=1 SV=1	3	19.1	14.544	2.19e-19	223220000	1	0.374154	0.881307	0.320936	0.999412	3619
Q91Z53	Glyoxylate reductase/hydroxypyruvate reductase	Grhpr	>sp|Q91Z53|GRHPR_MOUSE Glyoxylate reductase/hydroxypyruvate reductase OS=Mus musculus GN=Grhpr PE=1 SV=1	8	34.8	35.328	6.82e-125	2436000000	1	0.280917	0.841487	-0.228455	-1.24552	4117
Q9JIF7	Coatomer subunit beta	Copb1	>sp|Q9JIF7|COPB_MOUSE Coatomer subunit beta OS=Mus musculus GN=Copb1 PE=1 SV=1	34	43.9	107.06	0	13773000000	1	0.108822	0.743739	0.182244	2.057	5217
O88653	Ragulator complex protein LAMTOR3	Lamtor3	>sp|O88653|LTOR3_MOUSE Ragulator complex protein LAMTOR3 OS=Mus musculus GN=Lamtor3 PE=1 SV=1	5	62.9	13.553	3.15e-241	1661400000	1	0.24447	0.829762	0.212493	1.36333	752
Q91WS0	CDGSH iron-sulfur domain-containing protein 1	Cisd1	>sp|Q91WS0|CISD1_MOUSE CDGSH iron-sulfur domain-containing protein 1 OS=Mus musculus GN=Cisd1 PE=1 SV=1	6	52.8	12.097	7.94e-173	3751200000	1	0.378584	0.884229	-0.325846	-0.98915	4054
Q9CZB0	Succinate dehydrogenase cytochrome b560 subunit, mitochondrial	Sdhc	>sp|Q9CZB0|C560_MOUSE Succinate dehydrogenase cytochrome b560 subunit, mitochondrial OS=Mus musculus GN=Sdhc PE=1 SV=1	4	22.5	18.382	4.37e-13	373750000	1	0.358596	0.877366	0.290417	1.03631	4679
Q61216	Double-strand break repair protein MRE11A	Mre11a	>sp|Q61216|MRE11_MOUSE Double-strand break repair protein MRE11A OS=Mus musculus GN=Mre11a PE=1 SV=1	6	9.6	80.222	5.42e-15	175980000	1	0.371507	0.88269	-0.310986	-1.00559	2507
Q62393	Tumor protein D52	Tpd52	>sp|Q62393|TPD52_MOUSE Tumor protein D52 OS=Mus musculus GN=Tpd52 PE=1 SV=2	10	48.7	24.313	0	7278600000	1	0.36115	0.877636	0.293968	1.03015	2631
Q9D820	Prolyl-tRNA synthetase associated domain-containing protein 1	Prorsd1	>sp|Q9D820|PRXD1_MOUSE Prolyl-tRNA synthetase associated domain-containing protein 1 OS=Mus musculus GN=Prorsd1 PE=1 SV=1	8	57.4	18.862	9.17e-73	12405000000	1	0.332482	0.875572	0.260656	1.10155	4901
P50285	Dimethylaniline monooxygenase [N-oxide-forming] 1	Fmo1	>sp|P50285|FMO1_MOUSE Dimethylaniline monooxygenase [N-oxide-forming] 1 OS=Mus musculus GN=Fmo1 PE=1 SV=1	11	30.6	59.914	4e-163	1401200000	1	0.348762	0.874122	0.27666	1.06036	1468
Q9D0T1	NHP2-like protein 1	Nhp2l1	>sp|Q9D0T1|NH2L1_MOUSE NHP2-like protein 1 OS=Mus musculus GN=Snu13 PE=1 SV=4	9	53.1	14.173	4.4e-131	3429200000	1	0.29568	0.861761	-0.233463	-1.20193	4733
Q61881	DNA replication licensing factor MCM7	Mcm7	>sp|Q61881|MCM7_MOUSE DNA replication licensing factor MCM7 OS=Mus musculus GN=Mcm7 PE=1 SV=1	9	18.1	81.21	1.85e-56	746570000	1	0.339618	0.879585	-0.266013	-1.08328	2582
P53395	Lipoamide acyltransferase component of branched-chain alpha-keto acid dehydrogenase complex, mitochondrial	Dbt	>sp|P53395|ODB2_MOUSE Lipoamide acyltransferase component of branched-chain alpha-keto acid dehydrogenase complex, mitochondrial OS=Mus musculus GN=Dbt PE=1 SV=2	9	22	53.246	5.63e-79	1356700000	1	0.392662	0.888794	-0.357576	-0.95722	1528
P97426;Q923L6	Eosinophil cationic protein 1	Ear1;Ear10	>sp|P97426|ECP1_MOUSE Eosinophil cationic protein 1 OS=Mus musculus GN=Ear1 PE=2 SV=1;>tr|Q923L6|Q923L6_MOUSE Eosinophil-associated ribonuclease 10 OS=Mus musculus GN=Ear10 PE=3 SV=1	5	45.8	17.296	0	3607200000	2	0.401296	0.894159	0.385584	0.938119	1957
P10852	4F2 cell-surface antigen heavy chain	Slc3a2	>sp|P10852|4F2_MOUSE 4F2 cell-surface antigen heavy chain OS=Mus musculus GN=Slc3a2 PE=1 SV=1	15	32.7	58.336	1.98e-107	3971500000	1	0.0316209	0.739056	-0.17077	-3.24177	964
Q9ESP1	Stromal cell-derived factor 2-like protein 1	Sdf2l1	>sp|Q9ESP1|SDF2L_MOUSE Stromal cell-derived factor 2-like protein 1 OS=Mus musculus GN=Sdf2l1 PE=1 SV=2	3	24.9	23.648	9.5e-44	304190000	1	0.325913	0.877511	-0.252453	-1.11869	5162
Q60676	Serine/threonine-protein phosphatase 5	Ppp5c	>sp|Q60676|PPP5_MOUSE Serine/threonine-protein phosphatase 5 OS=Mus musculus GN=Ppp5c PE=1 SV=3	6	17	56.876	1.2e-159	489480000	1	0.274707	0.842537	-0.221848	-1.26451	2426
Q91WJ8	Far upstream element-binding protein 1	Fubp1	>sp|Q91WJ8|FUBP1_MOUSE Far upstream element-binding protein 1 OS=Mus musculus GN=Fubp1 PE=1 SV=1	20	34.9	68.539	1.72e-204	6011600000	1	0.327424	0.876155	-0.25334	-1.11473	4045
P56375	Acylphosphatase-2	Acyp2	>sp|P56375|ACYP2_MOUSE Acylphosphatase-2 OS=Mus musculus GN=Acyp2 PE=1 SV=2	5	43.4	11.877	2.18e-185	948840000	1	0.263922	0.841023	0.217128	1.29849	1580
P62334	26S protease regulatory subunit 10B	Psmc6	>sp|P62334|PRS10_MOUSE 26S protease regulatory subunit 10B OS=Mus musculus GN=Psmc6 PE=1 SV=1	20	57.8	44.172	0	7723200000	1	0.0963711	0.751737	-0.17887	-2.16479	1735
Q99JX4	Eukaryotic translation initiation factor 3 subunit M	Eif3m	>sp|Q99JX4|EIF3M_MOUSE Eukaryotic translation initiation factor 3 subunit M OS=Mus musculus GN=Eif3m PE=1 SV=1	15	51.1	42.516	3.05e-271	3447600000	1	0.238737	0.827704	-0.207513	-1.38341	4254
Q921G8	Gamma-tubulin complex component 2	Tubgcp2	>sp|Q921G8|GCP2_MOUSE Gamma-tubulin complex component 2 OS=Mus musculus GN=Tubgcp2 PE=1 SV=2	7	9.7	103.22	6.49e-18	130430000	1	0.39779	0.890895	0.365395	0.945833	4147
Q8CJG0;Q8CJF9	Protein argonaute-2	Eif2c2	>sp|Q8CJG0|AGO2_MOUSE Protein argonaute-2 OS=Mus musculus GN=Ago2 PE=1 SV=3	23	38.8	97.303	1.2e-130	1414500000	2	0.106271	0.743832	0.179724	2.07793	3561
Q8BH61	Coagulation factor XIII A chain	F13a1	>sp|Q8BH61|F13A_MOUSE Coagulation factor XIII A chain OS=Mus musculus GN=F13a1 PE=1 SV=3	37	52.2	83.206	0	41465000000	1	0.197212	0.805274	0.195779	1.5451	3137
Q05D44	Eukaryotic translation initiation factor 5B	Eif5b	>sp|Q05D44|IF2P_MOUSE Eukaryotic translation initiation factor 5B OS=Mus musculus GN=Eif5b PE=1 SV=2	13	15.8	137.61	1.09e-219	1340100000	1	0.162447	0.785401	0.188477	1.70997	2071
Q8BVF2	Phosducin-like protein 3	Pdcl3	>sp|Q8BVF2|PDCL3_MOUSE Phosducin-like protein 3 OS=Mus musculus GN=Pdcl3 PE=1 SV=1	8	37.1	27.581	2.85e-50	842050000	1	0.348325	0.876339	-0.269909	-1.06144	3302
O08532;Q6PHS9	Voltage-dependent calcium channel subunit alpha-2/delta-1;Voltage-dependent calcium channel subunit alpha-2-1;Voltage-dependent calcium channel subunit delta-1	Cacna2d1	>sp|O08532|CA2D1_MOUSE Voltage-dependent calcium channel subunit alpha-2/delta-1 OS=Mus musculus GN=Cacna2d1 PE=1 SV=1	14	16.6	124.63	2.55e-79	1094400000	2	0.146703	0.759217	-0.185616	-1.79727	454
Q02257	Junction plakoglobin	Jup	>sp|Q02257|PLAK_MOUSE Junction plakoglobin OS=Mus musculus GN=Jup PE=1 SV=3	42	69.9	81.8	0	76233000000	1	0.192492	0.802255	-0.194474	-1.56563	2032
Q8K0D5	Elongation factor G, mitochondrial	Gfm1	>sp|Q8K0D5|EFGM_MOUSE Elongation factor G, mitochondrial OS=Mus musculus GN=Gfm1 PE=1 SV=1	5	8.7	83.549	2.35e-14	136910000	1	0.192008	0.802147	0.194165	1.56776	3590
Q9JIG8	PRA1 family protein 2	Praf2	>sp|Q9JIG8|PRAF2_MOUSE PRA1 family protein 2 OS=Mus musculus GN=Praf2 PE=1 SV=1	3	20.2	19.478	1e-28	341980000	1	0.322187	0.877237	0.24566	1.12856	5220
Q62165	Dystroglycan;Alpha-dystroglycan;Beta-dystroglycan	Dag1	>sp|Q62165|DAG1_MOUSE Dystroglycan OS=Mus musculus GN=Dag1 PE=1 SV=4	13	17.1	96.904	2.42e-114	3361100000	1	0.206375	0.807602	0.197159	1.50664	2604
P46061	Ran GTPase-activating protein 1	Rangap1	>sp|P46061|RAGP1_MOUSE Ran GTPase-activating protein 1 OS=Mus musculus GN=Rangap1 PE=1 SV=2	16	35.3	63.53	3.98e-113	4546600000	1	0.138873	0.745717	-0.183809	-1.84449	1388
E9Q035;P47758;CON__Q2HJF0		Gm20425	>tr|E9Q035|E9Q035_MOUSE Protein Gm20425 OS=Mus musculus GN=Gm20425 PE=4 SV=1	68	62.7	107.8	0	405130000000	3	0.366647	0.881395	0.290171	1.01704	335
Q9CQ65	S-methyl-5-thioadenosine phosphorylase	Mtap	>sp|Q9CQ65|MTAP_MOUSE S-methyl-5-thioadenosine phosphorylase OS=Mus musculus GN=Mtap PE=1 SV=1	16	68.2	31.062	0	3402000000	1	0.288914	0.85245	0.225125	1.22165	4442
P01887	Beta-2-microglobulin	B2m	>sp|P01887|B2MG_MOUSE Beta-2-microglobulin OS=Mus musculus GN=B2m PE=1 SV=2	3	22.7	13.779	6.8e-21	5729800000	1	0.427082	0.902972	0.529648	0.883059	835
Q9JLH8	Tropomodulin-4	Tmod4	>sp|Q9JLH8|TMOD4_MOUSE Tropomodulin-4 OS=Mus musculus GN=Tmod4 PE=2 SV=1	7	29	39.261	1.41e-64	1028800000	1	0.0988919	0.752689	-0.177498	-2.14176	5294
Q99LS3	Phosphoserine phosphatase	Psph	>sp|Q99LS3|SERB_MOUSE Phosphoserine phosphatase OS=Mus musculus GN=Psph PE=1 SV=1	9	41.3	25.096	4.51e-41	2454700000	1	0.292709	0.85614	-0.226552	-1.21054	4332
O08746	Matrilin-2	Matn2	>sp|O08746|MATN2_MOUSE Matrilin-2 OS=Mus musculus GN=Matn2 PE=2 SV=2	8	11	106.75	6.79e-47	490910000	1	0.340839	0.879779	0.259251	1.08019	480
Q8BU85	Methionine-R-sulfoxide reductase B3, mitochondrial	Msrb3	>sp|Q8BU85|MSRB3_MOUSE Methionine-R-sulfoxide reductase B3, mitochondrial OS=Mus musculus GN=Msrb3 PE=1 SV=2	6	26.5	26.832	7.87e-34	1082600000	1	0.407503	0.891636	-0.388866	-0.924602	3286
Q8K2I3	Dimethylaniline monooxygenase [N-oxide-forming] 2	Fmo2	>sp|Q8K2I3|FMO2_MOUSE Dimethylaniline monooxygenase [N-oxide-forming] 2 OS=Mus musculus GN=Fmo2 PE=1 SV=3	4	9.3	60.974	1.22e-24	228010000	1	0.312956	0.868965	-0.237825	-1.15345	3649
Q3UFS4	G patch domain-containing protein 11	Gpatch11	>sp|Q3UFS4|GPT11_MOUSE G patch domain-containing protein 11 OS=Mus musculus GN=Gpatch11 PE=1 SV=2	2	8.8	30.608	4.73e-07	59999000	1	0.298054	0.865607	-0.229012	-1.19512	2233
Q7TSF1	Desmoglein-1-beta	Dsg1b	>sp|Q7TSF1|DSG1B_MOUSE Desmoglein-1-beta OS=Mus musculus GN=Dsg1b PE=1 SV=1	34	47.2	114.45	0	39832000000	1	0.273997	0.843841	-0.21767	-1.26671	2967
Q9CR70	L antigen family member 3	Lage3	>sp|Q9CR70|LAGE3_MOUSE EKC/KEOPS complex subunit Lage3 OS=Mus musculus GN=Lage3 PE=2 SV=1	2	22.3	15.824	4.63e-22	236750000	1	0.346135	0.874339	-0.2637	-1.06689	4557
P62270;F6YVP7	40S ribosomal protein S18	Rps18;Gm10260	>sp|P62270|RS18_MOUSE 40S ribosomal protein S18 OS=Mus musculus GN=Rps18 PE=1 SV=3;>tr|F6YVP7|F6YVP7_MOUSE Protein Gm10260 OS=Mus musculus GN=Gm10260 PE=3 SV=2	15	58.6	17.718	2.3e-137	23515000000	2	0.36608	0.881484	-0.28708	-1.01839	402
Q6DIC0	Probable global transcription activator SNF2L2	Smarca2	>sp|Q6DIC0|SMCA2_MOUSE Probable global transcription activator SNF2L2 OS=Mus musculus GN=Smarca2 PE=1 SV=1	11	9.3	180.25	9.67e-44	111700000	1	0.358243	0.877223	0.276286	1.03716	2741
O70274	Protein tyrosine phosphatase type IVA 2	Ptp4a2	>sp|O70274|TP4A2_MOUSE Protein tyrosine phosphatase type IVA 2 OS=Mus musculus GN=Ptp4a2 PE=1 SV=1	4	26.3	19.127	2.34e-12	934670000	1	0.31689	0.871091	0.239431	1.14276	676
Q99LD4	COP9 signalosome complex subunit 1	Gps1	>sp|Q99LD4|CSN1_MOUSE COP9 signalosome complex subunit 1 OS=Mus musculus GN=Gps1 PE=1 SV=1	12	32.3	53.442	1.45e-50	1448000000	1	0.120599	0.734416	0.179998	1.96689	4314
Q99KX1	Myeloid leukemia factor 2	Mlf2	>sp|Q99KX1|MLF2_MOUSE Myeloid leukemia factor 2 OS=Mus musculus GN=Mlf2 PE=1 SV=1	4	22.3	28.055	1.49e-26	325820000	1	0.311051	0.868913	-0.235585	-1.15868	4296
Q9DBX3	Sushi domain-containing protein 2	Susd2	>sp|Q9DBX3|SUSD2_MOUSE Sushi domain-containing protein 2 OS=Mus musculus GN=Susd2 PE=1 SV=1	11	17	90.641	6.93e-134	2965800000	1	0.341894	0.878081	-0.25841	-1.07752	5019
P20152	Vimentin	Vim	>sp|P20152|VIME_MOUSE Vimentin OS=Mus musculus GN=Vim PE=1 SV=3	68	90.1	53.687	0	1237100000000	1	0.12691	0.742439	-0.180766	-1.92247	1120
Q8BMJ2	Leucine--tRNA ligase, cytoplasmic	Lars	>sp|Q8BMJ2|SYLC_MOUSE Leucine--tRNA ligase, cytoplasmic OS=Mus musculus GN=Lars PE=1 SV=2	25	25	134.19	8.1e-275	2715000000	1	0.285382	0.848885	-0.221689	-1.23211	3216
Q8BMA6	Signal recognition particle subunit SRP68	Srp68	>sp|Q8BMA6|SRP68_MOUSE Signal recognition particle subunit SRP68 OS=Mus musculus GN=Srp68 PE=1 SV=2	9	19.4	70.573	7.34e-162	826050000	1	0.205699	0.80733	0.195468	1.50942	3210
Q9CQH7	Transcription factor BTF3 homolog 4	Btf3l4	>sp|Q9CQH7|BT3L4_MOUSE Transcription factor BTF3 homolog 4 OS=Mus musculus GN=Btf3l4 PE=1 SV=1	11	68.4	17.27	1.56e-247	3103900000	1	0.287631	0.854119	0.222331	1.22544	4481
Q6A026	Sister chromatid cohesion protein PDS5 homolog A	Pds5a	>sp|Q6A026|PDS5A_MOUSE Sister chromatid cohesion protein PDS5 homolog A OS=Mus musculus GN=Pds5a PE=1 SV=3	9	8.4	150.33	5.51e-55	475370000	1	0.322451	0.876326	-0.24217	-1.12786	2728
Q8BJU0	Small glutamine-rich tetratricopeptide repeat-containing protein alpha	Sgta	>sp|Q8BJU0|SGTA_MOUSE Small glutamine-rich tetratricopeptide repeat-containing protein alpha OS=Mus musculus GN=Sgta PE=1 SV=2	9	34.6	34.322	8.07e-48	2142000000	1	0.2875	0.854376	-0.222045	-1.22582	3181
Q9D7S9	Charged multivesicular body protein 5	Chmp5	>sp|Q9D7S9|CHMP5_MOUSE Charged multivesicular body protein 5 OS=Mus musculus GN=Chmp5 PE=1 SV=1	3	21	24.575	3.94e-118	830670000	1	0.338778	0.881224	-0.254522	-1.08541	4892
Q8R1E9		Scgb2b27	>tr|Q8R1E9|Q8R1E9_MOUSE ABPBG27 OS=Mus musculus GN=Scgb2b27 PE=1 SV=1	6	60.7	12.371	4.07e-195	3241600000	1	0.439824	0.911103	0.729055	0.856858	3758
Q9JLN9	Serine/threonine-protein kinase mTOR	Mtor	>sp|Q9JLN9|MTOR_MOUSE Serine/threonine-protein kinase mTOR OS=Mus musculus GN=Mtor PE=1 SV=2	10	6	288.79	6.23e-38	121220000	1	0.357299	0.876432	-0.272511	-1.03944	5301
P45591	Cofilin-2	Cfl2	>sp|P45591|COF2_MOUSE Cofilin-2 OS=Mus musculus GN=Cfl2 PE=1 SV=1	11	77.7	18.709	0	2844200000	1	0.170928	0.790642	-0.187148	-1.66657	1385
O88322	Nidogen-2	Nid2	>sp|O88322|NID2_MOUSE Nidogen-2 OS=Mus musculus GN=Nid2 PE=1 SV=2	24	26.6	153.91	0	5899500000	1	0.267233	0.840348	-0.212342	-1.28792	721
Q8QZY9	Splicing factor 3B subunit 4	Sf3b4	>sp|Q8QZY9|SF3B4_MOUSE Splicing factor 3B subunit 4 OS=Mus musculus GN=Sf3b4 PE=1 SV=1	4	18.4	44.355	1.57e-44	366090000	1	0.395296	0.890575	-0.334674	-0.951356	3717
Q4LDD4	Arf-GAP with Rho-GAP domain, ANK repeat and PH domain-containing protein 1	Arap1	>sp|Q4LDD4|ARAP1_MOUSE Arf-GAP with Rho-GAP domain, ANK repeat and PH domain-containing protein 1 OS=Mus musculus GN=Arap1 PE=1 SV=2	11	12.6	162.27	1.92e-52	726580000	1	0.16949	0.789067	0.186598	1.67377	2333
Q8BYK6	YTH domain family protein 3	Ythdf3	>sp|Q8BYK6|YTHD3_MOUSE YTH domain-containing family protein 3 OS=Mus musculus GN=Ythdf3 PE=1 SV=2	6	11.1	63.961	2.33e-12	173030000	1	0.385226	0.891001	0.31032	0.973961	3352
Q9D0M5	Dynein light chain 2, cytoplasmic	Dynll2	>sp|Q9D0M5|DYL2_MOUSE Dynein light chain 2, cytoplasmic OS=Mus musculus GN=Dynll2 PE=1 SV=1	5	39.3	10.35	7.06e-61	706990000	1	0.356575	0.877393	-0.268419	-1.0412	4728
Q8VEH5	EPM2A-interacting protein 1	Epm2aip1	>sp|Q8VEH5|EPMIP_MOUSE EPM2A-interacting protein 1 OS=Mus musculus GN=Epm2aip1 PE=1 SV=1	4	10.6	70.095	5.08e-45	311110000	1	0.180762	0.802217	-0.1883	-1.61899	3944
O35103	Osteomodulin	Omd	>sp|O35103|OMD_MOUSE Osteomodulin OS=Mus musculus GN=Omd PE=2 SV=1	3	9.5	49.745	1.66e-28	473310000	1	0.410558	0.893001	-0.379143	-0.91801	525
Q8VBV3	Exosome complex component RRP4	Exosc2	>sp|Q8VBV3|EXOS2_MOUSE Exosome complex component RRP4 OS=Mus musculus GN=Exosc2 PE=1 SV=1	4	20.8	32.631	3.03e-28	303930000	1	0.376314	0.882452	-0.29351	-0.994395	3857
Q9R0H0	Peroxisomal acyl-coenzyme A oxidase 1	Acox1	>sp|Q9R0H0|ACOX1_MOUSE Peroxisomal acyl-coenzyme A oxidase 1 OS=Mus musculus GN=Acox1 PE=1 SV=5	21	45.1	74.648	1.52e-133	1117800000	1	0.236055	0.824247	-0.201118	-1.39297	5437
Q9CQU3	Protein RER1	Rer1	>sp|Q9CQU3|RER1_MOUSE Protein RER1 OS=Mus musculus GN=Rer1 PE=1 SV=1	3	20.4	22.988	1e-10	175260000	1	0.240887	0.828225	0.20252	1.37582	4515
B2RXC1	Trafficking protein particle complex subunit 11	Trappc11	>sp|B2RXC1|TPC11_MOUSE Trafficking protein particle complex subunit 11 OS=Mus musculus GN=Trappc11 PE=1 SV=1	4	3.9	128.39	1.5e-11	96705000	1	0.359398	0.876559	0.270411	1.03437	182
P01910	H-2 class II histocompatibility antigen, A-K alpha chain	H2-Aa	>sp|P01910|HA2K_MOUSE H-2 class II histocompatibility antigen, A-K alpha chain OS=Mus musculus GN=H2-Aa PE=1 SV=2	2	11.3	28.351	4.9e-24	225610000	1	0.380387	0.884293	-0.298515	-0.985005	839
P01898;G3UXE9;V9GXR0	H-2 class I histocompatibility antigen, Q10 alpha chain	H2-Q10	>sp|P01898|HA10_MOUSE H-2 class I histocompatibility antigen, Q10 alpha chain OS=Mus musculus GN=H2-Q10 PE=1 SV=3	13	42.2	37.251	1.64e-114	2522700000	3	0.417551	0.89714	0.406321	0.90308	837
Q8CGP2;Q8CGP1;Q6ZWY9;Q64525;Q64478;Q64475;P10854;P10853	Histone H2B type 1-P;Histone H2B type 1-K;Histone H2B type 1-C/E/G;Histone H2B type 2-B;Histone H2B type 1-H;Histone H2B type 1-B;Histone H2B type 1-M;Histone H2B type 1-F/J/L	Hist1h2bp;Hist1h2bk;Hist1h2bc;Hist2h2bb;Hist1h2bh;Hist1h2bb;Hist1h2bm;Hist1h2bf	>sp|Q8CGP2|H2B1P_MOUSE Histone H2B type 1-P OS=Mus musculus GN=Hist1h2bp PE=1 SV=3;>sp|Q8CGP1|H2B1K_MOUSE Histone H2B type 1-K OS=Mus musculus GN=Hist1h2bk PE=1 SV=3;>sp|Q6ZWY9|H2B1C_MOUSE Histone H2B type 1-C/E/G OS=Mus musculus GN=Hist1h2bc PE=1 SV=3;>sp	13	59.5	13.992	0	391030000000	8	0.279876	0.841916	-0.215399	-1.24867	965
Q921X9	Protein disulfide-isomerase A5	Pdia5	>sp|Q921X9|PDIA5_MOUSE Protein disulfide-isomerase A5 OS=Mus musculus GN=Pdia5 PE=1 SV=1	6	15.3	59.266	1.06e-37	697880000	1	0.317235	0.871661	0.234184	1.14183	4165
Q91WQ3	Tyrosine--tRNA ligase, cytoplasmic	Yars	>sp|Q91WQ3|SYYC_MOUSE Tyrosine--tRNA ligase, cytoplasmic OS=Mus musculus GN=Yars PE=1 SV=3	21	33.7	59.105	6.91e-54	2666800000	1	0.276659	0.841781	0.214035	1.25849	4053
O35685	Nuclear migration protein nudC	Nudc	>sp|O35685|NUDC_MOUSE Nuclear migration protein nudC OS=Mus musculus GN=Nudc PE=1 SV=1	15	46.7	38.358	9.15e-114	2356200000	1	0.379943	0.883728	0.296249	0.986025	583
Q9CQJ6	Density-regulated protein	Denr	>sp|Q9CQJ6|DENR_MOUSE Density-regulated protein OS=Mus musculus GN=Denr PE=1 SV=1	6	35.4	22.166	5.48e-280	495480000	1	0.394004	0.889264	0.32355	0.954229	4488
O89053	Coronin-1A	Coro1a	>sp|O89053|COR1A_MOUSE Coronin-1A OS=Mus musculus GN=Coro1a PE=1 SV=5	21	52.9	50.989	0	17695000000	1	0.354934	0.875583	0.263451	1.04519	788
P97494	Glutamate--cysteine ligase catalytic subunit	Gclc	>sp|P97494|GSH1_MOUSE Glutamate--cysteine ligase catalytic subunit OS=Mus musculus GN=Gclc PE=1 SV=4	4	6	72.571	2.06e-10	250740000	1	0.35484	0.875831	-0.263337	-1.04542	1974
P14206	40S ribosomal protein SA	Rpsa	>sp|P14206|RSSA_MOUSE 40S ribosomal protein SA OS=Mus musculus GN=Rpsa PE=1 SV=4	17	63.7	32.838	0	44074000000	1	0.314506	0.867651	-0.231298	-1.14923	1025
P08003	Protein disulfide-isomerase A4	Pdia4	>sp|P08003|PDIA4_MOUSE Protein disulfide-isomerase A4 OS=Mus musculus GN=Pdia4 PE=1 SV=3	41	53.3	71.982	0	17744000000	1	0.313757	0.868261	-0.230381	-1.15127	907
Q9Z0G0;Q8R5M0	PDZ domain-containing protein GIPC1	Gipc1	>sp|Q9Z0G0|GIPC1_MOUSE PDZ domain-containing protein GIPC1 OS=Mus musculus GN=Gipc1 PE=1 SV=1	10	35.4	36.129	7.99e-43	780070000	2	0.187813	0.806545	-0.187763	-1.5865	5569
P59325	Eukaryotic translation initiation factor 5	Eif5	>sp|P59325|IF5_MOUSE Eukaryotic translation initiation factor 5 OS=Mus musculus GN=Eif5 PE=1 SV=1	11	26.8	48.968	6.89e-105	2052400000	1	0.203497	0.807111	-0.190987	-1.51853	1639
Q99JW4	LIM and senescent cell antigen-like-containing domain protein 1	Lims1	>sp|Q99JW4|LIMS1_MOUSE LIM and senescent cell antigen-like-containing domain protein 1 OS=Mus musculus GN=Lims1 PE=1 SV=3	6	22.2	37.24	4.9e-44	1125600000	1	0.437684	0.908862	-0.553919	-0.861214	4251
Q6P253	Dermokine	Dmkn	>sp|Q6P253|DMKN_MOUSE Dermokine OS=Mus musculus GN=Dmkn PE=2 SV=2	13	29.4	51.66	0	19162000000	1	0.325508	0.876907	-0.236465	-1.11976	2779
Q9D4H1	Exocyst complex component 2	Exoc2	>sp|Q9D4H1|EXOC2_MOUSE Exocyst complex component 2 OS=Mus musculus GN=Exoc2 PE=1 SV=1	12	14.7	103.96	6.69e-49	540960000	1	0.300792	0.866463	0.222233	1.18732	4820
P22599	Alpha-1-antitrypsin 1-2	Serpina1b	>sp|P22599|A1AT2_MOUSE Alpha-1-antitrypsin 1-2 OS=Mus musculus GN=Serpina1b PE=1 SV=2	19	52.8	45.974	0	48185000000	1	0.42594	0.902369	0.433369	0.885439	1148
Q7TN29	Stromal membrane-associated protein 2	Smap2	>sp|Q7TN29|SMAP2_MOUSE Stromal membrane-associated protein 2 OS=Mus musculus GN=Smap2 PE=1 SV=1	4	11.2	46.577	3.24e-11	185010000	1	0.3934	0.889256	0.314127	0.955574	2941
P62700	Protein yippee-like 5	Ypel5	>sp|P62700|YPEL5_MOUSE Protein yippee-like 5 OS=Mus musculus GN=Ypel5 PE=1 SV=1	4	41.3	13.841	8.19e-26	231620000	1	0.429391	0.903757	-0.449624	-0.878264	1743
Q8C4Q6	Axin interactor, dorsalization-associated protein	Aida	>sp|Q8C4Q6|AIDA_MOUSE Axin interactor, dorsalization-associated protein OS=Mus musculus GN=Aida PE=1 SV=1	4	19	34.888	1.24e-09	143230000	1	0.361278	0.877298	-0.263772	-1.02984	3411
Q8C1C1	Proactivator polypeptide-like 1;Saposin A-like;Saposin B-Val-like;Saposin B-like;Saposin C-like;Saposin D-like	Psapl1	>sp|Q8C1C1|SAPL1_MOUSE Proactivator polypeptide-like 1 OS=Mus musculus GN=Psapl1 PE=1 SV=2	8	17.2	57.061	2.89e-116	1074100000	1	0.33901	0.88029	-0.243446	-1.08482	3397
P06344	H-2 class II histocompatibility antigen, A-U beta chain		>sp|P06344|HB2U_MOUSE H-2 class II histocompatibility antigen, A-U beta chain OS=Mus musculus PE=1 SV=1	8	31.6	30.041	9.12e-113	1397200000	1	0.290879	0.856061	-0.215863	-1.21588	882
P28653	Biglycan	Bgn	>sp|P28653|PGS1_MOUSE Biglycan OS=Mus musculus GN=Bgn PE=1 SV=1	19	52.3	41.639	0	108260000000	1	0.313242	0.868906	-0.226673	-1.15267	1226
Q3UJB0		Sf3b2	>tr|Q3UJB0|Q3UJB0_MOUSE Protein Sf3b2 OS=Mus musculus GN=Sf3b2 PE=1 SV=1	18	28.4	98.197	1.42e-115	3428900000	1	0.0836616	0.733267	-0.170605	-2.29212	2248
Q921K8	Protein FAM115C	Fam115c	>sp|Q921K8|TCAF2_MOUSE TRPM8 channel-associated factor 2 OS=Mus musculus GN=Tcaf2 PE=1 SV=1	10	15.6	101.6	1.92e-66	640750000	1	0.0596111	0.716766	-0.167671	-2.60695	4153
P26638	Serine--tRNA ligase, cytoplasmic	Sars	>sp|P26638|SYSC_MOUSE Serine--tRNA ligase, cytoplasmic OS=Mus musculus GN=Sars PE=1 SV=3	20	51.4	58.388	0	8704900000	1	0.281129	0.841235	-0.210397	-1.24488	1199
Q8VE47	Ubiquitin-like modifier-activating enzyme 5	Uba5	>sp|Q8VE47|UBA5_MOUSE Ubiquitin-like modifier-activating enzyme 5 OS=Mus musculus GN=Uba5 PE=1 SV=2	5	24.8	44.789	2.28e-65	697050000	1	0.276432	0.841706	-0.208504	-1.25919	3926
P39447	Tight junction protein ZO-1	Tjp1	>sp|P39447|ZO1_MOUSE Tight junction protein ZO-1 OS=Mus musculus GN=Tjp1 PE=1 SV=2	19	15.1	194.74	9.2e-152	1628400000	1	0.0768253	0.714819	-0.169074	-2.36995	1339
Q9JK38	Glucosamine 6-phosphate N-acetyltransferase	Gnpnat1	>sp|Q9JK38|GNA1_MOUSE Glucosamine 6-phosphate N-acetyltransferase OS=Mus musculus GN=Gnpnat1 PE=1 SV=1	4	41.3	20.791	5.84e-89	534280000	1	0.410159	0.893022	-0.345022	-0.918869	5257
P11276	Fibronectin;Anastellin	Fn1	>sp|P11276|FINC_MOUSE Fibronectin OS=Mus musculus GN=Fn1 PE=1 SV=4	86	49.2	272.53	0	103720000000	1	0.0588707	0.723785	0.166965	2.61884	974
Q9WVA2;Q4FZG7	Mitochondrial import inner membrane translocase subunit Tim8 A	Timm8a1	>sp|Q9WVA2|TIM8A_MOUSE Mitochondrial import inner membrane translocase subunit Tim8 A OS=Mus musculus GN=Timm8a1 PE=1 SV=1	5	79.4	11.042	5.6e-158	1626100000	2	0.348553	0.876242	0.248144	1.06088	5547
Q3UMR5	Calcium uniporter protein, mitochondrial	Mcu	>sp|Q3UMR5|MCU_MOUSE Calcium uniporter protein, mitochondrial OS=Mus musculus GN=Mcu PE=1 SV=2	7	28.3	39.681	2.52e-129	605350000	1	0.22227	0.809574	0.192148	1.44386	2263
Q9R059	Four and a half LIM domains protein 3	Fhl3	>sp|Q9R059|FHL3_MOUSE Four and a half LIM domains protein 3 OS=Mus musculus GN=Fhl3 PE=1 SV=2	12	41.2	31.794	9.17e-43	2669500000	1	0.388064	0.892368	0.294134	0.96754	5421
E9Q411		Nbas	>tr|E9Q411|E9Q411_MOUSE Protein Nbas OS=Mus musculus GN=Nbas PE=1 SV=1	4	1.7	265.77	2.74e-10	57258000	1	0.408639	0.89235	-0.336624	-0.922145	358
Q9CR67	Transmembrane protein 33	Tmem33	>sp|Q9CR67|TMM33_MOUSE Transmembrane protein 33 OS=Mus musculus GN=Tmem33 PE=1 SV=1	5	19	28.031	8.48e-16	551240000	1	0.373713	0.882395	-0.269926	-1.00044	4555
P70335	Rho-associated protein kinase 1	Rock1	>sp|P70335|ROCK1_MOUSE Rho-associated protein kinase 1 OS=Mus musculus GN=Rock1 PE=1 SV=1	11	8.9	158.17	1.02e-100	1148300000	1	0.384664	0.889818	0.283899	0.975239	1867
Q8BP92	Reticulocalbin-2	Rcn2	>sp|Q8BP92|RCN2_MOUSE Reticulocalbin-2 OS=Mus musculus GN=Rcn2 PE=1 SV=1	12	35.3	37.27	0	1706400000	1	0.389276	0.891877	0.290406	0.964809	3240
Q8BJD1	Inter-alpha-trypsin inhibitor heavy chain H5	Itih5	>sp|Q8BJD1|ITIH5_MOUSE Inter-alpha-trypsin inhibitor heavy chain H5 OS=Mus musculus GN=Itih5 PE=1 SV=1	8	10.3	106.75	3.76e-27	358780000	1	0.10385	0.751448	0.170839	2.09832	3176
Q9CYG7	Mitochondrial import receptor subunit TOM34	Tomm34	>sp|Q9CYG7|TOM34_MOUSE Mitochondrial import receptor subunit TOM34 OS=Mus musculus GN=Tomm34 PE=1 SV=1	12	46	34.278	3.9e-157	770860000	1	0.394964	0.8906	-0.300028	-0.952093	4656
P45376	Aldose reductase	Akr1b1	>sp|P45376|ALDR_MOUSE Aldose reductase OS=Mus musculus GN=Akr1b1 PE=1 SV=3	17	58.2	35.732	2.06e-248	18648000000	1	0.318345	0.872227	0.224115	1.13884	1383
A2ABU4	Myomesin-3	Myom3	>sp|A2ABU4|MYOM3_MOUSE Myomesin-3 OS=Mus musculus GN=Myom3 PE=1 SV=1	29	29.2	161.78	9.02e-134	1574900000	1	0.366708	0.880996	0.260275	1.0169	101
Q9CQI3	Glia maturation factor beta	Gmfb	>sp|Q9CQI3|GMFB_MOUSE Glia maturation factor beta OS=Mus musculus GN=Gmfb PE=1 SV=3	8	74.6	16.723	0	2501900000	1	0.1822	0.80392	0.181974	1.61226	4482
P60766	Cell division control protein 42 homolog	Cdc42	>sp|P60766|CDC42_MOUSE Cell division control protein 42 homolog OS=Mus musculus GN=Cdc42 PE=1 SV=2	8	48.2	21.258	1.47e-262	9254800000	1	0.366845	0.880723	-0.259984	-1.01657	1654
Q80WW9	DDRGK domain-containing protein 1	Ddrgk1	>sp|Q80WW9|DDRGK_MOUSE DDRGK domain-containing protein 1 OS=Mus musculus GN=Ddrgk1 PE=1 SV=2	5	23.2	35.977	1.96e-90	431780000	1	0.382653	0.885919	-0.278315	-0.979819	3023
O35379	Multidrug resistance-associated protein 1	Abcc1	>sp|O35379|MRP1_MOUSE Multidrug resistance-associated protein 1 OS=Mus musculus GN=Abcc1 PE=1 SV=1	9	8.1	171.18	2.6e-21	90674000	1	0.259455	0.834982	0.199008	1.31296	552
Q9QZD8	Mitochondrial dicarboxylate carrier	Slc25a10	>sp|Q9QZD8|DIC_MOUSE Mitochondrial dicarboxylate carrier OS=Mus musculus GN=Slc25a10 PE=1 SV=2	10	40.8	31.715	3.46e-192	778440000	1	0.289111	0.85244	0.208988	1.22107	5401
Q8R1V4	Transmembrane emp24 domain-containing protein 4	Tmed4	>sp|Q8R1V4|TMED4_MOUSE Transmembrane emp24 domain-containing protein 4 OS=Mus musculus GN=Tmed4 PE=1 SV=1	6	28.6	26.022	4.33e-99	819390000	1	0.279141	0.842894	0.205199	1.25091	3775
Q8BZA9	Fructose-2,6-bisphosphatase TIGAR	Tigar	>sp|Q8BZA9|TIGAR_MOUSE Fructose-2,6-bisphosphatase TIGAR OS=Mus musculus GN=Tigar PE=1 SV=1	4	21.9	29.19	5.79e-30	287200000	1	0.227161	0.814712	-0.190185	-1.42545	3360
Q9CPQ1	Cytochrome c oxidase subunit 6C	Cox6c	>sp|Q9CPQ1|COX6C_MOUSE Cytochrome c oxidase subunit 6C OS=Mus musculus GN=Cox6c PE=1 SV=3	9	86.8	8.4689	5.39e-39	8492400000	1	0.372336	0.880411	-0.262139	-1.00365	4398
Q8CGN5	Perilipin-1	Plin1	>sp|Q8CGN5|PLIN1_MOUSE Perilipin-1 OS=Mus musculus GN=Plin1 PE=1 SV=2	15	37.7	55.595	7.61e-189	1914200000	1	0.378939	0.883185	-0.269656	-0.988334	3506
Q6NT99	Dual specificity protein phosphatase 23	Dusp23	>sp|Q6NT99|DUS23_MOUSE Dual specificity protein phosphatase 23 OS=Mus musculus GN=Dusp23 PE=1 SV=1	5	36.7	16.637	7.14e-12	137370000	1	0.367476	0.880816	-0.256212	-1.01508	2761
Q9JL62	Glycolipid transfer protein	Gltp	>sp|Q9JL62|GLTP_MOUSE Glycolipid transfer protein OS=Mus musculus GN=Gltp PE=1 SV=3	14	82.3	23.689	8.04e-130	3116600000	1	0.258576	0.836484	-0.197502	-1.31583	5288
P00329	Alcohol dehydrogenase 1	Adh1	>sp|P00329|ADH1_MOUSE Alcohol dehydrogenase 1 OS=Mus musculus GN=Adh1 PE=1 SV=2	15	51.5	39.771	2.15e-214	5835700000	1	0.356623	0.876362	0.245478	1.04108	797
Q9ES46	Beta-parvin	Parvb	>sp|Q9ES46|PARVB_MOUSE Beta-parvin OS=Mus musculus GN=Parvb PE=1 SV=1	8	23	41.669	1e-80	890300000	1	0.203042	0.806515	0.183806	1.52042	5152
O35143	ATPase inhibitor, mitochondrial	Atpif1	>sp|O35143|ATIF1_MOUSE ATPase inhibitor, mitochondrial OS=Mus musculus GN=Atpif1 PE=1 SV=2	7	34.9	12.159	3.41e-90	2028100000	1	0.447482	0.915987	0.519604	0.841406	530
Q9D1I6	39S ribosomal protein L14, mitochondrial	Mrpl14	>sp|Q9D1I6|RM14_MOUSE 39S ribosomal protein L14, mitochondrial OS=Mus musculus GN=Mrpl14 PE=1 SV=1	4	31.7	15.874	2e-15	176560000	1	0.421204	0.898715	-0.351126	-0.895362	4765
P62245	40S ribosomal protein S15a	Rps15a	>sp|P62245|RS15A_MOUSE 40S ribosomal protein S15a OS=Mus musculus GN=Rps15a PE=1 SV=2	9	65.4	14.839	5.93e-232	20137000000	1	0.395886	0.891055	-0.290665	-0.950048	1716
Q99JT9	1,2-dihydroxy-3-keto-5-methylthiopentene dioxygenase	Adi1	>sp|Q99JT9|MTND_MOUSE 1,2-dihydroxy-3-keto-5-methylthiopentene dioxygenase OS=Mus musculus GN=Adi1 PE=1 SV=1	8	52.5	21.523	2.69e-59	804590000	1	0.169782	0.788716	-0.177618	-1.6723	4248
P61965	WD repeat-containing protein 5	Wdr5	>sp|P61965|WDR5_MOUSE WD repeat-containing protein 5 OS=Mus musculus GN=Wdr5 PE=1 SV=1	7	30.5	36.588	5.47e-18	973340000	1	0.327488	0.875609	0.224163	1.11456	1699
Q8K2T1	NmrA-like family domain-containing protein 1	Nmral1	>sp|Q8K2T1|NMRL1_MOUSE NmrA-like family domain-containing protein 1 OS=Mus musculus GN=Nmral1 PE=1 SV=1	10	39.8	34.376	1.17e-59	597740000	1	0.338965	0.881403	-0.231059	-1.08494	3659
P51175	Protoporphyrinogen oxidase	Ppox	>sp|P51175|PPOX_MOUSE Protoporphyrinogen oxidase OS=Mus musculus GN=Ppox PE=1 SV=1	4	13.4	50.87	5.86e-11	151810000	1	0.272711	0.842807	-0.200672	-1.2707	1487
Q9D8P4	39S ribosomal protein L17, mitochondrial	Mrpl17	>sp|Q9D8P4|RM17_MOUSE 39S ribosomal protein L17, mitochondrial OS=Mus musculus GN=Mrpl17 PE=1 SV=1	2	11.4	20.249	3.03e-05	99087000	1	0.234095	0.821761	-0.189616	-1.40002	4920
P41216	Long-chain-fatty-acid--CoA ligase 1	Acsl1	>sp|P41216|ACSL1_MOUSE Long-chain-fatty-acid--CoA ligase 1 OS=Mus musculus GN=Acsl1 PE=1 SV=2	24	35.3	77.951	5.04e-192	6331800000	1	0.344827	0.876177	-0.233555	-1.07016	1354
Q9JHK4	Geranylgeranyl transferase type-2 subunit alpha	Rabggta	>sp|Q9JHK4|PGTA_MOUSE Geranylgeranyl transferase type-2 subunit alpha OS=Mus musculus GN=Rabggta PE=1 SV=1	5	11.1	64.989	2.75e-15	236820000	1	0.190671	0.806452	-0.180344	-1.57369	5187
Q8CGR6		Klk13	>tr|Q8CGR6|Q8CGR6_MOUSE Epidermal growth factor-binding protein type B OS=Mus musculus GN=Klk13 PE=1 SV=1	9	42	30.36	5.1e-45	1289600000	1	0.448789	0.913915	0.510255	0.83879	3509
Q3U9G9	Lamin-B receptor	Lbr	>sp|Q3U9G9|LBR_MOUSE Lamin-B receptor OS=Mus musculus GN=Lbr PE=1 SV=2	8	14.2	71.439	1.89e-143	1004800000	1	0.400308	0.89424	0.2942	0.940287	2222
Q8CF66	Ragulator complex protein LAMTOR4	Lamtor4	>sp|Q8CF66|LTOR4_MOUSE Ragulator complex protein LAMTOR4 OS=Mus musculus GN=Lamtor4 PE=1 SV=2	2	28.3	10.678	7.2e-99	228500000	1	0.417487	0.897387	-0.330798	-0.903216	3479
O35855	Branched-chain-amino-acid aminotransferase, mitochondrial	Bcat2	>sp|O35855|BCAT2_MOUSE Branched-chain-amino-acid aminotransferase, mitochondrial OS=Mus musculus GN=Bcat2 PE=1 SV=2	11	35.9	44.127	5.16e-104	3626000000	1	0.259634	0.834746	0.195229	1.31237	590
O35448	Lysosomal thioesterase PPT2	Ppt2	>sp|O35448|PPT2_MOUSE Lysosomal thioesterase PPT2 OS=Mus musculus GN=Ppt2 PE=1 SV=1	2	7.3	34.366	2.37e-11	86451000	1	0.0351278	0.737422	-0.160314	-3.13169	560
Q6P3D0	U8 snoRNA-decapping enzyme	Nudt16	>sp|Q6P3D0|NUD16_MOUSE U8 snoRNA-decapping enzyme OS=Mus musculus GN=Nudt16 PE=1 SV=1	10	51.3	21.825	2.57e-65	812620000	1	0.30318	0.867208	-0.209376	-1.18057	2784
B2RQC6;Q8C196		Cad	>sp|B2RQC6|PYR1_MOUSE CAD protein OS=Mus musculus GN=Cad PE=1 SV=1	41	25.7	243.24	0	2667000000	2	0.216384	0.804475	-0.183902	-1.46656	177
Q8R059	UDP-glucose 4-epimerase	Gale	>sp|Q8R059|GALE_MOUSE UDP-glucose 4-epimerase OS=Mus musculus GN=Gale PE=1 SV=1	8	33.7	38.224	1.06e-43	485760000	1	0.363419	0.879263	-0.244726	-1.02472	3728
Q6ZQ73	Cullin-associated NEDD8-dissociated protein 2	Cand2	>sp|Q6ZQ73|CAND2_MOUSE Cullin-associated NEDD8-dissociated protein 2 OS=Mus musculus GN=Cand2 PE=1 SV=2	11	12.2	135.63	3.18e-59	1752800000	1	0.341224	0.878549	-0.227816	-1.07921	2880
P49182;CON__ENSEMBL:ENSBTAP00000018574	Heparin cofactor 2	Serpind1	>sp|P49182|HEP2_MOUSE Heparin cofactor 2 OS=Mus musculus GN=Serpind1 PE=1 SV=1	11	25.5	54.496	5.84e-193	4758800000	2	0.356096	0.876975	0.238065	1.04237	1443
Q9DBL7;REV__J3QNE4	Bifunctional coenzyme A synthase;Phosphopantetheine adenylyltransferase;Dephospho-CoA kinase	Coasy	>sp|Q9DBL7|COASY_MOUSE Bifunctional coenzyme A synthase OS=Mus musculus GN=Coasy PE=1 SV=2	10	23.3	62.022	5.22e-70	864750000	2	0.22083	0.81035	-0.184018	-1.44936	5003
Q8BTY1	Kynurenine--oxoglutarate transaminase 1	Ccbl1	>sp|Q8BTY1|KAT1_MOUSE Kynurenine--oxoglutarate transaminase 1 OS=Mus musculus GN=Ccbl1 PE=1 SV=1	11	34.2	47.563	1.45e-103	1281000000	1	0.364729	0.881604	-0.242126	-1.0216	3277
P61924	Coatomer subunit zeta-1	Copz1	>sp|P61924|COPZ1_MOUSE Coatomer subunit zeta-1 OS=Mus musculus GN=Copz1 PE=1 SV=1	7	44.1	20.198	4.91e-304	2197400000	1	0.274917	0.842457	0.196719	1.26386	1693
D3YU50		Mybpc1	>tr|D3YU50|D3YU50_MOUSE Protein Mybpc1 OS=Mus musculus GN=Mybpc1 PE=1 SV=1	55	50.2	126.56	0	22138000000	1	0.337419	0.878844	0.222716	1.08887	282
P14733	Lamin-B1	Lmnb1	>sp|P14733|LMNB1_MOUSE Lamin-B1 OS=Mus musculus GN=Lmnb1 PE=1 SV=3	45	63.9	66.785	0	31864000000	1	0.275511	0.843621	0.196492	1.26203	1032
P51174	Long-chain specific acyl-CoA dehydrogenase, mitochondrial	Acadl	>sp|P51174|ACADL_MOUSE Long-chain specific acyl-CoA dehydrogenase, mitochondrial OS=Mus musculus GN=Acadl PE=1 SV=2	19	42.3	47.907	0	11680000000	1	0.323409	0.875748	0.214634	1.12531	1486
Q9D020	Cytosolic 5-nucleotidase 3	Nt5c3	>sp|Q9D020|5NT3A_MOUSE Cytosolic 5-nucleotidase 3A OS=Mus musculus GN=Nt5c3a PE=1 SV=4	13	45.3	37.252	1.79e-84	1511100000	1	0.298882	0.868099	-0.204109	-1.19275	4701
Q9Z0H4	CUGBP Elav-like family member 2	Celf2	>sp|Q9Z0H4|CELF2_MOUSE CUGBP Elav-like family member 2 OS=Mus musculus GN=Celf2 PE=1 SV=1	6	12	54.27	1.5e-24	467670000	1	0.376069	0.882509	-0.250771	-0.994962	5572
P49183	Deoxyribonuclease-1	Dnase1	>sp|P49183|DNAS1_MOUSE Deoxyribonuclease-1 OS=Mus musculus GN=Dnase1 PE=1 SV=2	5	21.5	32.027	4.7e-103	1123100000	1	0.466377	0.915737	-0.760388	-0.804162	1444
P11859	Angiotensinogen;Angiotensin-1;Angiotensin-2;Angiotensin-3;Angiotensin-4;Angiotensin 1-9;Angiotensin 1-7;Angiotensin 1-5;Angiotensin 1-4	Agt	>sp|P11859|ANGT_MOUSE Angiotensinogen OS=Mus musculus GN=Agt PE=1 SV=1	6	19.9	51.99	4.03e-94	583390000	1	0.415401	0.896958	-0.307592	-0.907648	990
Q6P9R2	Serine/threonine-protein kinase OSR1	Oxsr1	>sp|Q6P9R2|OXSR1_MOUSE Serine/threonine-protein kinase OSR1 OS=Mus musculus GN=Oxsr1 PE=1 SV=1	10	24.3	58.213	4.76e-148	1553400000	1	0.371075	0.883049	-0.244652	-1.0066	2807
Q8C0L0	Thioredoxin-related transmembrane protein 4	Tmx4	>sp|Q8C0L0|TMX4_MOUSE Thioredoxin-related transmembrane protein 4 OS=Mus musculus GN=Tmx4 PE=1 SV=2	4	12.5	37.131	3.66e-21	632600000	1	0.416628	0.897071	-0.307887	-0.905039	3380
P46412;P21765	Glutathione peroxidase 3	Gpx3	>sp|P46412|GPX3_MOUSE Glutathione peroxidase 3 OS=Mus musculus GN=Gpx3 PE=1 SV=2	8	45.6	25.442	1.57e-152	12958000000	2	0.176562	0.793959	-0.173892	-1.63897	1389
Q91VW3	SH3 domain-binding glutamic acid-rich-like protein 3	Sh3bgrl3	>sp|Q91VW3|SH3L3_MOUSE SH3 domain-binding glutamic acid-rich-like protein 3 OS=Mus musculus GN=Sh3bgrl3 PE=1 SV=1	4	32.3	10.477	2.16e-129	10039000000	1	0.320742	0.875302	0.2118	1.13241	4017
Q8R2Y2	Cell surface glycoprotein MUC18	Mcam	>sp|Q8R2Y2|MUC18_MOUSE Cell surface glycoprotein MUC18 OS=Mus musculus GN=Mcam PE=1 SV=1	9	20.2	71.545	1.35e-209	4654700000	1	0.378623	0.883696	-0.250831	-0.989062	3791
O88986	2-amino-3-ketobutyrate coenzyme A ligase, mitochondrial	Gcat	>sp|O88986|KBL_MOUSE 2-amino-3-ketobutyrate coenzyme A ligase, mitochondrial OS=Mus musculus GN=Gcat PE=1 SV=2	9	27.4	44.93	2.78e-111	862370000	1	0.370245	0.88283	-0.242463	-1.00855	780
P63001;P60764	Ras-related C3 botulinum toxin substrate 1;Ras-related C3 botulinum toxin substrate 3	Rac1;Rac3	>sp|P63001|RAC1_MOUSE Ras-related C3 botulinum toxin substrate 1 OS=Mus musculus GN=Rac1 PE=1 SV=1;>sp|P60764|RAC3_MOUSE Ras-related C3 botulinum toxin substrate 3 OS=Mus musculus GN=Rac3 PE=1 SV=1	10	50.5	21.45	6.69e-163	22398000000	2	0.348732	0.874616	-0.2264	-1.06044	1785
P67778	Prohibitin	Phb	>sp|P67778|PHB_MOUSE Prohibitin OS=Mus musculus GN=Phb PE=1 SV=1	18	81.6	29.82	0	11258000000	1	0.162591	0.785077	-0.171373	-1.70921	1822
Q6IRU2	Tropomyosin alpha-4 chain	Tpm4	>sp|Q6IRU2|TPM4_MOUSE Tropomyosin alpha-4 chain OS=Mus musculus GN=Tpm4 PE=1 SV=3	33	81.5	28.467	0	56053000000	1	0.371766	0.881185	0.243022	1.00499	2753
Q9CR09	Ubiquitin-fold modifier-conjugating enzyme 1	Ufc1	>sp|Q9CR09|UFC1_MOUSE Ubiquitin-fold modifier-conjugating enzyme 1 OS=Mus musculus GN=Ufc1 PE=1 SV=1	6	29.3	19.481	2.53e-50	1954800000	1	0.336485	0.877183	0.218374	1.09126	4538
Q9DBH5	Vesicular integral-membrane protein VIP36	Lman2	>sp|Q9DBH5|LMAN2_MOUSE Vesicular integral-membrane protein VIP36 OS=Mus musculus GN=Lman2 PE=1 SV=2	13	39.9	40.429	1.62e-297	3108100000	1	0.00197357	0.481143	-0.153067	-7.19861	5000
Q8CIT9	Suprabasin	Sbsn	>sp|Q8CIT9|SBSN_MOUSE Suprabasin OS=Mus musculus GN=Sbsn PE=2 SV=1	25	72.7	72.333	0	58494000000	1	0.405823	0.889963	-0.281801	-0.928242	3556
Q03350	Thrombospondin-2	Thbs2	>sp|Q03350|TSP2_MOUSE Thrombospondin-2 OS=Mus musculus GN=Thbs2 PE=1 SV=2	6	5.7	129.88	3.75e-17	210850000	1	0.393634	0.889016	0.264451	0.955054	2044
Q9Z1G3	V-type proton ATPase subunit C 1	Atp6v1c1	>sp|Q9Z1G3|VATC1_MOUSE V-type proton ATPase subunit C 1 OS=Mus musculus GN=Atp6v1c1 PE=1 SV=4	16	40.3	43.887	2.75e-159	2140300000	1	0.116081	0.737516	0.165079	2.00027	5610
Q62356	Follistatin-related protein 1	Fstl1	>sp|Q62356|FSTL1_MOUSE Follistatin-related protein 1 OS=Mus musculus GN=Fstl1 PE=1 SV=2	5	15.4	34.554	3.58e-35	445360000	1	0.310538	0.869443	0.205299	1.16009	2627
P16015	Carbonic anhydrase 3	Ca3	>sp|P16015|CAH3_MOUSE Carbonic anhydrase 3 OS=Mus musculus GN=Ca3 PE=1 SV=3	19	77.3	29.366	0	116700000000	1	0.391966	0.889986	-0.261435	-0.958777	1054
Q8BX70	Vacuolar protein sorting-associated protein 13C	Vps13c	>sp|Q8BX70|VP13C_MOUSE Vacuolar protein sorting-associated protein 13C OS=Mus musculus GN=Vps13c PE=1 SV=2	25	8.3	420.08	3.66e-92	789130000	1	0.313634	0.869302	0.206239	1.1516	3331
Q9DBE9	pre-rRNA processing protein FTSJ3	Ftsj3	>sp|Q9DBE9|SPB1_MOUSE pre-rRNA processing protein FTSJ3 OS=Mus musculus GN=Ftsj3 PE=1 SV=1	2	3	95.531	4.07e-06	53691000	1	0.194033	0.803331	-0.175002	-1.55887	4993
P98078	Disabled homolog 2	Dab2	>sp|P98078|DAB2_MOUSE Disabled homolog 2 OS=Mus musculus GN=Dab2 PE=1 SV=2	13	21.3	82.311	1.08e-124	5591200000	1	0.292657	0.856616	0.197929	1.21069	1997
Q9JJ28	Protein flightless-1 homolog	Flii	>sp|Q9JJ28|FLII_MOUSE Protein flightless-1 homolog OS=Mus musculus GN=Flii PE=1 SV=1	16	17	144.8	5.1e-188	1122600000	1	0.17597	0.793131	0.172096	1.64183	5234
Q9CZ44	NSFL1 cofactor p47	Nsfl1c	>sp|Q9CZ44|NSF1C_MOUSE NSFL1 cofactor p47 OS=Mus musculus GN=Nsfl1c PE=1 SV=1	19	63.5	40.709	0	8850200000	1	0.182588	0.802684	-0.172994	-1.61045	4674
Q9WUD8;J3QPY3	Fas apoptotic inhibitory molecule 1	Faim	>sp|Q9WUD8|FAIM1_MOUSE Fas apoptotic inhibitory molecule 1 OS=Mus musculus GN=Faim PE=1 SV=1	5	26.3	20.201	4.14e-09	135480000	2	0.245637	0.832196	-0.184694	-1.3593	5515
Q68FL6	Methionine--tRNA ligase, cytoplasmic	Mars	>sp|Q68FL6|SYMC_MOUSE Methionine--tRNA ligase, cytoplasmic OS=Mus musculus GN=Mars PE=1 SV=1	18	25.9	101.43	9.36e-122	1409400000	1	0.239891	0.827818	0.183402	1.37933	2719
O88520	Leucine-rich repeat protein SHOC-2	Shoc2	>sp|O88520|SHOC2_MOUSE Leucine-rich repeat protein SHOC-2 OS=Mus musculus GN=Shoc2 PE=1 SV=2	6	12.5	64.892	3.89e-19	271720000	1	0.376489	0.882109	-0.243316	-0.99399	737
O88569	Heterogeneous nuclear ribonucleoproteins A2/B1	Hnrnpa2b1	>sp|O88569|ROA2_MOUSE Heterogeneous nuclear ribonucleoproteins A2/B1 OS=Mus musculus GN=Hnrnpa2b1 PE=1 SV=2	28	61.2	37.402	0	85596000000	1	0.291508	0.857644	-0.196806	-1.21404	746
P21845;Q924N9;Q99MS4;Q14B25;O35453	Tryptase beta-2	Tpsb2	>sp|P21845|TRYB2_MOUSE Tryptase beta-2 OS=Mus musculus GN=Tpsb2 PE=1 SV=2	8	31.2	30.927	2.68e-197	2732200000	5	0.435881	0.906318	0.344552	0.864899	1141
Q9DCU6	39S ribosomal protein L4, mitochondrial	Mrpl4	>sp|Q9DCU6|RM04_MOUSE 39S ribosomal protein L4, mitochondrial OS=Mus musculus GN=Mrpl4 PE=1 SV=1	5	21.8	33.073	3e-26	187150000	1	0.289621	0.853858	-0.196057	-1.21957	5072
Q62523	Zyxin	Zyx	>sp|Q62523|ZYX_MOUSE Zyxin OS=Mus musculus GN=Zyx PE=1 SV=2	12	29.8	60.545	2.67e-162	3430900000	1	0.299455	0.865991	0.199348	1.19112	2648
Q922Q4	Pyrroline-5-carboxylate reductase 2	Pycr2	>sp|Q922Q4|P5CR2_MOUSE Pyrroline-5-carboxylate reductase 2 OS=Mus musculus GN=Pycr2 PE=1 SV=1	9	37.2	33.659	3.96e-212	1413500000	1	0.204218	0.807244	0.175979	1.51554	4184
P05977	Myosin light chain 1/3, skeletal muscle isoform	Myl1	>sp|P05977|MYL1_MOUSE Myosin light chain 1/3, skeletal muscle isoform OS=Mus musculus GN=Myl1 PE=1 SV=2	25	90.4	20.594	0	170270000000	1	0.33212	0.87711	-0.212667	-1.10249	879
P70290	55 kDa erythrocyte membrane protein	Mpp1	>sp|P70290|EM55_MOUSE 55 kDa erythrocyte membrane protein OS=Mus musculus GN=Mpp1 PE=1 SV=1	9	26.4	52.227	5.94e-84	1519700000	1	0.269357	0.840927	-0.189717	-1.2812	1859
O88746	Target of Myb protein 1	Tom1	>sp|O88746|TOM1_MOUSE Target of Myb protein 1 OS=Mus musculus GN=Tom1 PE=1 SV=1	11	32.9	54.325	5.6e-161	1596100000	1	0.253256	0.832507	-0.185289	-1.33344	760
Q78IK2	Up-regulated during skeletal muscle growth protein 5	Usmg5	>sp|Q78IK2|USMG5_MOUSE Up-regulated during skeletal muscle growth protein 5 OS=Mus musculus GN=Usmg5 PE=1 SV=1	4	44.8	6.3814	1.26e-167	1712700000	1	0.0247278	0.747072	0.15457	3.5075	2907
P21614	Vitamin D-binding protein	Gc	>sp|P21614|VTDB_MOUSE Vitamin D-binding protein OS=Mus musculus GN=Gc PE=1 SV=2	23	53.6	53.6	0	22095000000	1	0.444374	0.914033	0.371101	0.84765	1136
Q80WG5	Leucine-rich repeat-containing protein 8A	Lrrc8a	>sp|Q80WG5|LRC8A_MOUSE Volume-regulated anion channel subunit LRRC8A OS=Mus musculus GN=Lrrc8a PE=1 SV=1	3	4.3	94.118	7.4e-08	63311000	1	0.289814	0.854201	0.194939	1.219	3017
Q62433	Protein NDRG1	Ndrg1	>sp|Q62433|NDRG1_MOUSE Protein NDRG1 OS=Mus musculus GN=Ndrg1 PE=1 SV=1	11	52.3	43.008	0	6615600000	1	0.343578	0.875451	0.21715	1.07329	2640
Q5SYD0	Unconventional myosin-Id	Myo1d	>sp|Q5SYD0|MYO1D_MOUSE Unconventional myosin-Id OS=Mus musculus GN=Myo1d PE=1 SV=1	30	34.5	116.08	6.55e-237	2395400000	1	0.0529922	0.694057	0.156848	2.7199	2405
P97789	5-3 exoribonuclease 1	Xrn1	>sp|P97789|XRN1_MOUSE 5-3 exoribonuclease 1 OS=Mus musculus GN=Xrn1 PE=1 SV=1	5	3.3	194.31	8.88e-11	349170000	1	0.103565	0.751281	-0.161647	-2.10076	1979
Q9JHR7	Insulin-degrading enzyme	Ide	>sp|Q9JHR7|IDE_MOUSE Insulin-degrading enzyme OS=Mus musculus GN=Ide PE=1 SV=1	47	41.9	117.77	0	26352000000	1	0.359799	0.876993	0.226133	1.0334	5193
P62082;F6SVV1	40S ribosomal protein S7	Rps7;Gm9493	>sp|P62082|RS7_MOUSE 40S ribosomal protein S7 OS=Mus musculus GN=Rps7 PE=2 SV=1;>tr|F6SVV1|F6SVV1_MOUSE Protein Gm9493 OS=Mus musculus GN=Gm9493 PE=4 SV=1	14	63.4	22.127	0	25549000000	2	0.395933	0.89016	-0.257989	-0.949944	1709
Q03265	ATP synthase subunit alpha, mitochondrial	Atp5a1	>sp|Q03265|ATPA_MOUSE ATP synthase subunit alpha, mitochondrial OS=Mus musculus GN=Atp5a1 PE=1 SV=1	35	61.5	59.752	0	166360000000	1	0.39319	0.889252	-0.25469	-0.956044	2043
O08797;Q8VHQ1;Q8BMT0;Q80UK5;O08806;F6V5V4		Serpinb9	>tr|O08797|O08797_MOUSE Protein Serpinb9 OS=Mus musculus GN=Serpinb9 PE=1 SV=1	14	45.7	42.259	2.33e-105	1459800000	6	0.385938	0.891912	0.246988	0.972346	488
E9Q3G8		Nup153	>tr|E9Q3G8|E9Q3G8_MOUSE Protein Nup153 OS=Mus musculus GN=Nup153 PE=1 SV=1	7	6.8	152.01	2.13e-41	529830000	1	0.338998	0.880881	0.213708	1.08485	355
Q9JKY0	Cell differentiation protein RCD1 homolog	Rqcd1	>sp|Q9JKY0|RCD1_MOUSE Cell differentiation protein RCD1 homolog OS=Mus musculus GN=Rqcd1 PE=1 SV=1	10	35.8	33.601	6.97e-50	589100000	1	0.241504	0.828098	-0.181499	-1.37366	5282
P60335;P57724	Poly(rC)-binding protein 1	Pcbp1	>sp|P60335|PCBP1_MOUSE Poly(rC)-binding protein 1 OS=Mus musculus GN=Pcbp1 PE=1 SV=1	13	67.1	37.497	0	16384000000	2	0.266518	0.840615	-0.187306	-1.29019	1648
Q9DCG9	tRNA methyltransferase 112 homolog	Trmt112	>sp|Q9DCG9|TR112_MOUSE Multifunctional methyltransferase subunit TRM112-like protein OS=Mus musculus GN=Trmt112 PE=1 SV=1	4	36.8	14.141	7.05e-44	2628700000	1	0.400857	0.893702	-0.262404	-0.939082	5048
Q9D7Z7	Ly6/PLAUR domain-containing protein 5	Lypd5	>sp|Q9D7Z7|LYPD5_MOUSE Ly6/PLAUR domain-containing protein 5 OS=Mus musculus GN=Lypd5 PE=2 SV=1	4	30.5	27.45	0	1114500000	1	0.425226	0.902477	-0.299482	-0.886929	4898
Q9CRC3	UPF0235 protein C15orf40 homolog		>sp|Q9CRC3|CO040_MOUSE UPF0235 protein C15orf40 homolog OS=Mus musculus PE=1 SV=1	3	31.7	13.189	6.34e-11	252890000	1	0.435316	0.90606	0.323642	0.866056	4570
O54724	Polymerase I and transcript release factor	Ptrf	>sp|O54724|PTRF_MOUSE Polymerase I and transcript release factor OS=Mus musculus GN=Ptrf PE=1 SV=1	19	45.7	43.953	0	79800000000	1	0.0476892	0.716455	-0.155116	-2.82286	605
Q91YP3	Putative deoxyribose-phosphate aldolase	Dera	>sp|Q91YP3|DEOC_MOUSE Deoxyribose-phosphate aldolase OS=Mus musculus GN=Dera PE=1 SV=1	7	25.8	34.975	1.79e-89	309240000	1	0.448186	0.914555	-0.366873	-0.839995	4103
Q8C0D5	Elongation factor Tu GTP-binding domain-containing protein 1	Eftud1	>sp|Q8C0D5|EFL1_MOUSE Elongation factor-like GTPase 1 OS=Mus musculus GN=Efl1 PE=1 SV=1	8	8.9	125.78	8.5e-110	512680000	1	0.340147	0.87878	-0.211412	-1.08194	3376
Q91VH2	Sorting nexin-9	Snx9	>sp|Q91VH2|SNX9_MOUSE Sorting nexin-9 OS=Mus musculus GN=Snx9 PE=1 SV=1	16	26.6	66.545	2.65e-140	1906800000	1	0.203651	0.806926	-0.172812	-1.51789	3998
P01901	H-2 class I histocompatibility antigen, K-B alpha chain	H2-K1	>sp|P01901|HA1B_MOUSE H-2 class I histocompatibility antigen, K-B alpha chain OS=Mus musculus GN=H2-K1 PE=1 SV=1	13	46.1	41.301	5.32e-108	4388600000	1	0.453021	0.910866	0.384619	0.830361	838
Q5I1X5	RelA-associated inhibitor	Ppp1r13l	>sp|Q5I1X5|IASPP_MOUSE RelA-associated inhibitor OS=Mus musculus GN=Ppp1r13l PE=1 SV=1	15	26.2	88.975	1.24e-63	1188600000	1	0.361063	0.878111	-0.222256	-1.03036	2371
Q9R0M5	Thiamin pyrophosphokinase 1	Tpk1	>sp|Q9R0M5|TPK1_MOUSE Thiamin pyrophosphokinase 1 OS=Mus musculus GN=Tpk1 PE=1 SV=1	3	20.2	27.068	6.26e-12	72726000	1	0.375402	0.881709	0.232323	0.996509	5441
Q5SX39	Myosin-4	Myh4	>sp|Q5SX39|MYH4_MOUSE Myosin-4 OS=Mus musculus GN=Myh4 PE=2 SV=1	168	64	222.86	0	80440000000	1	0.397611	0.891503	0.252979	0.946229	2402
Q91V92	ATP-citrate synthase	Acly	>sp|Q91V92|ACLY_MOUSE ATP-citrate synthase OS=Mus musculus GN=Acly PE=1 SV=1	44	48.5	119.73	0	12421000000	1	0.309947	0.86967	-0.197435	-1.16171	3986
P24270	Catalase	Cat	>sp|P24270|CATA_MOUSE Catalase OS=Mus musculus GN=Cat PE=1 SV=4	28	54.8	59.795	0	13011000000	1	0.30993	0.870213	0.197191	1.16176	1167
Q9R0M4	Podocalyxin	Podxl	>sp|Q9R0M4|PODXL_MOUSE Podocalyxin OS=Mus musculus GN=Podxl PE=1 SV=2	2	6.6	53.389	1.22e-07	338750000	1	0.449122	0.912544	0.359328	0.838125	5440
O08997	Copper transport protein ATOX1	Atox1	>sp|O08997|ATOX1_MOUSE Copper transport protein ATOX1 OS=Mus musculus GN=Atox1 PE=1 SV=1	6	88.2	7.3384	0	9973800000	1	0.480184	0.92083	0.771874	0.77769	503
P19253	60S ribosomal protein L13a	Rpl13a	>sp|P19253|RL13A_MOUSE 60S ribosomal protein L13a OS=Mus musculus GN=Rpl13a PE=1 SV=4	9	34.5	23.464	7.25e-64	9561900000	1	0.416351	0.896847	-0.275215	-0.905627	1107
Q9Z0P4	Paralemmin-1	Palm	>sp|Q9Z0P4|PALM_MOUSE Paralemmin-1 OS=Mus musculus GN=Palm PE=1 SV=1	9	31.1	41.614	5.11e-76	1878300000	1	0.348689	0.876094	0.213444	1.06054	5581
Q91ZR2	Sorting nexin-18	Snx18	>sp|Q91ZR2|SNX18_MOUSE Sorting nexin-18 OS=Mus musculus GN=Snx18 PE=1 SV=1	6	12.2	67.903	1.07e-19	475330000	1	0.35231	0.876118	0.215394	1.05161	4128
P16332	Methylmalonyl-CoA mutase, mitochondrial	Mut	>sp|P16332|MUTA_MOUSE Methylmalonyl-CoA mutase, mitochondrial OS=Mus musculus GN=Mut PE=1 SV=2	10	19	82.843	2.81e-36	714160000	1	0.397793	0.890381	-0.250336	-0.945828	1062
B2RY56	RNA-binding protein 25	Rbm25	>sp|B2RY56|RBM25_MOUSE RNA-binding protein 25 OS=Mus musculus GN=Rbm25 PE=1 SV=2	10	15	99.551	3.78e-36	1027600000	1	0.412514	0.893599	-0.268353	-0.913814	185
Q8BT60;Q9Z140;Q8BLR2;Q0VE82	Copine-3	Cpne3	>sp|Q8BT60|CPNE3_MOUSE Copine-3 OS=Mus musculus GN=Cpne3 PE=1 SV=2	9	19.1	59.584	1.18e-63	2823300000	4	0.337291	0.879145	0.207315	1.0892	3264
P62821	Ras-related protein Rab-1A	Rab1A	>sp|P62821|RAB1A_MOUSE Ras-related protein Rab-1A OS=Mus musculus GN=Rab1A PE=1 SV=3	14	72.2	22.677	0	13927000000	1	0.31947	0.874184	-0.199743	-1.13582	1758
Q9CQR2	40S ribosomal protein S21	Rps21	>sp|Q9CQR2|RS21_MOUSE 40S ribosomal protein S21 OS=Mus musculus GN=Rps21 PE=1 SV=1	5	59	9.1413	1.68e-303	19376000000	1	0.40786	0.892332	0.261097	0.92383	4504
Q0GNC1	Inverted formin-2	Inf2	>sp|Q0GNC1|INF2_MOUSE Inverted formin-2 OS=Mus musculus GN=Inf2 PE=1 SV=1	7	6.5	138.56	1.32e-66	210190000	1	0.322706	0.876118	0.200647	1.12718	2105
Q6NZB0	DnaJ homolog subfamily C member 8	Dnajc8	>sp|Q6NZB0|DNJC8_MOUSE DnaJ homolog subfamily C member 8 OS=Mus musculus GN=Dnajc8 PE=1 SV=2	8	41.9	29.812	1.06e-199	11288000000	1	0.215547	0.803009	0.172974	1.46984	2770
Q9R1C7	Pre-mRNA-processing factor 40 homolog A	Prpf40a	>sp|Q9R1C7|PR40A_MOUSE Pre-mRNA-processing factor 40 homolog A OS=Mus musculus GN=Prpf40a PE=1 SV=1	4	6.3	108.48	1.13e-20	337900000	1	0.331855	0.877752	-0.2038	-1.10318	5463
Q8BG73	SH3 domain-binding glutamic acid-rich-like protein 2	Sh3bgrl2	>sp|Q8BG73|SH3L2_MOUSE SH3 domain-binding glutamic acid-rich-like protein 2 OS=Mus musculus GN=Sh3bgrl2 PE=1 SV=1	4	56.1	12.255	5.93e-28	499840000	1	0.0977408	0.750898	0.157793	2.15219	3097
Q07235	Glia-derived nexin	Serpine2	>sp|Q07235|GDN_MOUSE Glia-derived nexin OS=Mus musculus GN=Serpine2 PE=1 SV=2	10	27.5	44.207	4.62e-29	458430000	1	0.171586	0.789795	-0.165937	-1.6633	2079
Q9WUM4;Q920M5	Coronin-1C	Coro1c	>sp|Q9WUM4|COR1C_MOUSE Coronin-1C OS=Mus musculus GN=Coro1c PE=1 SV=2	17	34.6	53.12	2.92e-295	6812100000	2	0.185902	0.804244	0.16783	1.59518	5520
P51150	Ras-related protein Rab-7a	Rab7a	>sp|P51150|RAB7A_MOUSE Ras-related protein Rab-7a OS=Mus musculus GN=Rab7a PE=1 SV=2	15	72.9	23.489	0	15522000000	1	0.401435	0.893373	-0.250654	-0.937814	1484
A8DUK4;CON__Q3SX09;CON__P02070;P02104		Hbb-b1	>tr|A8DUK4|A8DUK4_MOUSE Beta-globin OS=Mus musculus GN=Hbbt1 PE=1 SV=1	23	97.3	15.748	0	1687800000000	4	0.404883	0.890551	0.254284	0.930287	151
Q8VDG5	Phosphopantothenate--cysteine ligase	Ppcs	>sp|Q8VDG5|PPCS_MOUSE Phosphopantothenate--cysteine ligase OS=Mus musculus GN=Ppcs PE=1 SV=1	4	17.4	33.794	1.59e-37	160950000	1	0.404601	0.891868	-0.253505	-0.930899	3901
Q61103	Zinc finger protein ubi-d4	Dpf2	>sp|Q61103|REQU_MOUSE Zinc finger protein ubi-d4 OS=Mus musculus GN=Dpf2 PE=1 SV=1	2	6.4	44.229	3.71e-17	183330000	1	0.454004	0.909957	-0.363895	-0.828412	2483
Q80YC5	Coagulation factor XII;Coagulation factor XIIa heavy chain;Coagulation factor XIIa light chain	F12	>sp|Q80YC5|FA12_MOUSE Coagulation factor XII OS=Mus musculus GN=F12 PE=1 SV=2	5	11.4	65.701	1.14e-42	191340000	1	0.407046	0.891649	0.25615	0.925591	3047
Q9D4J1	EF-hand domain-containing protein D1	Efhd1	>sp|Q9D4J1|EFHD1_MOUSE EF-hand domain-containing protein D1 OS=Mus musculus GN=Efhd1 PE=1 SV=1	5	24.6	26.999	4.24e-19	44441000	1	0.308395	0.868917	0.193506	1.16601	4822
Q62376	U1 small nuclear ribonucleoprotein 70 kDa	Snrnp70	>sp|Q62376|RU17_MOUSE U1 small nuclear ribonucleoprotein 70 kDa OS=Mus musculus GN=Snrnp70 PE=1 SV=2	8	17.2	51.991	1.74e-28	1572100000	1	0.425885	0.902678	-0.283284	-0.885553	2628
P62748	Hippocalcin-like protein 1	Hpcal1	>sp|P62748|HPCL1_MOUSE Hippocalcin-like protein 1 OS=Mus musculus GN=Hpcal1 PE=1 SV=2	10	61.7	22.338	3.07e-162	1398600000	1	0.332342	0.876612	0.202031	1.10192	1750
P35700	Peroxiredoxin-1	Prdx1	>sp|P35700|PRDX1_MOUSE Peroxiredoxin-1 OS=Mus musculus GN=Prdx1 PE=1 SV=1	22	83.9	22.176	0	123670000000	1	0.381131	0.884946	-0.229187	-0.983298	1316
A2AJI0	MAP7 domain-containing protein 1	Map7d1	>sp|A2AJI0|MA7D1_MOUSE MAP7 domain-containing protein 1 OS=Mus musculus GN=Map7d1 PE=1 SV=1	11	15.1	93.275	2.05e-47	1265000000	1	0.432852	0.905204	-0.293524	-0.871117	114
O35841	Apoptosis inhibitor 5	Api5	>sp|O35841|API5_MOUSE Apoptosis inhibitor 5 OS=Mus musculus GN=Api5 PE=1 SV=2	17	35.5	56.784	0	4767000000	1	0.214183	0.804243	-0.170709	-1.47521	589
Q8BFP9	[Pyruvate dehydrogenase [lipoamide]] kinase isozyme 1, mitochondrial	Pdk1	>sp|Q8BFP9|PDK1_MOUSE [Pyruvate dehydrogenase (acetyl-transferring)] kinase isozyme 1, mitochondrial OS=Mus musculus GN=Pdk1 PE=1 SV=2	4	11.1	48.994	1.29e-10	146830000	1	0.398976	0.892129	-0.24359	-0.943217	3076
O08784	Treacle protein	Tcof1	>sp|O08784|TCOF_MOUSE Treacle protein OS=Mus musculus GN=Tcof1 PE=1 SV=1	11	12	135	3.31e-48	1164400000	1	0.321683	0.876654	-0.19645	-1.1299	484
P02089	Hemoglobin subunit beta-2	Hbb-b2	>sp|P02089|HBB2_MOUSE Hemoglobin subunit beta-2 OS=Mus musculus GN=Hbb-b2 PE=1 SV=2	19	95.9	15.878	0	33911000000	1	0.492529	0.924619	2.26315	0.754512	843
Q9JMH6	Thioredoxin reductase 1, cytoplasmic	Txnrd1	>sp|Q9JMH6|TRXR1_MOUSE Thioredoxin reductase 1, cytoplasmic OS=Mus musculus GN=Txnrd1 PE=1 SV=3	14	29.5	67.101	1.79e-202	4000800000	1	0.332816	0.876245	0.200595	1.10069	5327
Q63850	Nuclear pore glycoprotein p62	Nup62	>sp|Q63850|NUP62_MOUSE Nuclear pore glycoprotein p62 OS=Mus musculus GN=Nup62 PE=1 SV=2	8	23.2	53.254	8.49e-71	998570000	1	0.316403	0.871532	-0.194267	-1.14408	2653
Q80SW1	Putative adenosylhomocysteinase 2	Ahcyl1	>sp|Q80SW1|SAHH2_MOUSE Putative adenosylhomocysteinase 2 OS=Mus musculus GN=Ahcyl1 PE=1 SV=1	6	11.7	58.951	8.03e-33	1327200000	1	0.418754	0.897519	0.266155	0.900532	2977
Q6PER3	Microtubule-associated protein RP/EB family member 3	Mapre3	>sp|Q6PER3|MARE3_MOUSE Microtubule-associated protein RP/EB family member 3 OS=Mus musculus GN=Mapre3 PE=1 SV=1	9	31.7	31.966	1.29e-30	545860000	1	0.384232	0.889476	-0.228769	-0.976221	2834
Q8R010	Aminoacyl tRNA synthase complex-interacting multifunctional protein 2	Aimp2	>sp|Q8R010|AIMP2_MOUSE Aminoacyl tRNA synthase complex-interacting multifunctional protein 2 OS=Mus musculus GN=Aimp2 PE=1 SV=2	5	25.9	35.377	3.62e-90	942060000	1	0.391753	0.890249	-0.234819	-0.959253	3722
P40936	Indolethylamine N-methyltransferase	Inmt	>sp|P40936|INMT_MOUSE Indolethylamine N-methyltransferase OS=Mus musculus GN=Inmt PE=1 SV=1	12	46.6	29.459	0	7054900000	1	0.275711	0.842304	0.18176	1.26141	1352
Q9QYY1	Interleukin-36 receptor antagonist protein	IL36RN	>sp|Q9QYY1|I36RA_MOUSE Interleukin-36 receptor antagonist protein OS=Mus musculus GN=IL36RN PE=1 SV=2	5	45.5	17.136	1.47e-77	805250000	1	0.442213	0.913553	-0.30912	-0.852014	5389
P99024	Tubulin beta-5 chain	Tubb5	>sp|P99024|TBB5_MOUSE Tubulin beta-5 chain OS=Mus musculus GN=Tubb5 PE=1 SV=1	28	70.3	49.67	0	49182000000	1	0.34268	0.877568	-0.203521	-1.07554	1999
A2ASQ1	Agrin;Agrin N-terminal 110 kDa subunit;Agrin C-terminal 110 kDa subunit;Agrin C-terminal 90 kDa fragment;Agrin C-terminal 22 kDa fragment	Agrn	>sp|A2ASQ1|AGRIN_MOUSE Agrin OS=Mus musculus GN=Agrn PE=1 SV=1	6	4.6	207.54	2.29e-31	81887000	1	0.452309	0.910844	-0.336411	-0.831774	123
Q7TMR0	Lysosomal Pro-X carboxypeptidase	Prcp	>sp|Q7TMR0|PCP_MOUSE Lysosomal Pro-X carboxypeptidase OS=Mus musculus GN=Prcp PE=1 SV=2	6	15.5	55.026	3.8e-36	1058900000	1	0.38114	0.884482	0.224789	0.98328	2936
Q9JHL1	Na(+)/H(+) exchange regulatory cofactor NHE-RF2	Slc9a3r2	>sp|Q9JHL1|NHRF2_MOUSE Na(+)/H(+) exchange regulatory cofactor NHE-RF2 OS=Mus musculus GN=Slc9a3r2 PE=1 SV=2	9	35.6	37.402	4.06e-53	1132700000	1	0.389163	0.89254	0.229947	0.965065	5189
Q811U4;Q80U63	Mitofusin-1	Mfn1	>sp|Q811U4|MFN1_MOUSE Mitofusin-1 OS=Mus musculus GN=Mfn1 PE=1 SV=3	3	4.2	83.725	7.13e-09	94236000	2	0.326332	0.876988	0.195599	1.11759	3075
Q60766	Immunity-related GTPase family M protein 1	Irgm1	>sp|Q60766|IRGM1_MOUSE Immunity-related GTPase family M protein 1 OS=Mus musculus GN=Irgm1 PE=1 SV=1	9	22.5	46.551	2.41e-76	846630000	1	0.411187	0.89241	0.251073	0.91666	2438
O88492	Perilipin-4	Plin4	>sp|O88492|PLIN4_MOUSE Perilipin-4 OS=Mus musculus GN=Plin4 PE=1 SV=2	8	24	139.41	4.59e-90	1250700000	1	0.455458	0.911602	0.34207	0.825536	734
Q7M6Y3;Q61548	Phosphatidylinositol-binding clathrin assembly protein	Picalm	>sp|Q7M6Y3|PICAL_MOUSE Phosphatidylinositol-binding clathrin assembly protein OS=Mus musculus GN=Picalm PE=1 SV=1	19	34.7	71.543	0	7271200000	2	0.206258	0.808087	0.167304	1.50712	2925
P08551;P46660	Neurofilament light polypeptide	Nefl	>sp|P08551|NFL_MOUSE Neurofilament light polypeptide OS=Mus musculus GN=Nefl PE=1 SV=5	32	58.6	61.508	0	23501000000	2	0.372037	0.880562	0.217143	1.00435	921
Q8K010	5-oxoprolinase	Oplah	>sp|Q8K010|OPLA_MOUSE 5-oxoprolinase OS=Mus musculus GN=Oplah PE=1 SV=1	26	28.7	137.61	2.06e-304	2329900000	1	0.0516913	0.695619	-0.150898	-2.74402	3581
P62141	Serine/threonine-protein phosphatase PP1-beta catalytic subunit	Ppp1cb	>sp|P62141|PP1B_MOUSE Serine/threonine-protein phosphatase PP1-beta catalytic subunit OS=Mus musculus GN=Ppp1cb PE=1 SV=3	17	49.2	37.186	0	4229400000	1	0.197072	0.806471	0.165668	1.5457	1711
Q6PD26	GPI transamidase component PIG-S	Pigs	>sp|Q6PD26|PIGS_MOUSE GPI transamidase component PIG-S OS=Mus musculus GN=Pigs PE=1 SV=3	7	17.7	61.71	1.13e-49	393920000	1	0.409529	0.89297	0.247657	0.920226	2821
Q922K7	Putative ribosomal RNA methyltransferase NOP2	Nop2	>sp|Q922K7|NOP2_MOUSE Probable 28S rRNA (cytosine-C(5))-methyltransferase OS=Mus musculus GN=Nop2 PE=1 SV=1	7	14.4	86.751	2.3e-15	414520000	1	0.449004	0.912827	0.31753	0.83836	4179
Q3V2T4	Keratinocyte differentiation-associated protein	Krtdap	>sp|Q3V2T4|KTDAP_MOUSE Keratinocyte differentiation-associated protein OS=Mus musculus GN=Krtdap PE=2 SV=1	3	34.3	11.497	1.51e-108	1763500000	1	0.486191	0.921901	-0.630299	-0.766356	2315
P34152	Focal adhesion kinase 1	Ptk2	>sp|P34152|FAK1_MOUSE Focal adhesion kinase 1 OS=Mus musculus GN=Ptk2 PE=1 SV=3	3	2.9	123.54	3.26e-08	92577000	1	0.275667	0.843557	0.179545	1.26155	1287
P14094	Sodium/potassium-transporting ATPase subunit beta-1	Atp1b1	>sp|P14094|AT1B1_MOUSE Sodium/potassium-transporting ATPase subunit beta-1 OS=Mus musculus GN=Atp1b1 PE=1 SV=1	6	19.7	35.194	1.74e-49	3595500000	1	0.45123	0.911153	-0.322242	-0.833921	1018
Q3UPH1	Protein PRRC1	Prrc1	>sp|Q3UPH1|PRRC1_MOUSE Protein PRRC1 OS=Mus musculus GN=Prrc1 PE=1 SV=1	8	28.4	46.297	1.12e-158	1691100000	1	0.278645	0.843603	0.179954	1.25242	2272
Q921I9	Exosome complex component RRP41	Exosc4	>sp|Q921I9|EXOS4_MOUSE Exosome complex component RRP41 OS=Mus musculus GN=Exosc4 PE=1 SV=3	6	32.2	26.249	5.79e-39	538080000	1	0.352242	0.876608	-0.204716	-1.05178	4151
Q99JY8	Lipid phosphate phosphohydrolase 3	Ppap2b	>sp|Q99JY8|PLPP3_MOUSE Phospholipid phosphatase 3 OS=Mus musculus GN=Plpp3 PE=1 SV=1	2	7.1	35.216	4.42e-10	194880000	1	0.342804	0.876177	0.200187	1.07523	4259
Q8R460	Interleukin-36 gamma	Il36g	>sp|Q8R460|IL36G_MOUSE Interleukin-36 gamma OS=Mus musculus GN=Il36g PE=2 SV=1	7	53	18.733	5.8e-111	1142900000	1	0.467395	0.915279	-0.383495	-0.80219	3829
Q9ERD7	Tubulin beta-3 chain	Tubb3	>sp|Q9ERD7|TBB3_MOUSE Tubulin beta-3 chain OS=Mus musculus GN=Tubb3 PE=1 SV=1	22	57.6	50.418	0	7275200000	1	0.152744	0.767673	-0.159276	-1.76265	5133
P02816	Prolactin-inducible protein homolog	Pip	>sp|P02816|PIP_MOUSE Prolactin-inducible protein homolog OS=Mus musculus GN=Pip PE=2 SV=3	7	51.4	16.823	4.42e-289	8736200000	1	0.471105	0.917091	0.404388	0.79503	849
Q3TPX4	Exocyst complex component 5	Exoc5	>sp|Q3TPX4|EXOC5_MOUSE Exocyst complex component 5 OS=Mus musculus GN=Exoc5 PE=1 SV=2	7	11.9	81.737	1.03e-26	300350000	1	0.458045	0.914477	-0.339145	-0.820435	2178
O08529	Calpain-2 catalytic subunit	Capn2	>sp|O08529|CAN2_MOUSE Calpain-2 catalytic subunit OS=Mus musculus GN=Capn2 PE=1 SV=4	30	47	79.871	0	11767000000	1	0.352932	0.874332	-0.204006	-1.05009	453
Q8BFY9	Transportin-1	Tnpo1	>sp|Q8BFY9|TNPO1_MOUSE Transportin-1 OS=Mus musculus GN=Tnpo1 PE=1 SV=2	12	13.8	102.36	2.46e-66	1370300000	1	0.248026	0.82864	0.172655	1.35111	3085
Q8CHC4	Synaptojanin-1	Synj1	>sp|Q8CHC4|SYNJ1_MOUSE Synaptojanin-1 OS=Mus musculus GN=Synj1 PE=1 SV=3	7	7.4	172.62	9.73e-19	66677000	1	0.45068	0.912403	0.31308	0.835015	3520
P05017	Insulin-like growth factor I	Igf1	>sp|P05017|IGF1_MOUSE Insulin-like growth factor I OS=Mus musculus GN=Igf1 PE=1 SV=2	2	18.3	17.093	2.16e-08	248530000	1	0.462769	0.915008	-0.352222	-0.81118	866
Q9CY27	Very-long-chain enoyl-CoA reductase	Tecr	>sp|Q9CY27|TECR_MOUSE Very-long-chain enoyl-CoA reductase OS=Mus musculus GN=Tecr PE=1 SV=1	10	29.2	36.09	2.24e-73	1419300000	1	0.330599	0.87608	-0.193693	-1.10644	4643
Q8BWM0	Prostaglandin E synthase 2;Prostaglandin E synthase 2 truncated form	Ptges2	>sp|Q8BWM0|PGES2_MOUSE Prostaglandin E synthase 2 OS=Mus musculus GN=Ptges2 PE=1 SV=3	9	34.4	43.323	7.51e-137	687180000	1	0.294411	0.857997	-0.182286	-1.2056	3318
O35737	Heterogeneous nuclear ribonucleoprotein H;Heterogeneous nuclear ribonucleoprotein H, N-terminally processed	Hnrnph1	>sp|O35737|HNRH1_MOUSE Heterogeneous nuclear ribonucleoprotein H OS=Mus musculus GN=Hnrnph1 PE=1 SV=3	13	44.1	49.199	0	8749900000	1	0.38158	0.884558	-0.218807	-0.982272	587
O35309	N-myc-interactor	Nmi	>sp|O35309|NMI_MOUSE N-myc-interactor OS=Mus musculus GN=Nmi PE=1 SV=1	5	20.1	35.235	9.63e-24	623060000	1	0.442001	0.913871	0.289502	0.852444	545
P27048;P63163	Small nuclear ribonucleoprotein-associated protein B;Small nuclear ribonucleoprotein-associated protein N	Snrpb;Snrpn	>sp|P27048|RSMB_MOUSE Small nuclear ribonucleoprotein-associated protein B OS=Mus musculus GN=Snrpb PE=1 SV=1;>sp|P63163|RSMN_MOUSE Small nuclear ribonucleoprotein-associated protein N OS=Mus musculus GN=Snrpn PE=2 SV=1	8	28.6	23.656	4.21e-36	6487200000	2	0.191442	0.805186	-0.16308	-1.57027	1204
P62880	Guanine nucleotide-binding protein G(I)/G(S)/G(T) subunit beta-2	Gnb2	>sp|P62880|GBB2_MOUSE Guanine nucleotide-binding protein G(I)/G(S)/G(T) subunit beta-2 OS=Mus musculus GN=Gnb2 PE=1 SV=3	15	51.8	37.331	0	13055000000	1	0.403644	0.89271	-0.235793	-0.932987	1771
P50608	Fibromodulin	Fmod	>sp|P50608|FMOD_MOUSE Fibromodulin OS=Mus musculus GN=Fmod PE=2 SV=1	14	43.4	43.054	0	110870000000	1	0.339349	0.880083	-0.196559	-1.08396	1481
Q9R257	Heme-binding protein 1	Hebp1	>sp|Q9R257|HEBP1_MOUSE Heme-binding protein 1 OS=Mus musculus GN=Hebp1 PE=1 SV=2	8	57.9	21.067	5.44e-249	2681700000	1	0.437703	0.908483	0.279947	0.861176	5482
Q9CQ75	NADH dehydrogenase [ubiquinone] 1 alpha subcomplex subunit 2	Ndufa2	>sp|Q9CQ75|NDUA2_MOUSE NADH dehydrogenase [ubiquinone] 1 alpha subcomplex subunit 2 OS=Mus musculus GN=Ndufa2 PE=1 SV=3	6	42.4	10.916	2.46e-63	2724900000	1	0.211059	0.802735	0.165575	1.48764	4445
Q4FZC9;REV__Q640L3	Nesprin-3	Syne3	>sp|Q4FZC9|SYNE3_MOUSE Nesprin-3 OS=Mus musculus GN=Syne3 PE=1 SV=1	14	18.1	112.03	1.63e-43	409920000	2	0.27879	0.842633	0.177919	1.25198	2327
P55849	Desmocollin-1	Dsc1	>sp|P55849|DSC1_MOUSE Desmocollin-1 OS=Mus musculus GN=Dsc1 PE=1 SV=2	30	41.6	98.937	0	26235000000	1	0.390258	0.891131	-0.223438	-0.962604	1573
Q8R550	SH3 domain-containing kinase-binding protein 1	Sh3kbp1	>sp|Q8R550|SH3K1_MOUSE SH3 domain-containing kinase-binding protein 1 OS=Mus musculus GN=Sh3kbp1 PE=1 SV=1	17	32	78.169	3.67e-175	2311100000	1	0.416095	0.896801	0.24628	0.906172	3843
Q7TMK9	Heterogeneous nuclear ribonucleoprotein Q	Syncrip	>sp|Q7TMK9|HNRPQ_MOUSE Heterogeneous nuclear ribonucleoprotein Q OS=Mus musculus GN=Syncrip PE=1 SV=2	22	36.8	69.632	0	14962000000	1	0.0896984	0.741405	-0.151834	-2.22912	2933
Q80U93	Nuclear pore complex protein Nup214	Nup214	>sp|Q80U93|NU214_MOUSE Nuclear pore complex protein Nup214 OS=Mus musculus GN=Nup214 PE=1 SV=2	5	3.7	212.98	3.72e-28	270450000	1	0.315881	0.870757	-0.186929	-1.14549	2992
O35943	Frataxin, mitochondrial;Frataxin intermediate form;Frataxin mature form	Fxn	>sp|O35943|FRDA_MOUSE Frataxin, mitochondrial OS=Mus musculus GN=Fxn PE=1 SV=1	3	19.3	22.924	5.64e-60	348020000	1	0.400769	0.893968	0.230647	0.939277	598
Q9CQP2;Q8R3W2	Trafficking protein particle complex subunit 2	Trappc2;0610009B22Rik	>sp|Q9CQP2|TPPC2_MOUSE Trafficking protein particle complex subunit 2 OS=Mus musculus GN=Trappc2 PE=1 SV=1;>tr|Q8R3W2|Q8R3W2_MOUSE MCG6979, isoform CRA_a OS=Mus musculus GN=0610009B22Rik PE=1 SV=1	3	23.6	16.441	1.87e-11	230500000	2	0.414364	0.895906	-0.243018	-0.909858	3821
O54984	ATPase Asna1	Asna1	>sp|O54984|ASNA_MOUSE ATPase Asna1 OS=Mus musculus GN=Asna1 PE=1 SV=2	11	44.8	38.822	1.95e-56	1848500000	1	0.272933	0.842763	-0.175255	-1.27001	630
Q9D1H9	Microfibril-associated glycoprotein 4	Mfap4	>sp|Q9D1H9|MFAP4_MOUSE Microfibril-associated glycoprotein 4 OS=Mus musculus GN=Mfap4 PE=1 SV=1	3	10.1	28.937	0	13287000000	1	0.345003	0.876082	-0.196523	-1.06972	4762
Q05117	Tartrate-resistant acid phosphatase type 5	Acp5	>sp|Q05117|PPA5_MOUSE Tartrate-resistant acid phosphatase type 5 OS=Mus musculus GN=Acp5 PE=1 SV=2	7	37.6	36.807	3e-297	2011100000	1	0.430319	0.903679	-0.261752	-0.876344	2056
Q3TDQ1	Dolichyl-diphosphooligosaccharide--protein glycosyltransferase subunit STT3B	Stt3b	>sp|Q3TDQ1|STT3B_MOUSE Dolichyl-diphosphooligosaccharide--protein glycosyltransferase subunit STT3B OS=Mus musculus GN=Stt3b PE=1 SV=2	9	11.9	93.245	2.53e-48	425290000	1	0.306644	0.867968	0.18313	1.17087	2155
O09174	Alpha-methylacyl-CoA racemase	Amacr	>sp|O09174|AMACR_MOUSE Alpha-methylacyl-CoA racemase OS=Mus musculus GN=Amacr PE=1 SV=4	9	31.5	41.704	2.1e-34	331070000	1	0.336902	0.878232	-0.192852	-1.09019	521
Q64133	Amine oxidase [flavin-containing] A	Maoa	>sp|Q64133|AOFA_MOUSE Amine oxidase [flavin-containing] A OS=Mus musculus GN=Maoa PE=1 SV=3	7	16.3	59.601	9.48e-49	1373800000	1	0.273575	0.844341	-0.174716	-1.26801	2664
P68181	cAMP-dependent protein kinase catalytic subunit beta	Prkacb	>sp|P68181|KAPCB_MOUSE cAMP-dependent protein kinase catalytic subunit beta OS=Mus musculus GN=Prkacb PE=1 SV=2	13	33	40.707	3.19e-105	1038500000	1	0.377624	0.883083	-0.211674	-0.991365	1828
P60904	DnaJ homolog subfamily C member 5	Dnajc5	>sp|P60904|DNJC5_MOUSE DnaJ homolog subfamily C member 5 OS=Mus musculus GN=Dnajc5 PE=1 SV=1	4	24.7	22.101	1.13e-16	401280000	1	0.432162	0.905529	-0.262442	-0.872538	1660
Q9CQ02	COMM domain-containing protein 4	Commd4	>sp|Q9CQ02|COMD4_MOUSE COMM domain-containing protein 4 OS=Mus musculus GN=Commd4 PE=1 SV=1	4	25.1	21.86	3.24e-78	282080000	1	0.473763	0.917576	-0.380768	-0.789926	4423
Q64433	10 kDa heat shock protein, mitochondrial	Hspe1	>sp|Q64433|CH10_MOUSE 10 kDa heat shock protein, mitochondrial OS=Mus musculus GN=Hspe1 PE=1 SV=2	10	69.6	10.963	6.35e-86	30344000000	1	0.391978	0.889465	0.220068	0.958749	2682
O35704	Serine palmitoyltransferase 1	Sptlc1	>sp|O35704|SPTC1_MOUSE Serine palmitoyltransferase 1 OS=Mus musculus GN=Sptlc1 PE=1 SV=2	8	20.3	52.534	1.62e-36	289820000	1	0.299062	0.867847	0.179949	1.19224	586
P61982	14-3-3 protein gamma;14-3-3 protein gamma, N-terminally processed	Ywhag	>sp|P61982|1433G_MOUSE 14-3-3 protein gamma OS=Mus musculus GN=Ywhag PE=1 SV=2	20	68.8	28.302	0	16196000000	1	0.346788	0.874589	0.195375	1.06526	1703
O88551	Claudin-1	Cldn1	>sp|O88551|CLD1_MOUSE Claudin-1 OS=Mus musculus GN=Cldn1 PE=1 SV=1	2	14.7	22.881	8.03e-58	241770000	1	0.442321	0.913399	-0.276686	-0.851796	744
Q61598	Rab GDP dissociation inhibitor beta	Gdi2	>sp|Q61598|GDIB_MOUSE Rab GDP dissociation inhibitor beta OS=Mus musculus GN=Gdi2 PE=1 SV=1	38	80.4	50.537	0	48250000000	1	0.419216	0.897925	0.24338	0.899556	2550
Q8BP40	Lysophosphatidic acid phosphatase type 6	Acp6	>sp|Q8BP40|PPA6_MOUSE Lysophosphatidic acid phosphatase type 6 OS=Mus musculus GN=Acp6 PE=1 SV=1	8	24.9	47.624	5e-39	492260000	1	0.311879	0.868442	-0.183196	-1.1564	3234
Q9D8S4	Oligoribonuclease, mitochondrial	Rexo2	>sp|Q9D8S4|ORN_MOUSE Oligoribonuclease, mitochondrial OS=Mus musculus GN=Rexo2 PE=1 SV=2	5	20.3	26.738	3.05e-295	1472700000	1	0.410646	0.892121	-0.234531	-0.917822	4922
Q8CE93	Protein FAM26D	Fam26d	>sp|Q8CE93|FA26D_MOUSE Protein FAM26D OS=Mus musculus GN=Fam26d PE=2 SV=2	5	24.8	35.429	5.65e-40	811890000	1	0.499756	0.925553	-0.816583	-0.741146	3471
Q9QZ88	Vacuolar protein sorting-associated protein 29	Vps29	>sp|Q9QZ88|VPS29_MOUSE Vacuolar protein sorting-associated protein 29 OS=Mus musculus GN=Vps29 PE=1 SV=1	11	64.8	20.495	5.47e-270	3517900000	1	0.421106	0.899162	0.244484	0.895568	5397
Q91YJ2	Sorting nexin-4	Snx4	>sp|Q91YJ2|SNX4_MOUSE Sorting nexin-4 OS=Mus musculus GN=Snx4 PE=1 SV=1	11	28	51.777	3.49e-117	712590000	1	0.399828	0.893887	-0.224044	-0.941343	4092
Q9CQQ7	ATP synthase subunit b, mitochondrial	Atp5f1	>sp|Q9CQQ7|AT5F1_MOUSE ATP synthase F(0) complex subunit B1, mitochondrial OS=Mus musculus GN=Atp5f1 PE=1 SV=1	17	57	28.948	5.05e-199	9500300000	1	0.390807	0.891454	0.21707	0.961372	4502
Q8CHP5	Partner of Y14 and mago	Wibg	>sp|Q8CHP5|PYM1_MOUSE Partner of Y14 and mago OS=Mus musculus GN=Pym1 PE=1 SV=2	8	54.7	22.689	3.23e-74	699510000	1	0.445203	0.914506	0.278426	0.845982	3523
Q91V61	Sideroflexin-3	Sfxn3	>sp|Q91V61|SFXN3_MOUSE Sideroflexin-3 OS=Mus musculus GN=Sfxn3 PE=1 SV=1	13	56.1	35.406	0	6930200000	1	0.437193	0.90836	-0.263509	-0.862218	3981
Q9D8C4	Interferon-induced 35 kDa protein homolog	Ifi35	>sp|Q9D8C4|IN35_MOUSE Interferon-induced 35 kDa protein homolog OS=Mus musculus GN=Ifi35 PE=1 SV=3	8	36.7	31.875	5.15e-263	694560000	1	0.332162	0.876656	0.188182	1.10238	4913
Q9Z126	Platelet factor 4	Pf4	>sp|Q9Z126|PLF4_MOUSE Platelet factor 4 OS=Mus musculus GN=Pf4 PE=1 SV=1	3	28.6	11.243	1.46e-09	695160000	1	0.453717	0.911193	-0.294201	-0.82898	5597
Q91Z69;Q91Z67	SLIT-ROBO Rho GTPase-activating protein 1	Srgap1	>sp|Q91Z69|SRGP1_MOUSE SLIT-ROBO Rho GTPase-activating protein 1 OS=Mus musculus GN=Srgap1 PE=1 SV=2	3	3.3	121.43	1.18e-07	538530000	2	0.488967	0.924425	0.460882	0.761154	4119
Q9QZF2	Glypican-1;Secreted glypican-1	Gpc1	>sp|Q9QZF2|GPC1_MOUSE Glypican-1 OS=Mus musculus GN=Gpc1 PE=1 SV=1	7	18.1	61.359	7.24e-56	973690000	1	0.379182	0.883099	-0.206787	-0.987775	5405
Q9D735	Uncharacterized protein C19orf43 homolog		>sp|Q9D735|CS043_MOUSE Uncharacterized protein C19orf43 homolog OS=Mus musculus PE=1 SV=1	5	28.3	18.376	6.29e-24	575840000	1	0.459453	0.91538	0.301549	0.817669	4863
Q9QYA2	Mitochondrial import receptor subunit TOM40 homolog	Tomm40	>sp|Q9QYA2|TOM40_MOUSE Mitochondrial import receptor subunit TOM40 homolog OS=Mus musculus GN=Tomm40 PE=1 SV=3	6	21.1	37.895	4.22e-28	736860000	1	0.444239	0.91424	-0.269123	-0.847923	5370
Q921F4	Heterogeneous nuclear ribonucleoprotein L-like	Hnrpll	>sp|Q921F4|HNRLL_MOUSE Heterogeneous nuclear ribonucleoprotein L-like OS=Mus musculus GN=Hnrnpll PE=1 SV=3	9	21	64.124	9.63e-27	622790000	1	0.370554	0.882679	-0.201678	-1.00783	4144
Q9CXV9	DCN1-like protein 5	Dcun1d5	>sp|Q9CXV9|DCNL5_MOUSE DCN1-like protein 5 OS=Mus musculus GN=Dcun1d5 PE=1 SV=1	2	10.5	27.578	1.05e-05	8147900000	1	0.447779	0.915657	0.27474	0.84081	4634
Q8BFQ8	Parkinson disease 7 domain-containing protein 1	Pddc1	>sp|Q8BFQ8|PDDC1_MOUSE Parkinson disease 7 domain-containing protein 1 OS=Mus musculus GN=Pddc1 PE=1 SV=1	4	30.5	23.277	4.69e-179	624900000	1	0.419667	0.897277	-0.236157	-0.898602	3078
Q91V76	Ester hydrolase C11orf54 homolog		>sp|Q91V76|CK054_MOUSE Ester hydrolase C11orf54 homolog OS=Mus musculus PE=1 SV=1	12	35.6	34.995	5.22e-31	1038000000	1	0.168233	0.78994	0.155381	1.68011	3983
P13542	Myosin-8	Myh8	>sp|P13542|MYH8_MOUSE Myosin-8 OS=Mus musculus GN=Myh8 PE=2 SV=2	120	44.3	222.7	0	29228000000	1	0.404054	0.892068	-0.22166	-0.932091	1010
Q9CSN1	SNW domain-containing protein 1	Snw1	>sp|Q9CSN1|SNW1_MOUSE SNW domain-containing protein 1 OS=Mus musculus GN=Snw1 PE=1 SV=3	16	33.6	61.475	4.95e-176	2152300000	1	0.259422	0.835691	-0.167854	-1.31306	4580
Q9CZN7	Serine hydroxymethyltransferase	Shmt2	>tr|Q9CZN7|Q9CZN7_MOUSE Serine hydroxymethyltransferase OS=Mus musculus GN=Shmt2 PE=1 SV=1	22	51.2	55.758	3.35e-276	7107600000	1	0.371771	0.880714	-0.201387	-1.00497	4690
Q61425	Hydroxyacyl-coenzyme A dehydrogenase, mitochondrial	Hadh	>sp|Q61425|HCDH_MOUSE Hydroxyacyl-coenzyme A dehydrogenase, mitochondrial OS=Mus musculus GN=Hadh PE=1 SV=2	14	71.3	34.463	0	7187800000	1	0.460861	0.916194	-0.300216	-0.814909	2528
Q6PAR5	GTPase-activating protein and VPS9 domain-containing protein 1	Gapvd1	>sp|Q6PAR5|GAPD1_MOUSE GTPase-activating protein and VPS9 domain-containing protein 1 OS=Mus musculus GN=Gapvd1 PE=1 SV=2	4	3.3	162.4	2.67e-12	124680000	1	0.364777	0.881202	-0.196943	-1.02148	2811
Q9CWU9	Nucleoporin Nup37	Nup37	>sp|Q9CWU9|NUP37_MOUSE Nucleoporin Nup37 OS=Mus musculus GN=Nup37 PE=1 SV=2	4	16.6	36.731	8.67e-10	226480000	1	0.305789	0.869046	-0.176935	-1.17326	4604
Q9EPL9	Peroxisomal acyl-coenzyme A oxidase 3	Acox3	>sp|Q9EPL9|ACOX3_MOUSE Peroxisomal acyl-coenzyme A oxidase 3 OS=Mus musculus GN=Acox3 PE=1 SV=2	5	10.3	78.403	5.05e-27	183030000	1	0.407954	0.891384	0.222274	0.923626	5095
Q99L45	Eukaryotic translation initiation factor 2 subunit 2	Eif2s2	>sp|Q99L45|IF2B_MOUSE Eukaryotic translation initiation factor 2 subunit 2 OS=Mus musculus GN=Eif2s2 PE=1 SV=1	12	35.3	38.092	1.97e-174	3403500000	1	0.44895	0.91324	-0.270662	-0.838468	4303
Q9CRD0	OCIA domain-containing protein 1	Ociad1	>sp|Q9CRD0|OCAD1_MOUSE OCIA domain-containing protein 1 OS=Mus musculus GN=Ociad1 PE=1 SV=1	8	44.5	27.61	3.28e-241	387500000	1	0.0410804	0.725137	0.14385	2.97157	4574
Q9CXI3	DBH-like monooxygenase protein 1	Moxd1	>sp|Q9CXI3|MOXD1_MOUSE DBH-like monooxygenase protein 1 OS=Mus musculus GN=Moxd1 PE=1 SV=1	4	7	69.677	1.94e-09	147000000	1	0.169754	0.789699	-0.154504	-1.67244	4624
Q9D662	Protein transport protein Sec23B	Sec23b	>sp|Q9D662|SC23B_MOUSE Protein transport protein Sec23B OS=Mus musculus GN=Sec23b PE=1 SV=1	19	31	86.436	0	1366600000	1	0.294099	0.858896	0.173525	1.2065	4829
Q810A7	ATP-dependent RNA helicase DDX42	Ddx42	>sp|Q810A7|DDX42_MOUSE ATP-dependent RNA helicase DDX42 OS=Mus musculus GN=Ddx42 PE=1 SV=3	13	18.9	101.96	3.09e-83	1279800000	1	0.369556	0.882281	-0.197941	-1.01017	3067
Q5F285	Transmembrane protein 256	Tmem256	>sp|Q5F285|TM256_MOUSE Transmembrane protein 256 OS=Mus musculus GN=Tmem256 PE=1 SV=1	2	31.9	11.655	6.05e-36	221240000	1	0.2833	0.842967	0.170956	1.23834	2365
Q9CPR5	39S ribosomal protein L15, mitochondrial	Mrpl15	>sp|Q9CPR5|RM15_MOUSE 39S ribosomal protein L15, mitochondrial OS=Mus musculus GN=Mrpl15 PE=1 SV=1	6	24.7	33.541	2.35e-20	100870000	1	0.399888	0.89363	-0.214799	-0.941211	4403
Q2VLH6	Scavenger receptor cysteine-rich type 1 protein M130;Soluble CD163	Cd163	>sp|Q2VLH6|C163A_MOUSE Scavenger receptor cysteine-rich type 1 protein M130 OS=Mus musculus GN=Cd163 PE=1 SV=2	14	18.5	120.92	4.01e-170	1540800000	1	0.402137	0.893087	0.216067	0.936279	2135
E9PYQ4		Prol1	>tr|E9PYQ4|E9PYQ4_MOUSE Protein Prol1 OS=Mus musculus GN=Prol1 PE=1 SV=1	5	14.4	33.551	6.99e-28	1363700000	1	0.48386	0.921499	0.375738	0.770741	330
Q9JM96	Cdc42 effector protein 4	Cdc42ep4	>sp|Q9JM96|BORG4_MOUSE Cdc42 effector protein 4 OS=Mus musculus GN=Cdc42ep4 PE=1 SV=1	4	15.2	37.869	5.86e-24	447050000	1	0.421731	0.898493	0.232279	0.894253	5318
Q8BU30	Isoleucine--tRNA ligase, cytoplasmic	Iars	>sp|Q8BU30|SYIC_MOUSE Isoleucine--tRNA ligase, cytoplasmic OS=Mus musculus GN=Iars PE=1 SV=2	30	29.6	144.27	1.21e-220	2904000000	1	0.177006	0.795981	0.154746	1.63684	3283
Q99N92	39S ribosomal protein L27, mitochondrial	Mrpl27	>sp|Q99N92|RM27_MOUSE 39S ribosomal protein L27, mitochondrial OS=Mus musculus GN=Mrpl27 PE=1 SV=1	4	31.8	15.944	1.01e-15	412050000	1	0.442797	0.913547	-0.256513	-0.850833	4367
Q99K85	Phosphoserine aminotransferase	Psat1	>sp|Q99K85|SERC_MOUSE Phosphoserine aminotransferase OS=Mus musculus GN=Psat1 PE=1 SV=1	15	40.8	40.472	2.16e-76	3946300000	1	0.341345	0.87822	-0.185603	-1.07891	4270
Q9CQI7	U2 small nuclear ribonucleoprotein B	Snrpb2	>sp|Q9CQI7|RU2B_MOUSE U2 small nuclear ribonucleoprotein B OS=Mus musculus GN=Snrpb2 PE=1 SV=1	10	46.7	25.323	1.43e-74	497920000	1	0.274143	0.843696	-0.168297	-1.26625	4484
P05214	Tubulin alpha-3 chain	Tuba3a	>sp|P05214|TBA3_MOUSE Tubulin alpha-3 chain OS=Mus musculus GN=Tuba3a PE=1 SV=1	23	57.8	49.959	0	8356500000	1	0.483958	0.921169	-0.368536	-0.770556	872
Q9D289	Trafficking protein particle complex subunit 6B	Trappc6b	>sp|Q9D289|TPC6B_MOUSE Trafficking protein particle complex subunit 6B OS=Mus musculus GN=Trappc6b PE=1 SV=1	7	50.6	17.936	1.73e-182	559880000	1	0.422019	0.898652	-0.23013	-0.893648	4787
P61161	Actin-related protein 2	Actr2	>sp|P61161|ARP2_MOUSE Actin-related protein 2 OS=Mus musculus GN=Actr2 PE=1 SV=1	17	47.2	44.76	0	19499000000	1	0.30765	0.867713	0.174714	1.16807	1672
Q9WUM3	Coronin-1B	Coro1b	>sp|Q9WUM3|COR1B_MOUSE Coronin-1B OS=Mus musculus GN=Coro1b PE=1 SV=1	12	25.4	53.912	2.72e-119	5618100000	1	0.352759	0.876121	0.188352	1.05051	5519
Q01853	Transitional endoplasmic reticulum ATPase	Vcp	>sp|Q01853|TERA_MOUSE Transitional endoplasmic reticulum ATPase OS=Mus musculus GN=Vcp PE=1 SV=4	53	69.9	89.321	0	88696000000	1	0.0336223	0.73686	0.142011	3.17729	2027
P56394	Cytochrome c oxidase copper chaperone	Cox17	>sp|P56394|COX17_MOUSE Cytochrome c oxidase copper chaperone OS=Mus musculus GN=Cox17 PE=1 SV=2	3	66.7	6.784	9.44e-41	288160000	1	0.495742	0.924709	0.444869	0.748551	1589
P26443	Glutamate dehydrogenase 1, mitochondrial	Glud1	>sp|P26443|DHE3_MOUSE Glutamate dehydrogenase 1, mitochondrial OS=Mus musculus GN=Glud1 PE=1 SV=1	32	62.5	61.336	0	51295000000	1	0.417107	0.89727	-0.223799	-0.904022	1195
Q8R5L3	Vam6/Vps39-like protein	Vps39	>sp|Q8R5L3|VPS39_MOUSE Vam6/Vps39-like protein OS=Mus musculus GN=Vps39 PE=1 SV=1	4	5.3	101.69	1.04e-10	83521000	1	0.471644	0.917305	0.31006	0.793992	3853
Q9D8B4	NADH dehydrogenase [ubiquinone] 1 alpha subcomplex subunit 11	Ndufa11	>sp|Q9D8B4|NDUAB_MOUSE NADH dehydrogenase [ubiquinone] 1 alpha subcomplex subunit 11 OS=Mus musculus GN=Ndufa11 PE=1 SV=2	2	19.1	14.982	3.37e-18	229430000	1	0.450956	0.91215	0.263559	0.834465	4912
Q9CPP6	NADH dehydrogenase [ubiquinone] 1 alpha subcomplex subunit 5	Ndufa5	>sp|Q9CPP6|NDUA5_MOUSE NADH dehydrogenase [ubiquinone] 1 alpha subcomplex subunit 5 OS=Mus musculus GN=Ndufa5 PE=1 SV=3	7	64.7	13.36	1.22e-243	2076900000	1	0.390235	0.891656	-0.204687	-0.962654	4397
Q8K4M5;F7BCN0	COMM domain-containing protein 1	Commd1	>sp|Q8K4M5|COMD1_MOUSE COMM domain-containing protein 1 OS=Mus musculus GN=Commd1 PE=1 SV=2;>tr|F7BCN0|F7BCN0_MOUSE Protein Gm28048 (Fragment) OS=Mus musculus GN=Gm28048 PE=4 SV=1	6	34.6	20.996	5.79e-186	565630000	2	0.25285	0.832653	0.162928	1.3348	3704
Q8JZR0	Long-chain-fatty-acid--CoA ligase 5	Acsl5	>sp|Q8JZR0|ACSL5_MOUSE Long-chain-fatty-acid--CoA ligase 5 OS=Mus musculus GN=Acsl5 PE=1 SV=1	10	17.9	76.205	1.39e-40	826760000	1	0.467472	0.914938	-0.29517	-0.802041	3570
Q9EPU0;Q6ZQJ5	Regulator of nonsense transcripts 1	Upf1	>sp|Q9EPU0|RENT1_MOUSE Regulator of nonsense transcripts 1 OS=Mus musculus GN=Upf1 PE=1 SV=2	30	34.3	123.97	1.93e-227	4806400000	2	0.354239	0.875153	-0.187341	-1.04689	5098
Q62417	Sorbin and SH3 domain-containing protein 1	Sorbs1	>sp|Q62417|SRBS1_MOUSE Sorbin and SH3 domain-containing protein 1 OS=Mus musculus GN=Sorbs1 PE=1 SV=2	14	13.9	143.07	4.14e-60	1484700000	1	0.0808858	0.723902	-0.144656	-2.32282	2633
P01844	Ig lambda-2 chain C region	Iglc2	>sp|P01844|LAC2_MOUSE Ig lambda-2 chain C region OS=Mus musculus GN=Iglc2 PE=1 SV=1	7	93.3	11.254	6.62e-260	1014200000	1	0.508533	0.926455	0.645596	0.725107	831
Q99MQ4	Asporin	Aspn	>sp|Q99MQ4|ASPN_MOUSE Asporin OS=Mus musculus GN=Aspn PE=1 SV=1	22	58.7	42.572	0	121200000000	1	0.360283	0.877259	-0.188898	-1.03224	4352
P21278	Guanine nucleotide-binding protein subunit alpha-11	Gna11	>sp|P21278|GNA11_MOUSE Guanine nucleotide-binding protein subunit alpha-11 OS=Mus musculus GN=Gna11 PE=1 SV=1	14	44.6	42.024	8.05e-210	1402500000	1	0.191803	0.802247	-0.154037	-1.56867	1130
P0DN34			>sp|P0DN34|NDUB1_MOUSE NADH dehydrogenase [ubiquinone] 1 beta subcomplex subunit 1 OS=Mus musculus GN=Ndufb1 PE=3 SV=1	2	31.6	6.954	3.99e-13	759770000	1	0.467036	0.915844	0.28881	0.802885	949
Q9QZH3	Peptidyl-prolyl cis-trans isomerase E	Ppie	>sp|Q9QZH3|PPIE_MOUSE Peptidyl-prolyl cis-trans isomerase E OS=Mus musculus GN=Ppie PE=1 SV=2	5	24.3	33.448	1.96e-13	313160000	1	0.464946	0.916512	-0.282554	-0.806941	5406
Q8VCN5	Cystathionine gamma-lyase	Cth	>sp|Q8VCN5|CGL_MOUSE Cystathionine gamma-lyase OS=Mus musculus GN=Cth PE=1 SV=1	3	10.3	43.567	9.77e-09	134310000	1	0.445463	0.914439	-0.248607	-0.845459	3883
Q8R016	Bleomycin hydrolase	Blmh	>sp|Q8R016|BLMH_MOUSE Bleomycin hydrolase OS=Mus musculus GN=Blmh PE=1 SV=1	26	55.4	52.511	0	16822000000	1	0.451156	0.911998	0.256195	0.834067	3724
O88271	Craniofacial development protein 1	Cfdp1	>sp|O88271|CFDP1_MOUSE Craniofacial development protein 1 OS=Mus musculus GN=Cfdp1 PE=1 SV=1	3	15.9	32.921	9.86e-108	1515300000	1	0.492754	0.924582	0.385068	0.754093	718
P11247	Myeloperoxidase;Myeloperoxidase light chain;Myeloperoxidase heavy chain	Mpo	>sp|P11247|PERM_MOUSE Myeloperoxidase OS=Mus musculus GN=Mpo PE=1 SV=2	35	51.9	81.181	0	15816000000	1	0.48916	0.923842	0.360947	0.760793	973
Q07079	Insulin-like growth factor-binding protein 5	Igfbp5	>sp|Q07079|IBP5_MOUSE Insulin-like growth factor-binding protein 5 OS=Mus musculus GN=Igfbp5 PE=1 SV=1	6	26.2	30.372	9.31e-50	720580000	1	0.493144	0.923485	0.382233	0.753367	2077
Q61578	NADPH:adrenodoxin oxidoreductase, mitochondrial	Fdxr	>sp|Q61578|ADRO_MOUSE NADPH:adrenodoxin oxidoreductase, mitochondrial OS=Mus musculus GN=Fdxr PE=1 SV=1	6	13.2	54.201	1.37e-14	288420000	1	0.482287	0.919279	0.327382	0.773709	2544
Q9R0U0	Serine/arginine-rich splicing factor 10	Srsf10	>sp|Q9R0U0|SRS10_MOUSE Serine/arginine-rich splicing factor 10 OS=Mus musculus GN=Srsf10 PE=1 SV=2	10	28.6	31.3	7.36e-123	2503300000	1	0.473633	0.917714	-0.298861	-0.790176	5454
Q06890	Clusterin;Clusterin beta chain;Clusterin alpha chain	Clu	>sp|Q06890|CLUS_MOUSE Clusterin OS=Mus musculus GN=Clu PE=1 SV=1	18	34.8	51.655	0	10926000000	1	0.352202	0.877113	0.183592	1.05188	2075
Q91V41	Ras-related protein Rab-14	Rab14	>sp|Q91V41|RAB14_MOUSE Ras-related protein Rab-14 OS=Mus musculus GN=Rab14 PE=1 SV=3	17	82.8	23.897	0	7789700000	1	0.275968	0.842143	0.164533	1.26062	3980
P42669	Transcriptional activator protein Pur-alpha	Pura	>sp|P42669|PURA_MOUSE Transcriptional activator protein Pur-alpha OS=Mus musculus GN=Pura PE=1 SV=1	10	40.2	34.883	0	4100800000	1	0.325455	0.877083	-0.175322	-1.1199	1369
E9Q7G0		Numa1	>tr|E9Q7G0|E9Q7G0_MOUSE Protein Numa1 OS=Mus musculus GN=Numa1 PE=1 SV=1	50	30.7	235.63	0	4500400000	1	0.0941715	0.746194	-0.144098	-2.18543	378
Q9JI75	Ribosyldihydronicotinamide dehydrogenase [quinone]	Nqo2	>sp|Q9JI75|NQO2_MOUSE Ribosyldihydronicotinamide dehydrogenase [quinone] OS=Mus musculus GN=Nqo2 PE=1 SV=3	12	56.7	26.248	3.69e-164	1367700000	1	0.421317	0.898551	0.219752	0.895125	5211
Q99LC3	NADH dehydrogenase [ubiquinone] 1 alpha subcomplex subunit 10, mitochondrial	Ndufa10	>sp|Q99LC3|NDUAA_MOUSE NADH dehydrogenase [ubiquinone] 1 alpha subcomplex subunit 10, mitochondrial OS=Mus musculus GN=Ndufa10 PE=1 SV=1	12	39.2	40.603	0	4588300000	1	0.310906	0.86932	-0.171032	-1.15907	4311
Q3UWL8		Pfdn4	>tr|Q3UWL8|Q3UWL8_MOUSE Prefoldin subunit 4 OS=Mus musculus GN=Pfdn4 PE=1 SV=1	6	38.8	15.238	9.55e-210	1172100000	1	0.383547	0.88762	0.195311	0.977779	2298
P68134	Actin, alpha skeletal muscle	Acta1	>sp|P68134|ACTS_MOUSE Actin, alpha skeletal muscle OS=Mus musculus GN=Acta1 PE=1 SV=1	35	84.9	42.051	0	413460000000	1	0.352877	0.874747	-0.182866	-1.05022	1827
Q8BMS9;Q8CB96	Ras association domain-containing protein 2;Ras association domain-containing protein 4	Rassf2;Rassf4	>sp|Q8BMS9|RASF2_MOUSE Ras association domain-containing protein 2 OS=Mus musculus GN=Rassf2 PE=1 SV=1;>sp|Q8CB96|RASF4_MOUSE Ras association domain-containing protein 4 OS=Mus musculus GN=Rassf4 PE=1 SV=1	2	8	37.973	4.06e-07	168770000	2	0.515946	0.929455	0.741455	0.71172	3225
Q91WK0	Leucine-rich repeat flightless-interacting protein 2	Lrrfip2	>sp|Q91WK0|LRRF2_MOUSE Leucine-rich repeat flightless-interacting protein 2 OS=Mus musculus GN=Lrrfip2 PE=1 SV=1	7	21	47.147	4.27e-35	462740000	1	0.407902	0.891887	0.208031	0.923738	4046
Q8BFY6	Peflin	Pef1	>sp|Q8BFY6|PEF1_MOUSE Peflin OS=Mus musculus GN=Pef1 PE=1 SV=1	6	21.1	29.227	7.65e-32	751270000	1	0.282468	0.843646	-0.164341	-1.24084	3084
P58064	28S ribosomal protein S6, mitochondrial	Mrps6	>sp|P58064|RT06_MOUSE 28S ribosomal protein S6, mitochondrial OS=Mus musculus GN=Mrps6 PE=1 SV=3	4	33.6	14.308	1.91e-08	220890000	1	0.466333	0.916132	-0.27353	-0.804248	1616
Q91W89	Alpha-mannosidase 2C1	Man2c1	>sp|Q91W89|MA2C1_MOUSE Alpha-mannosidase 2C1 OS=Mus musculus GN=Man2c1 PE=1 SV=1	10	13.8	115.69	4.26e-32	412790000	1	0.0666345	0.725771	0.141292	2.50185	4032
P35123	Ubiquitin carboxyl-terminal hydrolase 4	Usp4	>sp|P35123|UBP4_MOUSE Ubiquitin carboxyl-terminal hydrolase 4 OS=Mus musculus GN=Usp4 PE=1 SV=3	12	16	108.34	2.94e-45	765400000	1	0.443516	0.914175	-0.237201	-0.849382	1291
Q9DC11	Plexin domain-containing protein 2	Plxdc2	>sp|Q9DC11|PXDC2_MOUSE Plexin domain-containing protein 2 OS=Mus musculus GN=Plxdc2 PE=1 SV=1	7	14.5	59.616	1.96e-24	1798000000	1	0.366868	0.880176	-0.186044	-1.01652	5023
Q8C166	Copine-1	Cpne1	>sp|Q8C166|CPNE1_MOUSE Copine-1 OS=Mus musculus GN=Cpne1 PE=1 SV=1	12	26.1	58.886	2.55e-225	2818000000	1	0.301257	0.865624	0.167348	1.186	3392
P11440	Cyclin-dependent kinase 1	Cdk1	>sp|P11440|CDK1_MOUSE Cyclin-dependent kinase 1 OS=Mus musculus GN=Cdk1 PE=1 SV=3	9	38	34.106	4.89e-24	401270000	1	0.389984	0.892718	-0.195907	-0.963219	978
O88351	Inhibitor of nuclear factor kappa-B kinase subunit beta	Ikbkb	>sp|O88351|IKKB_MOUSE Inhibitor of nuclear factor kappa-B kinase subunit beta OS=Mus musculus GN=Ikbkb PE=1 SV=1	6	9	86.689	5.36e-20	244790000	1	0.37116	0.882931	-0.187413	-1.00641	725
Q91VX2	Ubiquitin-associated protein 2	Ubap2	>sp|Q91VX2|UBAP2_MOUSE Ubiquitin-associated protein 2 OS=Mus musculus GN=Ubap2 PE=1 SV=1	4	6.3	117.96	2.06e-36	405910000	1	0.457756	0.914454	-0.254399	-0.821004	4019
Q9D7P9	Serpin B12	Serpinb12	>sp|Q9D7P9|SPB12_MOUSE Serpin B12 OS=Mus musculus GN=Serpinb12 PE=2 SV=1	23	69.5	47.834	0	17057000000	1	0.488011	0.92375	-0.327382	-0.762941	4888
O54974	Galectin-7	Lgals7	>sp|O54974|LEG7_MOUSE Galectin-7 OS=Mus musculus GN=Lgals7 PE=2 SV=3	5	52.2	15.173	0	222560000000	1	0.46487	0.916852	-0.265137	-0.807088	628
Q9D7B7	Probable glutathione peroxidase 8	Gpx8	>sp|Q9D7B7|GPX8_MOUSE Probable glutathione peroxidase 8 OS=Mus musculus GN=Gpx8 PE=1 SV=1	3	15.8	24.148	2.43e-08	242430000	1	0.485607	0.921548	0.317172	0.767453	4871
Q7TNC4	Putative RNA-binding protein Luc7-like 2	Luc7l2	>sp|Q7TNC4|LC7L2_MOUSE Putative RNA-binding protein Luc7-like 2 OS=Mus musculus GN=Luc7l2 PE=1 SV=1	8	22.2	46.582	8.47e-188	1577700000	1	0.414837	0.896533	0.208938	0.90885	2942
Q9DCT5	Stromal cell-derived factor 2	Sdf2	>sp|Q9DCT5|SDF2_MOUSE Stromal cell-derived factor 2 OS=Mus musculus GN=Sdf2 PE=1 SV=1	3	24.6	23.159	2.13e-232	446320000	1	0.444712	0.914035	0.235249	0.846969	5068
Q9D1Q5		Serpinb3b	>tr|Q9D1Q5|Q9D1Q5_MOUSE MCG21235 OS=Mus musculus GN=Serpinb3b PE=2 SV=1	21	56.3	44.557	0	10535000000	1	0.467058	0.915481	0.267649	0.802843	4779
P46467;Q8BPY9	Vacuolar protein sorting-associated protein 4B	Vps4b	>sp|P46467|VPS4B_MOUSE Vacuolar protein sorting-associated protein 4B OS=Mus musculus GN=Vps4b PE=1 SV=2	13	38.1	49.419	1.45e-116	2515000000	2	0.258177	0.835836	-0.158602	-1.31714	1392
Q3TCH7	Cullin-4A	Cul4a	>sp|Q3TCH7|CUL4A_MOUSE Cullin-4A OS=Mus musculus GN=Cul4a PE=1 SV=1	12	19	87.752	5.74e-47	279220000	1	0.486802	0.922348	-0.316498	-0.765209	2150
P46737	Lys-63-specific deubiquitinase BRCC36	Brcc3	>sp|P46737|BRCC3_MOUSE Lys-63-specific deubiquitinase BRCC36 OS=Mus musculus GN=Brcc3 PE=1 SV=1	7	23.7	33.34	7.62e-24	456590000	1	0.451659	0.911553	-0.241745	-0.833067	1398
Q9QYR6	Microtubule-associated protein 1A;MAP1A heavy chain;MAP1 light chain LC2	Map1a	>sp|Q9QYR6|MAP1A_MOUSE Microtubule-associated protein 1A OS=Mus musculus GN=Map1a PE=1 SV=2	10	4.8	300.14	1.4e-46	314140000	1	0.282119	0.843005	0.16199	1.24189	5385
O54998	Peptidyl-prolyl cis-trans isomerase FKBP7	Fkbp7	>sp|O54998|FKBP7_MOUSE Peptidyl-prolyl cis-trans isomerase FKBP7 OS=Mus musculus GN=Fkbp7 PE=1 SV=1	8	33.9	24.913	8.99e-40	1142900000	1	0.392081	0.889254	0.194251	0.95852	632
P70362	Ubiquitin fusion degradation protein 1 homolog	Ufd1l	>sp|P70362|UFD1_MOUSE Ubiquitin fusion degradation protein 1 homolog OS=Mus musculus GN=Ufd1l PE=1 SV=2	7	28	34.481	5.94e-58	2380400000	1	0.316845	0.871567	-0.168922	-1.14288	1871
Q99L43	Phosphatidate cytidylyltransferase 2	Cds2	>sp|Q99L43|CDS2_MOUSE Phosphatidate cytidylyltransferase 2 OS=Mus musculus GN=Cds2 PE=1 SV=1	2	6.5	51.313	1.71e-111	192710000	1	0.323514	0.875639	0.17042	1.12503	4302
Q6NZJ6	Eukaryotic translation initiation factor 4 gamma 1	Eif4g1	>sp|Q6NZJ6|IF4G1_MOUSE Eukaryotic translation initiation factor 4 gamma 1 OS=Mus musculus GN=Eif4g1 PE=1 SV=1	34	25.7	176.07	3.39e-272	6286300000	1	0.121713	0.734803	-0.143585	-1.95886	2773
P35175	Stefin-1	Stfa1	>sp|P35175|CYT1_MOUSE Stefin-1 OS=Mus musculus GN=Stfa1 PE=3 SV=1	12	95.9	11.006	0	5184300000	1	0.51799	0.928368	0.608955	0.708052	1294
P01723;A0A075B663;P01727;P01729;P01726	Ig lambda-1 chain V region;Ig lambda-1 chain V region S43;Ig lambda-2 chain V region MOPC 315;Ig lambda-1 chain V region H2020		>sp|P01723|LV1A_MOUSE Ig lambda-1 chain V region OS=Mus musculus PE=1 SV=2;>tr|A0A075B663|A0A075B663_MOUSE Protein Iglv1 (Fragment) OS=Mus musculus GN=Iglv1 PE=4 SV=1;>sp|P01727|LV1E_MOUSE Ig lambda-1 chain V region S43 OS=Mus musculus PE=1 SV=1;>sp|P01729	2	35.9	12.222	2.42e-30	938770000	5	0.509503	0.925799	0.451348	0.723348	26
Q9EPE9	Probable cation-transporting ATPase 13A1	Atp13a1	>sp|Q9EPE9|AT131_MOUSE Manganese-transporting ATPase 13A1 OS=Mus musculus GN=Atp13a1 PE=1 SV=2	12	12.5	132.39	2.11e-70	357510000	1	0.428017	0.902283	0.215885	0.881115	5089
Q8K2V1	Serine/threonine-protein phosphatase 4 regulatory subunit 1	Ppp4r1	>sp|Q8K2V1|PP4R1_MOUSE Serine/threonine-protein phosphatase 4 regulatory subunit 1 OS=Mus musculus GN=Ppp4r1 PE=1 SV=2	6	9.8	106.3	3.35e-38	174520000	1	0.277854	0.843252	-0.160667	-1.25483	3662
Q9JJI8	60S ribosomal protein L38	Rpl38	>sp|Q9JJI8|RL38_MOUSE 60S ribosomal protein L38 OS=Mus musculus GN=Rpl38 PE=1 SV=3	6	50	8.2038	5.01e-55	9054600000	1	0.359063	0.877051	0.180017	1.03518	5243
Q91WB5		Scgb1b27	>tr|Q91WB5|Q91WB5_MOUSE ABPA27 OS=Mus musculus GN=Scgb1b27 PE=1 SV=1	4	28.3	10.08	0	11367000000	1	0.512123	0.927464	0.478872	0.718605	4038
P27612	Phospholipase A-2-activating protein	Plaa	>sp|P27612|PLAP_MOUSE Phospholipase A-2-activating protein OS=Mus musculus GN=Plaa PE=1 SV=4	20	32.4	87.22	4.53e-195	1623500000	1	0.244331	0.829849	0.155482	1.36381	1209
Q91YR9	Prostaglandin reductase 1	Ptgr1	>sp|Q91YR9|PTGR1_MOUSE Prostaglandin reductase 1 OS=Mus musculus GN=Ptgr1 PE=1 SV=2	11	40.7	35.56	0	3710800000	1	0.247363	0.830638	-0.155823	-1.35337	4107
P63280	SUMO-conjugating enzyme UBC9	Ube2i	>sp|P63280|UBC9_MOUSE SUMO-conjugating enzyme UBC9 OS=Mus musculus GN=Ube2i PE=1 SV=1	5	23.4	18.007	2.25e-35	3120300000	1	0.418706	0.898016	0.208059	0.900634	1816
Q3TUH1	Mitochondrial translocator assembly and maintenance protein 41 homolog	Tamm41	>sp|Q3TUH1|TAM41_MOUSE Phosphatidate cytidylyltransferase, mitochondrial OS=Mus musculus GN=Tamm41 PE=1 SV=2	3	11.6	37.827	1.52e-09	267900000	1	0.311408	0.868935	-0.16615	-1.15769	2183
Q99K01	Pyridoxal-dependent decarboxylase domain-containing protein 1	Pdxdc1	>sp|Q99K01|PDXD1_MOUSE Pyridoxal-dependent decarboxylase domain-containing protein 1 OS=Mus musculus GN=Pdxdc1 PE=1 SV=2	17	27.6	87.334	5.42e-83	1380800000	1	0.368387	0.881447	-0.181721	-1.01293	4262
P19123	Troponin C, slow skeletal and cardiac muscles	Tnnc1	>sp|P19123|TNNC1_MOUSE Troponin C, slow skeletal and cardiac muscles OS=Mus musculus GN=Tnnc1 PE=1 SV=1	6	31.1	18.42	0	2730000000	1	0.51734	0.929247	-0.532168	-0.709218	1103
Q4KML4	Costars family protein ABRACL	Abracl	>sp|Q4KML4|ABRAL_MOUSE Costars family protein ABRACL OS=Mus musculus GN=Abracl PE=1 SV=1	3	46.9	9.0303	6.64e-93	2641000000	1	0.474438	0.917092	0.271018	0.788635	2330
Q9D8V0	Minor histocompatibility antigen H13	Hm13	>sp|Q9D8V0|HM13_MOUSE Minor histocompatibility antigen H13 OS=Mus musculus GN=Hm13 PE=1 SV=1	4	10.1	41.747	1.08e-10	193790000	1	0.299919	0.865879	0.163144	1.1898	4928
Q9R1T4	Septin-6	2006-09-01	>sp|Q9R1T4|SEPT6_MOUSE Septin-6 OS=Mus musculus GN=Sept6 PE=1 SV=4	10	25.8	49.619	8.02e-62	471640000	1	0.467613	0.914697	-0.256941	-0.801768	5476
Q91YQ5	Dolichyl-diphosphooligosaccharide--protein glycosyltransferase subunit 1	Rpn1	>sp|Q91YQ5|RPN1_MOUSE Dolichyl-diphosphooligosaccharide--protein glycosyltransferase subunit 1 OS=Mus musculus GN=Rpn1 PE=1 SV=1	26	52.8	68.527	0	10648000000	1	0.224836	0.813333	0.151747	1.43415	4104
Q9D2Q8	Protein S100-A14	S100a14	>sp|Q9D2Q8|S10AE_MOUSE Protein S100-A14 OS=Mus musculus GN=S100a14 PE=1 SV=1	8	75	11.599	0	10475000000	1	0.333006	0.876022	-0.170095	-1.1002	4795
Q8BTW3	Exosome complex component MTR3	Exosc6	>sp|Q8BTW3|EXOS6_MOUSE Exosome complex component MTR3 OS=Mus musculus GN=Exosc6 PE=1 SV=1	7	30.4	28.37	2.51e-43	381630000	1	0.349246	0.873849	-0.174457	-1.05916	3275
Q9D3H2		Obp1a	>tr|Q9D3H2|Q9D3H2_MOUSE MCG117626 OS=Mus musculus GN=Obp1a PE=1 SV=2	14	69.3	18.469	0	45095000000	1	0.52377	0.929573	-0.63781	-0.697741	4812
P31532	Serum amyloid A-4 protein	Saa4	>sp|P31532|SAA4_MOUSE Serum amyloid A-4 protein OS=Mus musculus GN=Saa4 PE=1 SV=2	8	57.7	15.088	5.73e-160	622270000	1	0.504241	0.925288	0.363313	0.732924	1266
Q9DCD0	6-phosphogluconate dehydrogenase, decarboxylating	Pgd	>sp|Q9DCD0|6PGD_MOUSE 6-phosphogluconate dehydrogenase, decarboxylating OS=Mus musculus GN=Pgd PE=1 SV=3	27	58.2	53.247	0	31681000000	1	0.339876	0.879257	0.170437	1.08263	5042
Q9JII5	DAZ-associated protein 1	Dazap1	>sp|Q9JII5|DAZP1_MOUSE DAZ-associated protein 1 OS=Mus musculus GN=Dazap1 PE=1 SV=2	6	27.1	43.214	1.66e-114	1996700000	1	0.448217	0.914121	-0.226044	-0.839933	5222
P42227	Signal transducer and activator of transcription 3	Stat3	>sp|P42227|STAT3_MOUSE Signal transducer and activator of transcription 3 OS=Mus musculus GN=Stat3 PE=1 SV=2	24	40.9	88.053	0	5328500000	1	0.256427	0.833564	-0.154118	-1.3229	1365
Q64331	Unconventional myosin-VI	Myo6	>sp|Q64331|MYO6_MOUSE Unconventional myosin-VI OS=Mus musculus GN=Myo6 PE=1 SV=1	10	9	146.41	2.58e-59	557040000	1	0.339383	0.879745	0.169718	1.08388	2676
Q8BMZ5	tRNA-splicing endonuclease subunit Sen34	Tsen34	>sp|Q8BMZ5|SEN34_MOUSE tRNA-splicing endonuclease subunit Sen34 OS=Mus musculus GN=Tsen34 PE=2 SV=2	4	16.1	34.196	2.06e-14	238880000	1	0.341539	0.877918	-0.170167	-1.07842	3226
Q6ZQ88	Lysine-specific histone demethylase 1A	Kdm1a	>sp|Q6ZQ88|KDM1A_MOUSE Lysine-specific histone demethylase 1A OS=Mus musculus GN=Kdm1a PE=1 SV=2	9	18.3	92.849	3.46e-24	768220000	1	0.390432	0.891122	-0.186543	-0.962213	2881
Q9DCM0	Protein ETHE1, mitochondrial	Ethe1	>sp|Q9DCM0|ETHE1_MOUSE Persulfide dioxygenase ETHE1, mitochondrial OS=Mus musculus GN=Ethe1 PE=1 SV=2	9	59.8	27.738	1.7e-81	1219700000	1	0.27567	0.84298	0.15667	1.26154	5059
P61957	Small ubiquitin-related modifier 2	Sumo2	>sp|P61957|SUMO2_MOUSE Small ubiquitin-related modifier 2 OS=Mus musculus GN=Sumo2 PE=1 SV=1	3	27.4	10.871	1.51e-82	8251300000	1	0.486752	0.922799	0.28605	0.765301	1696
Q9D5V5	Cullin-5	Cul5	>sp|Q9D5V5|CUL5_MOUSE Cullin-5 OS=Mus musculus GN=Cul5 PE=1 SV=3	18	25.3	90.973	1.74e-114	1682100000	1	0.119661	0.733923	0.140575	1.9737	4826
Q8BKX1	Brain-specific angiogenesis inhibitor 1-associated protein 2	Baiap2	>sp|Q8BKX1|BAIP2_MOUSE Brain-specific angiogenesis inhibitor 1-associated protein 2 OS=Mus musculus GN=Baiap2 PE=1 SV=2	7	16.3	59.236	6.82e-20	249200000	1	0.407152	0.891527	-0.193913	-0.925361	3199
Q8CGP6;Q8R1M2;Q8CGP7;Q8CGP5;Q8BFU2;P22752;Q8CGP4	Histone H2A type 1-H;Histone H2A.J;Histone H2A type 1-K;Histone H2A type 1-F;Histone H2A type 3;Histone H2A type 1;Histone H2A	Hist1h2ah;H2afj;Hist1h2ak;Hist1h2af;Hist3h2a;Hist1h2ab;Hist1h2aa	>sp|Q8CGP6|H2A1H_MOUSE Histone H2A type 1-H OS=Mus musculus GN=Hist1h2ah PE=1 SV=3;>sp|Q8R1M2|H2AJ_MOUSE Histone H2A.J OS=Mus musculus GN=H2afj PE=1 SV=1;>sp|Q8CGP7|H2A1K_MOUSE Histone H2A type 1-K OS=Mus musculus GN=Hist1h2ak PE=1 SV=3;>sp|Q8CGP5|H2A1F_MO	9	61.7	13.95	0	9918600000	7	0.478841	0.919792	-0.266334	-0.780238	1150
A2AAJ9	Obscurin	Obscn	>sp|A2AAJ9|OBSCN_MOUSE Obscurin OS=Mus musculus GN=Obscn PE=1 SV=2	12	1.8	966.36	6.76e-43	175720000	1	0.489488	0.923481	0.291271	0.760179	99
Q6P9Q6	FK506-binding protein 15	Fkbp15	>sp|Q6P9Q6|FKB15_MOUSE FK506-binding protein 15 OS=Mus musculus GN=Fkbp15 PE=1 SV=2	9	12.3	132.96	4.8e-91	571410000	1	0.429509	0.903477	-0.207078	-0.87802	2806
P20801	Troponin C, skeletal muscle	Tnnc2	>sp|P20801|TNNC2_MOUSE Troponin C, skeletal muscle OS=Mus musculus GN=Tnnc2 PE=1 SV=2	15	69.4	18.11	0	57794000000	1	0.465601	0.916049	0.243138	0.805668	1125
O88522	NF-kappa-B essential modulator	Ikbkg	>sp|O88522|NEMO_MOUSE NF-kappa-B essential modulator OS=Mus musculus GN=Ikbkg PE=1 SV=2	7	23.5	47.972	1.03e-62	720330000	1	0.489111	0.924136	-0.28765	-0.760884	738
Q00897	Alpha-1-antitrypsin 1-4	Serpina1d	>sp|Q00897|A1AT4_MOUSE Alpha-1-antitrypsin 1-4 OS=Mus musculus GN=Serpina1d PE=1 SV=1	21	54.7	45.998	0	157420000000	1	0.499034	0.926283	0.318679	0.742474	2013
Q8R035	Peptidyl-tRNA hydrolase ICT1, mitochondrial	Ict1	>sp|Q8R035|ICT1_MOUSE Peptidyl-tRNA hydrolase ICT1, mitochondrial OS=Mus musculus GN=Ict1 PE=1 SV=1	5	28.2	23.477	1.41e-14	237980000	1	0.450625	0.91263	0.224016	0.835125	3725
Q6WVG3	BTB/POZ domain-containing protein KCTD12	Kctd12	>sp|Q6WVG3|KCD12_MOUSE BTB/POZ domain-containing protein KCTD12 OS=Mus musculus GN=Kctd12 PE=1 SV=1	16	52.6	35.892	0	10893000000	1	0.470051	0.917108	0.248164	0.797058	2869
P14869	60S acidic ribosomal protein P0	Rplp0	>sp|P14869|RLA0_MOUSE 60S acidic ribosomal protein P0 OS=Mus musculus GN=Rplp0 PE=1 SV=3	16	49.5	34.216	0	32608000000	1	0.306213	0.868477	-0.160786	-1.17207	1035
P61759	Prefoldin subunit 3	Vbp1	>sp|P61759|PFD3_MOUSE Prefoldin subunit 3 OS=Mus musculus GN=Vbp1 PE=1 SV=2	8	41.8	22.435	1.03e-140	1482600000	1	0.446486	0.91402	0.219235	0.843404	1690
Q8BGY7	Protein FAM210A	Fam210a	>sp|Q8BGY7|F210A_MOUSE Protein FAM210A OS=Mus musculus GN=Fam210a PE=1 SV=1	4	16.5	31.599	4.77e-10	142910000	1	0.489773	0.923642	-0.286087	-0.759646	3127
Q99L13	3-hydroxyisobutyrate dehydrogenase, mitochondrial	Hibadh	>sp|Q99L13|3HIDH_MOUSE 3-hydroxyisobutyrate dehydrogenase, mitochondrial OS=Mus musculus GN=Hibadh PE=1 SV=1	12	40.3	35.44	9.79e-228	2035600000	1	0.216452	0.803996	0.147849	1.4663	4299
A2ADY9	Protein DDI1 homolog 2	Ddi2	>sp|A2ADY9|DDI2_MOUSE Protein DDI1 homolog 2 OS=Mus musculus GN=Ddi2 PE=1 SV=1	6	22.1	44.59	1.26e-41	651300000	1	0.492194	0.92417	-0.292542	-0.755135	103
Q8BNA6	Protocadherin Fat 3	Fat3	>sp|Q8BNA6|FAT3_MOUSE Protocadherin Fat 3 OS=Mus musculus GN=Fat3 PE=1 SV=2	3	0.8	502	3.17e-05	334320000	1	0.438409	0.908295	0.211601	0.859737	3227
O70566	Protein diaphanous homolog 2	Diaph2	>sp|O70566|DIAP2_MOUSE Protein diaphanous homolog 2 OS=Mus musculus GN=Diaph2 PE=1 SV=2	9	8.2	124.87	7.66e-36	292860000	1	0.303027	0.867365	-0.159549	-1.181	708
Q8CFE4	SCY1-like protein 2	Scyl2	>sp|Q8CFE4|SCYL2_MOUSE SCY1-like protein 2 OS=Mus musculus GN=Scyl2 PE=1 SV=1	4	6.1	103.32	1.59e-22	139350000	1	0.435595	0.906667	0.208778	0.865484	3484
Q8BH43;Q8R5H6	Wiskott-Aldrich syndrome protein family member 2	Wasf2	>sp|Q8BH43|WASF2_MOUSE Wiskott-Aldrich syndrome protein family member 2 OS=Mus musculus GN=Wasf2 PE=1 SV=1	9	19.1	54.073	9.59e-140	2474400000	2	0.0885661	0.739519	0.137265	2.24057	3133
Q9DBR1	5-3 exoribonuclease 2	Xrn2	>sp|Q9DBR1|XRN2_MOUSE 5-3 exoribonuclease 2 OS=Mus musculus GN=Xrn2 PE=1 SV=1	12	19.5	108.69	2.54e-53	636070000	1	0.352776	0.875712	0.170551	1.05047	5009
Q6Q899	Probable ATP-dependent RNA helicase DDX58	Ddx58	>sp|Q6Q899|DDX58_MOUSE Probable ATP-dependent RNA helicase DDX58 OS=Mus musculus GN=Ddx58 PE=1 SV=2	11	16.1	105.97	2.63e-53	440570000	1	0.473276	0.918034	0.249378	0.790859	2854
Q8BGT7	Survival of motor neuron-related-splicing factor 30	Smndc1	>sp|Q8BGT7|SPF30_MOUSE Survival of motor neuron-related-splicing factor 30 OS=Mus musculus GN=Smndc1 PE=1 SV=1	5	34.5	26.753	7.95e-79	438870000	1	0.371745	0.881724	0.176279	1.00503	3120
Q61398	Procollagen C-endopeptidase enhancer 1	Pcolce	>sp|Q61398|PCOC1_MOUSE Procollagen C-endopeptidase enhancer 1 OS=Mus musculus GN=Pcolce PE=1 SV=2	11	28.4	50.167	4.15e-47	1432800000	1	0.269992	0.840596	0.153852	1.2792	2526
Q9D1G5	Leucine-rich repeat-containing protein 57	Lrrc57	>sp|Q9D1G5|LRC57_MOUSE Leucine-rich repeat-containing protein 57 OS=Mus musculus GN=Lrrc57 PE=1 SV=1	6	26.4	26.76	1.64e-17	314330000	1	0.449804	0.913029	0.220067	0.836762	4758
Q3UL36	Arginine and glutamate-rich protein 1	Arglu1	>sp|Q3UL36|ARGL1_MOUSE Arginine and glutamate-rich protein 1 OS=Mus musculus GN=Arglu1 PE=1 SV=2	4	11.8	32.887	4.99e-08	1158500000	1	0.402309	0.892426	0.18806	0.935902	2254
P62254	Ubiquitin-conjugating enzyme E2 G1	Ube2g1	>sp|P62254|UB2G1_MOUSE Ubiquitin-conjugating enzyme E2 G1 OS=Mus musculus GN=Ube2g1 PE=1 SV=3	5	31.8	19.509	1.72e-37	225560000	1	0.450317	0.91232	-0.220085	-0.835739	1717
Q9Z2I0	LETM1 and EF-hand domain-containing protein 1, mitochondrial	Letm1	>sp|Q9Z2I0|LETM1_MOUSE LETM1 and EF-hand domain-containing protein 1, mitochondrial OS=Mus musculus GN=Letm1 PE=1 SV=1	24	41.5	82.988	0	3358000000	1	0.19879	0.803458	-0.145299	-1.53835	5652
Q9CXW2	28S ribosomal protein S22, mitochondrial	Mrps22	>sp|Q9CXW2|RT22_MOUSE 28S ribosomal protein S22, mitochondrial OS=Mus musculus GN=Mrps22 PE=1 SV=1	6	18.7	41.192	3.23e-12	1125500000	1	0.211065	0.801928	-0.146458	-1.48762	4635
Q9D3P8	Plasminogen receptor (KT)	Plgrkt	>sp|Q9D3P8|PLRKT_MOUSE Plasminogen receptor (KT) OS=Mus musculus GN=Plgrkt PE=1 SV=1	5	29.3	17.261	2.66e-23	1058600000	1	0.482134	0.919503	-0.263172	-0.773997	4817
E9Q876		Abca12	>tr|E9Q876|E9Q876_MOUSE Protein Abca12 OS=Mus musculus GN=Abca12 PE=4 SV=1	6	3.2	292.59	7.26e-13	61847000	1	0.481447	0.920049	0.261218	0.775297	381
P55097	Cathepsin K	Ctsk	>sp|P55097|CATK_MOUSE Cathepsin K OS=Mus musculus GN=Ctsk PE=2 SV=2	5	19.8	36.888	7.63e-154	1355700000	1	0.458638	0.914997	0.227759	0.81927	1563
P70697	Uroporphyrinogen decarboxylase	Urod	>sp|P70697|DCUP_MOUSE Uroporphyrinogen decarboxylase OS=Mus musculus GN=Urod PE=1 SV=2	10	36.5	40.691	1.07e-169	1628900000	1	0.0553465	0.704557	-0.134833	-2.67795	1893
O54865	Guanylate cyclase soluble subunit beta-1	Gucy1b3	>sp|O54865|GCYB1_MOUSE Guanylate cyclase soluble subunit beta-1 OS=Mus musculus GN=Gucy1b3 PE=1 SV=1	4	7.4	70.597	3.49e-10	106580000	1	0.388545	0.891905	-0.18106	-0.966456	617
Q3U962	Collagen alpha-2(V) chain	Col5a2	>sp|Q3U962|CO5A2_MOUSE Collagen alpha-2(V) chain OS=Mus musculus GN=Col5a2 PE=1 SV=1	6	7.3	145.02	4.7e-127	11731000000	1	0.409177	0.893046	0.190004	0.920986	2221
Q9D6U8	Protein FAM162A	Fam162a	>sp|Q9D6U8|F162A_MOUSE Protein FAM162A OS=Mus musculus GN=Fam162a PE=1 SV=1	8	34.2	17.725	9.36e-66	3518000000	1	0.50464	0.924288	0.323181	0.732195	4850
Q9EQ20	Methylmalonate-semialdehyde dehydrogenase [acylating], mitochondrial	Aldh6a1	>sp|Q9EQ20|MMSA_MOUSE Methylmalonate-semialdehyde dehydrogenase [acylating], mitochondrial OS=Mus musculus GN=Aldh6a1 PE=1 SV=1	19	45.4	57.915	0	8065000000	1	0.342803	0.876758	0.166398	1.07523	5103
Q91YS8	Calcium/calmodulin-dependent protein kinase type 1	Camk1	>sp|Q91YS8|KCC1A_MOUSE Calcium/calmodulin-dependent protein kinase type 1 OS=Mus musculus GN=Camk1 PE=1 SV=1	10	29.9	41.624	4.32e-42	926630000	1	0.379476	0.88329	0.177073	0.987098	4108
P55065	Phospholipid transfer protein	Pltp	>sp|P55065|PLTP_MOUSE Phospholipid transfer protein OS=Mus musculus GN=Pltp PE=1 SV=1	7	20.5	54.452	1.56e-29	547820000	1	0.480865	0.920177	-0.255647	-0.776399	1561
Q9CQE1;B1AWZ3	Protein NipSnap homolog 3B	Nipsnap3b	>sp|Q9CQE1|NPS3B_MOUSE Protein NipSnap homolog 3B OS=Mus musculus GN=Nipsnap3b PE=1 SV=1	6	32	28.308	4.68e-34	324720000	2	0.392588	0.889245	0.18143	0.957386	4464
O70200	Allograft inflammatory factor 1	Aif1	>sp|O70200|AIF1_MOUSE Allograft inflammatory factor 1 OS=Mus musculus GN=Aif1 PE=1 SV=1	3	27.2	16.91	6.32e-147	447580000	1	0.43129	0.90482	0.200543	0.874336	670
Q9R045;Q640P2	Angiopoietin-related protein 2	Angptl2	>sp|Q9R045|ANGL2_MOUSE Angiopoietin-related protein 2 OS=Mus musculus GN=Angptl2 PE=2 SV=2	8	15	57.105	1.54e-32	591700000	2	0.456162	0.912584	-0.220343	-0.824145	5420
Q99JI4	26S proteasome non-ATPase regulatory subunit 6	Psmd6	>sp|Q99JI4|PSMD6_MOUSE 26S proteasome non-ATPase regulatory subunit 6 OS=Mus musculus GN=Psmd6 PE=1 SV=1	23	57.1	45.536	6.69e-223	5845800000	1	0.278767	0.843302	-0.153009	-1.25205	4241
P06728	Apolipoprotein A-IV	Apoa4	>sp|P06728|APOA4_MOUSE Apolipoprotein A-IV OS=Mus musculus GN=Apoa4 PE=1 SV=3	30	78	45.029	0	77622000000	1	0.474749	0.917219	0.242289	0.788038	886
Q9QY76	Vesicle-associated membrane protein-associated protein B	Vapb	>sp|Q9QY76|VAPB_MOUSE Vesicle-associated membrane protein-associated protein B OS=Mus musculus GN=Vapb PE=1 SV=3	7	28	26.946	2.29e-135	2126500000	1	0.271355	0.841764	0.151639	1.27493	5369
Q62074	Protein kinase C iota type	Prkci	>sp|Q62074|KPCI_MOUSE Protein kinase C iota type OS=Mus musculus GN=Prkci PE=1 SV=3	3	5	68.203	1.66e-07	236360000	1	0.32095	0.875404	-0.159822	-1.13186	2593
Q8R4Y4	Stabilin-1	Stab1	>sp|Q8R4Y4|STAB1_MOUSE Stabilin-1 OS=Mus musculus GN=Stab1 PE=1 SV=1	11	4.9	276.25	6.29e-72	572020000	1	0.32799	0.875676	0.161113	1.11324	3840
P70398	Probable ubiquitin carboxyl-terminal hydrolase FAF-X	Usp9x	>sp|P70398|USP9X_MOUSE Probable ubiquitin carboxyl-terminal hydrolase FAF-X OS=Mus musculus GN=Usp9x PE=1 SV=2	28	12.4	290.71	1.34e-133	1851600000	1	0.345043	0.875108	-0.164544	-1.06962	1876
P02469	Laminin subunit beta-1	Lamb1	>sp|P02469|LAMB1_MOUSE Laminin subunit beta-1 OS=Mus musculus GN=Lamb1 PE=1 SV=3	27	19.3	197.09	0	6792400000	1	0.253867	0.831112	-0.148787	-1.3314	847
Q9Z2M7	Phosphomannomutase 2	Pmm2	>sp|Q9Z2M7|PMM2_MOUSE Phosphomannomutase 2 OS=Mus musculus GN=Pmm2 PE=1 SV=1	9	36.4	27.656	4.58e-140	3321600000	1	0.378804	0.88351	0.173352	0.988644	5658
P61953;Q61012	Guanine nucleotide-binding protein G(I)/G(S)/G(O) subunit gamma-11	Gng11	>sp|P61953|GBG11_MOUSE Guanine nucleotide-binding protein G(I)/G(S)/G(O) subunit gamma-11 OS=Mus musculus GN=Gng11 PE=1 SV=1	5	56.2	8.4807	4.45e-12	228430000	2	0.526898	0.926028	0.438197	0.692197	1695
Q9WTL7	Acyl-protein thioesterase 2	Lypla2	>sp|Q9WTL7|LYPA2_MOUSE Acyl-protein thioesterase 2 OS=Mus musculus GN=Lypla2 PE=1 SV=1	7	40.3	24.794	5.35e-42	1401200000	1	0.443737	0.914149	0.204046	0.848935	5489
P63002	Amino-terminal enhancer of split	Aes	>sp|P63002|AES_MOUSE Amino-terminal enhancer of split OS=Mus musculus GN=Aes PE=1 SV=1	2	12.2	22	0.00020453	88696000	1	0.0701103	0.726427	-0.133214	-2.45443	1786
O08989	Ras-related protein M-Ras	Mras	>sp|O08989|RASM_MOUSE Ras-related protein M-Ras OS=Mus musculus GN=Mras PE=1 SV=1	2	12.5	23.901	1.31e-06	42513000	1	0.173311	0.793988	0.139919	1.65478	501
Q9D8M4	60S ribosomal protein L7-like 1	Rpl7l1	>sp|Q9D8M4|RL7L_MOUSE 60S ribosomal protein L7-like 1 OS=Mus musculus GN=Rpl7l1 PE=1 SV=1	5	26	28.543	1.41e-15	172020000	1	0.498823	0.926368	-0.277303	-0.742863	4917
O35744	Chitinase-3-like protein 3	Chi3l3	>sp|O35744|CHIL3_MOUSE Chitinase-like protein 3 OS=Mus musculus GN=Chil3 PE=1 SV=2	20	55.8	44.458	0	25113000000	1	0.503893	0.924845	0.290817	0.73356	588
Q3UGC7	Eukaryotic translation initiation factor 3 subunit J-A	Eif3j1	>sp|Q3UGC7|EI3JA_MOUSE Eukaryotic translation initiation factor 3 subunit J-A OS=Mus musculus GN=Eif3j1 PE=2 SV=1	13	48.3	29.343	8.49e-145	2947900000	1	0.487083	0.922453	0.251757	0.764681	2235
P62137	Serine/threonine-protein phosphatase PP1-alpha catalytic subunit	Ppp1ca	>sp|P62137|PP1A_MOUSE Serine/threonine-protein phosphatase PP1-alpha catalytic subunit OS=Mus musculus GN=Ppp1ca PE=1 SV=1	17	46.1	37.54	0	13756000000	1	0.403935	0.892892	0.180791	0.93235	1710
P28474	Alcohol dehydrogenase class-3	Adh5	>sp|P28474|ADHX_MOUSE Alcohol dehydrogenase class-3 OS=Mus musculus GN=Adh5 PE=1 SV=3	15	40.6	39.547	0	3153100000	1	0.400361	0.893796	0.17916	0.94017	1222
Q6ZQ08	CCR4-NOT transcription complex subunit 1	Cnot1	>sp|Q6ZQ08|CNOT1_MOUSE CCR4-NOT transcription complex subunit 1 OS=Mus musculus GN=Cnot1 PE=1 SV=2	20	10	266.8	4.59e-58	929530000	1	0.360229	0.877615	-0.165899	-1.03237	2877
P55772	Ectonucleoside triphosphate diphosphohydrolase 1	Entpd1	>sp|P55772|ENTP1_MOUSE Ectonucleoside triphosphate diphosphohydrolase 1 OS=Mus musculus GN=Entpd1 PE=1 SV=1	11	26.1	57.205	3.04e-286	1830500000	1	0.287946	0.851503	0.151419	1.2245	1571
P14602	Heat shock protein beta-1	Hspb1	>sp|P14602|HSPB1_MOUSE Heat shock protein beta-1 OS=Mus musculus GN=Hspb1 PE=1 SV=3	21	81.8	23.014	0	50619000000	1	0.348703	0.875524	-0.162731	-1.06051	1030
Q9CQK7	RWD domain-containing protein 1	Rwdd1	>sp|Q9CQK7|RWDD1_MOUSE RWD domain-containing protein 1 OS=Mus musculus GN=Rwdd1 PE=1 SV=1	5	15.2	27.785	3.56e-33	650860000	1	0.381379	0.884451	-0.171564	-0.982732	4490
Q9Z1E4;Q8VCB3	Glycogen [starch] synthase, muscle	Gys1	>sp|Q9Z1E4|GYS1_MOUSE Glycogen [starch] synthase, muscle OS=Mus musculus GN=Gys1 PE=1 SV=2	12	19.1	83.926	1.66e-90	994370000	2	0.269342	0.841618	0.148663	1.28125	5607
Q80TH2	Protein LAP2	Erbb2ip	>sp|Q80TH2|LAP2_MOUSE Protein LAP2 OS=Mus musculus GN=Erbb2ip PE=1 SV=3	5	4.9	157.25	5.21e-12	173680000	1	0.521063	0.930312	-0.356894	-0.70256	2983
Q9DCB1	High mobility group nucleosome-binding domain-containing protein 3	Hmgn3	>sp|Q9DCB1|HMGN3_MOUSE High mobility group nucleosome-binding domain-containing protein 3 OS=Mus musculus GN=Hmgn3 PE=1 SV=1	1	15.2	10.769	0.00060659	1303300000	1	0.451768	0.911395	0.206666	0.832849	5038
P10711;Q9QVN7	Transcription elongation factor A protein 1	Tcea1	>sp|P10711|TCEA1_MOUSE Transcription elongation factor A protein 1 OS=Mus musculus GN=Tcea1 PE=1 SV=2	13	44.2	33.88	6.41e-223	3235200000	2	0.268617	0.841838	0.148095	1.28353	961
P08071	Lactotransferrin	Ltf	>sp|P08071|TRFL_MOUSE Lactotransferrin OS=Mus musculus GN=Ltf PE=1 SV=4	35	61	77.837	0	20459000000	1	0.516281	0.929112	0.326295	0.711118	910
O09044;P60879	Synaptosomal-associated protein 23	Snap23	>sp|O09044|SNP23_MOUSE Synaptosomal-associated protein 23 OS=Mus musculus GN=Snap23 PE=1 SV=1	8	50.5	23.261	2.25e-154	1690400000	2	0.401397	0.893758	0.177528	0.937899	507
Q8VI33;Q6NZA9	Transcription initiation factor TFIID subunit 9;Transcription initiation factor TFIID subunit 9B	Taf9;Taf9b	>sp|Q8VI33|TAF9_MOUSE Transcription initiation factor TFIID subunit 9 OS=Mus musculus GN=Taf9 PE=1 SV=1;>sp|Q6NZA9|TAF9B_MOUSE Transcription initiation factor TFIID subunit 9B OS=Mus musculus GN=Taf9b PE=1 SV=2	4	19.3	28.979	4.65e-11	69525000	2	0.450936	0.912494	-0.204052	-0.834506	3962
P42225	Signal transducer and activator of transcription 1	Stat1	>sp|P42225|STAT1_MOUSE Signal transducer and activator of transcription 1 OS=Mus musculus GN=Stat1 PE=1 SV=1	23	36	87.196	2.1e-235	2216700000	1	0.513212	0.928832	0.308594	0.71664	1364
Q8BWR2	PITH domain-containing protein 1	Pithd1	>sp|Q8BWR2|PITH1_MOUSE PITH domain-containing protein 1 OS=Mus musculus GN=Pithd1 PE=1 SV=1	4	19.4	24.192	7.35e-09	218010000	1	0.510817	0.92581	0.29804	0.720966	3320
E9Q4P1		Wdfy1	>sp|E9Q4P1|WDFY1_MOUSE WD repeat and FYVE domain-containing protein 1 OS=Mus musculus GN=Wdfy1 PE=1 SV=1	11	30	46.217	3.32e-36	830220000	1	0.432455	0.905151	0.190894	0.871934	361
O70492	Sorting nexin-3	Snx3	>sp|O70492|SNX3_MOUSE Sorting nexin-3 OS=Mus musculus GN=Snx3 PE=1 SV=3	14	75.3	18.757	0	8567200000	1	0.215338	0.804383	0.14125	1.47066	698
Q8BKE6	Cytochrome P450 20A1	Cyp20a1	>sp|Q8BKE6|CP20A_MOUSE Cytochrome P450 20A1 OS=Mus musculus GN=Cyp20a1 PE=1 SV=1	7	19.3	52.149	1.55e-35	445920000	1	0.269195	0.842554	0.146981	1.28171	3195
P43277	Histone H1.3	Hist1h1d	>sp|P43277|H13_MOUSE Histone H1.3 OS=Mus musculus GN=Hist1h1d PE=1 SV=2	14	34.8	22.099	3.12e-203	73408000000	1	0.421458	0.898294	0.184503	0.894827	1380
P57016	Ladinin-1	Lad1	>sp|P57016|LAD1_MOUSE Ladinin-1 OS=Mus musculus GN=Lad1 PE=1 SV=1	17	35	58.863	6.59e-217	4921800000	1	0.42094	0.899451	0.184193	0.895917	1604
P62196	26S protease regulatory subunit 8	Psmc5	>sp|P62196|PRS8_MOUSE 26S protease regulatory subunit 8 OS=Mus musculus GN=Psmc5 PE=1 SV=1	28	69.7	45.626	0	8639600000	1	0.396867	0.891947	-0.173637	-0.947874	1713
Q9D7N9	Adipocyte plasma membrane-associated protein	Apmap	>sp|Q9D7N9|APMAP_MOUSE Adipocyte plasma membrane-associated protein OS=Mus musculus GN=Apmap PE=1 SV=1	14	42.4	46.434	3.59e-228	2450400000	1	0.214842	0.805784	-0.14076	-1.47261	4885
P70402	Myosin-binding protein H	Mybph	>sp|P70402|MYBPH_MOUSE Myosin-binding protein H OS=Mus musculus GN=Mybph PE=2 SV=2	7	25.9	52.641	1.07e-109	563910000	1	0.500018	0.924552	-0.262265	-0.740664	1878
P01897;P01896	H-2 class I histocompatibility antigen, L-D alpha chain	H2-L	>sp|P01897|HA1L_MOUSE H-2 class I histocompatibility antigen, L-D alpha chain OS=Mus musculus GN=H2-L PE=1 SV=2	11	30.4	40.711	1.72e-47	2992300000	2	0.522694	0.930169	0.336396	0.699656	836
O70624	Myocilin	Myoc	>sp|O70624|MYOC_MOUSE Myocilin OS=Mus musculus GN=Myoc PE=1 SV=1	17	41	55.313	0	3551200000	1	0.524878	0.927425	-0.34707	-0.695774	715
Q8BGB7	Enolase-phosphatase E1	Enoph1	>sp|Q8BGB7|ENOPH_MOUSE Enolase-phosphatase E1 OS=Mus musculus GN=Enoph1 PE=1 SV=1	5	22.2	28.6	6.52e-18	256630000	1	0.386527	0.890593	-0.169084	-0.971013	3103
P19221	Prothrombin;Activation peptide fragment 1;Activation peptide fragment 2;Thrombin light chain;Thrombin heavy chain	F2	>sp|P19221|THRB_MOUSE Prothrombin OS=Mus musculus GN=F2 PE=1 SV=1	24	37.4	70.268	0	4707200000	1	0.453361	0.910772	0.201548	0.829685	1105
P62077	Mitochondrial import inner membrane translocase subunit Tim8 B	Timm8b	>sp|P62077|TIM8B_MOUSE Mitochondrial import inner membrane translocase subunit Tim8 B OS=Mus musculus GN=Timm8b PE=1 SV=1	3	37.3	9.2864	2.41e-14	382190000	1	0.428718	0.902316	-0.185809	-0.87966	1708
Q64008	Ras-related protein Rab-34	Rab34	>sp|Q64008|RAB34_MOUSE Ras-related protein Rab-34 OS=Mus musculus GN=Rab34 PE=1 SV=2	5	22	29.1	2.39e-12	160830000	1	0.265355	0.839843	-0.145102	-1.2939	2658
Q9JIX8	Apoptotic chromatin condensation inducer in the nucleus	Acin1	>sp|Q9JIX8|ACINU_MOUSE Apoptotic chromatin condensation inducer in the nucleus OS=Mus musculus GN=Acin1 PE=1 SV=3	16	14.2	150.72	7.98e-138	2370200000	1	0.410572	0.8925	-0.176924	-0.917981	5231
Q4FZG9	NADH dehydrogenase [ubiquinone] 1 alpha subcomplex subunit 4-like 2	Ndufa4l2	>sp|Q4FZG9|NUA4L_MOUSE NADH dehydrogenase [ubiquinone] 1 alpha subcomplex subunit 4-like 2 OS=Mus musculus GN=Ndufa4l2 PE=3 SV=1	4	29.9	10.046	2.83e-08	483490000	1	0.462408	0.915293	0.207146	0.811886	2328
Q8N7N5	DDB1- and CUL4-associated factor 8	Dcaf8	>sp|Q8N7N5|DCAF8_MOUSE DDB1- and CUL4-associated factor 8 OS=Mus musculus GN=Dcaf8 PE=1 SV=1	6	13	66.031	2.47e-17	304920000	1	0.404635	0.891361	-0.174277	-0.930825	3710
P57784;A0A0U1RNZ6	U2 small nuclear ribonucleoprotein A	Snrpa1	>sp|P57784|RU2A_MOUSE U2 small nuclear ribonucleoprotein A OS=Mus musculus GN=Snrpa1 PE=1 SV=2	11	46.7	28.357	2.16e-236	2402300000	2	0.375119	0.881401	-0.164534	-0.997168	1611
P48962;Q3V132	ADP/ATP translocase 1	Slc25a4	>sp|P48962|ADT1_MOUSE ADP/ATP translocase 1 OS=Mus musculus GN=Slc25a4 PE=1 SV=4	21	59.4	32.904	0	53150000000	2	0.301051	0.865336	0.149228	1.18658	1439
Q9CU62	Structural maintenance of chromosomes protein 1A	Smc1a	>sp|Q9CU62|SMC1A_MOUSE Structural maintenance of chromosomes protein 1A OS=Mus musculus GN=Smc1a PE=1 SV=4	27	25.1	143.23	1.78e-133	2884400000	1	0.356614	0.876834	0.159471	1.04111	4583
Q9D5T0	ATPase family AAA domain-containing protein 1	Atad1	>sp|Q9D5T0|ATAD1_MOUSE ATPase family AAA domain-containing protein 1 OS=Mus musculus GN=Atad1 PE=1 SV=1	8	27.1	40.744	3.18e-27	486710000	1	0.336418	0.87753	-0.155141	-1.09143	4825
Q6P5G6	UBX domain-containing protein 7	Ubxn7	>sp|Q6P5G6|UBXN7_MOUSE UBX domain-containing protein 7 OS=Mus musculus GN=Ubxn7 PE=1 SV=2	5	14.3	52.164	7.91e-16	254230000	1	0.514704	0.930196	0.286893	0.713953	2794
Q61187	Tumor susceptibility gene 101 protein	Tsg101	>sp|Q61187|TS101_MOUSE Tumor susceptibility gene 101 protein OS=Mus musculus GN=Tsg101 PE=1 SV=2	6	15.9	44.123	1.07e-43	778770000	1	0.49162	0.923199	-0.23707	-0.756202	2499
Q8C3W1	Uncharacterized protein C1orf198 homolog		>sp|Q8C3W1|CA198_MOUSE Uncharacterized protein C1orf198 homolog OS=Mus musculus PE=1 SV=1	5	27.6	35.316	2.39e-13	275080000	1	0.483792	0.921839	0.226171	0.770869	3407
O08810	116 kDa U5 small nuclear ribonucleoprotein component	Eftud2	>sp|O08810|U5S1_MOUSE 116 kDa U5 small nuclear ribonucleoprotein component OS=Mus musculus GN=Eftud2 PE=1 SV=1	32	45.8	109.36	0	5674400000	1	0.448121	0.914905	-0.19389	-0.840125	493
F6ZDS4	Nucleoprotein TPR	Tpr	>sp|F6ZDS4|TPR_MOUSE Nucleoprotein TPR OS=Mus musculus GN=Tpr PE=1 SV=1	39	19.3	273.99	0	3687000000	1	0.361893	0.878192	-0.159995	-1.02837	403
Q9QX60	Deoxyguanosine kinase, mitochondrial	Dguok	>sp|Q9QX60|DGUOK_MOUSE Deoxyguanosine kinase, mitochondrial OS=Mus musculus GN=Dguok PE=1 SV=3	5	29.6	32.281	5.8e-62	578750000	1	0.445884	0.914011	-0.192084	-0.844612	5343
P11672	Neutrophil gelatinase-associated lipocalin	Lcn2	>sp|P11672|NGAL_MOUSE Neutrophil gelatinase-associated lipocalin OS=Mus musculus GN=Lcn2 PE=1 SV=1	8	43	22.875	5.64e-167	4088600000	1	0.543308	0.93367	0.492325	0.663481	984
Q9CQT5	Proteasome maturation protein	Pomp	>sp|Q9CQT5|POMP_MOUSE Proteasome maturation protein OS=Mus musculus GN=Pomp PE=1 SV=1	2	17.7	15.766	4.45e-12	130130000	1	0.49772	0.925384	-0.244643	-0.744896	4512
Q8R344	Coiled-coil domain-containing protein 12	Ccdc12	>sp|Q8R344|CCD12_MOUSE Coiled-coil domain-containing protein 12 OS=Mus musculus GN=Ccdc12 PE=1 SV=2	8	44	18.891	1.21e-35	546270000	1	0.464386	0.916796	0.204578	0.80803	3799
Q8CIB5;P59113	Fermitin family homolog 2	Fermt2	>sp|Q8CIB5|FERM2_MOUSE Fermitin family homolog 2 OS=Mus musculus GN=Fermt2 PE=1 SV=1	20	40.4	77.8	6.28e-181	3344500000	2	0.493076	0.923815	-0.235232	-0.753495	3547
P43406	Integrin alpha-V;Integrin alpha-V heavy chain;Integrin alpha-V light chain	Itgav	>sp|P43406|ITAV_MOUSE Integrin alpha-V OS=Mus musculus GN=Itgav PE=1 SV=2	18	23.8	115.36	2.44e-181	1701100000	1	0.39145	0.89256	-0.166475	-0.95993	1381
Q9D358	Low molecular weight phosphotyrosine protein phosphatase	Acp1	>sp|Q9D358|PPAC_MOUSE Low molecular weight phosphotyrosine protein phosphatase OS=Mus musculus GN=Acp1 PE=1 SV=3	6	39.2	18.192	7.61e-174	4081700000	1	0.468873	0.916149	0.205628	0.799333	4805
Q6PB93	Polypeptide N-acetylgalactosaminyltransferase 2;Polypeptide N-acetylgalactosaminyltransferase 2 soluble form	Galnt2	>sp|Q6PB93|GALT2_MOUSE Polypeptide N-acetylgalactosaminyltransferase 2 OS=Mus musculus GN=Galnt2 PE=1 SV=1	4	8.1	64.514	1.88e-11	201560000	1	0.480796	0.921034	-0.21681	-0.77653	2815
Q80TL7	Protein MON2 homolog	Mon2	>sp|Q80TL7|MON2_MOUSE Protein MON2 homolog OS=Mus musculus GN=Mon2 PE=1 SV=2	8	5.2	189.08	2.56e-30	328610000	1	0.440395	0.910908	0.185555	0.855699	2984
P15379	CD44 antigen	Cd44	>sp|P15379|CD44_MOUSE CD44 antigen OS=Mus musculus GN=Cd44 PE=1 SV=3	3	3.7	85.616	1.47e-35	3080000000	1	0.368892	0.881156	0.159241	1.01174	1045
O09131;Q8K2Q2	Glutathione S-transferase omega-1	Gsto1	>sp|O09131|GSTO1_MOUSE Glutathione S-transferase omega-1 OS=Mus musculus GN=Gsto1 PE=1 SV=2	18	62.5	27.497	0	19228000000	2	0.485396	0.921254	0.221179	0.767849	514
Q60668;Q9D3U4	Heterogeneous nuclear ribonucleoprotein D0	Hnrnpd	>sp|Q60668|HNRPD_MOUSE Heterogeneous nuclear ribonucleoprotein D0 OS=Mus musculus GN=Hnrnpd PE=1 SV=2	21	45.6	38.354	0	29110000000	2	0.202561	0.806148	0.136194	1.52243	2424
P14115	60S ribosomal protein L27a	Rpl27a	>sp|P14115|RL27A_MOUSE 60S ribosomal protein L27a OS=Mus musculus GN=Rpl27a PE=1 SV=5	7	38.5	16.605	7.45e-104	11685000000	1	0.403945	0.892383	-0.169115	-0.93233	1020
Q61553	Fascin	Fscn1	>sp|Q61553|FSCN1_MOUSE Fascin OS=Mus musculus GN=Fscn1 PE=1 SV=4	11	26.2	54.507	2.25e-123	4489200000	1	0.448764	0.914336	0.189454	0.838839	2539
Q9CZ42	ATP-dependent (S)-NAD(P)H-hydrate dehydratase	Carkd	>sp|Q9CZ42|NNRD_MOUSE ATP-dependent (S)-NAD(P)H-hydrate dehydratase OS=Mus musculus GN=Carkd PE=1 SV=1	12	45.5	36.717	1.14e-149	2631300000	1	0.231185	0.818535	-0.138433	-1.4106	4673
O35857	Mitochondrial import inner membrane translocase subunit TIM44	Timm44	>sp|O35857|TIM44_MOUSE Mitochondrial import inner membrane translocase subunit TIM44 OS=Mus musculus GN=Timm44 PE=1 SV=2	9	24.3	51.091	4.99e-32	778640000	1	0.335749	0.878991	-0.151493	-1.09314	591
Q9QXB9	Developmentally-regulated GTP-binding protein 2	Drg2	>sp|Q9QXB9|DRG2_MOUSE Developmentally-regulated GTP-binding protein 2 OS=Mus musculus GN=Drg2 PE=1 SV=1	12	38.2	40.718	1.47e-145	1145500000	1	0.27992	0.841432	-0.142909	-1.24854	5345
P06797	Cathepsin L1;Cathepsin L1 heavy chain;Cathepsin L1 light chain	Ctsl1	>sp|P06797|CATL1_MOUSE Cathepsin L1 OS=Mus musculus GN=Ctsl PE=1 SV=2	11	41	37.547	1.03e-173	3807200000	1	0.369721	0.882275	0.158049	1.00978	889
Q3U0V2	Tumor necrosis factor receptor type 1-associated DEATH domain protein	Tradd	>sp|Q3U0V2|TRADD_MOUSE Tumor necrosis factor receptor type 1-associated DEATH domain protein OS=Mus musculus GN=Tradd PE=1 SV=1	6	32.6	34.577	5.96e-166	267010000	1	0.503382	0.925217	-0.24286	-0.734495	2204
Q60854	Serpin B6	Serpinb6	>sp|Q60854|SPB6_MOUSE Serpin B6 OS=Mus musculus GN=Serpinb6 PE=1 SV=1	24	69.6	42.598	0	55581000000	1	0.239327	0.82765	0.138412	1.38132	2447
Q8BL97	Serine/arginine-rich splicing factor 7	Srsf7	>sp|Q8BL97|SRSF7_MOUSE Serine/arginine-rich splicing factor 7 OS=Mus musculus GN=Srsf7 PE=1 SV=1	9	28.1	30.817	6.08e-161	8167100000	1	0.499062	0.92589	-0.234361	-0.742422	3203
P57716	Nicastrin	Ncstn	>sp|P57716|NICA_MOUSE Nicastrin OS=Mus musculus GN=Ncstn PE=1 SV=3	6	9.5	78.491	7.38e-78	1327100000	1	0.401629	0.893232	-0.166379	-0.93739	1605
Q9D1J3	SAP domain-containing ribonucleoprotein	Sarnp	>sp|Q9D1J3|SARNP_MOUSE SAP domain-containing ribonucleoprotein OS=Mus musculus GN=Sarnp PE=1 SV=3	8	39	23.532	6.86e-219	7582800000	1	0.506989	0.926336	0.246674	0.727914	4767
P18165	Loricrin	Lor	>sp|P18165|LORI_MOUSE Loricrin OS=Mus musculus GN=Lor PE=2 SV=2	3	6.6	38.2	1.71e-10	624570000	1	0.538626	0.933554	0.359512	0.671611	1090
Q8R180	ERO1-like protein alpha	Ero1l	>sp|Q8R180|ERO1A_MOUSE ERO1-like protein alpha OS=Mus musculus GN=Ero1a PE=1 SV=2	10	30.6	54.084	4.17e-81	1111800000	1	0.461728	0.916493	-0.194592	-0.813214	3755
Q91W53	Golgin subfamily A member 7	Golga7	>sp|Q91W53|GOGA7_MOUSE Golgin subfamily A member 7 OS=Mus musculus GN=Golga7 PE=1 SV=1	4	32.1	15.792	2.07e-12	175780000	1	0.481691	0.919438	-0.211309	-0.774837	4027
[truncated: 2,080 more rows]
