# Supplementary material for: Pro‐inflammatory immunity supports fibrosis advancement in epidermolysis bullosa: intervention with Ang‐(1‐7)
Source: EMBO Mol Med. 2021 Aug 30;13(10):e14392. doi: 10.15252/emmm.202114392 (PMC8495454; doi:10.15252/emmm.202114392)
Supplement: Supplementary file 5 — Dataset EV1 [file EMMM-13-e14392-s007.xlsx]

## Sheet: proteinGroups_paws
Dataset EV1. List of MS-based quantifications of protein abundances of forepaws from newborn, 4-wk-old and 10-wk-old WT and RDEB mice. Label-free quantification (LFQ) of protein abundances. For each age group (0 weeks, 3-4 weeks, 10 weeks) three biological replicates (1-3) of collagen VII hypomorphic RDEB mice (RDEB) and wild type mice (WT) were ananlysed. PEP: posterior error probability. Signif…
LFQ 0wk_RDEB1	LFQ 0wk_RDEB2	LFQ 0wk_RDEB3	LFQ 0wk_WT1	LFQ 0wk_WT2	LFQ 0wk_WT3	LFQ 3-4wk_RDEB1	LFQ 3-4wk_RDEB2	LFQ 3-4wk_RDEB3	LFQ 3-4wk_WT1	LFQ 3-4wk_WT3	LFQ 3-4wk_WT4	LFQ 10wk_RDEB1	LFQ 10wk_RDEB2	LFQ 10wk_RDEB3	LFQ 10wk_WT1	LFQ 10wk_WT2	LFQ 10wk_WT3	PEP	Number of proteins	Peptides	Sequence coverage [%]	Mol. weight [kDa]	Protein IDs	Protein names	Gene names	Fasta headers	id	logFold_RDEB/WT 0wk	logFold_RDEB/WT 3-4wk	logFold_RDEB/WT 10wk	p.value_RDEB/WT 0wk	p.value_RDEB/WT 3-4wk	p.value_HRDEB/WT 10wk	adjP.BH_RDEB/WT 0wk	significant 0wk	adjP.BH_RDEB/WT 3-4wk	significant 3-4wk	adjP.BH_RDEB/WT 10wk	significant 10wk
5586100	5603200	13909000	288080000	132230000	66850000	0	6871100	1923500	467520000	386370000	540110000	9643100	4529300	3896500	331950000	291400000	110980000	0	1	44	25.5	295.23	Q63870	Collagen alpha-1(VII) chain	Col7a1	>sp|Q63870|CO7A1_MOUSE Collagen alpha-1(VII) chain OS=Mus musculus GN=Col7a1 PE=1 SV=3	3509	-4.17105	-6.98441	-5.31446	8.66715e-06	7.3583e-08	5.33428e-07	0.0101752	+	0.000132964	+	0.000264047	+
25166000	22497000	24599000	52670000	49106000	51026000	34224000	29305000	30055000	54082000	57506000	56801000	16373000	12750000	13751000	32964000	31870000	25289000	1.75e-60	1	11	29	42.747	Q9Z2Q6	Septin-5	SEPT5	>sp|Q9Z2Q6|SEPT5_MOUSE Septin-5 OS=Mus musculus GN=Sept5 PE=1 SV=2	5528	-1.08067	-0.85014	-1.06688	5.93626e-06	8.10012e-05	6.88479e-06	0.0101752	+	0.00636388	+	0.000969145	+
14077000	3220000	0	52506000	49919000	144540000	5418800	4109400	4215700	43072000	30347000	40660000	96472000	121860000	170180000	186260000	208830000	170150000	4.33e-141	1	6	63.2	7.3384	O08997	Copper transport protein ATOX1	Atox1	>sp|O08997|ATOX1_MOUSE Copper transport protein ATOX1 OS=Mus musculus GN=Atox1 PE=1 SV=1	1592	-3.42603	-3.04838	-0.574441	1.47767e-05	1.56277e-05	0.246553	0.0106605	+	0.00217341	+	0.547632
73515000	52501000	49842000	145120000	159890000	204250000	101170000	62188000	76439000	209390000	134220000	180200000	287000000	279320000	266410000	306380000	276810000	468900000	9e-188	1	18	62	29.367	Q9CR68	Cytochrome b-c1 complex subunit Rieske, mitochondrial;Cytochrome b-c1 complex subunit 11	Uqcrfs1	>sp|Q9CR68|UCRI_MOUSE Cytochrome b-c1 complex subunit Rieske, mitochondrial OS=Mus musculus GN=Uqcrfs1 PE=1 SV=1	4809	-1.54076	-1.13092	-0.300088	2.20015e-05	0.000475899	0.257559	0.0129149	+	0.0184936	+	0.562616
16028000	16726000	15480000	40523000	37615000	29983000	22258000	24100000	25413000	25373000	27829000	34981000	13276000	11071000	12863000	7889800	10021000	11131000	8.55e-59	2	8	36.3	37.895	Q9QYA2;G3UY77	Mitochondrial import receptor subunit TOM40 homolog	Tomm40	>sp|Q9QYA2|TOM40_MOUSE Mitochondrial import receptor subunit TOM40 homolog OS=Mus musculus GN=Tomm40 PE=1 SV=3	5359	-1.15448	-0.285454	0.373579	1.51342e-05	0.142971	0.0612269	0.0106605	+	0.392329		0.269227
6802500	8501000	7312600	23359000	15131000	25677000	10357000	5633700	6638300	10178000	7560400	11883000	5004500	4100800	3742700	3954500	3043300	3924300	2.78e-14	2	4	27.4	20.02	Q6PGH2;Q3TM10	Hematological and neurological expressed 1-like protein	Hn1l	>sp|Q6PGH2|HN1L_MOUSE Hematological and neurological expressed 1-like protein OS=Mus musculus GN=Hn1l PE=1 SV=1;>tr|Q3TM10|Q3TM10_MOUSE HN1-like protein OS=Mus musculus GN=Hn1l PE=1 SV=1	2932	-1.47484	-0.412814	0.233881	5.13891e-05	0.139024	0.390079	0.0226241	+	0.387066		0.69314
25245000	15801000	21752000	5064900	5447900	8137700	11012000	5735300	5929500	0	0	0	13304000	11518000	0	14541000	12750000	12951000	2.77e-30	3	10	24.6	50.966	Q64378;Q4FJN2;B8JJC2	Peptidyl-prolyl cis-trans isomerase FKBP5	Fkbp5	>sp|Q64378|FKBP5_MOUSE Peptidyl-prolyl cis-trans isomerase FKBP5 OS=Mus musculus GN=Fkbp5 PE=1 SV=1;>tr|Q4FJN2|Q4FJN2_MOUSE FK506 binding protein 5 OS=Mus musculus GN=Fkbp5 PE=1 SV=1	3169	1.75754	NA	-0.117039	4.72546e-05	NA	0.720098	0.0226241	+	NA		0.893354
10228000	11680000	13582000	37530000	33865000	34184000	13500000	13345000	13941000	11984000	8495100	12006000	14417000	9135900	10926000	10275000	11360000	0	1.09e-57	2	16	12	183.19	P13864;J3QNW0	DNA (cytosine-5)-methyltransferase 1;Cytosine-specific methyltransferase	Dnmt1	>sp|P13864|DNMT1_MOUSE DNA (cytosine-5)-methyltransferase 1 OS=Mus musculus GN=Dnmt1 PE=1 SV=5;>tr|J3QNW0|J3QNW0_MOUSE DNA (cytosine-5)-methyltransferase OS=Mus musculus GN=Dnmt1 PE=1 SV=1	1982	-1.58116	0.3429	0.0574995	1.70283e-06	0.11176	0.802826	0.00599737	+	0.343746		0.927621
4851100	10615000	5900400	11150000	8165000	7606800	61997000	82412000	72713000	3038100	5199000	3138100	109190000	219250000	140890000	3597400	0	7238000	3.54e-68	3	16	45.8	43.893	Q61362;D3Z2Z5;D3YXU4	Chitinase-3-like protein 1	Chi3l1	>sp|Q61362|CH3L1_MOUSE Chitinase-3-like protein 1 OS=Mus musculus GN=Chi3l1 PE=1 SV=3	3437	-0.399017	4.29045	4.87623	0.284744	9.12161e-09	7.37875e-09	0.609275		3.29655e-05	+	2.55674e-05	+
20317000	15897000	14709000	17504000	14689000	26539000	14231000	11533000	8998300	33340000	25704000	26720000	6503500	8811500	6431100	26927000	36505000	35515000	8.75e-34	2	9	24.8	55.142	Q8QZR5;Q566C3	Alanine aminotransferase 1	Gpt	>sp|Q8QZR5|ALAT1_MOUSE Alanine aminotransferase 1 OS=Mus musculus GN=Gpt PE=1 SV=3;>tr|Q566C3|Q566C3_MOUSE Alanine aminotransferase 1 OS=Mus musculus GN=Gpt PE=1 SV=1	3272	-0.17428	-1.31963	-2.18781	0.496534	9.13776e-05	2.69242e-07	0.764333		0.00661777	+	0.000186585	+
18113000	18274000	23584000	28254000	26567000	23024000	43344000	37981000	53736000	26608000	16861000	21352000	60692000	41551000	75582000	16005000	14544000	13339000	3e-35	2	9	66.7	15.846	Q58EU7;Q00915	Retinol-binding protein 1	Rbp1	>tr|Q58EU7|Q58EU7_MOUSE Rbp1 protein OS=Mus musculus GN=Rbp1 PE=1 SV=1;>sp|Q00915|RET1_MOUSE Retinol-binding protein 1 OS=Mus musculus GN=Rbp1 PE=1 SV=2	2750	-0.382414	1.06641	1.98371	0.126393	0.000407644	4.54655e-07	0.444005		0.0177497	+	0.000262563	+
0	0	0	6499300	2833200	2038400	17988000	51499000	54509000	6784900	5001100	4153900	66761000	50339000	98222000	3720500	3753200	4400200	4.88e-88	8	12	36.6	41.301	Q7JJ15;P01901;Q3TH01;G3UXW2;P14428;P03991;P04223;A0A0B4J1G3	H-2 class I histocompatibility antigen, K-B alpha chain;H-2 class I histocompatibility antigen, K-Q alpha chain;H-2 class I histocompatibility antigen, K-W28 alpha chain;H-2 class I histocompatibility antigen, K-K alpha chain	H2-K1	>tr|Q7JJ15|Q7JJ15_MOUSE H-2 class I histocompatibility antigen, K-K alpha chain OS=Mus musculus GN=H2-K1 PE=1 SV=1;>sp|P01901|HA1B_MOUSE H-2 class I histocompatibility antigen, K-B alpha chain OS=Mus musculus GN=H2-K1 PE=1 SV=1;>tr|Q3TH01|Q3TH01_MOUSE H-2	1843	NA	2.82852	4.13024	NA	3.72663e-05	6.53851e-07	NA		0.00396119	+	0.000283199	+
2435500	5498100	4152600	10326000	2818500	12773000	239860000	143550000	145280000	1651900000	1875800000	1357800000	103400000	297800000	246090000	2976900000	3964300000	3058500000	8.38e-270	1	36	60.9	54.04	A1L317	Keratin, type I cytoskeletal 24	Krt24	>sp|A1L317|K1C24_MOUSE Keratin, type I cytoskeletal 24 OS=Mus musculus GN=Krt24 PE=2 SV=2	373	-0.913469	-3.23914	-4.0745	0.0903793	1.12942e-05	7.41994e-07	0.389328		0.00185533	+	0.000285668	+
8031400	16039000	13409000	12162000	12430000	14014000	120590000	177100000	316340000	79210000	51023000	41274000	361540000	256380000	304320000	65459000	39099000	39227000	1.61e-121	2	15	43.6	40.836	Q792Z7;P01899	H-2 class I histocompatibility antigen, D-B alpha chain	H2-D1	>tr|Q792Z7|Q792Z7_MOUSE D(B) glycoprotein OS=Mus musculus GN=H2-D1 PE=1 SV=1;>sp|P01899|HA11_MOUSE H-2 class I histocompatibility antigen, D-B alpha chain OS=Mus musculus GN=H2-D1 PE=1 SV=2	1842	-0.0995399	1.78078	2.71082	0.782815	0.000149556	1.44941e-06	0.913665		0.00916097	+	0.000418518	+
376640000	351930000	275890000	407360000	280530000	352880000	300070000	361370000	481130000	189610000	192490000	165580000	805000000	478200000	710170000	214700000	168380000	100570000	3.25e-197	1	28	74.9	44.452	G3X9V8		Serpinb3a	>tr|G3X9V8|G3X9V8_MOUSE MCG129038 OS=Mus musculus GN=Serpinb3a PE=1 SV=1	1451	-0.0468196	1.0349	2.07556	0.870791	0.00231569	2.38137e-06	0.954376		0.0424817	+	0.000615848	+
21537000	54979000	35711000	39577000	49447000	45050000	65416000	133480000	210000000	43667000	43573000	49379000	176390000	108600000	203840000	27784000	16927000	22670000	3.08e-104	6	25	38.3	87.314	Q8C3V4;A0A087WSP5;P42225;A0A087WSQ5;Q8CFQ1;A0A087WRI1	Signal transducer and activator of transcription 1	Stat1	>tr|Q8C3V4|Q8C3V4_MOUSE Signal transducer and activator of transcription OS=Mus musculus GN=Stat1 PE=1 SV=1;>tr|A0A087WSP5|A0A087WSP5_MOUSE Signal transducer and activator of transcription OS=Mus musculus GN=Stat1 PE=1 SV=1;>sp|P42225|STAT1_MOUSE Signal tr	85	-0.354482	1.42616	2.83982	0.381874	0.00247848	2.89086e-06	0.691117		0.0441944	+	0.000626052	+
1466000	10772000	3227100	10467000	3577400	14647000	318160000	1197100000	1629300000	7641600000	9770000000	9596200000	322440000	248970000	195460000	5217600000	12584000000	5561300000	0	1	37	79.5	72.494	Q6RHW0	Keratin, type I cytoskeletal 9	Krt9	>sp|Q6RHW0|K1C9_MOUSE Keratin, type I cytoskeletal 9 OS=Mus musculus GN=Krt9 PE=1 SV=3	3649	-1.14135	-3.38999	-4.83786	0.127209	0.000232693	5.40641e-06	0.444441		0.0118444	+	0.00093666	+
24061000	0	0	17252000	9355900	12937000	69335000	25951000	31102000	12809000	14621000	15962000	92298000	74215000	114020000	21215000	11116000	18184000	2.18e-07	2	3	5	59.485	O70145;A0A087WPH0	Neutrophil cytosol factor 2	Ncf2	>sp|O70145|NCF2_MOUSE Neutrophil cytosol factor 2 OS=Mus musculus GN=Ncf2 PE=1 SV=1	1705	0.915003	1.40937	2.50338	0.0995089	0.00193949	1.1124e-05	0.402525		0.0385674	+	0.00128482	+
0	0	16183000	5542600	4629100	2569600	93337000	40428000	43235000	9798200	9924400	12393000	214200000	216060000	357890000	45655000	52684000	21961000	3.24e-190	1	14	67.2	34.807	Q61176	Arginase-1	Arg1	>sp|Q61176|ARGI1_MOUSE Arginase-1 OS=Mus musculus GN=Arg1 PE=1 SV=1	3426	2.00364	2.35909	2.7623	0.00416943	6.37045e-05	1.31465e-05	0.131671		0.00575571	+	0.00133979	+
400940000	404090000	411100000	518240000	465600000	454340000	556310000	534750000	661520000	357940000	325020000	261930000	789240000	727460000	861590000	247110000	397300000	411470000	0	5	28	61.2	42.574	Q9D154;Z4YK03;Q5SV42;Q8VHP7;A0A0R4J1T5	Leukocyte elastase inhibitor A	Serpinb1a	>sp|Q9D154|ILEUA_MOUSE Leukocyte elastase inhibitor A OS=Mus musculus GN=Serpinb1a PE=1 SV=1;>tr|Z4YK03|Z4YK03_MOUSE Leukocyte elastase inhibitor A OS=Mus musculus GN=Serpinb1a PE=1 SV=1	4951	-0.239626	0.897163	1.20563	0.251707	0.000449809	2.38522e-05	0.578686		0.0183981	+	0.00222329	+
3922700	4664000	3386800	3997600	3833800	4037400	0	100490000	100770000	4086900	2533600	0	26329000	5563500	10496000	62588000	174700000	75453000	0	1	22	48.7	50.346	A6BLY7	Keratin, type I cytoskeletal 28	Krt28	>sp|A6BLY7|K1C28_MOUSE Keratin, type I cytoskeletal 28 OS=Mus musculus GN=Krt28 PE=1 SV=1	576	0.000667287	4.96494	-3.02414	0.998909	1.13787e-06	2.59123e-05	0.999698		0.000587464	+	0.00224465	+
58054000	80913000	93046000	67262000	82661000	49099000	32959000	28585000	22366000	166500000	150550000	175170000	31601000	43885000	29907000	134040000	70637000	114040000	1.26e-71	7	12	39.4	29.88	E9Q688;J3QPC8;O88346;E9QA86;E9PZB4;E9Q0G9;E9PVN9	Troponin T, slow skeletal muscle	Tnnt1	>tr|E9Q688|E9Q688_MOUSE Troponin T, slow skeletal muscle OS=Mus musculus GN=Tnnt1 PE=1 SV=1;>tr|J3QPC8|J3QPC8_MOUSE Troponin T, slow skeletal muscle OS=Mus musculus GN=Tnnt1 PE=1 SV=1;>sp|O88346|TNNT1_MOUSE Troponin T, slow skeletal muscle OS=Mus musculus	1169	0.225897	-2.56852	-1.56683	0.425533	1.20282e-07	4.26241e-05	0.716729		0.0001449	+	0.0030696	+
4351500	0	2589300	8560300	17895000	0	14045000	13977000	32948000	0	1324900	1119600	22526000	14350000	21596000	1873800	0	0	4.73e-08	2	2	14.2	15.609	Q08652;Q059R7	Retinol-binding protein 2	Rbp2	>sp|Q08652|RET2_MOUSE Retinol-binding protein 2 OS=Mus musculus GN=Rbp2 PE=2 SV=2;>tr|Q059R7|Q059R7_MOUSE Retinol binding protein 2, cellular OS=Mus musculus GN=Rbp2 PE=1 SV=1	2791	-1.88274	3.93381	3.35164	0.00357176	5.60609e-06	0.000162375	0.124552		0.00160275	+	0.00803755	+
411510000	545090000	507130000	761320000	596260000	502790000	1189500000	1735500000	1402200000	2959000000	3004600000	3122500000	135510000	155200000	178420000	282020000	302280000	362880000	4.59e-256	6	21	59.2	46.233	P97298;B7ZC25;Q5ND37;F6S1M4;E9PWS2;CON__Q95121	Pigment epithelium-derived factor	Serpinf1	>sp|P97298|PEDF_MOUSE Pigment epithelium-derived factor OS=Mus musculus GN=Serpinf1 PE=1 SV=2	2696	-0.334294	-1.08554	-1.01415	0.120801	8.0999e-05	0.000159222	0.434589		0.00636388	+	0.00803755	+
373860000	408170000	431420000	334120000	252550000	76034000	1125100000	1144900000	897150000	168590000	151000000	165670000	3004000000	1606200000	1705400000	582470000	109940000	486340000	1.09e-110	2	13	58.4	13.049	Q3UP42;P31725	Protein S100-A9	S100a9	>tr|Q3UP42|Q3UP42_MOUSE Protein S100-A9 OS=Mus musculus GN=S100a9 PE=1 SV=1;>sp|P31725|S10A9_MOUSE Protein S100-A9 OS=Mus musculus GN=S100a9 PE=1 SV=3	2170	1.11875	2.69719	2.68411	0.0629153	0.000212419	0.000222448	0.332188		0.0111258	+	0.0103925	+
334980000	362720000	284990000	357040000	352560000	290960000	458270000	607810000	585700000	236470000	191630000	272400000	742440000	386240000	525440000	322340000	163450000	194450000	4.09e-265	3	17	83	22.851	Q61599;D3YWL7;A0A0N4SVH4	Rho GDP-dissociation inhibitor 2	Arhgdib	>sp|Q61599|GDIR2_MOUSE Rho GDP-dissociation inhibitor 2 OS=Mus musculus GN=Arhgdib PE=1 SV=3	3453	-0.0271729	1.24227	1.29478	0.921795	0.000367307	0.000250522	0.972983		0.0165931	+	0.0108507	+
18220000000	9999100000	11013000000	8240600000	7015200000	7769900000	29630000000	25642000000	27622000000	12839000000	13998000000	11557000000	58542000000	58320000000	47940000000	27806000000	28501000000	28421000000	0	1	71	95.5	52.866	Q61781	Keratin, type I cytoskeletal 14	Krt14	>sp|Q61781|K1C14_MOUSE Keratin, type I cytoskeletal 14 OS=Mus musculus GN=Krt14 PE=1 SV=2	3467	0.718399	1.11024	0.95334	0.00302662	6.56028e-05	0.000291519	0.11714		0.00578265	+	0.0117455	+
0	3765200	0	4115000	4087800	2723000	10491000	29884000	37959000	7638400	4288200	2784600	48606000	40139000	46984000	5106400	16843000	5649100	6.51e-44	2	8	31.2	30.26	P28063;G3UZW8	Proteasome subunit beta type-8;Proteasome subunit beta type	Psmb8	>sp|P28063|PSB8_MOUSE Proteasome subunit beta type-8 OS=Mus musculus GN=Psmb8 PE=1 SV=2;>tr|G3UZW8|G3UZW8_MOUSE Proteasome subunit beta type (Fragment) OS=Mus musculus GN=Psmb8 PE=1 SV=2	2128	0.0735885	2.34374	2.52076	0.92298	0.000656649	0.000356103	0.972983		0.0228185	+	0.013215	+
1111000000	782730000	848400000	1169800000	938200000	47792000	309340000	890020000	923970000	80083000	62016000	46038000	71667000	66549000	281610000	4305400	6458400	9194200	8.92e-228	1	19	96.1	11.64	P35173	Stefin-3	Stfa3	>sp|P35173|CYT3_MOUSE Stefin-3 OS=Mus musculus GN=Stfa3 PE=3 SV=1	2193	1.27082	3.37313	4.12023	0.186271	0.0022293	0.000426122	0.509264		0.0417446	+	0.014666	+
5500500	7035300	6238300	6790400	8023000	7960900	12405000	14043000	14314000	40478000	29799000	30315000	37754000	49123000	52433000	28377000	27448000	21088000	4.35e-25	2	9	35	30.959	Q64669;Q542Y0	NAD(P)H dehydrogenase [quinone] 1	Nqo1	>sp|Q64669|NQO1_MOUSE NAD(P)H dehydrogenase [quinone] 1 OS=Mus musculus GN=Nqo1 PE=1 SV=3;>tr|Q542Y0|Q542Y0_MOUSE NAD(P)H dehydrogenase [quinone] 1 OS=Mus musculus GN=Nqo1 PE=1 SV=1	3228	-0.281747	-1.29359	0.855455	0.166254	7.14625e-06	0.000493151	0.485185		0.00160535	+	0.016444	+
26028000	10638000	12186000	8628700	5284300	5204700	125670000	111580000	98526000	16509000	12915000	12180000	166490000	91310000	134060000	74580000	17779000	24835000	4.69e-243	5	16	24.5	84.893	Q542I8;P11835;M0QWA7;D3YYP8;D3Z1S4	Integrin beta;Integrin beta-2	Itgb2	>tr|Q542I8|Q542I8_MOUSE Integrin beta OS=Mus musculus GN=Itgb2 PE=1 SV=1;>sp|P11835|ITB2_MOUSE Integrin beta-2 OS=Mus musculus GN=Itgb2 PE=1 SV=2;>tr|M0QWA7|M0QWA7_MOUSE Integrin beta OS=Mus musculus GN=Itgb2 PE=1 SV=1	1958	1.27486	3.02139	1.98216	0.0124677	6.65227e-06	0.000500915	0.185938		0.00160275	+	0.0165302	+
0	0	0	0	0	0	8796400	3437600	8762700	97944000	113690000	101300000	14903000	56184000	18501000	84187000	203320000	163520000	4.09e-42	1	12	27.7	59.949	Q62507	Cochlin	Coch	>sp|Q62507|COCH_MOUSE Cochlin OS=Mus musculus GN=Coch PE=1 SV=2	3504	NA	-4.01822	-2.49981	NA	9.62246e-06	0.000583837	NA		0.00173878	+	0.0179037	+
18898000	25202000	16330000	37313000	28877000	45588000	21476000	24342000	25648000	41961000	47835000	60258000	28099000	16702000	18713000	8470400	10023000	11295000	1.2e-35	3	9	36	41.666	P49586;D3Z3T5;Q811Q9	Choline-phosphate cytidylyltransferase A	Pcyt1a	>sp|P49586|PCY1A_MOUSE Choline-phosphate cytidylyltransferase A OS=Mus musculus GN=Pcyt1a PE=1 SV=1;>tr|D3Z3T5|D3Z3T5_MOUSE Choline-phosphate cytidylyltransferase A OS=Mus musculus GN=Pcyt1a PE=1 SV=1	2313	-0.887532	-1.05937	1.06554	0.00249909	0.000598106	0.000568527	0.111446		0.0218339	+	0.0179037	+
30986000	40888000	38395000	41650000	30584000	42024000	41120000	26704000	29157000	66315000	75501000	103870000	36631000	42784000	20581000	66077000	65403000	87328000	1.09e-47	7	8	19.2	62.717	F8WI14;Q61508;D3Z0U9;D3Z038;D3YV64;D3Z772;D3YV22	Extracellular matrix protein 1	Ecm1	>tr|F8WI14|F8WI14_MOUSE Extracellular matrix protein 1 OS=Mus musculus GN=Ecm1 PE=1 SV=1;>sp|Q61508|ECM1_MOUSE Extracellular matrix protein 1 OS=Mus musculus GN=Ecm1 PE=1 SV=2	1380	-0.0461643	-1.34068	-1.18261	0.870657	0.000225693	0.000700292	0.954376		0.0116522	+	0.019258	+
93296000	53875000	31777000	61416000	29944000	49531000	53514000	127940000	143170000	11970000	8562000	9214700	100690000	75635000	135610000	26249000	43643000	18573000	2.68e-73	4	13	34.4	52.743	Q99NB5;G3UXG6;Q3TR54;Q8CB12	Gasdermin-C	Gsdmc	>sp|Q99NB5|GSDMC_MOUSE Gasdermin-C OS=Mus musculus GN=Gsdmc PE=2 SV=1	4681	0.271792	3.33816	1.87034	0.555619	2.12868e-06	0.000848589	0.800691		0.000885882	+	0.021943	+
125260000	137510000	148070000	91844000	63921000	64428000	401210000	324040000	389530000	159190000	190690000	138300000	417220000	239150000	546620000	212880000	102490000	195730000	6.02e-176	7	19	52.7	50.989	Q3U1N0;O89053;G3UYK8;A0A0U1RPY8;D3YW57;G3UX53;D3YXM2	Coronin;Coronin-1A	Coro1a	>tr|Q3U1N0|Q3U1N0_MOUSE Coronin OS=Mus musculus GN=Coro1a PE=1 SV=1;>sp|O89053|COR1A_MOUSE Coronin-1A OS=Mus musculus GN=Coro1a PE=1 SV=5;>tr|G3UYK8|G3UYK8_MOUSE Coronin OS=Mus musculus GN=Coro1a PE=1 SV=1	1792	0.918869	1.1986	1.22611	0.00940164	0.00146537	0.00122146	0.179362		0.0326513	+	0.0280288	+
30402000	24631000	32290000	31808000	31021000	0	79555000	83285000	45136000	18061000	14973000	17023000	115880000	49352000	90444000	34099000	7025300	36242000	3.01e-66	2	4	25.7	16.689	P08905;A0A077S2U6	Lysozyme C-2	Lyz2	>sp|P08905|LYZ2_MOUSE Lysozyme C-2 OS=Mus musculus GN=Lyz2 PE=1 SV=2;>tr|A0A077S2U6|A0A077S2U6_MOUSE Lysozyme C-2 OS=Mus musculus GN=Lyz2 PE=1 SV=1	48	-0.119226	2.00591	1.96683	0.8356	0.00136184	0.00158665	0.940852		0.03115	+	0.0333197	+
87069000	66217000	89604000	32239000	71760000	127210000	9915700	5737100	15528000	891920	4711200	2304800	4572900	3230300	0	40019000	16093000	18146000	1.1e-28	1	6	30.7	38.2	P18165	Loricrin	Lor	>sp|P18165|LORI_MOUSE Loricrin OS=Mus musculus GN=Lor PE=2 SV=2	2033	0.271734	2.1695	-2.56056	0.656085	0.0026933	0.00180337	0.851358		0.0465722	+	0.0359119	+
25016000	25419000	26021000	45151000	37039000	29500000	85765000	266960000	81384000	28546000	20981000	18913000	383250000	53548000	65025000	25301000	31950000	15721000	2.58e-254	2	9	39.3	26.247	Q4JFI8;P12246	Serum amyloid P-component	Apcs	>tr|Q4JFI8|Q4JFI8_MOUSE Pentaxin OS=Mus musculus GN=Apcs PE=1 SV=1;>sp|P12246|SAMP_MOUSE Serum amyloid P-component OS=Mus musculus GN=Apcs PE=1 SV=2	1964	-0.526432	2.45501	2.23709	0.391711	0.000912217	0.00192359	0.698987		0.0261647	+	0.0369702	+
16698000	25147000	19117000	11753000	12962000	0	17099000	14029000	27020000	48283000	33515000	39040000	17923000	20775000	25275000	46696000	32080000	53637000	8.04e-36	1	5	37.5	11.692	Q9CQZ6	NADH dehydrogenase [ubiquinone] 1 beta subcomplex subunit 3	Ndufb3	>sp|Q9CQZ6|NDUB3_MOUSE NADH dehydrogenase [ubiquinone] 1 beta subcomplex subunit 3 OS=Mus musculus GN=Ndufb3 PE=1 SV=1	4796	0.69172	-1.09576	-1.03085	0.0403281	0.00130273	0.00208038	0.282886		0.0305719	+	0.0387251	+
10418000	15907000	7799200	17914000	10577000	13214000	8101900	6659500	7115400	22264000	22960000	21398000	9723200	11202000	5946600	16296000	18607000	16351000	8.01e-58	1	7	27.6	34.909	Q9WUD1	STIP1 homology and U box-containing protein 1	Stub1	>sp|Q9WUD1|CHIP_MOUSE STIP1 homology and U box-containing protein 1 OS=Mus musculus GN=Stub1 PE=1 SV=1	5437	-0.319184	-1.61248	-0.980244	0.264786	3.11168e-05	0.00284456	0.593998		0.00340776	+	0.0476154	+
16676000	15228000	12280000	11720000	21617000	14480000	16730000	18006000	18438000	7579700	7195700	11321000	12693000	19288000	17536000	10382000	6392000	9232200	1.42e-41	2	10	30.9	31.994	Q8BX10;A0A0G2JG95	Serine/threonine-protein phosphatase PGAM5, mitochondrial	Pgam5	>sp|Q8BX10|PGAM5_MOUSE Serine/threonine-protein phosphatase PGAM5, mitochondrial OS=Mus musculus GN=Pgam5 PE=1 SV=1;>tr|A0A0G2JG95|A0A0G2JG95_MOUSE Serine/threonine-protein phosphatase PGAM5, mitochondrial (Fragment) OS=Mus musculus GN=Pgam5 PE=1 SV=1	3984	-0.077005	1.05527	0.935038	0.7763	0.00123328	0.00311579	0.912593		0.0297695	+	0.0509255
1177800000	799700000	854800000	1105700000	646680000	708280000	864970000	958760000	1466700000	646010000	437760000	449810000	2476600000	2122800000	2649400000	1337200000	1222100000	1318000000	0	4	15	72.7	20.772	Q9CPX4;P29391;P49945;H3BKD3	Ferritin;Ferritin light chain 1;Ferritin light chain 2	Ftl1;Ftl2	>tr|Q9CPX4|Q9CPX4_MOUSE Ferritin OS=Mus musculus GN=Ftl1 PE=1 SV=1;>sp|P29391|FRIL1_MOUSE Ferritin light chain 1 OS=Mus musculus GN=Ftl1 PE=1 SV=2;>sp|P49945|FRIL2_MOUSE Ferritin light chain 2 OS=Mus musculus GN=Ftl2 PE=3 SV=2	4709	0.222212	1.08653	0.896915	0.399217	0.000701143	0.00318639	0.703392		0.0229868	+	0.051115
6367100000	388470000	577090000	326270000	298600000	662380000	13866000000	9120200000	12300000000	1469900000	1472700000	1566700000	28392000000	18198000000	29741000000	4948000000	4476500000	4649600000	0	2	71	73.7	60.322	Q9Z331;Q3UV11	Keratin, type II cytoskeletal 6B	Krt6b	>sp|Q9Z331|K2C6B_MOUSE Keratin, type II cytoskeletal 6B OS=Mus musculus GN=Krt6b PE=1 SV=3;>tr|Q3UV11|Q3UV11_MOUSE Keratin, type II cytoskeletal 6B OS=Mus musculus GN=Krt6b PE=1 SV=1	5538	1.48867	2.94808	2.40597	0.0515147	0.000782999	0.00378954	0.305757		0.0241889	+	0.0578447
95498000	105380000	126560000	74200000	55975000	96364000	212990000	147720000	121190000	40753000	34002000	24372000	64742000	59600000	48219000	30682000	34471000	28196000	1.67e-126	1	11	46.9	29.661	P26645	Myristoylated alanine-rich C-kinase substrate	Marcks	>sp|P26645|MARCS_MOUSE Myristoylated alanine-rich C-kinase substrate OS=Mus musculus GN=Marcks PE=1 SV=2	2115	0.556232	2.27209	0.879194	0.0488297	2.66884e-07	0.00403494	0.302279		0.00024113	+	0.0597482
34016000	44396000	41937000	52097000	47849000	71605000	34276000	17712000	28529000	77785000	94025000	51970000	27295000	35236000	19887000	56162000	53335000	46957000	6.83e-83	1	14	35.6	47.634	Q7TMF5	Serpin A12	Serpina12	>sp|Q7TMF5|SPA12_MOUSE Serpin A12 OS=Mus musculus GN=Serpina12 PE=1 SV=2	3709	-0.498403	-1.48601	-0.960041	0.103949	0.000114294	0.00450757	0.408293		0.00751016	+	0.0627258
145540000	202870000	104290000	84930000	58500000	248700000	466150000	108000000	292210000	43970000	30717000	23123000	1408900000	525480000	868950000	291560000	60400000	327390000	6.82e-223	2	7	95.5	10.294	Q53X15;P27005	Protein S100-A8	S100a8	>tr|Q53X15|Q53X15_MOUSE Protein S100 OS=Mus musculus GN=S100a8 PE=1 SV=1;>sp|P27005|S10A8_MOUSE Protein S100-A8 OS=Mus musculus GN=S100a8 PE=1 SV=3	2117	0.43918	2.95983	2.26714	0.531954	0.000609639	0.00480278	0.788638		0.0220323	+	0.0650063
77774000	50531000	54296000	42861000	18189000	9612800	183940000	106010000	100190000	6581800	7373300	4082400	323980000	29648000	87362000	45200000	3987800	17538000	1.2e-82	2	8	42	22.875	P11672;A0A0A6YW77	Neutrophil gelatinase-associated lipocalin	Lcn2	>sp|P11672|NGAL_MOUSE Neutrophil gelatinase-associated lipocalin OS=Mus musculus GN=Lcn2 PE=1 SV=1;>tr|A0A0A6YW77|A0A0A6YW77_MOUSE Neutrophil gelatinase-associated lipocalin (Fragment) OS=Mus musculus GN=Lcn2 PE=1 SV=1	1955	1.60969	4.42171	2.6846	0.0748967	9.50583e-05	0.00604035	0.355987		0.00662736	+	0.0761952
310240000	276840000	294650000	242490000	274580000	169490000	354470000	189960000	276830000	456030000	510150000	458420000	554100000	562310000	464170000	933980000	724790000	1012800000	0	2	33	64.8	74.569	Q8BH59;V9GXX9	Calcium-binding mitochondrial carrier protein Aralar1	Slc25a12	>sp|Q8BH59|CMC1_MOUSE Calcium-binding mitochondrial carrier protein Aralar1 OS=Mus musculus GN=Slc25a12 PE=1 SV=1	3848	0.390469	-0.838415	-0.747702	0.116335	0.00272848	0.00604724	0.428661		0.046672	+	0.0761952
9249800	16084000	11001000	19968000	9597400	16860000	14254000	15107000	10917000	30530000	41077000	42831000	8171000	15092000	6241300	19945000	28811000	14514000	1.17e-28	1	4	22.2	31.908	Q9D140		Klk5	>tr|Q9D140|Q9D140_MOUSE Kallikrein 1-related peptidase b5 OS=Mus musculus GN=Klk5 PE=1 SV=1	4949	-0.32856	-1.50356	-1.14395	0.37558	0.000797918	0.00618818	0.685125		0.0244379	+	0.0770904
1504300000	1441600000	1279500000	1168500000	1974600000	1711700000	1450100000	1375900000	930220000	2347100000	2594600000	2852700000	2373500000	2444400000	2859100000	3941000000	3988900000	3993400000	0	4	26	71	35.611	P08249;A0A0G2JF23;A0A0G2JGY4;J3QMC8	Malate dehydrogenase, mitochondrial	Mdh2	>sp|P08249|MDHM_MOUSE Malate dehydrogenase, mitochondrial OS=Mus musculus GN=Mdh2 PE=1 SV=3	1905	-0.170508	-1.07352	-0.641063	0.435489	0.000142842	0.00870827	0.721544		0.00890055	+	0.095333
42595000	49316000	54487000	57068000	50574000	51448000	11432000	11909000	18210000	44976000	44076000	38953000	21007000	13794000	8718400	21505000	30334000	21619000	1.03e-125	3	8	32.3	35.181	D3YWT1;D3Z3N4;D3Z6Y3		Hnrnph3	>tr|D3YWT1|D3YWT1_MOUSE MCG11326, isoform CRA_b OS=Mus musculus GN=Hnrnph3 PE=1 SV=1;>tr|D3Z3N4|D3Z3N4_MOUSE MCG11326, isoform CRA_a OS=Mus musculus GN=Hnrnph3 PE=1 SV=1	856	-0.125233	-1.65675	-0.825831	0.655879	2.31265e-05	0.00896691	0.851358		0.00278598	+	0.0969042
24976000	9846100	12142000	29547000	9923500	36098000	66363000	94615000	46143000	10147000	14814000	11968000	14378000	5412900	8230300	23441000	17493000	34045000	1.17e-111	4	34	12.1	509.43	E9Q414;E9Q1Y3;F7A3M3;E9Q4G4	Apolipoprotein B-100;Apolipoprotein B-48	Apob	>sp|E9Q414|APOB_MOUSE Apolipoprotein B-100 OS=Mus musculus GN=Apob PE=1 SV=1;>tr|E9Q1Y3|E9Q1Y3_MOUSE Apolipoprotein B-100 (Fragment) OS=Mus musculus GN=Apob PE=1 SV=1	1144	-0.609025	2.44493	-1.47995	0.236641	0.000172263	0.00901874	0.565434		0.00986836	+	0.0969042
178320000	311820000	257280000	364500000	356540000	377760000	132820000	128600000	108860000	295400000	265810000	247940000	17813000	12993000	21362000	13233000	6229200	11295000	1.51e-258	7	24	50.7	61.014	Q5SX75;Q60716;B0QZH3;B0QZH1;Q5SX76;B0QZH2;F6ULE1	Prolyl 4-hydroxylase subunit alpha-2	P4ha2	>tr|Q5SX75|Q5SX75_MOUSE Procollagen-proline, 2-oxoglutarate 4-dioxygenase (Proline 4-hydroxylase), alpha II polypeptide, isoform CRA_f OS=Mus musculus GN=P4ha2 PE=1 SV=1;>sp|Q60716|P4HA2_MOUSE Prolyl 4-hydroxylase subunit alpha-2 OS=Mus musculus GN=P4ha2 P	3363	-0.595672	-1.12645	0.804673	0.0464234	0.000930514	0.0102803	0.296202		0.0262188	+	0.103022
53469000	46131000	40174000	51174000	77564000	80751000	55097000	52867000	45488000	133000000	100470000	97951000	70583000	89904000	100740000	73581000	43758000	44908000	4.92e-50	5	13	50.6	31.893	Q5ND42;P53810;J3QQ30;J3QPW1;F8WGG5	Phosphatidylinositol transfer protein alpha isoform	Pitpna	>tr|Q5ND42|Q5ND42_MOUSE Phosphatidylinositol transfer protein alpha isoform OS=Mus musculus GN=Pitpna PE=1 SV=1;>sp|P53810|PIPNA_MOUSE Phosphatidylinositol transfer protein alpha isoform OS=Mus musculus GN=Pitpna PE=1 SV=2;>tr|J3QQ30|J3QQ30_MOUSE Phosphati	2376	-0.565018	-1.09896	0.71564	0.0367639	0.000455699	0.0109021	0.272396		0.0183981	+	0.104933
129900000	103840000	105570000	129670000	83697000	34001000	508720000	291680000	258660000	44166000	43129000	43336000	2108900000	480610000	1125900000	516960000	148660000	505630000	6.23e-241	2	22	53.8	44.458	O35744;F6RU51	Chitinase-3-like protein 3	Chi3l3	>sp|O35744|CHIL3_MOUSE Chitinase-like protein 3 OS=Mus musculus GN=Chil3 PE=1 SV=2	1652	0.651247	2.95542	1.62628	0.270025	0.000106429	0.0118811	0.597577		0.00725724	+	0.110075
10144000	8572500	3642600	6527400	3027900	3203800	65839000	55870000	58234000	8392100	7583900	6431500	91368000	13530000	89203000	18550000	8356000	19233000	8.17e-62	7	15	16.6	135.94	Q3U1U4;A0A0R4J1B4;E9Q604;G5E8F1;E9Q5K8;P05555;D6RJ73	Integrin alpha-M	Itgam	>tr|Q3U1U4|Q3U1U4_MOUSE Integrin alpha-M OS=Mus musculus GN=Itgam PE=1 SV=1;>tr|A0A0R4J1B4|A0A0R4J1B4_MOUSE Integrin alpha-M OS=Mus musculus GN=Itgam PE=1 SV=1;>tr|E9Q604|E9Q604_MOUSE Integrin alpha M, isoform CRA_a OS=Mus musculus GN=Itgam PE=1 SV=2;>tr|G	2992	0.772119	3.0102	1.73497	0.224717	0.000176372	0.0122411	0.555796		0.00986836	+	0.112807
261860000	190160000	142860000	114030000	93770000	47391000	706580000	356130000	333850000	58672000	56676000	45641000	534130000	97652000	223960000	109420000	14041000	117490000	3.16e-214	6	36	60.1	77.837	P08071;A0A0G2JFM6;A0A0G2JEA3;A0A0G2JDN0;A0A0G2JGN1;A0A0G2JGX1	Lactotransferrin	Ltf	>sp|P08071|TRFL_MOUSE Lactotransferrin OS=Mus musculus GN=Ltf PE=1 SV=4	1898	1.27064	3.03783	2.01081	0.0945788	0.000669898	0.0127945	0.393971		0.0228397	+	0.11515
0	0	0	0	0	0	42410000	44742000	38287000	109340000	80345000	123290000	44606000	62770000	66554000	70441000	118590000	109510000	0	4	21	50.9	55.595	Q8CGN5;A0A0U1RPJ3;A0A0U1RQ08;A0A0U1RNY2	Perilipin-1	Plin1	>sp|Q8CGN5|PLIN1_MOUSE Perilipin-1 OS=Mus musculus GN=Plin1 PE=1 SV=2	4105	NA	-1.29685	-0.768189	NA	0.000397177	0.0129294	NA		0.0175049	+	0.115763
110450000	98322000	79372000	122970000	140670000	224120000	191220000	236070000	188080000	71486000	66304000	48370000	212420000	78983000	192030000	67370000	80335000	92293000	5.23e-122	2	14	72.5	15.944	Q9CQI6;Q544F6	Coactosin-like protein	Cotl1	>sp|Q9CQI6|COTL1_MOUSE Coactosin-like protein OS=Mus musculus GN=Cotl1 PE=1 SV=3;>tr|Q544F6|Q544F6_MOUSE Coactosin-like protein OS=Mus musculus GN=Cotl1 PE=1 SV=1	3245	-0.725958	1.73564	0.895467	0.0440113	9.53576e-05	0.0160498	0.29209		0.00662736	+	0.13023
383870000	348660000	444340000	276380000	228570000	430400000	595120000	576130000	597860000	117340000	217390000	206560000	720340000	860990000	579540000	543790000	391470000	358920000	1.65e-112	1	8	30.9	20.861	P10922	Histone H1.0	H1f0	>sp|P10922|H10_MOUSE Histone H1.0 OS=Mus musculus GN=H1f0 PE=2 SV=4	1940	0.376847	1.76176	0.745101	0.191775	1.18377e-05	0.0163267	0.515205		0.00186006	+	0.131258
0	0	0	0	0	0	6685100	9094100	13891000	2070000	1576000	2394500	10912000	7632800	48599000	3964100	0	4751200	1.22e-14	4	4	3.9	128.57	S4R1M0;S4R2V1;P06800;S4R1S4	Receptor-type tyrosine-protein phosphatase C	Ptprc	>tr|S4R1M0|S4R1M0_MOUSE Receptor-type tyrosine-protein phosphatase C OS=Mus musculus GN=Ptprc PE=1 SV=1;>tr|S4R2V1|S4R2V1_MOUSE Protein tyrosine phosphatase, receptor type, C, isoform CRA_b OS=Mus musculus GN=Ptprc PE=1 SV=1;>sp|P06800|PTPRC_MOUSE Receptor	1882	NA	2.25242	1.87614	NA	0.00313258	0.0164649	NA		0.0490093	+	0.131757
47384000	61534000	62328000	89175000	81062000	47915000	20507000	16040000	27921000	42741000	46652000	56003000	132490000	68946000	112340000	32507000	65453000	72089000	6.11e-46	1	4	35.5	8.496	P62309	Small nuclear ribonucleoprotein G	Snrpg	>sp|P62309|RUXG_MOUSE Small nuclear ribonucleoprotein G OS=Mus musculus GN=Snrpg PE=1 SV=1	2531	-0.310689	-1.20304	0.910154	0.373576	0.00288116	0.0168506	0.685125		0.0469931	+	0.132501
38572000	57706000	46769000	65881000	68833000	59447000	119130000	110180000	112150000	197990000	210390000	187430000	116020000	131580000	138610000	177420000	174880000	172010000	8.38e-97	4	30	62.6	52.576	Q9D379;E9PWK1;F6YTS6;D3Z4M3	Epoxide hydrolase 1	Ephx1	>sp|Q9D379|HYEP_MOUSE Epoxide hydrolase 1 OS=Mus musculus GN=Ephx1 PE=1 SV=2;>tr|E9PWK1|E9PWK1_MOUSE Epoxide hydrolase 1 OS=Mus musculus GN=Ephx1 PE=1 SV=1;>tr|F6YTS6|F6YTS6_MOUSE Epoxide hydrolase 1 (Fragment) OS=Mus musculus GN=Ephx1 PE=1 SV=2	5000	-0.45649	-0.802321	-0.441255	0.0143783	0.000204519	0.0173114	0.190137		0.0108696	+	0.133893
36332000	47047000	46348000	40372000	17359000	30847000	4681000	11350000	16417000	1657100	1033600	1078800	10174000	8413000	15601000	5594300	3686400	0	6.87e-214	1	14	89.4	22.086	Q91XV3	Brain acid soluble protein 1	Basp1	>sp|Q91XV3|BASP1_MOUSE Brain acid soluble protein 1 OS=Mus musculus GN=Basp1 PE=1 SV=3	4495	0.622423	2.96255	1.27911	0.165958	6.49141e-06	0.017677	0.485185		0.00160275	+	0.135811
0	2772500	0	17315000	6497800	0	9337300	3010100	6260800	36635000	33742000	44577000	19268000	17151000	28373000	48620000	42728000	45874000	1.47e-10	1	4	59.6	6.954	P0DN34			>sp|P0DN34|NDUB1_MOUSE NADH dehydrogenase [ubiquinone] 1 beta subcomplex subunit 1 OS=Mus musculus GN=Ndufb1 PE=3 SV=1	1924	-1.93514	-2.76275	-1.11226	0.00900644	2.26568e-05	0.0199883	0.17804		0.00278598	+	0.146736
202930000	115190000	120040000	96834000	90243000	34532000	277840000	209180000	153250000	20858000	18779000	26022000	16941000	5806900	22466000	0	0	3820200	4.45e-137	1	10	48.5	11.842	P35174	Stefin-2	Stfa2	>sp|P35174|CYT2_MOUSE Stefin-2 OS=Mus musculus GN=Stfa2 PE=3 SV=2	2194	1.0724	3.25505	1.76921	0.0485312	1.65218e-05	0.0246699	0.302279		0.00217341	+	0.164387
51328000	34408000	19546000	28299000	33908000	10767000	159670000	159880000	156070000	63245000	70327000	44276000	435550000	305840000	539660000	184790000	206510000	240010000	4.02e-284	1	29	31.2	146.56	Q00519	Xanthine dehydrogenase/oxidase;Xanthine dehydrogenase;Xanthine oxidase	Xdh	>sp|Q00519|XDH_MOUSE Xanthine dehydrogenase/oxidase OS=Mus musculus GN=Xdh PE=1 SV=5	2745	0.577241	1.44757	0.99021	0.16724	0.00240365	0.0249559	0.485589		0.0434339	+	0.165656
7222000	7997600	7292000	12230000	10566000	12319000	8551700	11239000	12575000	17625000	17685000	17587000	4456900	3492100	4148600	4967000	5643500	5532400	3.34e-17	3	3	16.7	33.982	Q9CX30;D3Z5F9;D3YY42	Protein YIF1B	Yif1b	>sp|Q9CX30|YIF1B_MOUSE Protein YIF1B OS=Mus musculus GN=Yif1b PE=1 SV=2;>tr|D3Z5F9|D3Z5F9_MOUSE Protein YIF1B (Fragment) OS=Mus musculus GN=Yif1b PE=1 SV=1;>tr|D3YY42|D3YY42_MOUSE Protein YIF1B OS=Mus musculus GN=Yif1b PE=1 SV=1	4847	-0.639036	-0.727898	-0.42137	0.00192727	0.000666262	0.0259018	0.108145		0.0228397	+	0.16799
0	0	0	0	10980000	21351000	42557000	37026000	64549000	137490000	175240000	661480000	0	101490000	27571000	138230000	221630000	180200000	5.45e-23	1	4	23	19.034	E9Q2E9		Krtap11-1	>tr|E9Q2E9|E9Q2E9_MOUSE Protein Krtap11-1 OS=Mus musculus GN=Krtap11-1 PE=1 SV=1	1122	NA	-2.4281	-1.74253	NA	0.00207381	0.0261919	NA		0.0397405	+	0.168376
67461000	96164000	109080000	59377000	59179000	56188000	62705000	40831000	55493000	108170000	84462000	78948000	61070000	70046000	67943000	96912000	87417000	99082000	0	4	14	50.3	43.165	A0A0A6YX73;Q8K1M3;P12367;A0A0A6YY28	cAMP-dependent protein kinase type II-alpha regulatory subunit	Prkar2a	>tr|A0A0A6YX73|A0A0A6YX73_MOUSE cAMP-dependent protein kinase type II-alpha regulatory subunit OS=Mus musculus GN=Prkar2a PE=1 SV=1;>tr|Q8K1M3|Q8K1M3_MOUSE Protein kinase, cAMP dependent regulatory, type II alpha OS=Mus musculus GN=Prkar2a PE=1 SV=1;>sp|P1	124	0.613517	-0.780805	-0.510359	0.0100789	0.00194418	0.0271733	0.181111		0.0385674	+	0.172763
55389000	36770000	47280000	39040000	51747000	67233000	54799000	52900000	59427000	28488000	22297000	23118000	48400000	72981000	66192000	58373000	35677000	27315000	1.96e-149	2	10	46.9	23.668	Q0PD50;P55258	Ras-related protein Rab-8A	Rab8a	>tr|Q0PD50|Q0PD50_MOUSE RAB8A, member RAS oncogene family, isoform CRA_a OS=Mus musculus GN=Rab8a PE=1 SV=1;>sp|P55258|RAB8A_MOUSE Ras-related protein Rab-8A OS=Mus musculus GN=Rab8a PE=1 SV=2	2400	-0.163556	1.184	0.679647	0.565206	0.000680463	0.0273019	0.803331		0.0229005	+	0.173262
157080000	183180000	153640000	229560000	176110000	231780000	77614000	76541000	105940000	140490000	134900000	156940000	57469000	80505000	58838000	99901000	82283000	88604000	3.81e-226	6	26	40	70.887	Q8VHM5;F7B5B5;A2AW41;S4R1E9;V9GWW3;A2AW40		Hnrnpr	>tr|Q8VHM5|Q8VHM5_MOUSE Heterogeneous nuclear ribonucleoprotein R OS=Mus musculus GN=Hnrnpr PE=1 SV=1;>tr|F7B5B5|F7B5B5_MOUSE Protein Hnrnpr OS=Mus musculus GN=Hnrnpr PE=1 SV=1;>tr|A2AW41|A2AW41_MOUSE Protein Hnrnpr (Fragment) OS=Mus musculus GN=Hnrnpr PE=	4409	-0.361932	-0.745809	-0.473439	0.0831479	0.00164446	0.0281882	0.373529		0.0351661	+	0.175669
115290000	121750000	105800000	100960000	84497000	146400000	143560000	241660000	156620000	340500000	390330000	350250000	587290000	705190000	546950000	375630000	399230000	481330000	3.47e-198	6	24	60	52.003	Q543J5;P32261;A0A0A6YWH7;A0A0A6YXS8;A0A0A6YX49;A0A0A6YX70	Antithrombin-III	Serpinc1	>tr|Q543J5|Q543J5_MOUSE Antithrombin OS=Mus musculus GN=Serpinc1 PE=1 SV=1;>sp|P32261|ANT3_MOUSE Antithrombin-III OS=Mus musculus GN=Serpinc1 PE=1 SV=1;>tr|A0A0A6YWH7|A0A0A6YWH7_MOUSE Antithrombin-III (Fragment) OS=Mus musculus GN=Serpinc1 PE=1 SV=1	2177	0.0850775	-1.02959	0.549789	0.716279	0.000432838	0.0301368	0.881459		0.0183981	+	0.182086
154610000	5877300	10497000	9511000	5368900	17698000	362310000	450010000	750110000	12854000	12290000	9131900	2174200000	1837700000	2581600000	541050000	589200000	536810000	0	1	57	75.5	128.62	P97347	Repetin	Rptn	>sp|P97347|RPTN_MOUSE Repetin OS=Mus musculus GN=Rptn PE=2 SV=2	2703	1.13456	5.45452	1.97058	0.189005	7.99567e-06	0.0303656	0.512072		0.00160535	+	0.182352
96405000	155390000	143960000	106670000	129670000	104570000	199590000	226070000	153470000	397870000	451100000	292530000	268050000	282440000	236930000	348870000	349250000	457450000	0	2	21	65.7	42.121	A0A0R3P9C8;Q9DC69	NADH dehydrogenase [ubiquinone] 1 alpha subcomplex subunit 9, mitochondrial	Ndufa9	>tr|A0A0R3P9C8|A0A0R3P9C8_MOUSE NADH dehydrogenase [ubiquinone] 1 alpha subcomplex subunit 9, mitochondrial OS=Mus musculus GN=Ndufa9 PE=1 SV=1;>sp|Q9DC69|NDUA9_MOUSE NADH dehydrogenase [ubiquinone] 1 alpha subcomplex subunit 9, mitochondrial OS=Mus muscul	215	0.18631	-0.975647	-0.545278	0.431328	0.000712376	0.0317529	0.721048		0.0229868	+	0.185909
11397000	15997000	0	22181000	11646000	10123000	15500000	10063000	9629300	26136000	29366000	28575000	0	0	33446000	18644000	13777000	17242000	2.07e-42	1	4	23.1	39.51	Q9JKK7	Tropomodulin-2	Tmod2	>sp|Q9JKK7|TMOD2_MOUSE Tropomodulin-2 OS=Mus musculus GN=Tmod2 PE=1 SV=2	5305	-0.0261271	-1.28792	1.02572	0.939037	0.00100819	0.0319695	0.980232		0.0269897	+	0.186489
21807000	16955000	16076000	21577000	16900000	17401000	19472000	18172000	17261000	59020000	62637000	40274000	51010000	55592000	28754000	59125000	64146000	72061000	3.45e-113	2	11	38.4	33.466	Q545S0;P52196	Sulfurtransferase;Thiosulfate sulfurtransferase	Tst	>tr|Q545S0|Q545S0_MOUSE Sulfurtransferase OS=Mus musculus GN=Tst PE=1 SV=1;>sp|P52196|THTR_MOUSE Thiosulfate sulfurtransferase OS=Mus musculus GN=Tst PE=1 SV=3	2360	-0.0300728	-1.53316	-0.58061	0.904554	1.60559e-05	0.0325135	0.965479		0.00217341	+	0.189026
952480000	576160000	696260000	622680000	673030000	704580000	121140000	254740000	131500000	340710000	446200000	538990000	338280000	320150000	398450000	279050000	207720000	187460000	0	2	33	70.6	49.909	Q52L87;P68373	Tubulin alpha-1C chain	Tuba1c	>tr|Q52L87|Q52L87_MOUSE Tubulin alpha-1C chain OS=Mus musculus GN=Tuba1c PE=1 SV=1;>sp|P68373|TBA1C_MOUSE Tubulin alpha-1C chain OS=Mus musculus GN=Tuba1c PE=1 SV=1	2619	0.122885	-1.44369	0.662659	0.668775	0.000121837	0.0326018	0.859017		0.0077249	+	0.189221
74599000	89539000	51869000	49597000	63805000	10137000	433930000	215030000	203590000	24139000	32983000	37615000	869060000	69732000	429140000	118770000	22191000	140380000	1.08e-150	4	31	47.2	81.181	P11247;F7DC05;A0A0A0MQL9;F8WGZ9	Myeloperoxidase;Myeloperoxidase light chain;Myeloperoxidase heavy chain	Mpo	>sp|P11247|PERM_MOUSE Myeloperoxidase OS=Mus musculus GN=Mpo PE=1 SV=2	1946	1.14618	3.10472	2.04485	0.207969	0.00280669	0.032981	0.533092		0.046672	+	0.190778
1606600000	1750100000	1670300000	1729000000	1666800000	1646600000	3817200000	3641000000	3297400000	5433000000	5466600000	6400000000	8227300000	7914800000	8843400000	9208600000	10300000000	13351000000	0	3	33	65.3	39.809	Q3UKR1;P28654;REV__Q91VC4	Decorin	Dcn	>tr|Q3UKR1|Q3UKR1_MOUSE Decorin OS=Mus musculus GN=Dcn PE=1 SV=1;>sp|P28654|PGS2_MOUSE Decorin OS=Mus musculus GN=Dcn PE=1 SV=1	2138	-0.00627415	-0.683529	-0.381106	0.969843	0.000783093	0.0337741	0.989805		0.0241889	+	0.191389
6827500	5176800	4386700	8696300	5550900	8286400	12947000	5522600	5933600	24457000	25624000	22989000	14806000	19358000	8674600	9708500	4406900	9515700	3.72e-18	2	5	18.8	36.79	Q9DB25;D6RCG2	Dolichyl-phosphate beta-glucosyltransferase	Alg5	>sp|Q9DB25|ALG5_MOUSE Dolichyl-phosphate beta-glucosyltransferase OS=Mus musculus GN=Alg5 PE=1 SV=1	5105	-0.455772	-1.6976	0.870995	0.251267	0.000467036	0.0375559	0.578686		0.0184936	+	0.200638
1353500	1555600	1475500	3318500	1522900	0	5177500	3462900	0	1279300	1241200	1466700	2032500	4737800	2128600	3334800	5242300	7134900	4.07e-12	2	5	37.5	7.0662	Q8K003;Q14A47	Translation machinery-associated protein 7	Tma7;Ccdc72	>sp|Q8K003|TMA7_MOUSE Translation machinery-associated protein 7 OS=Mus musculus GN=Tma7 PE=3 SV=1;>tr|Q14A47|Q14A47_MOUSE Coiled-coil domain containing 72 OS=Mus musculus GN=Tma7 PE=1 SV=1	2851	-0.623553	1.67556	-0.868439	0.161366	0.00152397	0.0377186	0.479605		0.0335804	+	0.200638
0	0	0	6044100	2995700	1145000	182070000	38767000	82504000	475110000	437940000	1313100000	52484000	155000000	42948000	163070000	246820000	230580000	4.24e-95	2	4	87.1	6.7473	F8VQ65;O08632	Keratin-associated protein 19-5	Krtap19-5	>tr|F8VQ65|F8VQ65_MOUSE Keratin-associated protein 19-5 OS=Mus musculus GN=Krtap19-5 PE=1 SV=1;>sp|O08632|KR195_MOUSE Keratin-associated protein 19-5 OS=Mus musculus GN=Krtap19-5 PE=2 SV=1	1365	NA	-2.95661	-1.57852	NA	0.00093265	0.0407994	NA		0.0262188	+	0.210372
64941000	73526000	61549000	58562000	80146000	68500000	67402000	109810000	50763000	172050000	122960000	144680000	86574000	63150000	87589000	62148000	54643000	44554000	1.53e-257	5	20	77.3	34.567	O89079;D3Z315;F6YFR7;F6XIG5;E9Q6I5	Coatomer subunit epsilon	Cope	>sp|O89079|COPE_MOUSE Coatomer subunit epsilon OS=Mus musculus GN=Cope PE=1 SV=3;>tr|D3Z315|D3Z315_MOUSE Coatomer subunit epsilon (Fragment) OS=Mus musculus GN=Cope PE=1 SV=1;>tr|F6YFR7|F6YFR7_MOUSE Coatomer subunit epsilon (Fragment) OS=Mus musculus GN=Co	1793	-0.0440859	-1.00863	0.554895	0.866958	0.00141068	0.0486489	0.953884		0.0318664	+	0.233474
28382000	24779000	29622000	31031000	25588000	28002000	34064000	30413000	31753000	17366000	19075000	15746000	16872000	35128000	18217000	16670000	11976000	18195000	3.47e-42	1	8	39.2	24.307	Q99LP6	GrpE protein homolog 1, mitochondrial	Grpel1	>sp|Q99LP6|GRPE1_MOUSE GrpE protein homolog 1, mitochondrial OS=Mus musculus GN=Grpel1 PE=1 SV=1	4651	-0.0306702	0.886482	0.521871	0.902418	0.00258259	0.050832	0.964587		0.0455291	+	0.236738
367220000	240860000	220860000	178220000	134410000	50084000	635490000	510990000	327340000	44919000	72933000	78713000	1781300000	279500000	645370000	497770000	52957000	412730000	1.72e-158	1	12	66.5	19.331	O08692		Ngp	>sp|O08692|NGP_MOUSE Neutrophilic granule protein OS=Mus musculus GN=Ngp PE=1 SV=1	1572	1.34396	2.89539	1.62739	0.100765	0.00185125	0.0513051	0.403439		0.0375867	+	0.237981
668420000	712090000	746130000	786560000	871800000	744480000	513890000	408760000	459850000	671940000	732860000	699020000	323310000	358240000	377980000	463420000	449540000	399770000	0	5	33	58.6	65.322	Q76MZ3;G3UWL2;G3UXQ1;H3BK50;H3BJ83	Serine/threonine-protein phosphatase 2A 65 kDa regulatory subunit A alpha isoform	Ppp2r1a	>sp|Q76MZ3|2AAA_MOUSE Serine/threonine-protein phosphatase 2A 65 kDa regulatory subunit A alpha isoform OS=Mus musculus GN=Ppp2r1a PE=1 SV=3	3683	-0.175031	-0.610688	-0.310352	0.26631	0.00108399	0.0585051	0.595046		0.0273953	+	0.260901
71394000	147120000	100590000	108820000	129480000	132930000	25329000	24525000	31141000	91855000	55757000	71722000	13705000	12864000	13052000	9837200	9965700	8512900	1.43e-61	1	18	32.5	70.35	O88428	Bifunctional 3-phosphoadenosine 5-phosphosulfate synthase 2;Sulfate adenylyltransferase;Adenylyl-sulfate kinase	Papss2	>sp|O88428|PAPS2_MOUSE Bifunctional 3-phosphoadenosine 5-phosphosulfate synthase 2 OS=Mus musculus GN=Papss2 PE=1 SV=2	1750	-0.272986	-1.41782	0.490676	0.276341	3.02708e-05	0.0603554	0.601528		0.00340776	+	0.267431
0	0	0	0	0	0	0	3589700	1057300	9353000	7135900	10858000	11202000	8364500	0	5161600	0	3713000	0	1	22	62.8	34.216	E9Q070		Gm8730	>tr|E9Q070|E9Q070_MOUSE 60S acidic ribosomal protein P0 OS=Mus musculus GN=Gm8730 PE=1 SV=1	1105	NA	-2.2068	1.14465	NA	0.00189641	0.0644022	NA		0.0382884	+	0.27627
116100000	145930000	133400000	186880000	120810000	138700000	79400000	134400000	55132000	256430000	210660000	251310000	88038000	113920000	82617000	75182000	61222000	58539000	1.22e-196	1	4	21	32.065	Q9CY50	Translocon-associated protein subunit alpha	Ssr1	>sp|Q9CY50|SSRA_MOUSE Translocon-associated protein subunit alpha OS=Mus musculus GN=Ssr1 PE=1 SV=1	4875	-0.160537	-1.5105	0.540635	0.566891	5.87826e-05	0.0672701	0.8039		0.00565851	+	0.284604
79915000	259660000	26843000	91194000	38261000	9958900	275310000	313980000	214820000	23765000	48160000	50484000	363810000	716280000	377960000	197310000	125020000	187600000	0	6	11	45	12.254	Q0VGU2;P26350;A0A087WP98;A0A087WPN6;A0A087WQN2;J3QPK6	Prothymosin alpha;Thymosin alpha	Ptma	>tr|Q0VGU2|Q0VGU2_MOUSE Prothymosin alpha OS=Mus musculus GN=Ptma PE=1 SV=1;>sp|P26350|PTMA_MOUSE Prothymosin alpha OS=Mus musculus GN=Ptma PE=1 SV=2	2109	1.33348	2.77468	1.47048	0.0949578	0.00208954	0.0681549	0.394209		0.0397453	+	0.285832
18048000	12004000	10380000	14121000	18248000	16292000	16136000	14561000	10855000	27299000	25054000	28012000	35519000	43293000	25847000	51073000	35209000	66781000	3.74e-45	1	9	36.8	34.54	Q8CHP8	Phosphoglycolate phosphatase	Pgp	>sp|Q8CHP8|PGP_MOUSE Phosphoglycolate phosphatase OS=Mus musculus GN=Pgp PE=1 SV=1	4117	-0.298964	-0.968219	-0.533063	0.288587	0.00281315	0.0685684	0.6134		0.046672	+	0.285908
0	7297300	0	68815000	57436000	22487000	25029000	0	12036000	59065000	63879000	104740000	56612000	41834000	96765000	143820000	90049000	117520000	7.37e-67	1	5	59	9.2908	P48771	Cytochrome c oxidase subunit 7A2, mitochondrial	Cox7a2	>sp|P48771|CX7A2_MOUSE Cytochrome c oxidase subunit 7A2, mitochondrial OS=Mus musculus GN=Cox7a2 PE=1 SV=2	2303	-2.61236	-2.08462	-0.913108	0.00165107	0.00154243	0.0695639	0.108145		0.0335804	+	0.287812
53752000	66422000	59757000	64142000	77447000	58694000	36856000	32763000	41774000	73169000	73128000	68082000	39300000	36891000	37264000	58594000	43062000	42920000	5.62e-73	1	11	41.4	39.681	Q3UMR5	Calcium uniporter protein, mitochondrial	Mcu	>sp|Q3UMR5|MCU_MOUSE Calcium uniporter protein, mitochondrial OS=Mus musculus GN=Mcu PE=1 SV=2	3100	-0.149028	-0.949517	-0.33408	0.410638	7.33012e-05	0.0771278	0.70967		0.00630739	+	0.301311
96540000	93477000	86432000	95098000	84761000	90126000	74175000	61649000	94640000	151370000	148040000	123250000	65630000	66302000	66120000	116920000	77437000	70908000	5.46e-164	2	15	56.2	33.023	Q99J99;Q3UW66	3-mercaptopyruvate sulfurtransferase;Sulfurtransferase	Mpst	>sp|Q99J99|THTM_MOUSE 3-mercaptopyruvate sulfurtransferase OS=Mus musculus GN=Mpst PE=1 SV=3;>tr|Q3UW66|Q3UW66_MOUSE Sulfurtransferase OS=Mus musculus GN=Mpst PE=1 SV=1	3134	0.03383	-0.889466	-0.3864	0.870206	0.00054187	0.0769504	0.954376		0.0203992	+	0.301311
74263000	69378000	78381000	84578000	86312000	72517000	64229000	79176000	65568000	131360000	137500000	118940000	63109000	72409000	83099000	91949000	86342000	89498000	9.67e-117	4	15	61.5	33.814	Q64010;Q5ND50;F7D232;Q3TQV3	Adapter molecule crk	Crk	>sp|Q64010|CRK_MOUSE Adapter molecule crk OS=Mus musculus GN=Crk PE=1 SV=1;>tr|Q5ND50|Q5ND50_MOUSE Adapter molecule crk OS=Mus musculus GN=Crk PE=1 SV=2	3513	-0.129616	-0.896404	-0.300945	0.431581	5.05802e-05	0.0800911	0.721048		0.00507769	+	0.305971
180220000	169720000	191940000	165280000	285530000	164130000	682540000	482980000	507040000	315160000	281770000	297150000	478370000	625740000	548050000	439010000	438180000	364120000	9.13e-79	7	22	72.4	17.258	Q4FZH2;P61255;B1ARA5;B1ARA3;F7CGP0;A3KGS3;A0A0A0MQD7	60S ribosomal protein L26	Rpl26	>tr|Q4FZH2|Q4FZH2_MOUSE 60S ribosomal protein L26 OS=Mus musculus GN=Rpl26 PE=1 SV=1;>sp|P61255|RL26_MOUSE 60S ribosomal protein L26 OS=Mus musculus GN=Rpl26 PE=1 SV=1;>tr|B1ARA5|B1ARA5_MOUSE 60S ribosomal protein L26 OS=Mus musculus GN=Rpl26 PE=1 SV=1;>tr	2486	-0.132513	0.888128	0.40942	0.55488	0.0010409	0.0816215	0.800624		0.0273354	+	0.309718
16433000	38122000	24166000	23297000	33044000	25255000	22140000	21700000	23224000	46090000	44532000	44414000	29784000	21815000	20548000	28984000	34741000	35546000	6.78e-107	2	9	30.7	54.325	O88746;Q3UDC3	Target of Myb protein 1	Tom1	>sp|O88746|TOM1_MOUSE Target of Myb protein 1 OS=Mus musculus GN=Tom1 PE=1 SV=1;>tr|Q3UDC3|Q3UDC3_MOUSE Target of Myb protein 1 OS=Mus musculus GN=Tom1 PE=1 SV=1	1772	-0.121147	-1.01109	-0.474514	0.641412	0.00122792	0.0822656	0.842998		0.0297695	+	0.310851
13702000	14111000	9514700	6021600	9127900	14470000	7445200	6797300	5084300	0	2406900	1881900	10697000	5527900	6361700	4645200	4845900	4928200	1.84e-11	1	4	12.4	38.368	Q3UE37	Ubiquitin-conjugating enzyme E2 Z	Ube2z	>sp|Q3UE37|UBE2Z_MOUSE Ubiquitin-conjugating enzyme E2 Z OS=Mus musculus GN=Ube2z PE=1 SV=2	3043	0.401825	1.57942	0.587372	0.223768	0.000516748	0.0838572	0.555062		0.0196582	+	0.313447
55009000	44560000	38111000	56539000	46039000	54154000	68728000	81455000	61763000	120740000	105520000	110150000	122040000	131430000	134360000	121500000	94312000	91490000	1.24e-140	4	16	58.3	33.524	Q9CY64;A2ASB1;A2ASB8;A2ASB7	Biliverdin reductase A	Blvra	>sp|Q9CY64|BIEA_MOUSE Biliverdin reductase A OS=Mus musculus GN=Blvra PE=1 SV=1	4877	-0.197304	-0.675881	0.341542	0.302089	0.0023001	0.0840492	0.629938		0.0424111	+	0.313563
62221000	59138000	69488000	63825000	94563000	75392000	115060000	49174000	84356000	151650000	147320000	151980000	113900000	139340000	119650000	177940000	221090000	134480000	1.03e-92	2	14	37.6	36.154	Q9WUM5;A0A0N4SVU4	Succinyl-CoA ligase [ADP/GDP-forming] subunit alpha, mitochondrial	Suclg1	>sp|Q9WUM5|SUCA_MOUSE Succinyl-CoA ligase [ADP/GDP-forming] subunit alpha, mitochondrial OS=Mus musculus GN=Suclg1 PE=1 SV=4	5439	-0.277625	-0.943427	-0.490334	0.317798	0.0031269	0.087896	0.639958		0.0490093	+	0.320214
16553000	40772000	31762000	41558000	32854000	46830000	17939000	22494000	24799000	65021000	47788000	39612000	15784000	29231000	20165000	30050000	42555000	25132000	5.22e-65	1	14	44.1	34.322	Q8BJU0	Small glutamine-rich tetratricopeptide repeat-containing protein alpha	Sgta	>sp|Q8BJU0|SGTA_MOUSE Small glutamine-rich tetratricopeptide repeat-containing protein alpha OS=Mus musculus GN=Sgta PE=1 SV=2	3886	-0.524133	-1.20758	-0.596019	0.133583	0.00233516	0.0913996	0.452345		0.0426225	+	0.326158
64645000	41255000	47550000	34310000	51952000	66291000	122770000	95331000	98659000	30439000	20523000	29789000	26155000	54225000	78757000	87288000	72233000	65236000	1.33e-28	2	10	28.4	25.171	Q6IRU5;F7BHJ0	Clathrin light chain B	Cltb	>sp|Q6IRU5|CLCB_MOUSE Clathrin light chain B OS=Mus musculus GN=Cltb PE=1 SV=1;>tr|F7BHJ0|F7BHJ0_MOUSE Clathrin light chain B (Fragment) OS=Mus musculus GN=Cltb PE=1 SV=1	3571	0.0343028	1.98704	-0.625599	0.922586	3.93315e-05	0.0915312	0.972983		0.00406126	+	0.326292
56066000	70508000	70937000	71098000	96425000	86292000	62746000	30720000	36648000	96785000	83907000	74627000	23993000	17163000	20549000	17650000	10668000	16509000	2.17e-70	4	10	38.3	32.562	Q9DC16;Q4FK22;F6SLP4;F6Z6A5	Endoplasmic reticulum-Golgi intermediate compartment protein 1	Ergic1	>sp|Q9DC16|ERGI1_MOUSE Endoplasmic reticulum-Golgi intermediate compartment protein 1 OS=Mus musculus GN=Ergic1 PE=1 SV=1;>tr|Q4FK22|Q4FK22_MOUSE 1200007D18Rik protein OS=Mus musculus GN=Ergic1 PE=1 SV=1	3177	-0.358945	-1.03477	0.47908	0.198469	0.00147265	0.0926629	0.517784		0.0326513	+	0.326866
0	0	0	0	14154000	12095000	12833000	18140000	19177000	38021000	57385000	38566000	63072000	158340000	61987000	54743000	50271000	62470000	5.83e-119	2	29	48.8	54.565	P11679;Q9JHG7	Keratin, type II cytoskeletal 8	Krt8	>sp|P11679|K2C8_MOUSE Keratin, type II cytoskeletal 8 OS=Mus musculus GN=Krt8 PE=1 SV=4	1956	NA	-1.41414	0.615268	NA	0.00122648	0.0928708	NA		0.0297695	+	0.32703
21992000	25790000	31760000	35402000	55090000	83950000	46741000	66372000	49760000	25179000	26699000	13019000	29533000	22978000	19802000	11991000	20711000	15402000	6.81e-23	13	4	26.4	16.46	Q8BMJ3;Q60872;Q4FJR7;Q3UTA4;M0QWL1;J3QPI8;J3QP87;J3QNT6;J3QPQ5;Q8BX20;Q3UT53;J3QMW5;D3Z367	Eukaryotic translation initiation factor 1A, X-chromosomal;Eukaryotic translation initiation factor 1A	Eif1ax;Eif1a;LOC100861898;Gm6803;Gm2035;Gm5039	>sp|Q8BMJ3|IF1AX_MOUSE Eukaryotic translation initiation factor 1A, X-chromosomal OS=Mus musculus GN=Eif1ax PE=2 SV=3;>sp|Q60872|IF1A_MOUSE Eukaryotic translation initiation factor 1A OS=Mus musculus GN=Eif1a PE=2 SV=3;>tr|Q4FJR7|Q4FJR7_MOUSE Eif1a protein	3174	-1.06076	1.38066	0.604085	0.0066493	0.000950734	0.093473	0.159478		0.0262188	+	0.328483
76814000	112210000	93660000	114970000	131070000	105310000	104090000	91680000	78395000	141420000	134550000	162520000	48413000	59192000	65701000	69706000	70045000	77939000	7.07e-114	1	19	42.1	72.322	Q8BRF7	Sec1 family domain-containing protein 1	Scfd1	>sp|Q8BRF7|SCFD1_MOUSE Sec1 family domain-containing protein 1 OS=Mus musculus GN=Scfd1 PE=1 SV=1	3936	-0.324264	-0.684341	-0.33788	0.106471	0.00248242	0.0937272	0.413205		0.0441944	+	0.328709
458190000	23304000	45504000	14843000	13421000	29030000	43794000	239710000	115940000	1888000	14506000	1281100	12678000	20367000	5751200	41003000	45058000	31373000	0	1	75	68.3	251.37	Q2VIS4	Filaggrin-2	Flg2	>sp|Q2VIS4|FILA2_MOUSE Filaggrin-2 OS=Mus musculus GN=Flg2 PE=1 SV=2	2875	2.1332	5.0285	-1.76139	0.0523346	0.000166589	0.102371	0.308232		0.00986273	+	0.346741
54514000	58621000	47869000	63764000	53399000	57200000	75170000	62612000	58849000	110680000	135830000	125940000	85515000	78143000	79254000	99183000	95771000	98591000	5.19e-107	5	12	54.4	35.169	J3QMM7;Q9CZ42;K3W4M4;J3QN06;J3QPU6	ATP-dependent (S)-NAD(P)H-hydrate dehydratase	Carkd	>tr|J3QMM7|J3QMM7_MOUSE ATP-dependent (S)-NAD(P)H-hydrate dehydratase OS=Mus musculus GN=Carkd PE=1 SV=1;>sp|Q9CZ42|NNRD_MOUSE ATP-dependent (S)-NAD(P)H-hydrate dehydratase OS=Mus musculus GN=Carkd PE=1 SV=1;>tr|K3W4M4|K3W4M4_MOUSE ATP-dependent (S)-NAD(P)	1532	-0.11641	-0.926888	-0.274462	0.473244	3.07696e-05	0.103224	0.749612		0.00340776	+	0.349287
9921300	8254700	8131800	9353300	11190000	6544800	21107000	22278000	15580000	9929700	11518000	8205300	7227100	0	7931000	6259800	4570900	0	1.67e-84	3	7	56	23.294	O08734;Q91WX5;F7CUQ1	Bcl-2 homologous antagonist/killer	Bak1	>sp|O08734|BAK_MOUSE Bcl-2 homologous antagonist/killer OS=Mus musculus GN=Bak1 PE=1 SV=3;>tr|Q91WX5|Q91WX5_MOUSE Bak1 protein OS=Mus musculus GN=Bak1 PE=1 SV=1	1574	-0.0139772	0.989916	0.501162	0.954097	0.00111328	0.109383	0.983929		0.0279403	+	0.358911
12884000	13569000	14292000	19477000	17051000	21277000	20974000	10683000	21259000	35432000	31136000	32107000	12671000	8714500	10135000	14772000	14151000	12158000	9.11e-14	3	4	18.5	28.969	Q61581;F8WH23;E9Q5D9	Insulin-like growth factor-binding protein 7	Igfbp7	>sp|Q61581|IBP7_MOUSE Insulin-like growth factor-binding protein 7 OS=Mus musculus GN=Igfbp7 PE=1 SV=3;>tr|F8WH23|F8WH23_MOUSE Insulin-like growth factor-binding protein 7 OS=Mus musculus GN=Igfbp7 PE=1 SV=1;>tr|E9Q5D9|E9Q5D9_MOUSE Insulin-like growth fact	1162	-0.500444	-0.961461	-0.399232	0.0529153	0.00106727	0.114417	0.309067		0.0273555	+	0.364055
16255000	19417000	12779000	21567000	22218000	17568000	27818000	24989000	19123000	4440200	5624300	6477200	3893200	4692100	4022100	15717000	5817200	3205100	2.11e-27	3	8	40.9	20.448	D3YZ09;Q9CY66;F6SL78	H/ACA ribonucleoprotein complex subunit 1	Gar1	>tr|D3YZ09|D3YZ09_MOUSE H/ACA ribonucleoprotein complex subunit 1 (Fragment) OS=Mus musculus GN=Gar1 PE=1 SV=1;>sp|Q9CY66|GAR1_MOUSE H/ACA ribonucleoprotein complex subunit 1 OS=Mus musculus GN=Gar1 PE=1 SV=1	878	-0.353365	2.11957	-0.664749	0.392416	9.04588e-05	0.118297	0.699084		0.00661777	+	0.371401
98544000	84338000	101280000	120470000	121880000	120430000	93245000	143800000	79369000	220290000	183130000	221150000	132860000	190130000	128880000	246880000	160020000	182240000	7.78e-205	3	19	54.5	36.572	P16125;D3Z7F0;A0A0N4SVV8	L-lactate dehydrogenase B chain;L-lactate dehydrogenase	Ldhb	>sp|P16125|LDHB_MOUSE L-lactate dehydrogenase B chain OS=Mus musculus GN=Ldhb PE=1 SV=2;>tr|D3Z7F0|D3Z7F0_MOUSE L-lactate dehydrogenase (Fragment) OS=Mus musculus GN=Ldhb PE=1 SV=1	2012	-0.355598	-1.02057	-0.380575	0.150933	0.00057257	0.126088	0.472519		0.021115	+	0.384591
0	14277000	19628000	11550000	12118000	10345000	43617000	65295000	78572000	23859000	17521000	18358000	46879000	24637000	29922000	0	0	20814000	3.85e-41	1	8	9.6	147.59	Q8CIH5	1-phosphatidylinositol 4,5-bisphosphate phosphodiesterase gamma-2	Plcg2	>sp|Q8CIH5|PLCG2_MOUSE 1-phosphatidylinositol 4,5-bisphosphate phosphodiesterase gamma-2 OS=Mus musculus GN=Plcg2 PE=1 SV=1	4133	0.566176	1.62062	0.646214	0.0983258	9.15575e-05	0.131837	0.401279		0.00661777	+	0.392792
8146900	10974000	7432100	10690000	9994800	9578300	10173000	9660600	10774000	26605000	20763000	26885000	18851000	19216000	18364000	16367000	14784000	15578000	2.35e-34	4	8	29.7	37.268	Q9QZ08;Q3U2G9;D3YXG2;Q9D997	N-acetyl-D-glucosamine kinase	Nagk	>sp|Q9QZ08|NAGK_MOUSE N-acetyl-D-glucosamine kinase OS=Mus musculus GN=Nagk PE=1 SV=3;>tr|Q3U2G9|Q3U2G9_MOUSE N-acetyl-D-glucosamine kinase OS=Mus musculus GN=Nagk PE=1 SV=1;>tr|D3YXG2|D3YXG2_MOUSE N-acetyl-D-glucosamine kinase OS=Mus musculus GN=Nagk PE=1	2995	-0.207011	-1.26861	0.272786	0.246967	2.20613e-06	0.133207	0.575276		0.000885882	+	0.395719
51081000	58292000	41179000	47596000	43555000	45790000	59453000	52738000	45190000	86720000	107080000	74437000	53293000	48036000	58419000	70744000	59924000	65041000	0	1	14	58.4	35.649	Q99JR1	Sideroflexin-1	Sfxn1	>sp|Q99JR1|SFXN1_MOUSE Sideroflexin-1 OS=Mus musculus GN=Sfxn1 PE=1 SV=3	4596	0.122942	-0.761286	-0.293856	0.520126	0.000978723	0.136217	0.780493		0.0265948	+	0.39898
304710000	298690000	282490000	443300000	314660000	340320000	304890000	388120000	330170000	586070000	584160000	505030000	530470000	751940000	659710000	559020000	448200000	567430000	0	3	25	75.7	36.586	Q9JII6;Q540D7;B1AXW3	Alcohol dehydrogenase [NADP(+)]	Akr1a1	>sp|Q9JII6|AK1A1_MOUSE Alcohol dehydrogenase [NADP(+)] OS=Mus musculus GN=Akr1a1 PE=1 SV=3;>tr|Q540D7|Q540D7_MOUSE Alcohol dehydrogenase [NADP(+)] OS=Mus musculus GN=Akr1a1 PE=1 SV=1;>tr|B1AXW3|B1AXW3_MOUSE Alcohol dehydrogenase [NADP(+)] (Fragment) OS=Mus	3217	-0.294514	-0.715274	0.296498	0.138507	0.00173067	0.136056	0.460692		0.0358068	+	0.39898
22599000	22463000	28080000	29974000	25275000	27772000	31343000	26773000	27368000	54916000	53770000	48433000	16875000	19811000	16753000	25253000	20636000	18568000	3.64e-69	2	11	25.6	56.381	Q61235;Q542S9	Beta-2-syntrophin	Sntb2	>sp|Q61235|SNTB2_MOUSE Beta-2-syntrophin OS=Mus musculus GN=Sntb2 PE=1 SV=2;>tr|Q542S9|Q542S9_MOUSE Beta-2-syntrophin OS=Mus musculus GN=Sntb2 PE=1 SV=1	3225	-0.187456	-0.878949	-0.262033	0.286358	0.000109323	0.143062	0.611986		0.00731656	+	0.407775
166640000	70820000	84808000	79962000	50297000	45997000	116890000	127920000	115050000	295270000	253900000	280670000	112200000	129230000	80317000	158860000	188900000	106260000	5.15e-303	1	16	63.3	36.023	P10518	Delta-aminolevulinic acid dehydratase	Alad	>sp|P10518|HEM2_MOUSE Delta-aminolevulinic acid dehydratase OS=Mus musculus GN=Alad PE=1 SV=1	1931	0.812466	-1.20394	-0.485712	0.0206728	0.00162629	0.143104	0.218648		0.0351661	+	0.407775
0	3211600	9249400	4973100	7354900	6571100	26759000	14988000	29462000	63113000	66926000	48542000	7696200	5459200	7818500	8091600	11441000	10551000	1.04e-50	4	12	23	82.944	Q8BX80;F7CXI4;E9Q017;E9PY27	Cytosolic endo-beta-N-acetylglucosaminidase	Engase	>sp|Q8BX80|ENASE_MOUSE Cytosolic endo-beta-N-acetylglucosaminidase OS=Mus musculus GN=Engase PE=1 SV=1;>tr|F7CXI4|F7CXI4_MOUSE Cytosolic endo-beta-N-acetylglucosaminidase (Fragment) OS=Mus musculus GN=Engase PE=1 SV=1	3986	-0.190003	-1.36991	-0.524551	0.640937	0.001776	0.163228	0.842998		0.0363635	+	0.440829
0	0	5199900	0	5258500	0	4884100	5868400	4748100	16175000	10090000	11258000	4267900	3404900	4302200	4737500	5606400	0	1.54e-11	2	2	29.7	11.614	J3JS94;Q9CR70	L antigen family member 3	Lage3	>tr|J3JS94|J3JS94_MOUSE EKC/KEOPS complex subunit Lage3 OS=Mus musculus GN=Lage3 PE=1 SV=1;>sp|Q9CR70|LAGE3_MOUSE EKC/KEOPS complex subunit Lage3 OS=Mus musculus GN=Lage3 PE=2 SV=1	1524	-0.0161674	-1.25468	-0.376863	0.967972	0.000242155	0.167756	0.98932		0.0121548	+	0.447549
2533100000	1552700000	2630700000	1804400000	1894200000	4197200000	648680000	941470000	724300000	133730000	374820000	136290000	1148200000	1291700000	697310000	1432900000	2089800000	1230400000	0	3	42	47.9	323.37	E9QNP3;F8WJ23;Q8VHD8	Hornerin	Hrnr	>tr|E9QNP3|E9QNP3_MOUSE Hornerin OS=Mus musculus GN=Hrnr PE=1 SV=1;>tr|F8WJ23|F8WJ23_MOUSE Hornerin OS=Mus musculus GN=Hrnr PE=1 SV=1;>sp|Q8VHD8|HORN_MOUSE Hornerin OS=Mus musculus GN=Hrnr PE=2 SV=1	1265	-0.156768	2.00522	-0.60998	0.715317	0.000251983	0.168599	0.881264		0.0123063	+	0.448346
4680000	5316700	5366800	3448900	3466800	4922000	4691200	6161600	4133000	33698000	13389000	16270000	19365000	33687000	6185300	36896000	21621000	20970000	9.41e-21	1	8	27.6	39.105	Q9DB16	Calcium-binding protein 39-like	Cab39l	>sp|Q9DB16|CB39L_MOUSE Calcium-binding protein 39-like OS=Mus musculus GN=Cab39l PE=1 SV=3	5103	0.394039	-1.98173	-0.683107	0.426076	0.000909022	0.176476	0.716729		0.0261647	+	0.460807
4829700	12388000	9399800	5490300	5277400	4123400	6311100	8563100	6925000	12434000	22891000	23293000	17826000	23049000	13463000	24891000	22805000	25244000	1.14e-65	1	8	34	37.548	Q8R4N0	Citrate lyase subunit beta-like protein, mitochondrial	Clybl	>sp|Q8R4N0|CLYBL_MOUSE Citrate lyase subunit beta-like protein, mitochondrial OS=Mus musculus GN=Clybl PE=1 SV=2	4319	0.745428	-1.38132	-0.457378	0.0366119	0.000690895	0.179682	0.272396		0.0229073	+	0.464352
0	0	0	4643900	5176200	4668600	3784000	5270800	8077900	15218000	8697800	10924000	7280700	7169900	7466300	9664900	10092000	8607400	8.14e-173	1	6	36.5	32.733	Q8VCI5	Peroxisomal biogenesis factor 19	Pex19	>sp|Q8VCI5|PEX19_MOUSE Peroxisomal biogenesis factor 19 OS=Mus musculus GN=Pex19 PE=1 SV=1	4348	NA	-1.05366	-0.369397	NA	0.0014108	0.181058	NA		0.0318664	+	0.466522
190870000	184500000	182810000	251250000	148030000	209230000	330470000	210230000	328650000	554470000	560540000	485810000	419810000	391170000	396670000	508220000	496050000	473000000	0	2	18	66	35.406	Q91V61;Q3U4F0	Sideroflexin-3	Sfxn3	>sp|Q91V61|SFXN3_MOUSE Sideroflexin-3 OS=Mus musculus GN=Sfxn3 PE=1 SV=1;>tr|Q3U4F0|Q3U4F0_MOUSE Sideroflexin-3 OS=Mus musculus GN=Sfxn3 PE=1 SV=1	4423	-0.0879486	-0.9093	-0.290104	0.679662	0.000560341	0.185044	0.86372		0.0208771	+	0.471455
5666700	5065400	4699800	8537500	6271100	5574600	15740000	19452000	14344000	7091100	6242800	6351000	7210500	6882600	6396800	4852900	6298300	0	1.18e-26	2	8	49.3	25.068	Q9CZE3;Q0PD23	Ras-related protein Rab-32	Rab32	>sp|Q9CZE3|RAB32_MOUSE Ras-related protein Rab-32 OS=Mus musculus GN=Rab32 PE=1 SV=3;>tr|Q0PD23|Q0PD23_MOUSE RAB32, member RAS oncogene family OS=Mus musculus GN=Rab32 PE=1 SV=1	2833	-0.381872	1.32028	0.30323	0.0723034	9.51347e-06	0.189153	0.349742		0.00173878	+	0.477707
32491000	55332000	45231000	54782000	56215000	59641000	35855000	48420000	51049000	139090000	90654000	88688000	8742900	7608000	12621000	7740600	6713900	0	4.75e-27	1	6	23.9	22.137	Q9D1M7	Peptidyl-prolyl cis-trans isomerase FKBP11	Fkbp11	>sp|Q9D1M7|FKB11_MOUSE Peptidyl-prolyl cis-trans isomerase FKBP11 OS=Mus musculus GN=Fkbp11 PE=1 SV=1	4972	-0.392005	-1.21919	0.387195	0.149057	0.000306774	0.198792	0.469513		0.0143984	+	0.489563
4100200	7607100	9632000	9886100	12212000	7139200	49918000	40641000	75094000	19466000	24207000	27038000	57015000	45391000	50291000	33432000	36763000	45669000	0	1	11	62.8	19.854	Q9CQ19	Myosin regulatory light polypeptide 9	Myl9	>sp|Q9CQ19|MYL9_MOUSE Myosin regulatory light polypeptide 9 OS=Mus musculus GN=Myl9 PE=1 SV=3	4718	-0.506366	1.19263	0.404155	0.122108	0.00153338	0.210668	0.436449		0.0335804	+	0.508135
2047400	0	0	0	0	0	14996000	8058900	11132000	28901000	52097000	58225000	8203300	6246800	23678000	8580900	9611000	3395500	1.62e-25	1	7	59.8	12.794	Q8JZX1		Scgb2b26	>tr|Q8JZX1|Q8JZX1_MOUSE ABPBG26 OS=Mus musculus GN=Scgb2b26 PE=1 SV=1	4154	NA	-2.00973	0.705566	NA	0.00316978	0.214648	NA		0.0491655	+	0.511523
61205000	53497000	71484000	50908000	61783000	57210000	55341000	68343000	64824000	45227000	36109000	25496000	93974000	83602000	78727000	112360000	87756000	110180000	2e-268	3	35	43.6	102.53	O08528;E9Q5B5;E9Q9M6	Hexokinase-2	Hk2	>sp|O08528|HXK2_MOUSE Hexokinase-2 OS=Mus musculus GN=Hk2 PE=1 SV=1;>tr|E9Q5B5|E9Q5B5_MOUSE Hexokinase OS=Mus musculus GN=Hk2 PE=1 SV=1	1558	0.126575	0.852113	-0.268851	0.55623	0.00103244	0.220462	0.801245		0.0273354	+	0.520369
1920900000	1982800000	2096600000	1941800000	1913800000	1684900000	4169700000	3852000000	3593000000	5330500000	5433700000	6031600000	2605900000	2550000000	2431800000	2596700000	2793200000	3326600000	2.98e-232	2	14	38.8	43.054	Q543D2;P50608	Fibromodulin	Fmod	>tr|Q543D2|Q543D2_MOUSE Fibromodulin OS=Mus musculus GN=Fmod PE=1 SV=1;>sp|P50608|FMOD_MOUSE Fibromodulin OS=Mus musculus GN=Fmod PE=2 SV=1	2338	0.119635	-0.532785	-0.192932	0.440598	0.00302276	0.220787	0.724986		0.0485523	+	0.520427
11118000	8266000	8121600	14346000	22780000	14762000	36140000	27802000	33065000	6445500	7036800	8992400	13346000	23730000	14865000	11402000	16716000	12356000	1e-43	3	9	47.3	23.025	Q6PHN9;Q3U0T9;S4R1W7	Ras-related protein Rab-35	Rab35	>sp|Q6PHN9|RAB35_MOUSE Ras-related protein Rab-35 OS=Mus musculus GN=Rab35 PE=1 SV=1;>tr|Q3U0T9|Q3U0T9_MOUSE RAB35, member RAS oncogene family OS=Mus musculus GN=Rab35 PE=1 SV=1	2984	-0.89833	2.11593	0.330801	0.00351886	6.72093e-07	0.22272	0.124552		0.000485789	+	0.522848
24413000	4080200	12037000	10267000	4793300	15271000	15085000	41230000	14732000	0	0	1505500	60987000	57896000	82609000	21751000	77104000	30653000	0	2	204	70.6	288.69	J3QQ16;A0A087WS16		Col6a3	>tr|J3QQ16|J3QQ16_MOUSE Protein Col6a3 OS=Mus musculus GN=Col6a3 PE=1 SV=1;>tr|A0A087WS16|A0A087WS16_MOUSE Protein Col6a3 OS=Mus musculus GN=Col6a3 PE=1 SV=1	79	0.220453	3.79602	0.833072	0.743721	0.00131788	0.229009	0.893216		0.0307279	+	0.530968
45966000	73949000	88052000	92163000	71878000	74187000	18284000	21330000	30438000	39079000	45803000	63365000	13164000	21601000	16094000	13536000	12353000	13636000	1.23e-129	3	15	31.4	59.696	Q99JF8;A2BI12;F6RB63	PC4 and SFRS1-interacting protein	Psip1	>sp|Q99JF8|PSIP1_MOUSE PC4 and SFRS1-interacting protein OS=Mus musculus GN=Psip1 PE=1 SV=1;>tr|A2BI12|A2BI12_MOUSE PC4 and SFRS1-interacting protein OS=Mus musculus GN=Psip1 PE=1 SV=1;>tr|F6RB63|F6RB63_MOUSE PC4 and SFRS1-interacting protein (Fragment) OS	4590	-0.238609	-1.08674	0.337241	0.399627	0.00127561	0.239318	0.703392		0.0302055	+	0.541968
10153000	8726300	8955100	0	11261000	12699000	8328700	5854800	5794600	12455000	15527000	9916200	4077500	8245300	6950000	5669600	4475500	4788000	3.43e-23	2	5	17.8	47.922	Q922H2;Q4FJR4	[Pyruvate dehydrogenase [lipoamide]] kinase isozyme 3, mitochondrial	Pdk3	>sp|Q922H2|PDK3_MOUSE [Pyruvate dehydrogenase (acetyl-transferring)] kinase isozyme 3, mitochondrial OS=Mus musculus GN=Pdk3 PE=1 SV=1;>tr|Q4FJR4|Q4FJR4_MOUSE Pdk3 protein OS=Mus musculus GN=Pdk3 PE=1 SV=1	3173	-0.369645	-0.921807	0.314517	0.222554	0.00312249	0.244724	0.553166		0.0490093	+	0.5464
0	0	0	0	2569100	2853100	7683500	5495600	6825800	3705300	3537200	3030800	4265100	0	0	0	0	3101500	2.48e-16	2	4	8.8	74.318	Q8R5A3;B1AYC9	Amyloid beta A4 precursor protein-binding family B member 1-interacting protein	Apbb1ip	>sp|Q8R5A3|AB1IP_MOUSE Amyloid beta A4 precursor protein-binding family B member 1-interacting protein OS=Mus musculus GN=Apbb1ip PE=1 SV=2;>tr|B1AYC9|B1AYC9_MOUSE Amyloid beta (A4) protein-binding, family B, member 1 interacting protein OS=Mus musculus GN	640	NA	0.953047	0.459613	NA	0.00194859	0.245319	NA		0.0385674	+	0.547007
10701000	18354000	9700300	19285000	18125000	20387000	9567800	22402000	9863900	32013000	26714000	32633000	7243800	12951000	8055500	15316000	14775000	8117800	2.51e-22	1	7	28.4	34.371	Q9WTX2	Interferon-inducible double stranded RNA-dependent protein kinase activator A	Prkra	>sp|Q9WTX2|PRKRA_MOUSE Interferon-inducible double-stranded RNA-dependent protein kinase activator A OS=Mus musculus GN=Prkra PE=1 SV=1	5427	-0.633247	-1.23993	-0.425638	0.0933997	0.00315544	0.247249	0.393971		0.0491542	+	0.548827
24261000	24380000	28099000	19558000	21094000	20545000	15126000	14963000	15577000	26471000	25874000	32833000	20031000	26352000	20535000	26223000	26548000	23307000	2.77e-88	1	18	25.4	75.199	Q9D2R0	Acetoacetyl-CoA synthetase	Aacs	>sp|Q9D2R0|AACS_MOUSE Acetoacetyl-CoA synthetase OS=Mus musculus GN=Aacs PE=1 SV=1	4991	0.324896	-0.890528	-0.193242	0.0629615	5.94974e-05	0.250922	0.332188		0.00565851	+	0.553434
108450000	127890000	105870000	138610000	150480000	148890000	108120000	134760000	141540000	190440000	212390000	176660000	93074000	112840000	111330000	85714000	100880000	91133000	0	2	21	55.5	44.116	Q99KJ8;Q3TPZ5	Dynactin subunit 2	Dctn2	>sp|Q99KJ8|DCTN2_MOUSE Dynactin subunit 2 OS=Mus musculus GN=Dctn2 PE=1 SV=3;>tr|Q3TPZ5|Q3TPZ5_MOUSE Dynactin 2 OS=Mus musculus GN=Dctn2 PE=1 SV=1	2947	-0.361373	-0.594644	0.18883	0.0449332	0.00261407	0.271029	0.29209		0.0458392	+	0.578273
48954000	142920000	162740000	235580000	177120000	148940000	34118000	1960100000	1455100000	39349000	21393000	45415000	701160000	359320000	670100000	999640000	2223000000	950700000	0	2	119	55.9	208.22	A0A0B4J1F9;REV__Q9WU62			>tr|A0A0B4J1F9|A0A0B4J1F9_MOUSE Protein Tchh OS=Mus musculus GN=Tchh PE=4 SV=1	139	-0.815369	3.77316	-1.21543	0.457044	0.00299252	0.272931	0.734691		0.048281	+	0.581616
6683500	8991900	7450800	10379000	10248000	5882300	7244200	9071600	7954100	16181000	13192000	17915000	8509100	9065000	6780800	10523000	10462000	8145000	6.82e-16	2	7	21.3	41.565	Q791T5;D3YXC2	Mitochondrial carrier homolog 1	Mtch1	>sp|Q791T5|MTCH1_MOUSE Mitochondrial carrier homolog 1 OS=Mus musculus GN=Mtch1 PE=1 SV=1;>tr|D3YXC2|D3YXC2_MOUSE Mitochondrial carrier homolog 1 (Fragment) OS=Mus musculus GN=Mtch1 PE=1 SV=1	3698	-0.159588	-0.957465	-0.259927	0.505061	0.000941585	0.283476	0.770722		0.0262188	+	0.591714
109800000	102690000	96023000	114540000	123010000	148910000	79883000	129570000	109330000	272550000	201610000	178190000	139660000	188510000	185410000	164650000	158870000	111220000	2.17e-209	1	15	59.2	32.237	Q8CDN6	Thioredoxin-like protein 1	Txnl1	>sp|Q8CDN6|TXNL1_MOUSE Thioredoxin-like protein 1 OS=Mus musculus GN=Txnl1 PE=1 SV=3	4079	-0.318117	-1.03868	0.249762	0.192591	0.000458172	0.301065	0.515846		0.0183981	+	0.608274
557920000	576860000	635720000	637550000	625640000	530980000	733270000	546800000	611080000	919760000	1023200000	1035000000	322060000	439760000	342850000	501040000	345610000	421310000	0	5	36	63.7	73.884	E9PWE8;Q3TT92;Q62188;D3YUS0;D3Z567	Dihydropyrimidinase-related protein 3	Dpysl3	>tr|E9PWE8|E9PWE8_MOUSE Dihydropyrimidinase-related protein 3 OS=Mus musculus GN=Dpysl3 PE=1 SV=1;>tr|Q3TT92|Q3TT92_MOUSE Dihydropyrimidinase-related protein 3 OS=Mus musculus GN=Dpysl3 PE=1 SV=1;>sp|Q62188|DPYL3_MOUSE Dihydropyrimidinase-related protein 3	1048	-0.0168559	-0.664705	-0.195543	0.929458	0.00288668	0.312799	0.977179		0.0469931	+	0.618635
59480000	71804000	79444000	66158000	65129000	57846000	14643000	38396000	21066000	11276000	8780500	10987000	11133000	17926000	8857000	20036000	13914000	12563000	7.13e-145	5	19	30.4	93.491	A0A0A6YY47;P13595;A0A0A6YY91;E9Q589;A0A0A6YWU2	Neural cell adhesion molecule 1	Ncam1	>tr|A0A0A6YY47|A0A0A6YY47_MOUSE Neural cell adhesion molecule 1 OS=Mus musculus GN=Ncam1 PE=1 SV=1;>sp|P13595|NCAM1_MOUSE Neural cell adhesion molecule 1 OS=Mus musculus GN=Ncam1 PE=1 SV=3;>tr|A0A0A6YY91|A0A0A6YY91_MOUSE Neural cell adhesion molecule 1 (Fr	131	0.148485	1.14604	-0.331033	0.650401	0.0027759	0.318852	0.849041		0.046672	+	0.623165
0	13362000	2841100	17871000	0	3411100	14539000	10045000	11006000	74456000	80664000	112220000	186790000	259500000	66639000	193350000	226710000	299190000	4.54e-82	1	16	73.1	33.355	Q08091	Calponin-1	Cnn1	>sp|Q08091|CNN1_MOUSE Calponin-1 OS=Mus musculus GN=Cnn1 PE=1 SV=1	2816	-0.340757	-2.90723	-0.672098	0.6772	0.00064529	0.322352	0.863408		0.0226415	+	0.626653
6249300	24588000	18395000	27700000	35207000	27606000	8463000	6042400	14484000	33211000	27616000	23103000	3666500	5905200	4401000	3775200	8834000	7449100	1.96e-58	3	11	31.4	49.583	Q9R099;D3YZH8;F8WI46	Transducin beta-like protein 2	Tbl2	>sp|Q9R099|TBL2_MOUSE Transducin beta-like protein 2 OS=Mus musculus GN=Tbl2 PE=1 SV=2	5393	-1.08333	-1.61175	-0.460822	0.0302999	0.00284758	0.325263	0.251379		0.0469915	+	0.628226
292870000	354580000	301320000	470080000	428470000	713750000	304290000	563820000	324670000	1056800000	904320000	690990000	382120000	480580000	587690000	462680000	743910000	567250000	9.57e-202	3	27	55.9	34.4	Q58EU6;P47962;D3YYV8	60S ribosomal protein L5	Rpl5	>tr|Q58EU6|Q58EU6_MOUSE 60S ribosomal protein L5 OS=Mus musculus GN=Rpl5 PE=1 SV=1;>sp|P47962|RL5_MOUSE 60S ribosomal protein L5 OS=Mus musculus GN=Rpl5 PE=1 SV=3;>tr|D3YYV8|D3YYV8_MOUSE 60S ribosomal protein L5 (Fragment) OS=Mus musculus GN=Rpl5 PE=1 SV=1	2293	-0.732571	-1.19026	-0.284746	0.0208152	0.000774547	0.331645	0.219488		0.0241889	+	0.635899
32063000	27752000	27074000	29299000	36710000	35792000	86821000	82180000	67236000	47834000	40941000	11389000	71402000	112090000	101750000	83372000	152090000	152000000	2.51e-27	1	3	18.1	28.057	P03953	Complement factor D	Cfd	>sp|P03953|CFAD_MOUSE Complement factor D OS=Mus musculus GN=Cfd PE=1 SV=1	1857	-0.223563	1.47572	-0.413399	0.59568	0.00272278	0.331965	0.817638		0.046672	+	0.635899
11682000	5227700	10986000	7491800	6459600	12560000	13033000	7920600	5111000	28270000	23168000	25140000	20712000	25129000	20648000	16009000	17923000	18285000	3.35e-56	2	5	25.7	29.736	Q8BH40;O70439	Syntaxin-7	Stx7	>tr|Q8BH40|Q8BH40_MOUSE Syntaxin 7 OS=Mus musculus GN=Stx7 PE=1 SV=1;>sp|O70439|STX7_MOUSE Syntaxin-7 OS=Mus musculus GN=Stx7 PE=1 SV=3	1724	0.0473118	-1.65625	0.343362	0.893638	0.000248895	0.339285	0.960989		0.0123063	+	0.643119
0	0	0	0	0	0	6373900	7736100	7595400	19208000	18248000	11110000	0	5106000	0	5056700	7722900	7693100	1.16e-19	2	7	11.3	75.455	Q5F2E4;P55249	Arachidonate 12-lipoxygenase, epidermal-type	Alox12e	>tr|Q5F2E4|Q5F2E4_MOUSE Arachidonate 12-lipoxygenase, epidermal-type OS=Mus musculus GN=Alox12e PE=2 SV=1;>sp|P55249|LX12E_MOUSE Arachidonate 12-lipoxygenase, epidermal-type OS=Mus musculus GN=Alox12e PE=2 SV=1	2399	NA	-1.12416	-0.391441	NA	0.00274695	0.342358	NA		0.046672	+	0.64647
39565000	47688000	53447000	52407000	68527000	50939000	35265000	29354000	33402000	76607000	56875000	63249000	15931000	11029000	15900000	25225000	13348000	13762000	1.73e-55	1	10	26.6	57.685	G5E897		Kdelc2	>tr|G5E897|G5E897_MOUSE KDEL (Lys-Asp-Glu-Leu) containing 2, isoform CRA_b OS=Mus musculus GN=Kdelc2 PE=1 SV=1	1470	-0.285669	-0.996788	-0.244654	0.273248	0.0012252	0.345507	0.598789		0.0297695	+	0.64923
778250000	191630000	476620000	549360000	125620000	816270000	115720000	289180000	234740000	10599000	19507000	85708000	265200000	154930000	206110000	250780000	569500000	271690000	0	1	24	74.9	27.305	A0A0A6YW46			>tr|A0A0A6YW46|A0A0A6YW46_MOUSE Filaggrin OS=Mus musculus GN=Flg PE=1 SV=1	113	0.112022	2.93227	-0.733784	0.886217	0.00169335	0.355467	0.959472		0.0357853	+	0.657997
276410000	300460000	285860000	233480000	247610000	224370000	173850000	153430000	166750000	268520000	262550000	206190000	159220000	191620000	172700000	192890000	194280000	189320000	0	1	26	70.6	47.408	P54775	26S protease regulatory subunit 6B	Psmc4	>sp|P54775|PRS6B_MOUSE 26S protease regulatory subunit 6B OS=Mus musculus GN=Psmc4 PE=1 SV=2	2390	0.290492	-0.570949	-0.140713	0.0774727	0.00201886	0.373196	0.362844		0.0392267	+	0.677533
8525200	7102100	7179700	5914400	9253200	0	21745000	47379000	34207000	4280800	3443700	0	6595100	5695000	0	5051700	4776100	0	0	5	27	41	99.855	Q9EQR4;Q91Z28;A0A0G2JFW5;A0A0G2JGF3;E9PUL3		Clca2	>tr|Q9EQR4|Q9EQR4_MOUSE Chloride channel calcium activated 2 OS=Mus musculus GN=Clca3a2 PE=1 SV=1	5211	0.0342089	3.0932	0.319244	0.915915	8.76114e-07	0.377065	0.97135		0.000527713	+	0.681613
29575000	21769000	22139000	39176000	30413000	32895000	14887000	22656000	14761000	29393000	33994000	31533000	19680000	22484000	22417000	23756000	22533000	26673000	0	3	17	53.9	36.983	P63087;A0A0G2JGC1;A0A0G2JFF1	Serine/threonine-protein phosphatase PP1-gamma catalytic subunit	Ppp1cc	>sp|P63087|PP1G_MOUSE Serine/threonine-protein phosphatase PP1-gamma catalytic subunit OS=Mus musculus GN=Ppp1cc PE=1 SV=1;>tr|A0A0G2JGC1|A0A0G2JGC1_MOUSE Serine/threonine-protein phosphatase OS=Mus musculus GN=Ppp1cc PE=1 SV=1;>tr|A0A0G2JFF1|A0A0G2JFF1_MO	2592	-0.486347	-0.884367	-0.175369	0.0267343	0.000449606	0.390065	0.237193		0.0183981	+	0.69314
0	4803800	4401600	5318500	5200800	0	4304000	4842800	4589300	16399000	11487000	6389300	3948000	3174500	3142300	3129300	4398000	4859900	1.1e-14	2	6	10.8	63.085	Q9Z1Q2;Q80YU0	Abhydrolase domain-containing protein 16A	Abhd16a	>sp|Q9Z1Q2|ABHGA_MOUSE Protein ABHD16A OS=Mus musculus GN=Abhd16a PE=1 SV=3	5507	-0.193774	-1.21835	-0.254714	0.591512	0.000957631	0.391803	0.815284		0.0262188	+	0.694422
9458500	12619000	9957100	14233000	11764000	10921000	13967000	11492000	15226000	24229000	19453000	20869000	11421000	15257000	13863000	14597000	15212000	15287000	5.79e-19	1	7	20.7	38.615	G3X8U3		2210016F16Rik	>tr|G3X8U3|G3X8U3_MOUSE MCG6895 OS=Mus musculus GN=2210016F16Rik PE=1 SV=1	1427	-0.207367	-0.670284	-0.161974	0.279453	0.00246644	0.39461	0.603454		0.0441944	+	0.698191
90948000	76245000	78392000	98205000	110130000	67576000	147510000	146660000	230840000	386230000	311390000	271030000	28574000	23127000	34065000	28938000	42989000	28495000	1.62e-105	2	13	60.8	21.061	Q99LJ6;Q3TNK3	Glutathione peroxidase 7	Gpx7	>sp|Q99LJ6|GPX7_MOUSE Glutathione peroxidase 7 OS=Mus musculus GN=Gpx7 PE=1 SV=1;>tr|Q3TNK3|Q3TNK3_MOUSE Glutathione peroxidase OS=Mus musculus GN=Gpx7 PE=1 SV=1	2944	-0.142418	-0.898167	-0.217563	0.584618	0.00305047	0.4068	0.812102		0.0487587	+	0.707614
9111700	10924000	6598500	15103000	16014000	14131000	11041000	15609000	10646000	23037000	23600000	23615000	4983800	3876000	5602200	0	3948000	0	1.97e-24	1	8	20.6	52.149	Q8BKE6	Cytochrome P450 20A1	Cyp20a1	>sp|Q8BKE6|CP20A_MOUSE Cytochrome P450 20A1 OS=Mus musculus GN=Cyp20a1 PE=1 SV=1	3896	-0.792662	-0.938698	0.271481	0.00366339	0.00106431	0.408066	0.124615		0.0273555	+	0.708684
13651000	16992000	13181000	0	8670100	0	11759000	10752000	9391700	33618000	38698000	30217000	18190000	23847000	16493000	30757000	18749000	18560000	1.88e-32	1	9	33.3	34.995	Q91V76	Ester hydrolase C11orf54 homolog		>sp|Q91V76|CK054_MOUSE Ester hydrolase C11orf54 homolog OS=Mus musculus PE=1 SV=1	4425	0.745962	-1.67869	-0.194635	0.0409634	6.53621e-06	0.417872	0.284002		0.00160275	+	0.717505
0	3799900	2531100	4567500	11010000	0	19319000	11056000	11235000	189720000	39509000	76067000	113610000	132970000	164530000	102910000	211630000	286240000	6.98e-26	1	5	52.9	11.309	P09813	Apolipoprotein A-II	Apoa2	>sp|P09813|APOA2_MOUSE Apolipoprotein A-II OS=Mus musculus GN=Apoa2 PE=1 SV=2	1920	-1.19256	-2.63167	-0.439933	0.0922506	0.000279522	0.426502	0.392114		0.0134693	+	0.725398
13449000	32833000	21504000	20685000	27375000	0	15668000	16131000	18567000	40519000	37704000	35463000	13924000	7179000	11019000	12449000	15610000	9468200	4.67e-49	1	4	30.3	19.478	Q9JIG8	PRA1 family protein 2	Praf2	>sp|Q9JIG8|PRAF2_MOUSE PRA1 family protein 2 OS=Mus musculus GN=Praf2 PE=1 SV=1	5272	-0.171815	-1.17573	-0.246202	0.630426	0.00207829	0.443796	0.839906		0.0397405	+	0.738594
6282300	8250900	7527900	6902300	12232000	9874400	7810400	10513000	13325000	6341300	5245500	4828400	5129900	5494700	5907900	4458500	5073300	0	7.48e-16	3	8	47.7	26.678	P35288;Q9D4I9;M0QWL7	Ras-related protein Rab-23	Rab23	>sp|P35288|RAB23_MOUSE Ras-related protein Rab-23 OS=Mus musculus GN=Rab23 PE=1 SV=2;>tr|Q9D4I9|Q9D4I9_MOUSE RAB23, member RAS oncogene family, isoform CRA_a OS=Mus musculus GN=Rab23 PE=1 SV=1	2202	-0.363829	0.921221	0.210131	0.150087	0.00173386	0.4447	0.470708		0.0358068	+	0.738842
16063000	20820000	16190000	36372000	35213000	29210000	17279000	16655000	17418000	36289000	27615000	33363000	14068000	8623800	13421000	9056900	11959000	0	2.46e-89	3	10	25.9	55.074	Q58E49;O09106;D3YYI8	Histone deacetylase;Histone deacetylase 1	Hdac1;Gm10093	>tr|Q58E49|Q58E49_MOUSE Histone deacetylase OS=Mus musculus GN=Hdac1 PE=1 SV=1;>sp|O09106|HDAC1_MOUSE Histone deacetylase 1 OS=Mus musculus GN=Hdac1 PE=1 SV=1;>tr|D3YYI8|D3YYI8_MOUSE Histone deacetylase OS=Mus musculus GN=Gm10093 PE=3 SV=1	1596	-0.928615	-0.911593	0.174713	0.000721924	0.000841596	0.481052	0.0871553		0.0255591	+	0.759729
22671000	13703000	18450000	18018000	22425000	18064000	38176000	41860000	44319000	17038000	16515000	19938000	25578000	33078000	29890000	26106000	25515000	28500000	2.48e-52	2	7	33.8	24.106	Q0PD35;P35282	Ras-related protein Rab-21	Rab21	>tr|Q0PD35|Q0PD35_MOUSE RAB21, member RAS oncogene family OS=Mus musculus GN=Rab21 PE=1 SV=1;>sp|P35282|RAB21_MOUSE Ras-related protein Rab-21 OS=Mus musculus GN=Rab21 PE=1 SV=4	2200	-0.114364	1.22235	0.139204	0.563725	1.36204e-05	0.483418	0.802599		0.002051	+	0.761384
7377100	9268000	0	0	6063200	0	6883600	8732000	10536000	0	3707800	4674900	8224000	7427800	6931500	6895500	7489900	5967400	1.08e-24	1	6	34.4	20.116	Q9CZX9	ER membrane protein complex subunit 4	Emc4	>sp|Q9CZX9|EMC4_MOUSE ER membrane protein complex subunit 4 OS=Mus musculus GN=Emc4 PE=1 SV=1	4914	0.447577	1.04285	0.152746	0.187133	0.00105136	0.486588	0.509731		0.0273354	+	0.7636
8502500	11598000	8544300	27476000	11854000	3141700	8250200	4132800	7248800	35552000	20925000	27220000	16453000	14815000	28636000	17680000	28143000	32511000	6.29e-25	2	8	60	9.1275	Q542U7;P62313	U6 snRNA-associated Sm-like protein LSm6	Lsm6	>tr|Q542U7|Q542U7_MOUSE LSM6 homolog, U6 small nuclear RNA associated (S. cerevisiae) OS=Mus musculus GN=Lsm6 PE=1 SV=1;>sp|P62313|LSM6_MOUSE U6 snRNA-associated Sm-like protein LSm6 OS=Mus musculus GN=Lsm6 PE=1 SV=1	2533	-0.0956308	-2.11849	-0.40356	0.8683	0.00196694	0.487469	0.953884		0.0386333	+	0.764635
7619600	13088000	14237000	13911000	0	0	26613000	21157000	27965000	15070000	10186000	12991000	10950000	10272000	9922000	7425700	9819000	10611000	6.36e-49	3	9	23.3	54.084	Q8R180;Q4FK57;Q8R2E9	ERO1-like protein alpha	Ero1l	>sp|Q8R180|ERO1A_MOUSE ERO1-like protein alpha OS=Mus musculus GN=Ero1a PE=1 SV=2;>tr|Q4FK57|Q4FK57_MOUSE ERO1-like protein alpha OS=Mus musculus GN=Ero1l PE=1 SV=1	3180	-0.307337	0.993096	0.18018	0.40561	0.0017135	0.488669	0.706766		0.0357953	+	0.765161
7998300	10207000	6671700	3627500	4595100	7213100	7783100	9440500	21853000	4915000	6004000	2967400	5501500	5137300	6217200	4906300	5607800	3706400	3.48e-32	3	9	18.4	56.475	Q9QYI3;F7BTP8;A2A5E1	DnaJ homolog subfamily C member 7	Dnajc7	>sp|Q9QYI3|DNJC7_MOUSE DnaJ homolog subfamily C member 7 OS=Mus musculus GN=Dnajc7 PE=1 SV=2;>tr|F7BTP8|F7BTP8_MOUSE DnaJ homolog subfamily C member 7 (Fragment) OS=Mus musculus GN=Dnajc7 PE=1 SV=1	5366	0.726185	1.39992	0.26167	0.0683108	0.00178095	0.490067	0.344561		0.0363635	+	0.765955
6191800	5939000	8242000	6965700	6670100	8694100	6582600	5874000	6647700	8819700	10365000	10797000	6827000	6044200	5562800	6394800	6427100	7238100	2.21e-15	2	3	7.9	63.928	Q5EG47;Q8BRK8	5-AMP-activated protein kinase catalytic subunit alpha-1	Prkaa1	>sp|Q5EG47|AAPK1_MOUSE 5-AMP-activated protein kinase catalytic subunit alpha-1 OS=Mus musculus GN=Prkaa1 PE=1 SV=2	3295	-0.138147	-0.648782	-0.124688	0.449319	0.00235967	0.493933	0.729487		0.0428536	+	0.768971
14687000	15931000	15491000	18135000	30047000	17649000	20580000	16860000	8081100	43363000	45747000	37694000	26527000	40213000	17438000	37988000	22510000	36284000	3.09e-34	3	8	27.7	32.133	Q544D4;P82347;A2ACH6	Delta-sarcoglycan	Sgcd	>tr|Q544D4|Q544D4_MOUSE Delta-sarcoglycan OS=Mus musculus GN=Sgcd PE=1 SV=1;>sp|P82347|SGCD_MOUSE Delta-sarcoglycan OS=Mus musculus GN=Sgcd PE=1 SV=1;>tr|A2ACH6|A2ACH6_MOUSE Delta-sarcoglycan OS=Mus musculus GN=Sgcd PE=1 SV=1	2678	-0.466472	-1.57739	-0.247873	0.210724	0.000489615	0.497862	0.535728		0.0188242	+	0.77023
2134200000	2258700000	2294000000	2385800000	2325200000	1971200000	2741700000	2450600000	2275900000	4216500000	4270600000	4563300000	9772900000	10764000000	10335000000	8426700000	8802400000	11559000000	0	1	19	52.7	38.265	P51885	Lumican	Lum	>sp|P51885|LUM_MOUSE Lumican OS=Mus musculus GN=Lum PE=1 SV=2	2357	0.0023292	-0.808174	0.112267	0.988747	0.000163243	0.499977	0.996101		0.00983265	+	0.771368
79654000	41598000	22017000	52978000	83314000	0	101550000	73198000	95514000	25710000	29330000	25411000	99421000	106010000	143680000	101470000	129620000	66645000	1.2e-84	2	10	95.8	13.559	Q9CRB3;A0A0A0MQC3	5-hydroxyisourate hydrolase	Urah	>sp|Q9CRB3|HIUH_MOUSE 5-hydroxyisourate hydrolase OS=Mus musculus GN=Urah PE=1 SV=1;>tr|A0A0A0MQC3|A0A0A0MQC3_MOUSE 5-hydroxyisourate hydrolase OS=Mus musculus GN=Urah PE=1 SV=1	4818	-0.669266	1.74011	0.264997	0.140025	0.00044993	0.499998	0.463048		0.0183981	+	0.771368
19160000	28497000	14346000	23646000	29229000	32871000	23230000	18763000	25713000	6261100	4455300	7507300	6272400	5253600	5640200	4025900	5052600	6326700	1.31e-60	1	12	42.6	31.474	P70677	Caspase-3;Caspase-3 subunit p17;Caspase-3 subunit p12	Casp3	>sp|P70677|CASP3_MOUSE Caspase-3 OS=Mus musculus GN=Casp3 PE=1 SV=1	2665	-0.511586	1.91406	0.17676	0.0755574	3.27882e-06	0.519605	0.357347		0.00107724	+	0.784806
51612000	85392000	63181000	98189000	99179000	63579000	75852000	67273000	75386000	173150000	177640000	156770000	37503000	36575000	30052000	39043000	25803000	30094000	4.44e-144	2	22	44.8	70.527	Q8BH04;A0A0R4J0G0	Phosphoenolpyruvate carboxykinase [GTP], mitochondrial	Pck2	>sp|Q8BH04|PCKGM_MOUSE Phosphoenolpyruvate carboxykinase [GTP], mitochondrial OS=Mus musculus GN=Pck2 PE=1 SV=1;>tr|A0A0R4J0G0|A0A0R4J0G0_MOUSE Phosphoenolpyruvate carboxykinase [GTP], mitochondrial OS=Mus musculus GN=Pck2 PE=1 SV=1	263	-0.384519	-1.21664	0.149296	0.11292	8.31351e-05	0.523268	0.423541		0.00639256	+	0.786531
8294500	9852600	9337300	17238000	15004000	16641000	7699700	4913000	5142800	11318000	9813500	10328000	6902600	7082700	7142300	7427900	6838000	8770100	1.64e-52	5	11	15.9	124.46	G3X9Y5;E9Q735;E9Q442;D6RGN7;D3YXR7		Ube4a	>tr|G3X9Y5|G3X9Y5_MOUSE Ubiquitin conjugation factor E4 A OS=Mus musculus GN=Ube4a PE=1 SV=1;>sp|E9Q735|UBE4A_MOUSE Ubiquitin conjugation factor E4 A OS=Mus musculus GN=Ube4a PE=1 SV=1;>tr|E9Q442|E9Q442_MOUSE Ubiquitin conjugation factor E4 A OS=Mus muscul	1453	-0.829558	-0.85121	-0.117098	0.000405054	0.000320283	0.533476	0.0750843		0.0148398	+	0.789426
0	0	0	0	0	0	7777600	10960000	4580700	69031000	81449000	42833000	46946000	26541000	17944000	8385500	13721000	76029000	7.58e-06	3	1	15.1	10.104	E9PWZ2;D2XZ31;A0A087WQJ0		Scgb1b11;Gm5326	>tr|E9PWZ2|E9PWZ2_MOUSE ABPA20 OS=Mus musculus GN=Scgb1b20 PE=4 SV=1;>tr|D2XZ31|D2XZ31_MOUSE ABPA7 (Fragment) OS=Mus musculus GN=Abpa29_a7 PE=2 SV=1;>tr|A0A087WQJ0|A0A087WQJ0_MOUSE ABPA11_a18 OS=Mus musculus GN=Scgb1b11 PE=4 SV=1	66	NA	-3.0869	0.449799	NA	0.00104446	0.534557	NA		0.0273354	+	0.789868
5850000	8608100	8002200	14002000	12561000	8278400	5720000	6948800	6514700	11996000	12379000	12572000	4957600	4791500	5579100	3693600	4879900	5519600	5.44e-20	1	5	17.4	54.174	Q91VJ4	Serine/threonine-protein kinase 38	Stk38	>sp|Q91VJ4|STK38_MOUSE Serine/threonine-protein kinase 38 OS=Mus musculus GN=Stk38 PE=1 SV=1	4442	-0.619177	-0.952035	0.137903	0.0135091	0.000624879	0.542765	0.189968		0.0221403	+	0.794583
23802000	15652000	13434000	17709000	16716000	23510000	24457000	13203000	14832000	38960000	37724000	37019000	40126000	28801000	16806000	27011000	23999000	19951000	1.78e-61	4	6	34.3	38.028	Q8K021;Q3TD71;Q3TSA8;D3YTP4	Secretory carrier-associated membrane protein 1	Scamp1	>sp|Q8K021|SCAM1_MOUSE Secretory carrier-associated membrane protein 1 OS=Mus musculus GN=Scamp1 PE=1 SV=1;>tr|Q3TD71|Q3TD71_MOUSE Secretory carrier membrane protein 1 OS=Mus musculus GN=Scamp1 PE=1 SV=1;>tr|Q3TSA8|Q3TSA8_MOUSE Secretory carrier-associated	2900	-0.157433	-1.16888	0.194046	0.62272	0.00199612	0.54509	0.835195		0.0389945	+	0.796043
704220000	618890000	753350000	532070000	583900000	847710000	285100000	573010000	362880000	1046500000	996350000	894990000	498780000	1024100000	550490000	584790000	594990000	1226000000	2.97e-232	2	11	71.4	15.776	Q5M9K1;P07309	Transthyretin	Ttr	>tr|Q5M9K1|Q5M9K1_MOUSE Transthyretin OS=Mus musculus GN=Ttr PE=1 SV=1;>sp|P07309|TTHY_MOUSE Transthyretin OS=Mus musculus GN=Ttr PE=1 SV=1	1887	0.105569	-1.32696	-0.204315	0.759138	0.00133747	0.554632	0.903882		0.0308185	+	0.8041
19178000	27023000	23279000	17461000	16424000	13268000	24797000	39935000	35155000	16564000	15038000	14846000	14440000	17395000	14970000	12973000	12095000	18288000	9.91e-25	2	7	20.3	61.359	Q9QZF2;Q3U379	Glypican-1;Secreted glypican-1	Gpc1	>sp|Q9QZF2|GPC1_MOUSE Glypican-1 OS=Mus musculus GN=Gpc1 PE=1 SV=1;>tr|Q3U379|Q3U379_MOUSE Glypican 1, isoform CRA_c OS=Mus musculus GN=Gpc1 PE=1 SV=1	3000	0.553973	1.08019	0.128252	0.0231704	0.00017946	0.567225	0.227066		0.00986836	+	0.812834
62158000	65131000	60448000	79086000	101560000	84755000	58958000	72994000	70389000	112960000	93107000	152030000	34321000	46670000	34524000	45381000	34505000	26909000	1.43e-82	2	18	24.6	110.76	G3X928;Q6NZC7	SEC23-interacting protein	Sec23ip	>tr|G3X928|G3X928_MOUSE SEC23-interacting protein OS=Mus musculus GN=Sec23ip PE=1 SV=1;>sp|Q6NZC7|S23IP_MOUSE SEC23-interacting protein OS=Mus musculus GN=Sec23ip PE=1 SV=2	1435	-0.494706	-0.799615	0.130444	0.0456385	0.0030626	0.574162	0.293319		0.0487587	+	0.817031
146780000	147410000	171780000	222200000	202920000	255100000	283880000	393820000	337310000	745470000	582050000	614170000	874330000	878890000	807340000	977330000	655660000	775950000	0	2	25	73.1	36.724	O35640;Q921D0	Annexin A8;Annexin	Anxa8	>sp|O35640|ANXA8_MOUSE Annexin A8 OS=Mus musculus GN=Anxa8 PE=1 SV=2;>tr|Q921D0|Q921D0_MOUSE Annexin OS=Mus musculus GN=Anxa8 PE=1 SV=1	1641	-0.542832	-0.939888	0.105985	0.0117988	0.0001692	0.584397	0.185938		0.00986273	+	0.825493
348070000	456360000	362530000	402540000	363670000	403640000	347250000	336370000	358780000	803060000	946570000	794630000	342020000	261060000	378360000	331370000	301830000	279330000	4.01e-179	1	16	49.2	34.877	Q922Q8	Leucine-rich repeat-containing protein 59	Lrrc59	>sp|Q922Q8|LRC59_MOUSE Leucine-rich repeat-containing protein 59 OS=Mus musculus GN=Lrrc59 PE=1 SV=1	4554	-0.013661	-1.28411	0.0915958	0.938995	2.4582e-06	0.609408	0.980232		0.000888393	+	0.84329
0	0	2583000	3374500	3356200	3442000	2843700	2503300	3911600	6801900	5478800	0	0	2686900	2264600	0	2776700	0	1.05e-07	1	2	10.6	23.578	Q8BR63	Protein FAM177A1	Fam177a1	>sp|Q8BR63|F177A_MOUSE Protein FAM177A1 OS=Mus musculus GN=Fam177a1 PE=1 SV=1	3934	-0.392536	-1.01011	-0.170772	0.240687	0.00267669	0.618927	0.571226		0.0465075	+	0.847661
930560000	996410000	813810000	959570000	1076300000	1213300000	744840000	1024800000	682880000	1346200000	1317100000	1425200000	911550000	865500000	1173800000	1000100000	1000800000	753490000	0	4	23	66.9	34.216	Q5M8R8;P14869;D3YVM5;S4R1N1	60S acidic ribosomal protein P0	Rplp0	>tr|Q5M8R8|Q5M8R8_MOUSE 60S acidic ribosomal protein P0 OS=Mus musculus GN=Rplp0 PE=1 SV=1;>sp|P14869|RLA0_MOUSE 60S acidic ribosomal protein P0 OS=Mus musculus GN=Rplp0 PE=1 SV=3;>tr|D3YVM5|D3YVM5_MOUSE 60S acidic ribosomal protein P0 (Fragment) OS=Mus mu	1998	-0.244324	-0.765225	0.0984438	0.233788	0.00145118	0.624451	0.565434		0.0325749	+	0.851169
26872000	32556000	27722000	33615000	49226000	47851000	20635000	27330000	27326000	56182000	55668000	67084000	29131000	40442000	14844000	21630000	31913000	34587000	4.96e-91	1	11	26.4	65.89	Q8BFW7	Lipoma-preferred partner homolog	Lpp	>sp|Q8BFW7|LPP_MOUSE Lipoma-preferred partner homolog OS=Mus musculus GN=Lpp PE=1 SV=1	3808	-0.56826	-1.25804	-0.151463	0.082405	0.000899891	0.627102	0.371656		0.0261647	+	0.851609
82667000	41968000	46042000	51656000	50279000	83425000	53029000	38956000	35801000	88064000	88934000	94254000	56763000	61507000	73038000	67619000	77954000	63057000	7.58e-146	1	8	35.8	31.195	Q9ER00	Syntaxin-12	Stx12	>sp|Q9ER00|STX12_MOUSE Syntaxin-12 OS=Mus musculus GN=Stx12 PE=1 SV=1	5213	-0.146953	-1.10639	-0.127921	0.584595	0.000754266	0.633741	0.812102		0.0241232	+	0.853528
441210000	347860000	311540000	308400000	319770000	295960000	252060000	262740000	195570000	394320000	367600000	390340000	248150000	262170000	218800000	196950000	255980000	236410000	0	1	30	72.4	49.906	Q7TMM9	Tubulin beta-2A chain	Tubb2a	>sp|Q7TMM9|TBB2A_MOUSE Tubulin beta-2A chain OS=Mus musculus GN=Tubb2a PE=1 SV=1	3711	0.238271	-0.707345	0.0859038	0.202565	0.00125741	0.637904	0.523814		0.0300946	+	0.854732
6600100	5298500	6928100	7616600	14218000	0	4823800	4368000	5042200	13103000	13628000	6358800	3315400	3425300	3863000	4192400	3390400	4061300	5.4e-13	2	3	17.8	20.619	Q9Z0S9;A0A0U1RPM3	Prenylated Rab acceptor protein 1	Rabac1	>sp|Q9Z0S9|PRAF1_MOUSE Prenylated Rab acceptor protein 1 OS=Mus musculus GN=Rabac1 PE=1 SV=1	5484	-0.738306	-1.1382	-0.132013	0.0363918	0.00133882	0.65098	0.272064		0.0308185	+	0.861147
11874000	15551000	14600000	22412000	13967000	22209000	25182000	30077000	15295000	56623000	48575000	40588000	32170000	39374000	50368000	38418000	58169000	37096000	1.65e-62	5	13	48.9	35.738	Q544R7;O70252;D3YX62;D3Z4A2;D3YXN4	Heme oxygenase 2	Hmox2	>tr|Q544R7|Q544R7_MOUSE Heme oxygenase (Decycling) 2 OS=Mus musculus GN=Hmox2 PE=1 SV=1;>sp|O70252|HMOX2_MOUSE Heme oxygenase 2 OS=Mus musculus GN=Hmox2 PE=1 SV=1;>tr|D3YX62|D3YX62_MOUSE Heme oxygenase 2 (Fragment) OS=Mus musculus GN=Hmox2 PE=1 SV=1	1713	-0.45367	-1.08884	-0.124955	0.133163	0.00169225	0.668155	0.452264		0.0357853	+	0.868321
920810000	910280000	951530000	998050000	754720000	866790000	107510000	226070000	126680000	282850000	311370000	304670000	101950000	77585000	99010000	123880000	79572000	98068000	0	1	26	74.7	35.13	Q9DCJ9	N-acetylneuraminate lyase	Npl	>sp|Q9DCJ9|NPL_MOUSE N-acetylneuraminate lyase OS=Mus musculus GN=Npl PE=1 SV=1	5167	0.0961603	-1.03811	-0.101769	0.702968	0.000770205	0.686626	0.875789		0.0241889	+	0.878224
136360000	57443000	51359000	66699000	49045000	102910000	35060000	31795000	11147000	6130300	7078400	4729000	9618100	6100700	5371800	4267200	7339600	6851300	5.3e-48	5	6	34	32.459	Q547B5;P10923;F8WIP8;D3Z4N2;D3Z513	Osteopontin	Spp1	>tr|Q547B5|Q547B5_MOUSE Osteopontin OS=Mus musculus GN=Spp1 PE=1 SV=1;>sp|P10923|OSTP_MOUSE Osteopontin OS=Mus musculus GN=Spp1 PE=1 SV=1;>tr|F8WIP8|F8WIP8_MOUSE Osteopontin OS=Mus musculus GN=Spp1 PE=1 SV=1	1384	0.0844376	1.97198	0.184921	0.856216	0.000617844	0.69212	0.949448		0.0221078	+	0.880439
22558000	61643000	60506000	70538000	45681000	61494000	13245000	22007000	16702000	65785000	38930000	55026000	14384000	8128600	8277500	11434000	9468200	12149000	0	5	24	63.4	46.402	P10630;Q8BTU6;E9Q561;D6RJ60;D6RJ11	Eukaryotic initiation factor 4A-II	Eif4a2	>sp|P10630|IF4A2_MOUSE Eukaryotic initiation factor 4A-II OS=Mus musculus GN=Eif4a2 PE=1 SV=2;>tr|Q8BTU6|Q8BTU6_MOUSE Eukaryotic initiation factor 4A-II OS=Mus musculus GN=Eif4a2 PE=1 SV=1;>tr|E9Q561|E9Q561_MOUSE Eukaryotic initiation factor 4A-II OS=Mus m	1933	-0.411405	-1.6198	-0.143596	0.277546	0.000474989	0.699675	0.602354		0.0184936	+	0.881768
7723700	14290000	6909100	8477900	10057000	11967000	6188000	6893700	6040500	24337000	24110000	12815000	6162100	9366400	7127600	8047200	4889100	8090700	4.81e-31	4	9	20.1	56.99	Q99LM2;D6RJ46;F2Z486;D6RII4	CDK5 regulatory subunit-associated protein 3	Cdk5rap3	>sp|Q99LM2|CK5P3_MOUSE CDK5 regulatory subunit-associated protein 3 OS=Mus musculus GN=Cdk5rap3 PE=1 SV=1	4648	-0.143073	-1.62083	0.123338	0.656527	0.000118752	0.701201	0.851358		0.00766372	+	0.88255
44409000	42484000	37400000	19390000	27743000	41031000	24962000	18082000	20799000	49106000	46890000	38875000	10394000	11447000	8433400	8500100	9995700	14368000	2.88e-124	2	13	39	60.18	Q8BMP6;A0A0R4J079	Golgi resident protein GCP60	Acbd3	>sp|Q8BMP6|GCP60_MOUSE Golgi resident protein GCP60 OS=Mus musculus GN=Acbd3 PE=1 SV=3;>tr|A0A0R4J079|A0A0R4J079_MOUSE Acyl-Coenzyme A binding domain containing 3, isoform CRA_b OS=Mus musculus GN=Acbd3 PE=1 SV=1	246	0.559831	-1.08353	-0.0970655	0.0496986	0.000881175	0.716584	0.303787		0.026103	+	0.890878
43911000	19511000	22921000	26486000	29899000	30640000	17927000	14972000	12227000	31834000	44711000	28537000	15450000	18388000	19559000	21436000	18493000	17336000	1.77e-23	5	7	14.4	107.79	Q91XL9;Q3V156;D3Z7I9;D3YZ66;Q8K2D2	Oxysterol-binding protein-related protein 1;Oxysterol-binding protein	Osbpl1a	>sp|Q91XL9|OSBL1_MOUSE Oxysterol-binding protein-related protein 1 OS=Mus musculus GN=Osbpl1a PE=1 SV=2;>tr|Q3V156|Q3V156_MOUSE Oxysterol-binding protein OS=Mus musculus GN=Osbpl1a PE=1 SV=1;>tr|D3Z7I9|D3Z7I9_MOUSE Oxysterol-binding protein (Fragment) OS=M	4492	-0.102209	-1.20949	-0.0976935	0.710569	0.000438595	0.722762	0.879657		0.0183981	+	0.895057
10202000	6817500	7919000	9039200	7173800	7293000	8237500	6023500	6749500	15192000	14487000	9494300	8982400	8489000	8095300	8435200	9763200	8665200	2.02e-22	1	4	15.6	36.365	Q9ERI6	Retinol dehydrogenase 14	Rdh14	>sp|Q9ERI6|RDH14_MOUSE Retinol dehydrogenase 14 OS=Mus musculus GN=Rdh14 PE=1 SV=1	5223	0.0732044	-0.881151	-0.0697431	0.736111	0.000876051	0.748112	0.890311		0.026103	+	0.902887
10070000	12336000	9784500	17434000	20356000	15760000	7743300	13402000	9368800	17053000	16368000	22427000	3692100	6410200	6162100	5388900	5829700	0	2.53e-21	1	7	26.2	38.224	Q8R059	UDP-glucose 4-epimerase	Gale	>sp|Q8R059|GALE_MOUSE UDP-glucose 4-epimerase OS=Mus musculus GN=Gale PE=1 SV=1	4245	-0.735332	-0.897334	-0.0906285	0.0111863	0.00310864	0.752473	0.185391		0.0490093	+	0.904874
220830000	202270000	202920000	222380000	205790000	199570000	89807000	83228000	79183000	196390000	180330000	127260000	78382000	88998000	86598000	106710000	70530000	70743000	7.49e-128	3	17	44.5	62.72	E9PV38;Q6PDB7;Q91WG0		Ces2g	>tr|E9PV38|E9PV38_MOUSE Carboxylic ester hydrolase OS=Mus musculus GN=Ces2g PE=1 SV=1	1029	-0.00444087	-0.973555	0.0600512	0.982373	0.000180219	0.765462	0.993542		0.00986836	+	0.91081
85450000	133850000	101270000	117950000	124940000	113110000	70970000	117550000	68966000	158140000	174310000	194320000	171900000	189110000	225230000	218510000	306480000	130080000	1.46e-160	10	15	55	37.331	Q3U9V4;P62880;E9QKR0;D3Z1M1;D3YZX3;D3Z1T4;E9PWM7;P29387;A0A0A6YVN9;V9GWY1	Guanine nucleotide-binding protein G(I)/G(S)/G(T) subunit beta-2	Gnb2	>tr|Q3U9V4|Q3U9V4_MOUSE Guanine nucleotide binding protein, beta 2, isoform CRA_a OS=Mus musculus GN=Gnb2 PE=1 SV=1;>sp|P62880|GBB2_MOUSE Guanine nucleotide-binding protein G(I)/G(S)/G(T) subunit beta-2 OS=Mus musculus GN=Gnb2 PE=1 SV=3;>tr|E9QKR0|E9QKR0_M	2569	-0.175484	-1.06857	-0.0840848	0.550336	0.00203377	0.773713	0.798305		0.039305	+	0.914052
717530000	684440000	724480000	873390000	939180000	720370000	1012800000	694880000	798180000	1839400000	1680400000	1613400000	1281500000	2019900000	811170000	1886300000	1056000000	1219800000	0	2	43	78.1	61.174	Q8BH64;D3Z7U7	EH domain-containing protein 2	Ehd2	>sp|Q8BH64|EHD2_MOUSE EH domain-containing protein 2 OS=Mus musculus GN=Ehd2 PE=1 SV=1	3850	-0.243711	-1.05044	-0.0736862	0.408818	0.00229183	0.80074	0.708437		0.0424111	+	0.926399
10674000	0	17084000	11331000	9703000	11328000	20424000	12571000	13774000	33321000	31612000	25937000	12847000	18482000	14846000	12746000	15821000	15435000	1.49e-10	5	3	14.5	24.293	H3BIX4;Z4YLB7;P97300;A0A0A0MQN8;H3BKA7	Neuroplastin	Nptn	>tr|H3BIX4|H3BIX4_MOUSE Neuroplastin (Fragment) OS=Mus musculus GN=Nptn PE=1 SV=1;>tr|Z4YLB7|Z4YLB7_MOUSE Neuroplastin OS=Mus musculus GN=Nptn PE=1 SV=1;>sp|P97300|NPTN_MOUSE Neuroplastin OS=Mus musculus GN=Nptn PE=1 SV=3	1491	0.332754	-0.980579	0.0605276	0.227599	0.000956846	0.801228	0.55822		0.0262188	+	0.926589
8289200	7292000	6907700	4992400	5656300	5119300	5334000	10247000	7302900	17345000	15303000	10911000	7289500	8042400	6282300	7346300	6366800	0	1.02e-28	6	8	34.3	34.975	Q91YP3;A0A0N4SVW1;A0A0N4SUV7;A0A0N4SUT8;A0A0N4SVH5;A0A0N4SV34	Putative deoxyribose-phosphate aldolase	Dera	>sp|Q91YP3|DEOC_MOUSE Deoxyribose-phosphate aldolase OS=Mus musculus GN=Dera PE=1 SV=1;>tr|A0A0N4SVW1|A0A0N4SVW1_MOUSE Deoxyribose-phosphate aldolase OS=Mus musculus GN=Dera PE=1 SV=1;>tr|A0A0N4SUV7|A0A0N4SUV7_MOUSE Deoxyribose-phosphate aldolase (Fragment	4508	0.510071	-0.953411	0.0677865	0.0488433	0.00122586	0.801439	0.302279		0.0297695	+	0.926589
278360000	182510000	176410000	286070000	325160000	348730000	214100000	240050000	148260000	398290000	338870000	376710000	253810000	209210000	293480000	258760000	253690000	210690000	2.56e-181	2	19	67.5	32.667	Q9D819;Q4FK49	Inorganic pyrophosphatase	Ppa1	>sp|Q9D819|IPYR_MOUSE Inorganic pyrophosphatase OS=Mus musculus GN=Ppa1 PE=1 SV=1;>tr|Q4FK49|Q4FK49_MOUSE Inorganic pyrophosphatase OS=Mus musculus GN=Ppa1 PE=1 SV=1	3179	-0.619059	-0.914125	0.0547362	0.014672	0.000997759	0.810822	0.190137		0.0269097	+	0.929092
16668000	25519000	15039000	29774000	19594000	23838000	8498800	10085000	8184100	20139000	22182000	18705000	8193300	0	9268200	9047600	7897100	8246700	8.91e-65	5	6	18.9	43.346	P49442;E0CYQ4;E0CX64;H3BK26;E9QAI9	Inositol polyphosphate 1-phosphatase	Inpp1	>sp|P49442|INPP_MOUSE Inositol polyphosphate 1-phosphatase OS=Mus musculus GN=Inpp1 PE=1 SV=2	2311	-0.37394	-1.19007	0.0558086	0.10693	7.9168e-05	0.821494	0.413205		0.00636388	+	0.934497
20305000	34040000	32766000	43678000	34157000	50812000	40010000	47832000	36154000	89288000	91652000	78216000	5761600	3087500	5588200	4425600	4446900	0	2.26e-34	3	9	41.7	24.913	Q3UU11;O54998;H3BJI5	Peptidyl-prolyl cis-trans isomerase FKBP7	Fkbp7	>tr|Q3UU11|Q3UU11_MOUSE FK506 binding protein 7 OS=Mus musculus GN=Fkbp7 PE=1 SV=1;>sp|O54998|FKBP7_MOUSE Peptidyl-prolyl cis-trans isomerase FKBP7 OS=Mus musculus GN=Fkbp7 PE=1 SV=1	1683	-0.581916	-1.06992	0.0624276	0.0466864	0.00127876	0.837289	0.296804		0.0302055	+	0.942095
86620000	79426000	79428000	67381000	83252000	110190000	197060000	348370000	331740000	122250000	86088000	195600000	217510000	126750000	174420000	173750000	169940000	182310000	1.37e-136	1	20	64.9	27.956	Q61335	B-cell receptor-associated protein 31	Bcap31	>sp|Q61335|BAP31_MOUSE B-cell receptor-associated protein 31 OS=Mus musculus GN=Bcap31 PE=1 SV=4	3436	-0.0592839	1.15555	-0.0534389	0.847007	0.00163702	0.861915	0.94444		0.0351661	+	0.95447
159490000	123870000	133190000	148670000	330350000	198560000	231920000	263100000	296540000	155220000	145190000	124640000	209510000	262550000	179210000	232240000	238520000	194780000	9.3e-64	2	9	64.2	20.583	Q4FJX4;P97315	Cysteine and glycine-rich protein 1	Csrp1	>tr|Q4FJX4|Q4FJX4_MOUSE Csrp1 protein OS=Mus musculus GN=Csrp1 PE=1 SV=1;>sp|P97315|CSRP1_MOUSE Cysteine and glycine-rich protein 1 OS=Mus musculus GN=Csrp1 PE=1 SV=3	2700	-0.633251	0.896467	-0.0430659	0.0234722	0.00278267	0.866197	0.228368		0.046672	+	0.955851
700320000	549810000	550510000	585760000	548730000	798280000	486340000	542540000	434910000	841300000	897680000	673510000	490550000	410180000	443420000	459110000	377680000	482890000	0	6	17	68.3	31.292	Q80T06;E9QN08;P57776;A0A0R4J1E2;D3YUQ9;D3YY68	Elongation factor 1-delta	Eef1d	>tr|Q80T06|Q80T06_MOUSE Elongation factor 1-delta OS=Mus musculus GN=Eef1d PE=1 SV=1;>tr|E9QN08|E9QN08_MOUSE Elongation factor 1-delta (Fragment) OS=Mus musculus GN=Eef1d PE=1 SV=1;>sp|P57776|EF1D_MOUSE Elongation factor 1-delta OS=Mus musculus GN=Eef1d PE	3740	-0.0917522	-0.716215	0.0299167	0.644963	0.00225413	0.880192	0.84476		0.041992	+	0.963319
11886000	12752000	18084000	7345900	5023800	0	13356000	0	12514000	69295000	64638000	75857000	26258000	34356000	13624000	20085000	23282000	28771000	6.75e-13	4	4	68.2	5.0256	Q6ZWY8;A6H6H4;A0A0N4SVF0;CON__P21752	Thymosin beta-10	Tmsb10	>sp|Q6ZWY8|TYB10_MOUSE Thymosin beta-10 OS=Mus musculus GN=Tmsb10 PE=1 SV=3;>tr|A6H6H4|A6H6H4_MOUSE MCG125727 OS=Mus musculus GN=Tmsb10 PE=1 SV=1;>tr|A0A0N4SVF0|A0A0N4SVF0_MOUSE Thymosin beta-10 OS=Mus musculus GN=Tmsb10 PE=1 SV=1	581	1.20677	-2.43075	-0.0441721	0.0037112	7.79935e-06	0.887569	0.124615		0.00160535	+	0.966322
20834000	18367000	18254000	16589000	22040000	23869000	18927000	10830000	12318000	39589000	31092000	23077000	17653000	23006000	23036000	17593000	22379000	25628000	5.1e-31	2	8	16	55.832	Q9WVE8;Q3TDA7	Protein kinase C and casein kinase substrate in neurons protein 2	Pacsin2	>sp|Q9WVE8|PACN2_MOUSE Protein kinase C and casein kinase substrate in neurons protein 2 OS=Mus musculus GN=Pacsin2 PE=1 SV=1;>tr|Q3TDA7|Q3TDA7_MOUSE Protein kinase C and casein kinase substrate in neurons 2, isoform CRA_a OS=Mus musculus GN=Pacsin2 PE=1 S	2901	-0.105855	-1.16741	-0.036067	0.681288	0.00032959	0.888429	0.86376		0.0150777	+	0.966322
6662600	6109400	10757000	19186000	14685000	17791000	3138300	1585700	4168000	20714000	21466000	18858000	5870100	17405000	8623200	18791000	8605400	6175500	3.75e-30	2	6	24.5	35.208	Q99KP3;A7VMV2	Lambda-crystallin homolog	Cryl1	>sp|Q99KP3|CRYL1_MOUSE Lambda-crystallin homolog OS=Mus musculus GN=Cryl1 PE=1 SV=3;>tr|A7VMV2|A7VMV2_MOUSE Crystallin, lamda 1, isoform CRA_a OS=Mus musculus GN=Cryl1 PE=1 SV=1	590	-1.1715	-2.88789	-0.0606117	0.019034	1.02282e-05	0.893746	0.212819		0.00176022	+	0.967458
66299000	67522000	88424000	60177000	54611000	61205000	96222000	113260000	83124000	170540000	161510000	143840000	48825000	42433000	52521000	53274000	42065000	50778000	6.43e-67	3	18	50.7	50.353	Q3UKN6;P81117;S4R2R9	Nucleobindin-2;Nesfatin-1	Nucb2	>tr|Q3UKN6|Q3UKN6_MOUSE Nucleobindin-2 OS=Mus musculus GN=Nucb2 PE=1 SV=1;>sp|P81117|NUCB2_MOUSE Nucleobindin-2 OS=Mus musculus GN=Nucb2 PE=1 SV=2	2676	0.325249	-0.714236	-0.0231738	0.0910865	0.00123559	0.899376	0.390746		0.0297695	+	0.970749
197710000	165870000	137570000	86085000	174250000	152490000	210380000	281670000	257020000	112750000	63095000	58687000	152740000	263490000	246900000	197730000	298260000	182890000	2.56e-107	2	14	62.5	22.541	Q4FJL0;P61027	Ras-related protein Rab-10	Rab10	>tr|Q4FJL0|Q4FJL0_MOUSE RAB10, member RAS oncogene family OS=Mus musculus GN=Rab10 PE=1 SV=1;>sp|P61027|RAB10_MOUSE Ras-related protein Rab-10 OS=Mus musculus GN=Rab10 PE=1 SV=1	2474	0.331369	1.72813	-0.0398503	0.32141	7.98485e-05	0.903502	0.642667		0.00636388	+	0.970883
13895000	14704000	16741000	16726000	15261000	14882000	12105000	15550000	10078000	25536000	32537000	16362000	0	13078000	10412000	0	11262000	0	4.86e-43	2	10	29.2	61.71	Q6PD26;Q3V307	GPI transamidase component PIG-S	Pigs	>sp|Q6PD26|PIGS_MOUSE GPI transamidase component PIG-S OS=Mus musculus GN=Pigs PE=1 SV=3;>tr|Q3V307|Q3V307_MOUSE GPI transamidase component PIG-S OS=Mus musculus GN=Pigs PE=1 SV=1	3160	-0.0526476	-0.944575	0.0467524	0.839446	0.00292235	0.904473	0.941518		0.0473605	+	0.970883
25098000	42792000	29428000	41377000	47167000	40746000	37337000	31453000	31533000	63886000	56232000	56046000	12183000	13321000	15466000	12455000	10777000	17656000	3.44e-53	2	12	21	71.302	D3Z6S1;Q8BM55	Transmembrane protein 214	Tmem214	>tr|D3Z6S1|D3Z6S1_MOUSE Transmembrane protein 214 OS=Mus musculus GN=Tmem214 PE=1 SV=3;>sp|Q8BM55|TM214_MOUSE Transmembrane protein 214 OS=Mus musculus GN=Tmem214 PE=1 SV=1	951	-0.444111	-0.813978	0.0246223	0.0620613	0.0021485	0.912515	0.330181		0.040441	+	0.97408
0	5985000	6584500	6781000	7498800	6674200	0	3787000	0	7425900	8040400	7279200	0	4066200	3914500	0	4033600	0	1.26e-14	2	4	13.7	48.381	Q99LC2;A2APA3	Cleavage stimulation factor subunit 1	Cstf1	>sp|Q99LC2|CSTF1_MOUSE Cleavage stimulation factor subunit 1 OS=Mus musculus GN=Cstf1 PE=1 SV=1	4637	-0.152038	-1.00015	-0.0158134	0.450684	0.00262555	0.952603	0.730355		0.0458392	+	0.986353
6927000	9024000	7179600	6161700	8243400	4854700	9407500	8187400	10289000	3041100	3387000	5141400	6927400	0	7606800	7504600	6912100	7183500	1.61e-159	1	6	31.4	23.399	P62071	Ras-related protein R-Ras2	Rras2	>sp|P62071|RRAS2_MOUSE Ras-related protein R-Ras2 OS=Mus musculus GN=Rras2 PE=1 SV=1	2508	0.287984	1.30168	0.0126064	0.234684	6.25982e-05	0.961913	0.565434		0.00575571	+	0.988464
0	9467200	0	15443000	9387800	11513000	11527000	10863000	9192100	21137000	19598000	18272000	10185000	10678000	8730900	11460000	9549500	8861300	3.4e-26	3	6	14.2	62.022	Q9DBL7;REV__F6QNN0;REV__J3QNE4	Bifunctional coenzyme A synthase;Phosphopantetheine adenylyltransferase;Dephospho-CoA kinase	Coasy	>sp|Q9DBL7|COASY_MOUSE Bifunctional coenzyme A synthase OS=Mus musculus GN=Coasy PE=1 SV=2	5131	-0.323465	-0.905171	-0.010113	0.284446	0.000684353	0.961387	0.609096		0.0229005	+	0.988464
84000000	70066000	56387000	63177000	54696000	83890000	18254000	13043000	19202000	42894000	37143000	39082000	32808000	18466000	11275000	18975000	21544000	16537000	9.02e-70	2	15	62	34.106	P11440;D3Z2T9	Cyclin-dependent kinase 1	Cdk1	>sp|P11440|CDK1_MOUSE Cyclin-dependent kinase 1 OS=Mus musculus GN=Cdk1 PE=1 SV=3;>tr|D3Z2T9|D3Z2T9_MOUSE Cyclin-dependent kinase 1 (Fragment) OS=Mus musculus GN=Cdk1 PE=1 SV=1	1951	0.0651209	-1.25603	0.00824725	0.837231	0.00107545	0.979229	0.941518		0.0273709	+	0.992409
6176700	4184100	5044700	0	4543600	0	3137700	5927600	3559800	9166600	15145000	21336000	0	6153600	0	12992000	3199100	5833300	3.54e-10	2	3	20.4	34.47	Q8K2A1;E0CXC5	PTB domain-containing engulfment adapter protein 1	Gulp1	>sp|Q8K2A1|GULP1_MOUSE PTB domain-containing engulfment adapter protein 1 OS=Mus musculus GN=Gulp1 PE=1 SV=1;>tr|E0CXC5|E0CXC5_MOUSE PTB domain-containing engulfment adapter protein 1 OS=Mus musculus GN=Gulp1 PE=1 SV=1	4197	0.158338	-1.82556	-0.0193754	0.819163	0.0028153	0.977655	0.929775		0.046672	+	0.992409
44656000	63814000	48292000	64752000	69434000	56117000	45073000	53777000	42946000	74817000	76492000	73843000	24231000	28559000	32085000	31663000	29844000	23370000	6.27e-97	1	17	36.6	67.95	Q8VCW8	Acyl-CoA synthetase family member 2, mitochondrial	Acsf2	>sp|Q8VCW8|ACSF2_MOUSE Acyl-CoA synthetase family member 2, mitochondrial OS=Mus musculus GN=Acsf2 PE=1 SV=1	4357	-0.291025	-0.673469	0.0024306	0.145335	0.00286426	0.989935	0.467317		0.0469931	+	0.994528
410870000	410420000	407730000	430790000	398400000	364070000	247430000	207290000	227920000	392460000	369960000	326540000	177150000	201860000	178580000	142430000	216490000	207710000	0	2	32	66	59.795	P24270;A2AL20	Catalase	Cat	>sp|P24270|CATA_MOUSE Catalase OS=Mus musculus GN=Cat PE=1 SV=4	2088	0.0463122	-0.674831	0.00151949	0.797439	0.00170312	0.993274	0.921451		0.0357853	+	0.996437
44144000	53807000	44480000	60955000	77016000	72107000	42018000	53259000	60764000	85877000	81750000	83998000	31232000	23741000	31508000	24131000	28203000	34345000	2.88e-85	3	15	43.3	42.215	Q52KI7;P55302;F6WMD1	Alpha-2-macroglobulin receptor-associated protein	Lrpap1	>tr|Q52KI7|Q52KI7_MOUSE Alpha-2-macroglobulin receptor-associated protein OS=Mus musculus GN=Lrpap1 PE=1 SV=1;>sp|P55302|AMRP_MOUSE Alpha-2-macroglobulin receptor-associated protein OS=Mus musculus GN=Lrpap1 PE=1 SV=1	2405	-0.560492	-0.705517	-0.00038399	0.0117729	0.00257711	0.99846	0.185938		0.0455291	+	0.998801
128890000	161320000	163030000	104440000	203980000	65803000	96630000	129670000	173880000	26365000	12427000	12937000	0	0	0	0	0	0	3.93e-252	1	14	99	11.006	P35175	Stefin-1	Stfa1	>sp|P35175|CYT1_MOUSE Stefin-1 OS=Mus musculus GN=Stfa1 PE=3 SV=1	2195	0.425997	3.00508	NA	0.3294	1.68388e-05	NA	0.646444		0.00217341	+	NA
0	0	0	0	0	0	6674200	0	7805200	0	0	200260000	0	0	0	0	0	0	5.15e-62	1	6	73.3	13.862	Q9D3H4		Krtap2-4	>tr|Q9D3H4|Q9D3H4_MOUSE Protein Gm11937 OS=Mus musculus GN=Krtap2-4 PE=2 SV=1	5003	NA	-4.79234	NA	NA	0.000197698	NA	NA		0.0106639	+	NA
0	2952600	8675700	7977400	5437100	6173600	2629500	0	4006500	15402000	16718000	12811000	0	10272000	10734000	0	0	0	3.12e-23	1	6	8.8	106.25	Q6P9J9	Anoctamin-6	Ano6	>sp|Q6P9J9|ANO6_MOUSE Anoctamin-6 OS=Mus musculus GN=Ano6 PE=1 SV=1	3611	-0.348806	-2.19634	NA	0.410444	0.000289267	NA	0.70967		0.0137554	+	NA
112790000	49968000	90902000	70538000	75173000	6531300	176080000	196570000	98879000	16769000	12466000	6521000	1858800	0	2579800	0	0	0	4.11e-100	1	8	81.4	10.965	B2RV77		Gm5483	>tr|B2RV77|B2RV77_MOUSE MCG130182, isoform CRA_a OS=Mus musculus GN=Gm5483 PE=1 SV=1	698	1.29689	3.76335	NA	0.119043	0.000377724	NA	0.431348		0.016853	+	NA
7459100	5579100	6918100	7144400	5921900	8940900	8663400	9280600	10713000	5381700	5680000	3776300	8323500	9773000	10393000	0	0	0	3.55e-08	1	3	7.5	45.58	Q8BU14	Translocation protein SEC62	Sec62	>sp|Q8BU14|SEC62_MOUSE Translocation protein SEC62 OS=Mus musculus GN=Sec62 PE=1 SV=1	3954	-0.131294	0.965921	NA	0.560019	0.000706514	NA	0.802545		0.0229868	+	NA
0	0	0	0	0	0	3673700	4075600	3631200	8189800	7645100	7740900	0	0	0	4098400	0	0	2.37e-16	1	4	11.6	53.666	Q8K299	Scavenger receptor class A member 5	Scara5	>sp|Q8K299|SCAR5_MOUSE Scavenger receptor class A member 5 OS=Mus musculus GN=Scara5 PE=1 SV=1	4196	NA	-1.05206	NA	NA	0.000868396	NA	NA		0.026103	+	NA
0	20756000	17118000	0	14402000	10504000	17477000	14083000	0	0	2308600	4949100	0	0	0	15315000	0	0	3.8e-15	2	8	3.9	243.72	E9Q4S3;Q61043	Ninein	Nin	>tr|E9Q4S3|E9Q4S3_MOUSE Ninein OS=Mus musculus GN=Nin PE=1 SV=1;>sp|Q61043|NIN_MOUSE Ninein OS=Mus musculus GN=Nin PE=1 SV=3	1150	0.617061	2.21636	NA	0.171086	0.000896579	NA	0.490288		0.0261647	+	NA
0	0	0	0	3544300	0	0	2831200	3327800	8825400	6542000	0	3284400	2724900	3230100	0	0	0	9.47e-40	1	4	13.4	52.028	Q3UJU9	Regulator of microtubule dynamics protein 3	Rmdn3	>sp|Q3UJU9|RMD3_MOUSE Regulator of microtubule dynamics protein 3 OS=Mus musculus GN=Rmdn3 PE=1 SV=2	3083	NA	-1.30771	NA	NA	0.00195292	NA	NA		0.0385674	+	NA
126280000	165110000	128240000	223700000	156470000	208650000	8083500	13368000	6266600	30332000	16885000	18111000	0	0	0	0	0	0	9.32e-122	6	10	37.4	37.667	D3Z328;Q07646;D3Z383;D3YZ83;D3Z3U2;D3YZU2	Mesoderm-specific transcript protein	Mest	>tr|D3Z328|D3Z328_MOUSE Mesoderm-specific transcript protein OS=Mus musculus GN=Mest PE=1 SV=2;>sp|Q07646|MEST_MOUSE Mesoderm-specific transcript protein OS=Mus musculus GN=Mest PE=2 SV=1;>tr|D3Z383|D3Z383_MOUSE Mesoderm specific transcript, isoform CRA_a	918	-0.485505	-1.2571	NA	0.152614	0.00213739	NA	0.474592		0.040441	+	NA
12588000	21905000	24655000	26081000	34632000	39852000	8003600	7448200	7785400	16924000	15851000	13912000	0	0	0	0	0	0	8.61e-123	6	16	38.6	65.4	Q9ER67;A2AG46;A2AG47;A2AG48;A2AG49;E9Q1Q4		Maged2	>tr|Q9ER67|Q9ER67_MOUSE Maged2 protein OS=Mus musculus GN=Maged2 PE=1 SV=1;>tr|A2AG46|A2AG46_MOUSE Protein Maged2 (Fragment) OS=Mus musculus GN=Maged2 PE=1 SV=1;>tr|A2AG47|A2AG47_MOUSE Protein Maged2 (Fragment) OS=Mus musculus GN=Maged2 PE=1 SV=1	5216	-0.800782	-1.00287	NA	0.0108927	0.00278519	NA	0.185334		0.046672	+	NA
160760000	142710000	142400000	139950000	143170000	145350000	133970000	93869000	94781000	71239000	93378000	92641000	159000000	120160000	174180000	26550000	38235000	20036000	3.29e-191	9	10	43.5	30.927	P21845;E9QJW9;Q924N9;A0A0R4IZZ8;Q99MS4;E9QLD5;G3UWE8;O35453;E9Q5P0	Tryptase beta-2	Tpsb2	>sp|P21845|TRYB2_MOUSE Tryptase beta-2 OS=Mus musculus GN=Tpsb2 PE=1 SV=2;>tr|E9QJW9|E9QJW9_MOUSE Tryptase beta-2 OS=Mus musculus GN=Tpsb2 PE=1 SV=1	1229	0.0571573	0.317954	2.45064	0.811325	0.196476	2.74994e-08	0.927454		0.466228		4.76428e-05	+
87297000	55333000	67488000	92542000	69951000	71464000	80464000	89521000	105050000	57266000	54631000	66663000	181950000	165280000	236650000	62219000	34687000	38603000	6.78e-102	1	22	58.9	44.557	Q9D1Q5		Serpinb3b	>tr|Q9D1Q5|Q9D1Q5_MOUSE MCG21235 OS=Mus musculus GN=Serpinb3b PE=2 SV=1	4977	-0.168868	0.619357	2.13887	0.50026	0.0228725	2.68841e-07	0.766717		0.147609		0.000186585	+
54996000	83060000	86318000	89471000	95270000	90628000	57313000	68107000	62806000	48965000	60407000	35863000	23013000	18498000	32614000	5440600	5074900	5664500	1.17e-288	2	41	48.1	131.63	P27046;F6QMB7	Alpha-mannosidase 2	Man2a1	>sp|P27046|MA2A1_MOUSE Alpha-mannosidase 2 OS=Mus musculus GN=Man2a1 PE=1 SV=2	2118	-0.323411	0.40188	2.15691	0.197165	0.114214	1.87366e-07	0.517784		0.348918		0.000186585	+
10594000	10177000	10467000	0	0	0	13176000	15279000	23837000	16862000	23557000	14740000	28604000	32543000	33637000	8387900	7720400	7574600	3.91e-37	3	6	22.2	39.803	G3XA18;Q9D7V9;H3BL13	N-acylethanolamine-hydrolyzing acid amidase;N-acylethanolamine-hydrolyzing acid amidase subunit alpha;N-acylethanolamine-hydrolyzing acid amidase subunit beta	Naaa	>tr|G3XA18|G3XA18_MOUSE N-acylethanolamine-hydrolyzing acid amidase OS=Mus musculus GN=Naaa PE=1 SV=1;>sp|Q9D7V9|NAAA_MOUSE N-acylethanolamine-hydrolyzing acid amidase OS=Mus musculus GN=Naaa PE=1 SV=2;>tr|H3BL13|H3BL13_MOUSE N-acylethanolamine-hydrolyzing	1456	NA	-0.0955317	1.99752	NA	0.68604	9.02864e-07	NA		0.86303		0.000307259	+
0	4426000	0	5637100	3471400	0	38618000	33218000	41561000	0	0	0	70340000	47539000	114840000	8105500	4719400	5377700	2.56e-28	2	6	24.1	38.474	O70370;F6WR04	Cathepsin S	Ctss	>sp|O70370|CATS_MOUSE Cathepsin S OS=Mus musculus GN=Ctss PE=1 SV=2;>tr|F6WR04|F6WR04_MOUSE Cathepsin S OS=Mus musculus GN=Ctss PE=1 SV=1	1321	0.000768065	NA	3.6221	0.998849	NA	9.75424e-07	0.999698		NA		0.000307259	+
0	0	0	0	0	0	21587000	22323000	39154000	32195000	22090000	26805000	23602000	19659000	19563000	89416000	96568000	112400000	4.72e-29	1	5	32.2	29.144	Q9D7I5	Phospholysine phosphohistidine inorganic pyrophosphate phosphatase	Lhpp	>sp|Q9D7I5|LHPP_MOUSE Phospholysine phosphohistidine inorganic pyrophosphate phosphatase OS=Mus musculus GN=Lhpp PE=1 SV=1	5047	NA	-0.00480379	-2.2433	NA	0.985316	2.48828e-06	NA		0.995615		0.000615848	+
202480000	202350000	160300000	178920000	123440000	153270000	125060000	129920000	124920000	119780000	100890000	110800000	131050000	95514000	163750000	42062000	44531000	49583000	1.21e-190	1	15	36.4	47.01	Q3V188	Poly(U)-specific endoribonuclease	Endou	>sp|Q3V188|ENDOU_MOUSE Poly(U)-specific endoribonuclease OS=Mus musculus GN=Endou PE=2 SV=1	3149	0.318211	0.198139	1.48822	0.142882	0.350983	2.82934e-06	0.467135		0.628257		0.000626052	+
9389100000	10102000000	9302500000	9510800000	8598900000	10425000000	5593700000	5712700000	6001100000	5279500000	5540500000	6698700000	4765700000	4263100000	5964600000	1413800000	2475900000	1474000000	0	1	64	67.5	93.142	Q62009	Periostin	Postn	>sp|Q62009|POSTN_MOUSE Periostin OS=Mus musculus GN=Postn PE=1 SV=2	3475	0.0174485	-0.0110945	1.51943	0.935512	0.958967	3.14903e-06	0.979202		0.987332		0.000641847	+
1174100000	799430000	811790000	1317400000	968100000	1316800000	1097800000	1378000000	1363300000	915120000	603860000	1097300000	1158000000	843280000	2138300000	273150000	314280000	287580000	0	2	75	45	231.8	Q80YX1;Q80YX0	Tenascin	Tnc	>sp|Q80YX1|TENA_MOUSE Tenascin OS=Mus musculus GN=Tnc PE=1 SV=1	3787	-0.383942	0.587937	2.13513	0.227388	0.0730326	4.15575e-06	0.55809		0.273698		0.000799982	+
73803000	98196000	63167000	96022000	128290000	114700000	81779000	37450000	50186000	23736000	34293000	46089000	31278000	32999000	35082000	6585500	10732000	5924600	6.31e-114	12	9	41.4	27.815	Q9D883;Q14C24;G3UW94;E9Q809;F8WH71;E9Q5Y2;E9PUZ3;E9Q1I7;E9Q5J3;Q8BGJ9;E9PWX6;E9PWM2	Splicing factor U2AF 35 kDa subunit	U2af1	>sp|Q9D883|U2AF1_MOUSE Splicing factor U2AF 35 kDa subunit OS=Mus musculus GN=U2af1 PE=1 SV=4;>tr|Q14C24|Q14C24_MOUSE MCG14259, isoform CRA_a OS=Mus musculus GN=U2af1 PE=1 SV=1;>tr|G3UW94|G3UW94_MOUSE MCG14259, isoform CRA_b OS=Mus musculus GN=U2af1 PE=1 S	2858	-0.5418	0.679605	2.14678	0.102529	0.0454704	5.00539e-06	0.405282		0.208906		0.000912824	+
65713000	60918000	52270000	63316000	55782000	67965000	80326000	70711000	87899000	66011000	41175000	44623000	69243000	34939000	53826000	16651000	10632000	17372000	3e-58	2	6	19.3	33.996	Q9WUU7;Q545I6	Cathepsin Z	Ctsz	>sp|Q9WUU7|CATZ_MOUSE Cathepsin Z OS=Mus musculus GN=Ctsz PE=1 SV=1;>tr|Q545I6|Q545I6_MOUSE Cathepsin Z OS=Mus musculus GN=Ctsz PE=1 SV=1	3259	-0.0662863	0.680273	1.79954	0.806084	0.0215152	5.98147e-06	0.924765		0.143197		0.000942973	+
564930000	610200000	891500000	1477300000	904480000	1101600000	2350600000	1811100000	2811700000	2309600000	2748500000	3551800000	885250000	1168900000	988710000	2994700000	3442500000	3210800000	0	5	34	7.3	834.21	Q91ZU6;S4R1P5;E9Q9X1;A0A087WSP0;A0A087WRB8	Dystonin	Dst	>sp|Q91ZU6|DYST_MOUSE Dystonin OS=Mus musculus GN=Dst PE=1 SV=2;>tr|S4R1P5|S4R1P5_MOUSE Dystonin OS=Mus musculus GN=Dst PE=1 SV=1;>tr|E9Q9X1|E9Q9X1_MOUSE Dystonin OS=Mus musculus GN=Dst PE=1 SV=2;>tr|A0A087WSP0|A0A087WSP0_MOUSE Dystonin OS=Mus musculus GN=	4522	-0.753059	-0.305308	-1.67028	0.00793222	0.234032	5.98713e-06	0.170487		0.509205		0.000942973	+
196690000	168260000	181990000	131290000	351640000	151530000	210170000	121760000	80215000	324800000	292160000	249050000	124370000	156810000	190550000	869460000	728530000	819690000	0	9	23	70.9	33.563	A2AEX8;A2AEX6;P97447;A2AEX7;A2AEY1;A2AEY2;A2AEY0;A2AEX9;Q8CDC8	Four and a half LIM domains protein 1	Fhl1	>tr|A2AEX8|A2AEX8_MOUSE Four and a half LIM domains 1, isoform CRA_b OS=Mus musculus GN=Fhl1 PE=1 SV=1;>tr|A2AEX6|A2AEX6_MOUSE Four and a half LIM domains protein 1 OS=Mus musculus GN=Fhl1 PE=1 SV=1;>sp|P97447|FHL1_MOUSE Four and a half LIM domains protein	431	-0.0728728	-1.17454	-2.37541	0.839973	0.00471547	6.9281e-06	0.941518		0.0610814		0.000969145	+
165350000	238710000	215230000	295570000	270710000	295410000	0	0	4625700	14246000	14576000	14249000	113530000	0	52218000	2337700000	522790000	2968800000	0	1	24	44.3	45.891	Q00898	Alpha-1-antitrypsin 1-5	Serpina1e	>sp|Q00898|A1AT5_MOUSE Alpha-1-antitrypsin 1-5 OS=Mus musculus GN=Serpina1e PE=1 SV=1	2749	-0.493597	-1.63151	-4.31697	0.358742	0.0454661	7.27209e-06	0.671715		0.208906		0.000969145	+
134720000	155770000	128330000	191200000	164060000	163180000	66731000	57069000	70376000	83832000	76900000	79251000	33880000	29971000	24034000	12360000	14632000	12535000	3.91e-263	2	29	44.8	80.859	Q08943;A2AW05	FACT complex subunit SSRP1	Ssrp1	>sp|Q08943|SSRP1_MOUSE FACT complex subunit SSRP1 OS=Mus musculus GN=Ssrp1 PE=1 SV=2;>tr|A2AW05|A2AW05_MOUSE FACT complex subunit SSRP1 (Fragment) OS=Mus musculus GN=Ssrp1 PE=1 SV=1	2823	-0.307164	-0.310167	1.14368	0.092979	0.0901106	7.16363e-06	0.393596		0.308328		0.000969145	+
24373000	19987000	18015000	9905100	16034000	9044400	55632000	49171000	55307000	103420000	71033000	130810000	3160900	2394900	1569600	11381000	7807400	7806600	6.31e-39	3	10	37.1	29.911	Q8R2H9;H3BLB1;F6Y6Q2	Phosphoethanolamine/phosphocholine phosphatase	Phospho1	>sp|Q8R2H9|PHOP1_MOUSE Phosphoethanolamine/phosphocholine phosphatase OS=Mus musculus GN=Phospho1 PE=1 SV=1;>tr|H3BLB1|H3BLB1_MOUSE Phosphoethanolamine/phosphocholine phosphatase (Fragment) OS=Mus musculus GN=Phospho1 PE=1 SV=1	4282	0.871822	-0.887621	-1.9566	0.0100737	0.00903683	8.19334e-06	0.181111		0.0930459		0.00101393	+
0	1244200	2575900	1435700	0	883970	25224000	14414000	12295000	6503400	7666600	5310200	86555000	408290000	143150000	22267000	8693100	10625000	4.94e-165	5	14	38.4	66.739	Q9Z0E6;E9Q2N7;Q8CFB4;A0A0G2JEX3;Q8BMN7	Interferon-induced guanylate-binding protein 2	Gbp2	>sp|Q9Z0E6|GBP2_MOUSE Guanylate-binding protein 1 OS=Mus musculus GN=Gbp2 PE=1 SV=1	5467	0.668236	1.35846	3.75459	0.322326	0.0235966	8.00783e-06	0.642667		0.149088		0.00101393	+
4048400	7869400	7320200	5814800	14404000	0	9120700	4466000	4988600	4774700	5000200	5890500	2132200	3385100	2429600	15015000	11493000	19578000	6.41e-50	8	7	52.5	13.244	Q8R0P4;D3Z442;D3YZD8;D3Z1Q3;D3YWY5;D3YX09;Q8CF11;D3YY39	Mth938 domain-containing protein	Aamdc	>sp|Q8R0P4|AAMDC_MOUSE Mth938 domain-containing protein OS=Mus musculus GN=Aamdc PE=1 SV=1;>tr|D3Z442|D3Z442_MOUSE Mth938 domain-containing protein OS=Mus musculus GN=Aamdc PE=1 SV=1;>tr|D3YZD8|D3YZD8_MOUSE Mth938 domain-containing protein OS=Mus musculus	884	-0.572034	0.176992	-2.53032	0.193959	0.644258	9.07761e-06	0.515846		0.834833		0.00108462	+
0	0	0	2928000	3160800	0	3264600	5638800	11991000	2679600	2508800	0	30463000	15578000	30613000	1967200	1418400	0	3.24e-16	1	5	14.3	46.784	Q61635		Ifi47	>tr|Q61635|Q61635_MOUSE GTP-binding protein OS=Mus musculus GN=Ifi47 PE=1 SV=1	3454	NA	1.22124	3.86969	NA	0.0313616	1.22402e-05	NA		0.170818		0.00128522	+
23708000	26552000	28080000	17020000	22721000	27668000	16551000	22385000	27214000	31169000	29249000	24716000	9908300	18717000	12343000	4063700	4500100	4520500	6.76e-78	6	6	42.2	19.76	A0A067XG47;Q9CWZ3;A0A023T672;A0A0G2JEA9;A0A0G2JFX7;A0A0N4SUH6	RNA-binding protein 8A	Rbm8a	>tr|A0A067XG47|A0A067XG47_MOUSE RNA-binding protein 8A OS=Mus musculus GN=Rbm8a PE=1 SV=1;>sp|Q9CWZ3|RBM8A_MOUSE RNA-binding protein 8A OS=Mus musculus GN=Rbm8a PE=1 SV=3;>tr|A0A023T672|A0A023T672_MOUSE RNA-binding protein 8A OS=Mus musculus GN=RBM8 PE=1 S	0	0.242923	-0.384579	1.59499	0.346781	0.144881	1.20975e-05	0.660979		0.394859		0.00128522	+
107530000	39402000	63587000	44880000	33380000	36055000	172600000	222960000	133200000	102780000	93242000	148700000	1421700000	366260000	792890000	160510000	68506000	78597000	4.25e-163	2	9	88.7	11.778	P01837;A0A075B5P2	Ig kappa chain C region		>sp|P01837|IGKC_MOUSE Ig kappa chain C region OS=Mus musculus PE=1 SV=1;>tr|A0A075B5P2|A0A075B5P2_MOUSE Protein Igkc (Fragment) OS=Mus musculus GN=Igkc PE=1 SV=1	1834	0.773873	0.614294	2.96438	0.115431	0.20456	1.16285e-05	0.428639		0.474931		0.00128522	+
206770000	156530000	133790000	167080000	207460000	140520000	276080000	295480000	266580000	253050000	243790000	239500000	334390000	295760000	327510000	129460000	155470000	148910000	0	1	33	61.4	69.05	P24527	Leukotriene A-4 hydrolase	Lta4h	>sp|P24527|LKHA4_MOUSE Leukotriene A-4 hydrolase OS=Mus musculus GN=Lta4h PE=1 SV=4	2092	-0.0541819	0.18439	1.14806	0.776146	0.340067	1.86191e-05	0.912593		0.619828		0.00184329	+
1601500	0	1468900	0	0	0	1680700	0	1742600	703500	0	0	37952000	318420000	83651000	1292500	432280	0	1.04e-104	1	24	62	44.771	Q6UKZ0		Serpinb3d	>tr|Q6UKZ0|Q6UKZ0_MOUSE MCG8992 OS=Mus musculus GN=Serpinb3d PE=2 SV=1	3652	NA	1.28253	7.06922	NA	0.27335	2.23318e-05	NA		0.555304		0.00214943	+
0	0	0	0	0	3881100	0	8953600	6266000	0	0	0	20049000	20309000	23021000	4635700	4840500	6465000	1.3e-22	3	5	25.6	23.325	A0A0R4J256;P28076;G3UYK5	Proteasome subunit beta type-9	Psmb9	>tr|A0A0R4J256|A0A0R4J256_MOUSE Proteasome subunit beta type OS=Mus musculus GN=Psmb9 PE=1 SV=1;>sp|P28076|PSB9_MOUSE Proteasome subunit beta type-9 OS=Mus musculus GN=Psmb9 PE=1 SV=1	344	NA	NA	2.00277	NA	NA	2.43824e-05	NA		NA		0.00222329	+
4190500	4199300	4085400	4328700	4234500	0	3712700	0	0	7383000	5700000	7762000	2858200	3733900	2182400	9133900	10495000	6465000	2.38e-79	1	4	69.1	9.1742	Q9JJN6	Beta-catenin-interacting protein 1	Ctnnbip1	>sp|Q9JJN6|CNBP1_MOUSE Beta-catenin-interacting protein 1 OS=Mus musculus GN=Ctnnbip1 PE=1 SV=1	5286	-0.0421465	-0.891397	-1.57816	0.877645	0.0218887	2.50756e-05	0.955299		0.14445		0.00222787	+
33654000	31285000	28370000	31207000	29102000	24021000	40696000	29190000	27347000	48584000	37676000	40987000	39655000	28131000	52629000	15439000	11750000	17342000	1.34e-53	3	13	25.6	74.194	P12265;Q99KJ6;D3YY48	Beta-glucuronidase	Gusb	>sp|P12265|BGLR_MOUSE Beta-glucuronidase OS=Mus musculus GN=Gusb PE=1 SV=2	1965	0.153068	-0.403749	1.40743	0.533352	0.113229	3.05158e-05	0.788663		0.346788		0.00251755	+
92721000	90169000	103240000	58412000	72365000	65672000	56090000	96231000	74028000	81899000	55920000	83611000	25087000	18205000	28231000	59799000	60262000	57165000	3.72e-111	5	14	37.3	58.861	Q9DBF1;G3UYR8;G3UY72;E9Q1H3;E9Q1G1	Alpha-aminoadipic semialdehyde dehydrogenase	Aldh7a1	>sp|Q9DBF1|AL7A1_MOUSE Alpha-aminoadipic semialdehyde dehydrogenase OS=Mus musculus GN=Aldh7a1 PE=1 SV=4;>tr|G3UYR8|G3UYR8_MOUSE Alpha-aminoadipic semialdehyde dehydrogenase OS=Mus musculus GN=Aldh7a1 PE=1 SV=1;>tr|G3UY72|G3UY72_MOUSE Alpha-aminoadipic sem	5123	0.544139	0.0204494	-1.33367	0.0300989	0.9295	3.02113e-05	0.251379		0.976836		0.00251755	+
114440000	123380000	118110000	150850000	203290000	218170000	237790000	278260000	269610000	191570000	217870000	233490000	424240000	387990000	359700000	164740000	226830000	176960000	0	3	30	62.3	59.262	Q790Y8;Q00612;A3KG36	Glucose-6-phosphate 1-dehydrogenase;Glucose-6-phosphate 1-dehydrogenase X	G6pdx	>tr|Q790Y8|Q790Y8_MOUSE Glucose-6-phosphate 1-dehydrogenase OS=Mus musculus GN=G6pdx PE=1 SV=1;>sp|Q00612|G6PD1_MOUSE Glucose-6-phosphate 1-dehydrogenase X OS=Mus musculus GN=G6pdx PE=1 SV=3;>tr|A3KG36|A3KG36_MOUSE Glucose-6-phosphate 1-dehydrogenase (Frag	2746	-0.671292	0.29108	1.05307	0.00211017	0.129144	3.36986e-05	0.108145		0.369538		0.00271548	+
343960000	354550000	303330000	348560000	291710000	217530000	873850000	790000000	799370000	485780000	435580000	461230000	1034900000	701360000	1331500000	479800000	308920000	370810000	0	5	33	59.2	70.148	Q61233;D3YZ25;D3YVW8;D3Z7D9;D3Z311	Plastin-2	Lcp1	>sp|Q61233|PLSL_MOUSE Plastin-2 OS=Mus musculus GN=Lcp1 PE=1 SV=4	3430	0.245341	0.832543	1.37509	0.320731	0.0033045	3.71667e-05	0.642557		0.0506037		0.00292687	+
12730000	19891000	17433000	15595000	12021000	17294000	28464000	35173000	43589000	22046000	19971000	25986000	60905000	33153000	52475000	16681000	19196000	16779000	3.46e-89	2	8	37.2	39.991	Q4FK28;P03958	Adenosine deaminase	Ada	>tr|Q4FK28|Q4FK28_MOUSE Ada protein OS=Mus musculus GN=Ada PE=1 SV=1;>sp|P03958|ADA_MOUSE Adenosine deaminase OS=Mus musculus GN=Ada PE=1 SV=3	1858	0.147111	0.64495	1.43351	0.568313	0.0218061	4.23693e-05	0.8048		0.144336		0.0030696	+
403940000	386290000	299980000	388540000	371420000	524910000	381150000	346770000	374960000	239650000	264170000	312880000	432460000	463110000	544650000	237930000	214710000	236660000	3.66e-120	3	24	86.2	27.497	O09131;D3Z1Q9;Q8K2Q2	Glutathione S-transferase omega-1	Gsto1	>sp|O09131|GSTO1_MOUSE Glutathione S-transferase omega-1 OS=Mus musculus GN=Gsto1 PE=1 SV=2	1599	-0.231863	0.440627	1.05604	0.230709	0.0313192	4.20063e-05	0.562674		0.170818		0.0030696	+
7086400	5513000	0	15506000	17593000	0	13884000	20964000	25192000	21291000	8063000	8432600	55200000	25827000	57379000	7250900	7592200	10483000	1.1e-33	1	5	26.4	29.063	O35955	Proteasome subunit beta type-10	Psmb10	>sp|O35955|PSB10_MOUSE Proteasome subunit beta type-10 OS=Mus musculus GN=Psmb10 PE=1 SV=1	1661	-1.4019	0.781535	2.38129	0.0128343	0.0708861	4.38941e-05	0.186167		0.2689		0.0030696	+
49367000	53494000	31407000	22571000	29622000	15303000	52233000	13224000	12379000	43102000	34433000	24166000	18689000	39436000	14668000	277090000	100880000	219920000	7.22e-127	1	18	57.8	52.641	P70402	Myosin-binding protein H	Mybph	>sp|P70402|MYBPH_MOUSE Myosin-binding protein H OS=Mus musculus GN=Mybph PE=2 SV=2	2652	1.00645	-0.690059	-3.05016	0.0804883	0.218309	4.28295e-05	0.369186		0.490348		0.0030696	+
5204600	5099400	4361100	2731100	4837400	0	3835200	7153900	6330400	4633500	4158200	13118000	25050000	16534000	49879000	4750400	3797800	5050100	9.84e-14	1	4	32.6	9.6523	P20491	High affinity immunoglobulin epsilon receptor subunit gamma	Fcer1g	>sp|P20491|FCERG_MOUSE High affinity immunoglobulin epsilon receptor subunit gamma OS=Mus musculus GN=Fcer1g PE=1 SV=1	2057	0.423079	-0.179743	2.60848	0.413598	0.695037	4.42943e-05	0.71144		0.867829		0.0030696	+
1279000000	1156400000	1292100000	873530000	1114100000	1670300000	638420000	1032800000	977770000	881690000	629720000	840990000	576180000	886880000	620030000	288060000	191500000	258200000	0	1	15	97.4	11.651	P99027	60S acidic ribosomal protein P2	Rplp2	>sp|P99027|RLA2_MOUSE 60S acidic ribosomal protein P2 OS=Mus musculus GN=Rplp2 PE=1 SV=3	2740	0.0805089	0.153242	1.49091	0.770187	0.579614	5.88393e-05	0.910179		0.789949		0.00399761	+
0	0	0	1643400	0	0	3654800	4527200	3601200	4671400	4145000	4478200	221980000	29744000	56890000	10167000	2091400	2003000	2.85e-42	1	4	35.7	12.986	P01638	Ig kappa chain V-V region L6		>sp|P01638|KV5A6_MOUSE Ig kappa chain V-V region L6 (Fragment) OS=Mus musculus PE=4 SV=1	1815	NA	-0.180419	4.36668	NA	0.804423	7.07082e-05	NA		0.926285		0.00471161	+
9033300	4217200	5723600	2762100	4172400	3508800	43995000	40629000	14596000	18772000	18421000	21793000	218400000	49821000	66949000	16252000	12710000	15139000	8.55e-23	1	4	40.9	12.581	P01635	Ig kappa chain V-V region K2		>sp|P01635|KV5A3_MOUSE Ig kappa chain V-V region K2 (Fragment) OS=Mus musculus PE=1 SV=1	1812	0.81028	0.596728	2.62005	0.117012	0.239559	7.55038e-05	0.428661		0.517184		0.00493624	+
41034000	41937000	43965000	43681000	50908000	57388000	52399000	38869000	59523000	59163000	54825000	46252000	41886000	36125000	53673000	135160000	89097000	84234000	1.33e-255	1	27	46	80.253	Q60604	Adseverin	Scin	>sp|Q60604|ADSV_MOUSE Adseverin OS=Mus musculus GN=Scin PE=1 SV=3	3379	-0.252091	-0.102853	-1.21342	0.282482	0.655774	7.71477e-05	0.607387		0.843569		0.00495031	+
168890000	484380000	325110000	340240000	478220000	337740000	111930000	117450000	119000000	258700000	182710000	179830000	0	0	21233000	3208400	2803600	0	2.08e-199	2	32	50.7	86.9	E9Q718;Q9R0B9	Procollagen-lysine,2-oxoglutarate 5-dioxygenase 2	Plod2	>tr|E9Q718|E9Q718_MOUSE Procollagen-lysine,2-oxoglutarate 5-dioxygenase 2 OS=Mus musculus GN=Plod2 PE=1 SV=1;>sp|Q9R0B9|PLOD2_MOUSE Procollagen-lysine,2-oxoglutarate 5-dioxygenase 2 OS=Mus musculus GN=Plod2 PE=1 SV=2	1178	-0.349033	-0.817275	2.82143	0.302438	0.0266736	8.1635e-05	0.629938		0.157514		0.005143	+
167640000	139710000	166230000	170820000	127040000	142570000	77996000	52100000	59254000	89766000	85520000	70668000	58158000	39746000	52782000	16866000	23782000	25817000	3.11e-92	1	14	33.7	43.512	P54728	UV excision repair protein RAD23 homolog B	Rad23b	>sp|P54728|RD23B_MOUSE UV excision repair protein RAD23 homolog B OS=Mus musculus GN=Rad23b PE=1 SV=2	2386	0.110077	-0.39052	1.18511	0.627998	0.0995812	8.31978e-05	0.839055		0.32393		0.00514786	+
0	0	0	3769200	4228700	0	3112800	2831700	3416200	2941600	4411500	4054900	18974000	21983000	7333300	3821500	3649000	3786800	2.44e-49	5	10	52.5	30.519	Q91W19;D3Z3G5;E9QNL5;P52840;D3Z2P8	Sulfotransferase 1A1	Sult1a1	>tr|Q91W19|Q91W19_MOUSE Sulfotransferase OS=Mus musculus GN=Sult1a1 PE=1 SV=1;>tr|D3Z3G5|D3Z3G5_MOUSE Sulfotransferase OS=Mus musculus GN=Sult1a1 PE=1 SV=1;>tr|E9QNL5|E9QNL5_MOUSE Sulfotransferase OS=Mus musculus GN=Sult1a1 PE=1 SV=1;>sp|P52840|ST1A1_MOUSE	4457	NA	-0.268421	1.95307	NA	0.444474	8.8753e-05	NA		0.704839		0.00539525	+
39537000	30902000	28615000	61795000	50173000	54022000	26819000	57737000	59959000	36673000	30345000	26362000	115150000	68418000	107850000	41415000	24604000	29914000	5.38e-94	3	17	35.2	46.584	Q3UJ34;P16460;J3QNG0	Argininosuccinate synthase	Ass1;Gm5424	>tr|Q3UJ34|Q3UJ34_MOUSE Argininosuccinate synthase OS=Mus musculus GN=Ass1 PE=1 SV=1;>sp|P16460|ASSY_MOUSE Argininosuccinate synthase OS=Mus musculus GN=Ass1 PE=1 SV=1;>tr|J3QNG0|J3QNG0_MOUSE MCG15755 OS=Mus musculus GN=Gm5424 PE=3 SV=1	2016	-0.75426	0.553377	1.60069	0.0264233	0.0910723	0.000101514	0.236934		0.309629		0.00606459	+
103740000	83009000	106270000	118210000	73768000	118530000	84564000	97580000	69681000	56044000	71637000	113990000	77752000	74166000	82596000	29894000	18538000	36563000	1.78e-65	1	7	14	45.681	P17047	Lysosome-associated membrane glycoprotein 2	Lamp2	>sp|P17047|LAMP2_MOUSE Lysosome-associated membrane glycoprotein 2 OS=Mus musculus GN=Lamp2 PE=1 SV=2	2019	-0.05987	0.110783	1.51927	0.840681	0.710375	0.000107753	0.941518		0.875246		0.00632822	+
121670000	88094000	99355000	134710000	78221000	55767000	167170000	114300000	42232000	168060000	235960000	223140000	200600000	1017900000	272200000	67051000	34859000	58121000	2.79e-152	1	21	42.5	62.345	A2AJD1		Bpifb9b	>tr|A2AJD1|A2AJD1_MOUSE Protein Bpifb9b OS=Mus musculus GN=Bpifb9b PE=1 SV=1	453	0.286292	-1.15336	2.893	0.617624	0.0577827	0.000116193	0.831842		0.237844		0.00671015	+
207360000	178150000	211430000	140910000	164860000	166960000	397920000	392460000	211760000	537150000	493200000	564930000	66652000	65139000	58606000	142400000	119540000	154040000	1.07e-131	2	21	53.9	57.046	O35074;Q8BXC0	Prostacyclin synthase	Ptgis	>sp|O35074|PTGIS_MOUSE Prostacyclin synthase OS=Mus musculus GN=Ptgis PE=1 SV=1;>tr|Q8BXC0|Q8BXC0_MOUSE Prostacyclin synthase OS=Mus musculus GN=Ptgis PE=1 SV=1	1607	0.333581	-0.725691	-1.12213	0.148186	0.00467499	0.000121717	0.467956		0.0607748		0.00691393	+
63755000	89455000	61910000	76602000	127380000	70481000	83396000	106490000	97837000	155130000	156000000	254960000	22574000	30339000	20135000	82631000	50651000	64884000	3.32e-87	2	11	56.9	22.255	Q8CFZ6;P43025	Tetranectin	Clec3b	>tr|Q8CFZ6|Q8CFZ6_MOUSE C-type lectin domain family 3, member b OS=Mus musculus GN=Clec3b PE=1 SV=1;>sp|P43025|TETN_MOUSE Tetranectin OS=Mus musculus GN=Clec3b PE=1 SV=2	2254	-0.31878	-0.944741	-1.4345	0.275831	0.00434554	0.000131113	0.601161		0.0587402		0.0073275	+
0	4150400	2808500	4470000	3190500	3851400	21996000	6958500	9663400	12005000	8862700	14231000	152020000	26293000	28440000	9916900	4878200	4030000	6.8e-22	2	3	46.9	10.442	A0A075B5M7;A0A0G2JDV4			>tr|A0A075B5M7|A0A075B5M7_MOUSE Protein Igkv5-39 OS=Mus musculus GN=Igkv5-39 PE=4 SV=6;>tr|A0A0G2JDV4|A0A0G2JDV4_MOUSE Protein Igkv5-39 (Fragment) OS=Mus musculus GN=Igkv5-39 PE=4 SV=3	13	-0.154955	-0.00992965	3.06191	0.817863	0.986823	0.000135798	0.929186		0.995639		0.00740564	+
0	0	0	0	0	0	0	0	12066000	0	0	0	30933000	37206000	39288000	5379100	0	8069600	3.17e-17	2	2	5.1	58.25	Q8BVA0;Q99P91	Transmembrane glycoprotein NMB	Gpnmb	>tr|Q8BVA0|Q8BVA0_MOUSE Transmembrane glycoprotein NMB OS=Mus musculus GN=Gpnmb PE=1 SV=1;>sp|Q99P91|GPNMB_MOUSE Transmembrane glycoprotein NMB OS=Mus musculus GN=Gpnmb PE=1 SV=2	3967	NA	NA	2.43448	NA	NA	0.000136785	NA		NA		0.00740564	+
91406000	133090000	120820000	118330000	151190000	201210000	116940000	126620000	198650000	160210000	119510000	136200000	71128000	66156000	48705000	175580000	135460000	143720000	5.69e-98	1	19	18.7	152.13	Q9ET54	Palladin	Palld	>sp|Q9ET54|PALLD_MOUSE Palladin OS=Mus musculus GN=Palld PE=1 SV=2	5246	-0.427944	0.0597975	-1.29993	0.116588	0.819186	0.000139321	0.428661		0.932117		0.00742686	+
5162100	0	4473200	4158800	0	3795200	23117000	7356600	12420000	5205000	6554600	5250400	152990000	20803000	38894000	5034100	3627800	0	7.34e-149	2	5	54	10.976	A0A075B5N4;A0A0G2JF28			>tr|A0A075B5N4|A0A075B5N4_MOUSE Protein Igkv8-27 OS=Mus musculus GN=Igkv8-27 PE=4 SV=1;>tr|A0A0G2JF28|A0A0G2JF28_MOUSE Protein Igkv8-27 (Fragment) OS=Mus musculus GN=Igkv8-27 PE=4 SV=1	17	0.274461	1.18543	3.54378	0.709968	0.0667766	0.000159553	0.879221		0.258108		0.00803755	+
41477000	38795000	25806000	30775000	20259000	26892000	5018400	5481500	5747800	5283300	3041200	3757800	7164300	0	6508200	2229500	2366000	0	1.02e-24	3	3	13.4	35.284	Q0VE46;O35682;A0A0N4SW94	Myeloid-associated differentiation marker	Myadm	>tr|Q0VE46|Q0VE46_MOUSE Myadm protein OS=Mus musculus GN=Myadm PE=1 SV=1;>sp|O35682|MYADM_MOUSE Myeloid-associated differentiation marker OS=Mus musculus GN=Myadm PE=1 SV=2;>tr|A0A0N4SW94|A0A0N4SW94_MOUSE Myeloid-associated differentiation marker (Fragment	1645	0.434841	0.462947	1.57196	0.100209	0.0820943	0.000161291	0.403355		0.292786		0.00803755	+
5192700000	6120900000	6286800000	7485700000	5021300000	8218000000	4657400000	6183100000	6848000000	5161800000	4293300000	5882000000	4313100000	3951800000	4644300000	1754100000	2379200000	1935400000	0	3	161	57	340.21	Q60847;E9PX70;F6WIM8	Collagen alpha-1(XII) chain	Col12a1	>sp|Q60847|COCA1_MOUSE Collagen alpha-1(XII) chain OS=Mus musculus GN=Col12a1 PE=2 SV=3;>tr|E9PX70|E9PX70_MOUSE Collagen alpha-1(XII) chain OS=Mus musculus GN=Col12a1 PE=1 SV=1	3392	-0.209822	0.199959	1.09643	0.355483	0.377925	0.000161341	0.669587		0.654943		0.00803755	+
1090100000	1392000000	1104600000	1420700000	1065200000	1617700000	732330000	680210000	751560000	609980000	689500000	812060000	813070000	1189000000	1200700000	417530000	449330000	621430000	2.41e-289	2	17	61.5	27.586	P21844;A4QPC5	Chymase	Cma1	>sp|P21844|CMA1_MOUSE Chymase OS=Mus musculus GN=Cma1 PE=1 SV=2;>tr|A4QPC5|A4QPC5_MOUSE Chymase OS=Mus musculus GN=Cma1 PE=1 SV=1	574	-0.187526	0.0437419	1.10543	0.412568	0.846795	0.000165752	0.711241		0.945125		0.00808917	+
0	2990100	0	0	2663600	0	0	0	2784500	0	6569700	0	1987200	3289900	2853100	10133000	14867000	9318900	4.25e-19	5	6	54.5	10.843	D3Z7G3;D3YYX8;Q9D882;D3Z2E9;F8WHN9	Uncharacterized protein C10orf35 homolog	2010107G23Rik	>tr|D3Z7G3|D3Z7G3_MOUSE Protein 2010107G23Rik (Fragment) OS=Mus musculus GN=2010107G23Rik PE=1 SV=1;>tr|D3YYX8|D3YYX8_MOUSE Protein 2010107G23Rik (Fragment) OS=Mus musculus GN=2010107G23Rik PE=1 SV=1;>sp|Q9D882|CJ035_MOUSE Uncharacterized protein C10orf35	876	0.166816	-1.23841	-2.07746	0.751491	0.0440545	0.000181994	0.897509		0.205701		0.00875845	+
735570000	1259300000	1321900000	1430300000	807330000	933460000	569060000	478110000	445840000	807200000	948510000	662970000	2161400000	2453700000	2163400000	831190000	1146800000	852710000	5.33e-238	2	21	51.3	48.789	Q542E3;P15089	Mast cell carboxypeptidase A	Cpa3	>tr|Q542E3|Q542E3_MOUSE Carboxypeptidase A3, mast cell OS=Mus musculus GN=Cpa3 PE=1 SV=1;>sp|P15089|CBPA3_MOUSE Mast cell carboxypeptidase A OS=Mus musculus GN=Cpa3 PE=2 SV=1	2002	0.0617115	-0.688501	1.26989	0.815641	0.0182258	0.000195682	0.928753		0.131965		0.00928821	+
210450000	220160000	238210000	229850000	212030000	226680000	159360000	222980000	250090000	231400000	224450000	233850000	65911000	140970000	116130000	44746000	49101000	45261000	0	2	51	28.5	246.32	Q8C6K9;E9Q6A6	Collagen alpha-6(VI) chain	Col6a6	>sp|Q8C6K9|CO6A6_MOUSE Collagen alpha-6(VI) chain OS=Mus musculus GN=Col6a6 PE=1 SV=2;>tr|E9Q6A6|E9Q6A6_MOUSE Collagen alpha-6(VI) chain OS=Mus musculus GN=Col6a6 PE=1 SV=2	1170	-0.00317867	-0.149967	1.14615	0.989528	0.538403	0.000224945	0.996602		0.764364		0.0103925	+
30399000	26605000	25615000	27974000	20399000	29344000	40613000	34093000	53553000	61270000	64890000	46396000	40374000	44818000	37584000	77863000	80772000	82728000	7.46e-60	6	13	24.3	80.027	Q8R5F8;E9Q4X5;E9PWX4;E9PVI7;E9Q2P3;E9PZ95	Epidermal growth factor receptor kinase substrate 8-like protein 1	Eps8l1	>sp|Q8R5F8|ES8L1_MOUSE Epidermal growth factor receptor kinase substrate 8-like protein 1 OS=Mus musculus GN=Eps8l1 PE=1 SV=1;>tr|E9Q4X5|E9Q4X5_MOUSE Epidermal growth factor receptor kinase substrate 8-like protein 1 OS=Mus musculus GN=Eps8l1 PE=1 SV=1	4325	0.102248	-0.438249	-0.978426	0.624805	0.0491082	0.000240563	0.837034		0.218111		0.0105852	+
384030000	242030000	315960000	313420000	222870000	182070000	168020000	202490000	280350000	178140000	156790000	151830000	239800000	288710000	293020000	114450000	110560000	142690000	3.74e-242	4	17	91.8	10.929	P56567;B2RT71;E0CZ96;F6Y2A6	Cystatin-A;Cystatin-A, N-terminally processed	Csta	>sp|P56567|CYTA_MOUSE Cystatin-A OS=Mus musculus GN=Csta PE=3 SV=1;>tr|B2RT71|B2RT71_MOUSE Cystatin A OS=Mus musculus GN=Csta1 PE=1 SV=1;>tr|E0CZ96|E0CZ96_MOUSE Cystatin-A OS=Mus musculus GN=Csta1 PE=1 SV=1	681	0.402964	0.387177	1.16313	0.118662	0.132626	0.000241336	0.430409		0.377112		0.0105852	+
35910000	54615000	61651000	42653000	42329000	35483000	46269000	37964000	34579000	44336000	40459000	49604000	18843000	27345000	23421000	12111000	10570000	10998000	1e-73	3	11	25.8	43.158	Q7TNV0;E9Q8Y1;D3YVJ6	Protein DEK	Dek	>sp|Q7TNV0|DEK_MOUSE Protein DEK OS=Mus musculus GN=Dek PE=1 SV=1;>tr|E9Q8Y1|E9Q8Y1_MOUSE Protein DEK (Fragment) OS=Mus musculus GN=Dek PE=1 SV=1;>tr|D3YVJ6|D3YVJ6_MOUSE Protein DEK (Fragment) OS=Mus musculus GN=Dek PE=1 SV=1	3718	0.305148	-0.182595	1.02986	0.176525	0.409431	0.00023674	0.498296		0.679808		0.0105852	+
26569000	63421000	43202000	38302000	56007000	31692000	32267000	23196000	21751000	31623000	28414000	28317000	10034000	6966800	7715800	24470000	16536000	32002000	1.5e-214	1	28	29.6	135.63	Q6ZQ73	Cullin-associated NEDD8-dissociated protein 2	Cand2	>sp|Q6ZQ73|CAND2_MOUSE Cullin-associated NEDD8-dissociated protein 2 OS=Mus musculus GN=Cand2 PE=1 SV=2	3661	0.0332288	-0.21221	-1.52962	0.918597	0.516894	0.000237441	0.972693		0.74932		0.0105852	+
108070000	105460000	115530000	82587000	95799000	96193000	194320000	232530000	193450000	318920000	320120000	435570000	6607600	2547600	7377100	12283000	12628000	16147000	5.83e-135	6	15	41	50.167	Q61398;Q3UIP2;D3YUE2;D3YZE3;A0A0G2JE29;D3YWH0	Procollagen C-endopeptidase enhancer 1	Pcolce	>sp|Q61398|PCOC1_MOUSE Procollagen C-endopeptidase enhancer 1 OS=Mus musculus GN=Pcolce PE=1 SV=2;>tr|Q3UIP2|Q3UIP2_MOUSE Procollagen C-endopeptidase enhancer 1 OS=Mus musculus GN=Pcolce PE=1 SV=1;>tr|D3YUE2|D3YUE2_MOUSE Procollagen C-endopeptidase enhance	3077	0.263042	-0.783656	-1.44287	0.402034	0.021306	0.000264217	0.70576		0.142066		0.011258	+
2651500000	2388000000	2627100000	3406700000	2734500000	3340600000	3112700000	3694300000	3468000000	2972700000	2727800000	2372200000	3418500000	3478500000	4035900000	2449100000	1969300000	1910700000	0	7	150	71.9	280.5	B7FAU9;Q8BTM8;B7FAV1;F6XC15;J3JS91;F6Z2C0;F7AVL7	Filamin-A	Flna	>tr|B7FAU9|B7FAU9_MOUSE Filamin, alpha OS=Mus musculus GN=Flna PE=1 SV=1;>sp|Q8BTM8|FLNA_MOUSE Filamin-A OS=Mus musculus GN=Flna PE=1 SV=5;>tr|B7FAV1|B7FAV1_MOUSE Filamin, alpha (Fragment) OS=Mus musculus GN=Flna PE=1 SV=1	720	-0.300152	0.350407	0.794296	0.0944593	0.0546422	0.00026818	0.393971		0.232053		0.011258	+
14291000	16927000	19169000	16459000	12449000	11353000	50842000	36854000	61660000	34369000	24943000	38479000	47575000	34396000	44618000	25755000	13184000	11887000	5.92e-63	2	11	17.7	93.459	Q9JHF5;F6XRE6		Tcirg1	>tr|Q9JHF5|Q9JHF5_MOUSE V-type proton ATPase subunit a OS=Mus musculus GN=Tcirg1 PE=1 SV=1	5249	0.330768	0.603436	1.39051	0.279131	0.0583644	0.000269672	0.603454		0.238375		0.011258	+
14912000	18340000	10050000	10546000	12442000	14467000	133400000	344600000	103490000	153470000	128300000	141480000	989500000	359680000	368250000	211910000	64405000	63413000	6.69e-292	2	31	48.8	104.59	E9PVD2;A0A0R4J1N1		Itih4	>tr|E9PVD2|E9PVD2_MOUSE Inter alpha-trypsin inhibitor, heavy chain 4 OS=Mus musculus GN=Itih4 PE=1 SV=1;>tr|A0A0R4J1N1|A0A0R4J1N1_MOUSE Inter alpha-trypsin inhibitor, heavy chain 4 OS=Mus musculus GN=Itih4 PE=1 SV=1	1036	0.181576	0.258432	2.41446	0.728403	0.621872	0.000277952	0.886773		0.819902		0.0114655	+
2032600000	1208100000	1225400000	1165200000	1525900000	103040000	1093500000	2048700000	1059700000	353220000	282930000	318400000	404090000	294980000	1158800000	68996000	20104000	42614000	6.57e-249	2	18	99	10.959	Q497J0;D6REU3		BC100530	>tr|Q497J0|Q497J0_MOUSE MCG130175, isoform CRA_b OS=Mus musculus GN=BC100530 PE=1 SV=1;>tr|D6REU3|D6REU3_MOUSE Protein BC100530 OS=Mus musculus GN=BC100530 PE=1 SV=1	3164	1.3448	2.07343	3.73075	0.111244	0.0196968	0.000284108	0.419486		0.136107		0.0115816	+
13415000	7970700	14457000	12788000	10419000	7938300	8873500	18578000	11863000	15080000	13664000	21782000	15993000	13824000	10965000	57988000	90425000	24769000	2.86e-75	6	22	40.1	79.921	Q91ZA3;Q3UGC8;H3BL62;D3YWM4;D3YZC0;H3BKW6	Propionyl-CoA carboxylase alpha chain, mitochondrial	Pcca	>sp|Q91ZA3|PCCA_MOUSE Propionyl-CoA carboxylase alpha chain, mitochondrial OS=Mus musculus GN=Pcca PE=1 SV=2;>tr|Q3UGC8|Q3UGC8_MOUSE Propionyl-CoA carboxylase alpha chain, mitochondrial OS=Mus musculus GN=Pcca PE=1 SV=1	3059	0.183812	-0.399738	-1.91416	0.660907	0.345857	0.00030364	0.854308		0.623095		0.0120932	+
1187600000	1394900000	1488900000	1259200000	1567800000	1004900000	902830000	562990000	559730000	832380000	916220000	652240000	530880000	546740000	448940000	1507000000	807680000	1382700000	0	3	143	65.2	287.36	D3YW87;Q8VHX6;D3Z576	Filamin-C	Flnc	>tr|D3YW87|D3YW87_MOUSE Filamin-C OS=Mus musculus GN=Flnc PE=1 SV=2;>sp|Q8VHX6|FLNC_MOUSE Filamin-C OS=Mus musculus GN=Flnc PE=1 SV=3;>tr|D3Z576|D3Z576_MOUSE Filamin-C OS=Mus musculus GN=Flnc PE=1 SV=2	850	0.105723	-0.267838	-1.23015	0.696246	0.329279	0.000321834	0.871421		0.609864		0.0126722	+
18960000	20167000	21618000	31585000	23587000	14716000	28198000	18901000	35834000	57984000	40777000	76076000	16383000	47575000	26210000	87864000	90218000	86659000	0	1	30	47.7	69.641	P17156	Heat shock-related 70 kDa protein 2	Hspa2	>sp|P17156|HSP72_MOUSE Heat shock-related 70 kDa protein 2 OS=Mus musculus GN=Hspa2 PE=1 SV=2	2021	-0.134381	-1.07949	-1.69027	0.718686	0.00991358	0.000330646	0.883186		0.0958451		0.0127299	+
234510000	322320000	261220000	299590000	288520000	311080000	160870000	214900000	183520000	261330000	203540000	195970000	16124000	5798000	11675000	5726000	2537700	2899400	1.27e-168	4	30	50.1	83.65	Q3V1T4;A6PW84;A2A7Q5;F2Z499	Prolyl 3-hydroxylase 1	Lepre1	>sp|Q3V1T4|P3H1_MOUSE Prolyl 3-hydroxylase 1 OS=Mus musculus GN=P3h1 PE=1 SV=2;>tr|A6PW84|A6PW84_MOUSE Prolyl 3-hydroxylase 1 OS=Mus musculus GN=P3h1 PE=1 SV=1;>tr|A2A7Q5|A2A7Q5_MOUSE Prolyl 3-hydroxylase 1 OS=Mus musculus GN=P3h1 PE=1 SV=1	585	-0.149725	-0.237456	1.56539	0.664687	0.493881	0.000327038	0.856577		0.735344		0.0127299	+
136430000	0	12615000	0	0	0	37574000	59107000	0	0	12664000	17077000	45676000	59383000	110380000	3415100	0	2135200	1.32e-196	1	11	77.1	10.837	L7N257		BC117090	>tr|L7N257|L7N257_MOUSE Protein BC117090 OS=Mus musculus GN=BC117090 PE=4 SV=1	1553	NA	1.67753	4.62947	NA	0.100131	0.000351594	NA		0.324381		0.013215	+
374340000	277220000	322350000	437950000	451090000	367820000	318260000	220220000	271060000	329270000	320500000	339060000	511290000	441550000	442960000	284670000	252940000	259980000	0	1	27	65.6	53.247	Q9DCD0	6-phosphogluconate dehydrogenase, decarboxylating	Pgd	>sp|Q9DCD0|6PGD_MOUSE 6-phosphogluconate dehydrogenase, decarboxylating OS=Mus musculus GN=Pgd PE=1 SV=3	5160	-0.374593	-0.305708	0.805355	0.0501786	0.102741	0.000358502	0.303787		0.328009		0.013215	+
39438000	48422000	33170000	44070000	49267000	45789000	33610000	40095000	54529000	28108000	34861000	30682000	49112000	30668000	52488000	24237000	19981000	14983000	1.38e-37	2	4	26.1	32.491	A0A087WR20;P49935	Pro-cathepsin H;Cathepsin H mini chain;Cathepsin H;Cathepsin H heavy chain;Cathepsin H light chain	Ctsh	>tr|A0A087WR20|A0A087WR20_MOUSE Cathepsin H, isoform CRA_a (Fragment) OS=Mus musculus GN=Ctsh PE=1 SV=5;>sp|P49935|CATH_MOUSE Pro-cathepsin H OS=Mus musculus GN=Ctsh PE=1 SV=2	74	-0.217776	0.428761	1.14877	0.398913	0.10789	0.000356081	0.703392		0.33647		0.013215	+
97070000	94395000	79708000	86861000	89346000	142940000	191920000	117560000	190650000	211050000	205050000	132060000	232250000	283450000	155720000	434520000	654870000	564680000	4.95e-103	1	10	27.5	54.312	Q7TPC1	Corneodesmosin	Cdsn	>sp|Q7TPC1|CDSN_MOUSE Corneodesmosin OS=Mus musculus GN=Cdsn PE=2 SV=2	3719	-0.201041	-0.133313	-1.32476	0.49998	0.65327	0.000374464	0.766717		0.842583		0.0136581	+
0	9402000	0	5925900	4615500	2929900	4599700	62124000	15909000	5088300	3488600	3300400	7590500	5597700	11566000	50240000	130360000	70543000	7.2e-149	2	12	46	33.523	Q3UPX0;O54983	Thiomorpholine-carboxylate dehydrogenase	Crym	>tr|Q3UPX0|Q3UPX0_MOUSE Crystallin, mu OS=Mus musculus GN=Crym PE=1 SV=1;>sp|O54983|CRYM_MOUSE Ketimine reductase mu-crystallin OS=Mus musculus GN=Crym PE=1 SV=1	1680	1.12484	2.09218	-3.28882	0.278295	0.0106666	0.00042489	0.603173		0.0983391		0.014666	+
213560000	312570000	348510000	156110000	359910000	99482000	209340000	103280000	75462000	213840000	195550000	178840000	143130000	140230000	89524000	439320000	369400000	588240000	0	1	26	42.6	68.189	A2AUC9	Kelch-like protein 41	Klhl41	>sp|A2AUC9|KLH41_MOUSE Kelch-like protein 41 OS=Mus musculus GN=Klhl41 PE=1 SV=1	515	0.68823	-0.735909	-1.91075	0.126697	0.104302	0.000427494	0.444005		0.330076		0.014666	+
0	3593600	3283900	3209600	2578300	2166100	10543000	9194100	3147100	3645700	4123900	3859200	124570000	16193000	23837000	10654000	2291900	2218800	3.25e-13	3	2	27.4	12.736	A0A0B4J1I9;P04945;A0A0B4J1I4	Ig kappa chain V-VI region NQ2-6.1		>tr|A0A0B4J1I9|A0A0B4J1I9_MOUSE Protein Igkv4-55 (Fragment) OS=Mus musculus GN=Igkv4-55 PE=1 SV=1;>sp|P04945|KV6AB_MOUSE Ig kappa chain V-VI region NQ2-6.1 OS=Mus musculus PE=2 SV=1;>tr|A0A0B4J1I4|A0A0B4J1I4_MOUSE Protein Igkv4-72 (Fragment) OS=Mus musculu	144	0.392449	0.796181	3.26358	0.628457	0.280613	0.000406436	0.839055		0.562307		0.014666	+
77253000	118230000	114780000	108880000	77459000	102840000	45781000	52636000	69100000	81930000	64579000	50430000	46843000	49616000	43385000	24342000	21254000	22504000	7.32e-87	6	19	35.7	51.991	Q62376;A0A0U1RNZ8;A0A0U1RPS7;A0A0U1RQ69;A0A0U1RPQ1;A0A0U1RQ70	U1 small nuclear ribonucleoprotein 70 kDa	Snrnp70	>sp|Q62376|RU17_MOUSE U1 small nuclear ribonucleoprotein 70 kDa OS=Mus musculus GN=Snrnp70 PE=1 SV=2;>tr|A0A0U1RNZ8|A0A0U1RNZ8_MOUSE U1 small nuclear ribonucleoprotein 70 kDa (Fragment) OS=Mus musculus GN=Snrnp70 PE=4 SV=1	3495	0.0899068	-0.226575	1.0376	0.702167	0.341481	0.000418902	0.875739		0.621406		0.014666	+
85253000	92721000	102890000	131520000	162580000	140860000	60771000	77995000	81585000	59314000	69205000	71759000	46186000	56216000	35266000	22009000	26491000	25176000	1.94e-63	2	13	40.9	35.638	Q9Z1D1;Q544H0	Eukaryotic translation initiation factor 3 subunit G	Eif3g	>sp|Q9Z1D1|EIF3G_MOUSE Eukaryotic translation initiation factor 3 subunit G OS=Mus musculus GN=Eif3g PE=1 SV=2;>tr|Q544H0|Q544H0_MOUSE Eukaryotic translation initiation factor 3 subunit G OS=Mus musculus GN=Eif3g PE=1 SV=1	3247	-0.632401	0.131109	0.880404	0.00552231	0.512641	0.000414972	0.151619		0.746448		0.014666	+
0	0	0	0	0	0	0	0	1537100	0	0	0	34999000	15883000	50784000	6008300	2588200	2792200	2.77e-19	2	3	26.2	18.015	Q9JLA2;Q149U6	Interleukin-36 alpha	Il36a;Il1f6	>sp|Q9JLA2|IL36A_MOUSE Interleukin-36 alpha OS=Mus musculus GN=Il36a PE=1 SV=1;>tr|Q149U6|Q149U6_MOUSE Interleukin 1 family, member 6 OS=Mus musculus GN=Il1f6 PE=2 SV=1	2849	NA	NA	3.11556	NA	NA	0.000446841	NA		NA		0.0151795	+
194910000	231150000	230570000	123910000	245570000	107980000	241940000	104150000	205430000	185700000	216800000	159920000	418190000	361500000	232110000	902480000	763410000	1407100000	2.27e-199	2	19	89.7	20.069	Q52L78;P23927	Alpha-crystallin B chain	Cryab	>tr|Q52L78|Q52L78_MOUSE Alpha-crystallin B chain OS=Mus musculus GN=Cryab PE=1 SV=1;>sp|P23927|CRYAB_MOUSE Alpha-crystallin B chain OS=Mus musculus GN=Cryab PE=1 SV=2	2085	0.553077	-0.107952	-1.59627	0.146674	0.769274	0.000493558	0.467317		0.909143		0.016444	+
71384000	109920000	104490000	47038000	131310000	57162000	48592000	19270000	19200000	39458000	51123000	25692000	42381000	48655000	19065000	218590000	97239000	153420000	4.31e-92	2	7	51	20.895	Q545C7;P50462	Cysteine and glycine-rich protein 3	Csrp3	>tr|Q545C7|Q545C7_MOUSE Cysteine and glycine-rich protein 3 OS=Mus musculus GN=Csrp3 PE=1 SV=1;>sp|P50462|CSRP3_MOUSE Cysteine and glycine-rich protein 3 OS=Mus musculus GN=Csrp3 PE=1 SV=1	2332	0.404566	-0.50876	-2.12257	0.414986	0.308421	0.000512193	0.711577		0.589752		0.0167429	+
1297700000	1281200000	1221200000	771830000	1072000000	1464400000	682120000	645650000	652070000	825480000	844980000	803820000	607840000	610000000	556920000	1230900000	1110100000	927440000	0	2	31	62.5	82.341	Q9R0G6;CON__ENSEMBL:ENSBTAP00000006074	Cartilage oligomeric matrix protein	Comp	>sp|Q9R0G6|COMP_MOUSE Cartilage oligomeric matrix protein OS=Mus musculus GN=Comp PE=1 SV=2	5397	0.250428	-0.321454	-0.871695	0.227381	0.126964	0.00053068	0.55809		0.367666		0.0171851	+
80854000	50159000	52539000	60662000	37281000	33280000	68157000	84433000	116180000	71296000	66823000	74965000	72091000	58105000	73659000	34290000	22387000	33485000	6.8e-231	1	14	59.2	31.375	P54116	Erythrocyte band 7 integral membrane protein	Stom	>sp|P54116|STOM_MOUSE Erythrocyte band 7 integral membrane protein OS=Mus musculus GN=Stom PE=1 SV=3	2381	0.499917	0.300809	1.19478	0.0881142	0.289771	0.00055509	0.386955		0.571633		0.0178091	+
15309000	28837000	17619000	36559000	30604000	39388000	56695000	18157000	47605000	72404000	59923000	55453000	53212000	56544000	37416000	144610000	150460000	121670000	1.39e-129	2	16	61.2	35.467	Q9D9V3;E0CXS3	Ethylmalonyl-CoA decarboxylase	Echdc1	>sp|Q9D9V3|ECHD1_MOUSE Ethylmalonyl-CoA decarboxylase OS=Mus musculus GN=Echdc1 PE=1 SV=2;>tr|E0CXS3|E0CXS3_MOUSE Ethylmalonyl-CoA decarboxylase (Fragment) OS=Mus musculus GN=Echdc1 PE=1 SV=1	5091	-0.836132	-0.764262	-1.52032	0.0308479	0.0457967	0.000587303	0.251379		0.210037		0.0179037	+
23005000	50981000	29895000	69257000	40789000	51592000	45440000	31419000	39977000	69271000	64180000	45881000	16815000	14877000	16896000	56198000	27214000	50491000	2.77e-127	2	10	23.2	49.379	A2BE45;Q9R0M3	Sushi-repeat-containing protein SRPX	Srpx	>tr|A2BE45|A2BE45_MOUSE Sushi-repeat-containing protein SRPX OS=Mus musculus GN=Srpx PE=1 SV=1;>sp|Q9R0M3|SRPX_MOUSE Sushi-repeat-containing protein SRPX OS=Mus musculus GN=Srpx PE=2 SV=1	529	-0.685506	-0.613489	-1.39655	0.0503361	0.0762456	0.000583716	0.303867		0.279181		0.0179037	+
7781600	14544000	13360000	17552000	20238000	0	7965100	9853100	0	11508000	10924000	11197000	6545800	5672900	7856700	13562000	14192000	13039000	3.52e-70	1	4	53.2	13.194	O35127	Protein C10	Grcc10	>sp|O35127|C10_MOUSE Protein C10 OS=Mus musculus GN=Grcc10 PE=1 SV=1	1611	-0.716157	-0.337947	-1.03507	0.0151837	0.210292	0.000575204	0.192648		0.480706		0.0179037	+
6802900	5792900	7644000	14612000	15191000	15685000	7170800	7913900	8322900	8654300	10894000	10879000	10414000	42835000	26490000	56366000	68301000	71416000	4.86e-43	2	10	19	83.14	Q8BLN5;F7BJL0	Lanosterol synthase	Lss	>sp|Q8BLN5|ERG7_MOUSE Lanosterol synthase OS=Mus musculus GN=Lss PE=1 SV=2	3902	-1.17728	-0.374107	-1.51444	0.00422452	0.301779	0.000589039	0.131671		0.584475		0.0179037	+
0	1731100	1705400	0	2243400	0	4356700	4425200	5213800	7442500	4102900	6341000	16546000	7634200	21060000	35254000	42842000	99236000	4.61e-57	1	9	61.3	11.877	P56375	Acylphosphatase-2	Acyp2	>sp|P56375|ACYP2_MOUSE Acylphosphatase-2 OS=Mus musculus GN=Acyp2 PE=1 SV=2	2411	-0.384787	-0.315276	-1.93912	0.554615	0.469396	0.000605592	0.800624		0.720851		0.0182467	+
0	3173100	0	0	0	10668000	9062200	14643000	9180800	16811000	16804000	13939000	33467000	34722000	34342000	70873000	62586000	72081000	1.15e-87	2	6	18.9	37.316	O88736;Q8C5N9	3-keto-steroid reductase	Hsd17b7	>sp|O88736|DHB7_MOUSE 3-keto-steroid reductase OS=Mus musculus GN=Hsd17b7 PE=1 SV=1;>tr|Q8C5N9|Q8C5N9_MOUSE 3-keto-steroid reductase OS=Mus musculus GN=Hsd17b7 PE=1 SV=1	1770	-1.75365	-0.563805	-1.00155	0.000569082	0.0222342	0.000618595	0.0805949		0.145255		0.0184779	+
404120000	193120000	236120000	219900000	242690000	188510000	249530000	408520000	193150000	134770000	138030000	149970000	639620000	549220000	277100000	174570000	129310000	199360000	0	7	20	46.9	53.204	D3YTY9;O08677;A0A0R4J038;D3Z2B2;CON__P01045-1;CON__Q2KJ62;CON__P01044-1	Kininogen-1;Kininogen-1 heavy chain;Bradykinin;Kininogen-1 light chain	Kng1	>tr|D3YTY9|D3YTY9_MOUSE Kininogen-1 OS=Mus musculus GN=Kng1 PE=1 SV=1;>sp|O08677|KNG1_MOUSE Kininogen-1 OS=Mus musculus GN=Kng1 PE=1 SV=1;>tr|A0A0R4J038|A0A0R4J038_MOUSE Kininogen-1 OS=Mus musculus GN=Kng1 PE=1 SV=1	236	0.288299	0.940013	1.47909	0.416312	0.0155845	0.000639065	0.712667		0.119327		0.0189261	+
17885000	37889000	39164000	6964000	34479000	7625500	10321000	3081300	3939700	6162600	6797700	6560600	10332000	6836600	6187500	43121000	28780000	46660000	7.68e-101	2	16	34	69.589	Q9D783;A0A0R4J166	Kelch-like protein 40	Klhl40	>sp|Q9D783|KLH40_MOUSE Kelch-like protein 40 OS=Mus musculus GN=Klhl40 PE=1 SV=1;>tr|A0A0R4J166|A0A0R4J166_MOUSE Kelch-like protein 40 OS=Mus musculus GN=Klhl40 PE=1 SV=1	309	1.28651	-0.378739	-2.35192	0.0333367	0.501091	0.000648695	0.259188		0.741604		0.0190485	+
9883700	15693000	8784600	13932000	6037700	8161300	27616000	27884000	32577000	25693000	27120000	34558000	36046000	34788000	17019000	12958000	8744400	9338000	3.99e-60	1	10	14	106.6	Q9EQH2	Endoplasmic reticulum aminopeptidase 1	Erap1	>sp|Q9EQH2|ERAP1_MOUSE Endoplasmic reticulum aminopeptidase 1 OS=Mus musculus GN=Erap1 PE=1 SV=2	5205	0.33097	0.0196574	1.44216	0.34214	0.95431	0.000657479	0.656327		0.986408		0.0191442	+
0	0	49381000	0	0	0	14957000	33277000	13318000	4598900	0	0	49838000	255990000	212400000	19850000	17493000	15591000	0	1	26	13.1	289.57	A6H584	Collagen alpha-5(VI) chain	Col6a5	>sp|A6H584|CO6A5_MOUSE Collagen alpha-5(VI) chain OS=Mus musculus GN=Col6a5 PE=1 SV=4	577	NA	2.03128	2.98618	NA	0.0383652	0.000687127	NA		0.190661		0.0192556	+
15247000	2849600	0	2832600	2246500	0	32656000	22006000	3827900	3518900	3206400	5253800	177830000	25305000	107090000	10507000	3863900	4397500	2.09e-56	2	7	45.8	13.305	A0A0B4J1H7;A0A0B4J1H8			>tr|A0A0B4J1H7|A0A0B4J1H7_MOUSE Protein Igkv1-135 (Fragment) OS=Mus musculus GN=Igkv1-135 PE=4 SV=1;>tr|A0A0B4J1H8|A0A0B4J1H8_MOUSE Protein Igkv1-133 (Fragment) OS=Mus musculus GN=Igkv1-133 PE=4 SV=1	141	1.38348	1.84592	3.79974	0.211865	0.0512867	0.000686463	0.537213		0.221711		0.0192556	+
369600000	426540000	379170000	484910000	450480000	498460000	302340000	408800000	374930000	402740000	456030000	409390000	220670000	236400000	181970000	156550000	112350000	97022000	0	1	44	53.6	102.45	O55029	Coatomer subunit beta	Copb2	>sp|O55029|COPB2_MOUSE Coatomer subunit beta OS=Mus musculus GN=Copb2 PE=1 SV=2	1687	-0.286699	-0.232792	0.825484	0.160428	0.249129	0.000689088	0.477623		0.527138		0.0192556	+
2367100000	2045600000	2228000000	2240100000	1510500000	2079500000	1252800000	1226800000	1153300000	1294700000	1147200000	826100000	1586300000	2050100000	1140600000	966450000	689210000	623140000	0	2	46	40.9	76.722	P09405;A0A087WRM5	Nucleolin	Ncl	>sp|P09405|NUCL_MOUSE Nucleolin OS=Mus musculus GN=Ncl PE=1 SV=2	1912	0.207641	0.176334	1.05457	0.414024	0.486522	0.000667807	0.71144		0.731615		0.0192556	+
202930000	558570000	646310000	536100000	497500000	721640000	48239000	124820000	54216000	31929000	106450000	44417000	33902000	33596000	23252000	8489600	7475700	1329800	6.08e-223	1	21	50.1	40.397	A0A0A6YXI5			>tr|A0A0A6YXI5|A0A0A6YXI5_MOUSE Filaggrin OS=Mus musculus GN=Flg PE=1 SV=1	129	-0.464838	0.373691	2.76558	0.485449	0.57383	0.000683476	0.760228		0.787988		0.0192556	+
9208700	12132000	8922000	7497100	7287100	9336300	17556000	12362000	12280000	12950000	11890000	12003000	9593300	11293000	13232000	16672000	22040000	27404000	0	1	19	43	50.051	Q9JJZ2	Tubulin alpha-8 chain	Tuba8	>sp|Q9JJZ2|TBA8_MOUSE Tubulin alpha-8 chain OS=Mus musculus GN=Tuba8 PE=1 SV=1	5290	0.320924	0.177355	-0.938189	0.16712	0.434922	0.000699482	0.485589		0.699826		0.019258	+
0	0	4295000	0	0	0	25378000	27972000	58888000	22595000	27769000	25745000	61872000	0	65594000	20610000	19261000	23643000	2.65e-58	1	7	35.4	30.448	Q8R1F5	Putative hydroxypyruvate isomerase	Hyi	>sp|Q8R1F5|HYI_MOUSE Putative hydroxypyruvate isomerase OS=Mus musculus GN=Hyi PE=1 SV=2	4268	NA	0.458449	1.59514	NA	0.15422	0.000712093	NA		0.407719		0.0194284	+
44131000	53190000	57816000	49909000	80176000	77098000	48036000	41513000	46784000	51525000	59400000	55848000	25860000	19137000	18898000	38862000	38848000	36154000	3.93e-48	8	9	23.3	50.526	Q3TMN1;Q58E65;O08663;Q3UI33;M0QWM9;M0QW69;M0QW48;M0QWX0	Methionine aminopeptidase;Methionine aminopeptidase 2	Metap2	>tr|Q3TMN1|Q3TMN1_MOUSE Methionine aminopeptidase 2 OS=Mus musculus GN=Metap2 PE=1 SV=1;>tr|Q58E65|Q58E65_MOUSE Methionine aminopeptidase 2 OS=Mus musculus GN=Metap2 PE=1 SV=1;>sp|O08663|MAP2_MOUSE Methionine aminopeptidase 2 OS=Mus musculus GN=Metap2 PE=1	1570	-0.395366	-0.290882	-0.848969	0.0688719	0.169957	0.000753812	0.346524		0.428329		0.0204059	+
13020000	18223000	13228000	15823000	24309000	24251000	18086000	24755000	16847000	19033000	17827000	16552000	28337000	41410000	39847000	93074000	53704000	93629000	4.25e-71	3	11	42.2	31.794	Q9R059;F2Z455;D6RJ68	Four and a half LIM domains protein 3	Fhl3	>sp|Q9R059|FHL3_MOUSE Four and a half LIM domains protein 3 OS=Mus musculus GN=Fhl3 PE=1 SV=2;>tr|F2Z455|F2Z455_MOUSE Four and a half LIM domains protein 3 OS=Mus musculus GN=Fhl3 PE=1 SV=1	5389	-0.526283	0.14191	-1.109	0.0645995	0.598723	0.000762101	0.336491		0.803808		0.0204704	+
89905000	93167000	85965000	122150000	98674000	94149000	102780000	122300000	114080000	149050000	158830000	213900000	123000000	130300000	160830000	55519000	80576000	92242000	4.24e-67	2	18	37.3	61.115	Q3TXR9;P20060	Beta-hexosaminidase;Beta-hexosaminidase subunit beta	Hexb	>tr|Q3TXR9|Q3TXR9_MOUSE Beta-hexosaminidase OS=Mus musculus GN=Hexb PE=1 SV=1;>sp|P20060|HEXB_MOUSE Beta-hexosaminidase subunit beta OS=Mus musculus GN=Hexb PE=1 SV=2	2052	-0.217689	-0.607797	0.88066	0.319081	0.0114696	0.00081423	0.640677		0.101686		0.0215367	+
686190000	630910000	591700000	738540000	642580000	808100000	124050000	133940000	143590000	168860000	123270000	124970000	5275700	7385100	5308400	4270400	2892600	2647900	2.98e-151	4	30	66	64.68	F2Z468;O89029;F2Z3U4;F2Z469	Matrilin-4	Matn4	>tr|F2Z468|F2Z468_MOUSE Matrilin-4 OS=Mus musculus GN=Matn4 PE=1 SV=1;>sp|O89029|MATN4_MOUSE Matrilin-4 OS=Mus musculus GN=Matn4 PE=1 SV=1;>tr|F2Z3U4|F2Z3U4_MOUSE Matrilin-4 OS=Mus musculus GN=Matn4 PE=1 SV=1;>tr|F2Z469|F2Z469_MOUSE Matrilin-4 OS=Mus muscu	1290	-0.194434	-0.0396559	0.88689	0.375159	0.854623	0.000813839	0.685125		0.948952		0.0215367	+
0	0	0	0	0	0	1788200	0	0	0	1704700	0	16125000	35913000	20454000	0	0	1715200	8.35e-78	1	6	44.4	20.933	P11591	Major urinary protein 5	Mup5	>sp|P11591|MUP5_MOUSE Major urinary protein 5 OS=Mus musculus GN=Mup5 PE=2 SV=2	1954	NA	0.0689902	3.73244	NA	0.919374	0.000825602	NA		0.974515		0.0216721	+
139660000	100370000	96618000	126980000	133040000	105280000	283680000	367060000	391450000	173330000	174660000	311490000	724390000	652070000	1041900000	353110000	405570000	380750000	4.72e-231	6	22	46.9	72.65	Q60710;F8WJE0;F6TVP2;E9Q0K6;E9PYG9;E0CXZ5	SAM domain and HD domain-containing protein 1	Samhd1	>sp|Q60710|SAMH1_MOUSE Deoxynucleoside triphosphate triphosphohydrolase SAMHD1 OS=Mus musculus GN=Samhd1 PE=1 SV=2;>tr|F8WJE0|F8WJE0_MOUSE Deoxynucleoside triphosphate triphosphohydrolase SAMHD1 OS=Mus musculus GN=Samhd1 PE=1 SV=1;>tr|F6TVP2|F6TVP2_MOUSE D	3385	-0.130374	0.704599	1.05614	0.615719	0.0142429	0.000842018	0.830871		0.11388		0.0219368	+
130630000	93212000	82039000	90910000	63395000	59289000	345430000	618820000	300980000	312910000	301680000	297990000	1285200000	506210000	450720000	248760000	179330000	283720000	0	2	41	51	121.08	G3X9T8;G3X8Q5		Cp	>tr|G3X9T8|G3X9T8_MOUSE Ceruloplasmin OS=Mus musculus GN=Cp PE=1 SV=1;>tr|G3X8Q5|G3X8Q5_MOUSE Ceruloplasmin OS=Mus musculus GN=Cp PE=1 SV=1	1420	0.516885	0.396759	1.51319	0.180193	0.297671	0.000909167	0.502528		0.580276		0.0233353	+
1231900000	1301500000	1271700000	1744000000	1581100000	1486000000	1435400000	1584100000	1547900000	1667100000	1605700000	1824200000	1747200000	1718400000	1912800000	1351600000	1010900000	1154000000	0	4	111	58.6	269.82	P26039;A2AIM2;F6SX70;F6S1V7	Talin-1	Tln1	>sp|P26039|TLN1_MOUSE Talin-1 OS=Mus musculus GN=Tln1 PE=1 SV=2	2102	-0.337442	-0.157529	0.624796	0.0421756	0.316421	0.000916719	0.287638		0.594256		0.0233561	+
41272000	22430000	21295000	22201000	21765000	20852000	36043000	30191000	13626000	24769000	34002000	20204000	105940000	61709000	98053000	35381000	26294000	34533000	9.47e-88	2	10	31.4	42.712	Q9QXC1;Q6YJU1	Fetuin-B	Fetub	>sp|Q9QXC1|FETUB_MOUSE Fetuin-B OS=Mus musculus GN=Fetub PE=1 SV=1;>tr|Q6YJU1|Q6YJU1_MOUSE Fetuin-B OS=Mus musculus GN=Fetub PE=1 SV=1	5346	0.320701	-0.068026	1.44004	0.377225	0.849543	0.000963719	0.686963		0.946148		0.0243744	+
134700000	78456000	54448000	68882000	75250000	49592000	43608000	68587000	45796000	64644000	53427000	62416000	935050000	269740000	678230000	178990000	162790000	207510000	5.45e-154	1	13	53	36.568	A0A075B5P3			>tr|A0A075B5P3|A0A075B5P3_MOUSE Protein Ighg2b (Fragment) OS=Mus musculus GN=Ighg2b PE=1 SV=1	21	0.387898	-0.217345	1.60593	0.341589	0.590219	0.00100332	0.655985		0.796806		0.0250833	+
87345000	61553000	81772000	87923000	78211000	100400000	53980000	88348000	69572000	61141000	60721000	69653000	11771000	12793000	20543000	7022000	4574700	9239900	7.03e-88	5	24	22.7	132.35	F8WHM5;Q61543;Q53WR6;F6RSH1;E9PWD8	Golgi apparatus protein 1	Glg1	>tr|F8WHM5|F8WHM5_MOUSE Golgi apparatus protein 1 (Fragment) OS=Mus musculus GN=Glg1 PE=1 SV=1;>sp|Q61543|GSLG1_MOUSE Golgi apparatus protein 1 OS=Mus musculus GN=Glg1 PE=1 SV=1;>tr|Q53WR6|Q53WR6_MOUSE E-selectin ligand 1 OS=Mus musculus GN=Glg1 PE=1 SV=1	1375	-0.214649	0.120144	1.12763	0.451109	0.671132	0.00100623	0.730355		0.854943		0.0250833	+
2295000000	2754700000	2996100000	1782300000	3117100000	1903400000	5618300000	3966100000	4032500000	2454200000	2871900000	2339000000	4915400000	4857000000	4353900000	7283600000	9249200000	16105000000	0	13	39	94.2	39.355	Q5FWB7;P05064;A6ZI44;D3YWI1;A0A0U1RPN8;Q9CPQ9;A6ZI46;A0A0U1RPT5;D3Z510;D3YV98;A6ZI47;Q91Y97;Q3UER1	Fructose-bisphosphate aldolase;Fructose-bisphosphate aldolase A	Aldoa;Aldoart1	>tr|Q5FWB7|Q5FWB7_MOUSE Fructose-bisphosphate aldolase OS=Mus musculus GN=Aldoa PE=1 SV=1;>sp|P05064|ALDOA_MOUSE Fructose-bisphosphate aldolase A OS=Mus musculus GN=Aldoa PE=1 SV=2;>tr|A6ZI44|A6ZI44_MOUSE Fructose-bisphosphate aldolase OS=Mus musculus GN=A	1867	0.282202	0.816716	-1.12725	0.326517	0.010191	0.00103379	0.644615		0.0966557		0.0252663	+
1496500000	1900600000	1905800000	1779000000	1764800000	1910600000	1345000000	1873700000	1541000000	2389800000	1677400000	1878200000	695970000	515020000	779620000	414180000	266900000	387440000	0	1	51	84.3	63.691	Q8BMK4	Cytoskeleton-associated protein 4	Ckap4	>sp|Q8BMK4|CKAP4_MOUSE Cytoskeleton-associated protein 4 OS=Mus musculus GN=Ckap4 PE=1 SV=2	3912	-0.0454969	-0.319092	0.902777	0.841004	0.172688	0.00103586	0.941518		0.4316		0.0252663	+
70836000	86468000	64338000	154050000	61665000	68049000	88620000	61405000	114390000	83313000	81076000	65051000	99282000	72130000	82712000	37442000	34335000	35338000	8.12e-86	1	12	33	47.234	Q9QWR8	Alpha-N-acetylgalactosaminidase	Naga	>sp|Q9QWR8|NAGAB_MOUSE Alpha-N-acetylgalactosaminidase OS=Mus musculus GN=Naga PE=1 SV=2	5343	-0.238132	0.165277	1.23626	0.447192	0.595946	0.00103191	0.728334		0.801842		0.0252663	+
0	8014400	0	0	0	0	13030000	13252000	17549000	13073000	13111000	13880000	26824000	23454000	44100000	16037000	6296300	12435000	2.21e-92	2	6	42	31.875	Q9D8C4;D6RFB1	Interferon-induced 35 kDa protein homolog	Ifi35	>sp|Q9D8C4|IN35_MOUSE Interferon-induced 35 kDa protein homolog OS=Mus musculus GN=Ifi35 PE=1 SV=3	5069	NA	0.114358	1.49156	NA	0.742156	0.00104274	NA		0.893118		0.0252663	+
242160000	206830000	212350000	274770000	269660000	261060000	198350000	213930000	211310000	312440000	276240000	236370000	187650000	211640000	179000000	146710000	107530000	108700000	0	1	34	63.5	66.612	Q8QZY1	Eukaryotic translation initiation factor 3 subunit L	Eif3l	>sp|Q8QZY1|EIF3L_MOUSE Eukaryotic translation initiation factor 3 subunit L OS=Mus musculus GN=Eif3l PE=1 SV=1	4235	-0.289246	-0.394882	0.681194	0.107702	0.0337716	0.00108379	0.413205		0.177286		0.0260787	+
11592000	11557000	9147700	15906000	9273100	13207000	6233800	8030700	9843000	6593500	8791000	6155900	6812900	6754000	5135800	3845100	3074700	2342200	1.73e-29	4	9	40.2	27.545	Q9D0I8;A2AMU9;A2AMV1;D6RCI7	mRNA turnover protein 4 homolog	Mrto4	>sp|Q9D0I8|MRT4_MOUSE mRNA turnover protein 4 homolog OS=Mus musculus GN=Mrto4 PE=1 SV=1;>tr|A2AMU9|A2AMU9_MOUSE Mrto4 protein OS=Mus musculus GN=Mrto4 PE=1 SV=1;>tr|A2AMV1|A2AMV1_MOUSE RIKEN cDNA 2610012O22, isoform CRA_a OS=Mus musculus GN=Mrto4 PE=1 SV=	484	-0.220319	0.155231	1.03109	0.403634	0.553895	0.00109774	0.70656		0.773446		0.0262177	+
16386000	82604000	50229000	33916000	96821000	6801400	38943000	8246500	11096000	10580000	11264000	10860000	18549000	8214900	7392000	128940000	53899000	195540000	1.71e-138	4	24	38.7	86.104	Q3V1D3;A0A0G2JFD4;H3BIY4;H3BLC7	AMP deaminase 1	Ampd1	>sp|Q3V1D3|AMPD1_MOUSE AMP deaminase 1 OS=Mus musculus GN=Ampd1 PE=1 SV=2;>tr|A0A0G2JFD4|A0A0G2JFD4_MOUSE AMP deaminase 1 OS=Mus musculus GN=Ampd1 PE=1 SV=1	3151	0.535776	0.48249	-3.41483	0.537828	0.578553	0.0011047	0.791459		0.789949		0.0262177	+
25198000	28427000	25004000	41669000	19270000	33710000	9872600	15241000	13215000	28784000	19972000	13825000	18741000	25407000	33825000	9157900	9155700	0	7.54e-172	1	2	17.7	19.023	Q9CPP0	Nucleoplasmin-3	Npm3	>sp|Q9CPP0|NPM3_MOUSE Nucleoplasmin-3 OS=Mus musculus GN=Npm3 PE=1 SV=3	4694	-0.200051	-0.668209	1.46205	0.542974	0.0560136	0.00112193	0.79421		0.234407		0.0264455	+
71841000	10197000	16799000	11337000	5226000	6165900	546510000	246480000	125010000	259250000	308110000	275350000	2918100000	381470000	752940000	207820000	56704000	105350000	1.07e-288	2	11	52.5	35.633	A0A075B5P4;A0A0A6YWR2			>tr|A0A075B5P4|A0A075B5P4_MOUSE Ig gamma-1 chain C region secreted form (Fragment) OS=Mus musculus GN=Ighg1 PE=1 SV=1;>tr|A0A0A6YWR2|A0A0A6YWR2_MOUSE Ig gamma-1 chain C region secreted form (Fragment) OS=Mus musculus GN=Ighg1 PE=1 SV=1	22	1.69284	-0.127729	3.13398	0.0470304	0.872547	0.00113813	0.297381		0.956723		0.0266461	+
50602000	77885000	64718000	111700000	129400000	83850000	80922000	86579000	74774000	85619000	82888000	126530000	52062000	57449000	78708000	36395000	32816000	26708000	6.54e-223	3	14	49.5	42.516	Q99JX4;A2A702;A2A701	Eukaryotic translation initiation factor 3 subunit M	Eif3m	>sp|Q99JX4|EIF3M_MOUSE Eukaryotic translation initiation factor 3 subunit M OS=Mus musculus GN=Eif3m PE=1 SV=1;>tr|A2A702|A2A702_MOUSE Eukaryotic translation initiation factor 3 subunit M OS=Mus musculus GN=Eif3m PE=1 SV=1;>tr|A2A701|A2A701_MOUSE Eukaryoti	4601	-0.749623	-0.260731	0.961408	0.00715007	0.2966	0.00117839	0.163759		0.580276		0.0274034	+
73736000	13859000	16411000	11875000	8712900	9137100	10760000	12253000	7384300	6216600	7507600	8818300	56042000	49679000	68070000	12763000	18516000	18375000	8.05e-21	1	5	10.8	53.984	P17809	Solute carrier family 2, facilitated glucose transporter member 1	Slc2a1	>sp|P17809|GTR1_MOUSE Solute carrier family 2, facilitated glucose transporter member 1 OS=Mus musculus GN=Slc2a1 PE=1 SV=4	2030	1.38282	0.417676	1.81432	0.00837632	0.374316	0.00120207	0.173538		0.652885		0.0277678	+
21751000	0	0	0	0	0	0	0	0	34551000	75926000	11222000	17641000	0	37607000	431250000	196810000	493300000	6.9e-08	1	3	12	42.259	O08797		Serpinb9	>tr|O08797|O08797_MOUSE Protein Serpinb9 OS=Mus musculus GN=Serpinb9 PE=1 SV=1	1582	NA	NA	-3.7546	NA	NA	0.0012452	NA		NA		0.0283858	+
304760000	381050000	418340000	235330000	467840000	158660000	573400000	293090000	424710000	562380000	537260000	621720000	350060000	290480000	187300000	889020000	503080000	881290000	0	1	40	60.9	85.268	P47857	6-phosphofructokinase, muscle type	Pfkm	>sp|P47857|PFKAM_MOUSE ATP-dependent 6-phosphofructokinase, muscle type OS=Mus musculus GN=Pfkm PE=1 SV=3	2289	0.491302	-0.465169	-1.45848	0.203147	0.226939	0.00127151	0.524345		0.499792		0.028796	+
168190000	303420000	207410000	337390000	408580000	359630000	124210000	238850000	213400000	108840000	108400000	133980000	49805000	42386000	111020000	21903000	28323000	24450000	0	3	23	47.3	54.507	Q61553;A0A0G2JDU7;F7BDR1	Fascin	Fscn1	>sp|Q61553|FSCN1_MOUSE Fascin OS=Mus musculus GN=Fscn1 PE=1 SV=4	3447	-0.745146	0.666871	1.31606	0.0413473	0.0643349	0.00129979	0.284809		0.254115		0.0292453	+
55568000	59785000	40641000	23624000	70716000	35121000	26542000	15349000	22458000	31765000	28477000	23446000	7135600	15612000	6058300	39342000	15742000	42725000	1.15e-35	4	9	40.4	19.843	D3YUN3;F6QC77;Q9WUZ5;D3YTL4	Troponin I, slow skeletal muscle	Tnni1	>tr|D3YUN3|D3YUN3_MOUSE Troponin I, slow skeletal muscle OS=Mus musculus GN=Tnni1 PE=1 SV=1;>tr|F6QC77|F6QC77_MOUSE Troponin I, slow skeletal muscle (Fragment) OS=Mus musculus GN=Tnni1 PE=1 SV=1;>sp|Q9WUZ5|TNNI1_MOUSE Troponin I, slow skeletal muscle OS=Mu	832	0.401581	-0.405683	-1.76263	0.387338	0.38263	0.00138596	0.695119		0.65943		0.0309829	+
435020000	328020000	342800000	380330000	413840000	339720000	434250000	543800000	497610000	506640000	444140000	355410000	386120000	412360000	499190000	246310000	264780000	271120000	1.91e-281	3	30	68	66.406	Q3TJY2;O88342;A0A0J9YU05	WD repeat-containing protein 1	Wdr1	>tr|Q3TJY2|Q3TJY2_MOUSE WD repeat domain 1 OS=Mus musculus GN=Wdr1 PE=1 SV=1;>sp|O88342|WDR1_MOUSE WD repeat-containing protein 1 OS=Mus musculus GN=Wdr1 PE=1 SV=3	1745	-0.0427484	0.185694	0.722447	0.820636	0.332051	0.00140934	0.930709		0.611948		0.0313037	+
10488000	5765600	0	8506600	8567500	6276500	8362800	15726000	8431200	5456800	0	7667600	11612000	12168000	9035200	27305000	25498000	21593000	3.11e-21	3	6	14.1	61.933	Q8BGU0;Q99N17;G3UW78		Cyp4f39	>tr|Q8BGU0|Q8BGU0_MOUSE Protein Cyp4f39 OS=Mus musculus GN=Cyp4f39 PE=1 SV=1	3836	0.0140884	0.67739	-1.18527	0.966527	0.0602174	0.00142764	0.988704		0.243702		0.0314141	+
65762000	76291000	51290000	87073000	95461000	108170000	120220000	107190000	141880000	103520000	90589000	87845000	70510000	80429000	94591000	119000000	199160000	133860000	3.21e-48	3	12	29.2	36.09	Q9CY27;G3UWE1;Q52L67	Very-long-chain enoyl-CoA reductase	Tecr	>sp|Q9CY27|TECR_MOUSE Very-long-chain enoyl-CoA reductase OS=Mus musculus GN=Tecr PE=1 SV=1;>tr|G3UWE1|G3UWE1_MOUSE MCG11048, isoform CRA_c OS=Mus musculus GN=Tecr PE=1 SV=1;>tr|Q52L67|Q52L67_MOUSE Gpsn2 protein OS=Mus musculus GN=Tecr PE=1 SV=1	4873	-0.600801	0.380026	-0.855029	0.0153039	0.104126	0.00143245	0.192648		0.329809		0.0314141	+
34087000	18599000	19471000	43080000	56617000	37957000	26671000	26134000	45630000	52448000	42025000	42714000	35327000	34668000	31786000	20136000	14145000	15555000	1.33e-150	1	14	40.2	52.901	Q8BMD8	Calcium-binding mitochondrial carrier protein SCaMC-1	Slc25a24	>sp|Q8BMD8|SCMC1_MOUSE Calcium-binding mitochondrial carrier protein SCaMC-1 OS=Mus musculus GN=Slc25a24 PE=1 SV=1	3909	-0.968647	-0.521423	1.0464	0.00262749	0.0718986	0.00145307	0.112042		0.271784		0.0316661	+
302010000	330240000	424070000	385600000	647810000	434960000	556890000	436260000	493400000	697700000	726430000	552310000	353130000	431060000	286870000	629520000	747510000	588410000	2.06e-205	1	14	63.1	18.965	Q9CRB6	Tubulin polymerization-promoting protein family member 3	Tppp3	>sp|Q9CRB6|TPPP3_MOUSE Tubulin polymerization-promoting protein family member 3 OS=Mus musculus GN=Tppp3 PE=1 SV=1	4819	-0.454844	-0.408091	-0.8886	0.0659719	0.0954798	0.0014881	0.339109		0.317738		0.0322266	+
7578700	8506000	8406100	0	12303000	8808500	17657000	15742000	8737500	12706000	11219000	9167700	8761300	10549000	8581700	0	17879000	24201000	1.06e-131	2	9	34	34.732	Q9CWZ7;D3Z4B2	Gamma-soluble NSF attachment protein	Napg	>sp|Q9CWZ7|SNAG_MOUSE Gamma-soluble NSF attachment protein OS=Mus musculus GN=Napg PE=1 SV=1;>tr|D3Z4B2|D3Z4B2_MOUSE Gamma-soluble NSF attachment protein (Fragment) OS=Mus musculus GN=Napg PE=1 SV=1	927	-0.352452	0.298949	-1.17117	0.250887	0.275001	0.00151476	0.578667		0.556853		0.0326003	+
8300100	7760000	10242000	6058800	7426000	4572600	14895000	6996500	7071800	8781800	9795400	10898000	14154000	30590000	10090000	44689000	41102000	41657000	1.94e-51	1	8	17.1	76.249	Q08642	Protein-arginine deiminase type-2	Padi2	>sp|Q08642|PADI2_MOUSE Protein-arginine deiminase type-2 OS=Mus musculus GN=Padi2 PE=1 SV=2	2820	0.55835	-0.115642	-1.37523	0.138157	0.750187	0.00153851	0.460692		0.898932		0.0329071	+
150490000	173030000	184180000	200770000	136570000	159870000	180870000	198450000	195840000	179350000	156520000	193720000	186780000	150280000	154570000	125530000	71611000	87849000	1.18e-120	1	10	49.3	23.782	Q62422	Osteoclast-stimulating factor 1	Ostf1	>sp|Q62422|OSTF1_MOUSE Osteoclast-stimulating factor 1 OS=Mus musculus GN=Ostf1 PE=1 SV=2	3498	0.0386657	0.121854	0.81884	0.858219	0.575284	0.00156324	0.950518		0.788189		0.0331513	+
48224000	48753000	67475000	14558000	0	0	42805000	25278000	26524000	26453000	34648000	43444000	13693000	26521000	35471000	115010000	37468000	179470000	2.3e-25	1	6	13.6	68.489	Q8CJ53	Cdc42-interacting protein 4	Trip10	>sp|Q8CJ53|CIP4_MOUSE Cdc42-interacting protein 4 OS=Mus musculus GN=Trip10 PE=1 SV=2	4141	1.89097	-0.15724	-1.96812	0.0181182	0.755905	0.00156907	0.207858		0.902674		0.0331513	+
58105000	65675000	61035000	87408000	89731000	83327000	57142000	61917000	57505000	84399000	76902000	47752000	34395000	27986000	38857000	17213000	20631000	20731000	8.1e-92	3	11	27.3	55.302	P70288;A0A0R4J008;Q8BQ10	Histone deacetylase 2	Hdac2	>sp|P70288|HDAC2_MOUSE Histone deacetylase 2 OS=Mus musculus GN=Hdac2 PE=1 SV=1;>tr|A0A0R4J008|A0A0R4J008_MOUSE Histone deacetylase OS=Mus musculus GN=Hdac2 PE=1 SV=1;>tr|Q8BQ10|Q8BQ10_MOUSE Histone deacetylase 2 OS=Mus musculus GN=Hdac2 PE=1 SV=1	230	-0.495939	-0.203415	0.784307	0.0282186	0.335257	0.00159768	0.241815		0.615035		0.0333493	+
870100000	1006100000	815880000	946370000	804920000	810440000	682330000	774220000	524560000	936670000	797460000	855870000	342560000	267070000	405350000	216070000	202180000	180730000	0	2	26	59.4	69.062	Q9DBG6;A2ACG7	Dolichyl-diphosphooligosaccharide--protein glycosyltransferase subunit 2	Rpn2	>sp|Q9DBG6|RPN2_MOUSE Dolichyl-diphosphooligosaccharide--protein glycosyltransferase subunit 2 OS=Mus musculus GN=Rpn2 PE=1 SV=1;>tr|A2ACG7|A2ACG7_MOUSE Dolichyl-diphosphooligosaccharide--protein glycosyltransferase subunit 2 OS=Mus musculus GN=Rpn2 PE=1 S	5126	0.0723724	-0.401939	0.743865	0.715308	0.0566381	0.00165669	0.881264		0.23539		0.0339914	+
2788300000	2835000000	2525300000	3901900000	3540200000	3569100000	4391500000	7029400000	6695200000	5068600000	4429800000	5518600000	5585700000	5136100000	7209400000	4004200000	3342700000	3115300000	0	2	192	71.7	226.37	Q8VDD5;F2Z494	Myosin-9	Myh9	>sp|Q8VDD5|MYH9_MOUSE Myosin-9 OS=Mus musculus GN=Myh9 PE=1 SV=4	4363	-0.432618	0.245982	0.771074	0.0489207	0.241987	0.00166546	0.302279		0.519015		0.0339914	+
258440000	485000000	421050000	289530000	518960000	257790000	890220000	568090000	860440000	985100000	976780000	1138100000	523080000	1237200000	551840000	2561900000	1330900000	2013400000	1.29e-180	1	19	85	22.749	Q8CI43	Myosin light chain 6B	Myl6b	>sp|Q8CI43|MYL6B_MOUSE Myosin light chain 6B OS=Mus musculus GN=Myl6b PE=1 SV=1	4126	0.146673	-0.445137	-1.41893	0.698701	0.249623	0.00166769	0.873872		0.527874		0.0339914	+
25584000	36454000	35356000	50305000	32727000	30171000	35675000	27592000	31919000	37103000	33119000	27050000	27876000	32175000	31029000	20513000	14441000	15271000	1.66e-67	3	12	32	49.895	Q8K1J6;A0A0N4SUW4;A0A0N4SV41	CCA tRNA nucleotidyltransferase 1, mitochondrial	Trnt1	>sp|Q8K1J6|TRNT1_MOUSE CCA tRNA nucleotidyltransferase 1, mitochondrial OS=Mus musculus GN=Trnt1 PE=1 SV=1	4182	-0.195536	-0.0274648	0.87479	0.406561	0.906124	0.00165778	0.706766		0.96943		0.0339914	+
105110000	107540000	117770000	109510000	125250000	166440000	476270000	379660000	594470000	571510000	575580000	601260000	774490000	743970000	944380000	998380000	2231500000	2122100000	0	1	41	70.4	58.224	E9Q1Z0		4732456N10Rik	>tr|E9Q1Z0|E9Q1Z0_MOUSE Protein 4732456N10Rik OS=Mus musculus GN=4732456N10Rik PE=1 SV=1	1119	-0.256802	-0.294008	-1.03919	0.362019	0.298745	0.00171266	0.674977		0.580778		0.0347038	+
18825000	26363000	25612000	18553000	50482000	18870000	30494000	24400000	24298000	31472000	28748000	15692000	21785000	19132000	14976000	70174000	34144000	51830000	3.75e-60	1	10	45.5	35.294	Q922B1	O-acetyl-ADP-ribose deacetylase MACROD1	Macrod1	>sp|Q922B1|MACD1_MOUSE O-acetyl-ADP-ribose deacetylase MACROD1 OS=Mus musculus GN=Macrod1 PE=1 SV=2	4548	-0.160853	0.116493	-1.43711	0.676624	0.762286	0.00172733	0.863119		0.906331		0.0347977	+
76028000	0	0	0	0	0	26491000	18741000	13836000	14050000	19973000	20139000	22086000	41776000	57706000	6035300	14356000	0	8.98e-14	1	4	17.9	30.336	Q02844	Tryptase	Tpsab1	>sp|Q02844|TRYB1_MOUSE Tryptase OS=Mus musculus GN=Tpsab1 PE=2 SV=1	2767	NA	0.0902694	2.01326	NA	0.836858	0.00175015	NA		0.940424		0.0350536	+
292350000	236980000	263410000	206070000	190020000	164890000	179430000	160340000	193790000	163580000	170300000	200810000	141630000	138970000	152370000	106770000	92712000	80516000	8.03e-204	1	24	57.7	55.758	Q9CZN7	Serine hydroxymethyltransferase	Shmt2	>tr|Q9CZN7|Q9CZN7_MOUSE Serine hydroxymethyltransferase OS=Mus musculus GN=Shmt2 PE=1 SV=1	4902	0.498269	-0.00411264	0.636578	0.00989716	0.980898	0.00184375	0.181111		0.993965		0.0365063	+
5362500	0	0	0	0	0	0	0	0	0	0	0	7281100	5115100	7416000	15066000	14949000	12763000	2.12e-19	2	5	9.9	72.571	Q3TEF1;P97494	Glutamate--cysteine ligase catalytic subunit	Gclc	>tr|Q3TEF1|Q3TEF1_MOUSE Glutamate--cysteine ligase catalytic subunit OS=Mus musculus GN=Gclc PE=1 SV=1;>sp|P97494|GSH1_MOUSE Glutamate--cysteine ligase catalytic subunit OS=Mus musculus GN=Gclc PE=1 SV=4	2723	NA	NA	-1.12741	NA	NA	0.0018757	NA		NA		0.0369278	+
0	0	0	0	0	0	12702000	6998900	7376000	30860000	13560000	8034100	15620000	50730000	14611000	99551000	123580000	89787000	6.55e-59	7	6	19	60.995	D3YZ54;Q9QXE0;E9PWM4;D6RDE9;E9Q0K0;E9Q7H7;E9Q9L4	2-hydroxyacyl-CoA lyase 1	Hacl1	>tr|D3YZ54|D3YZ54_MOUSE 2-hydroxyacyl-CoA lyase 1 OS=Mus musculus GN=Hacl1 PE=1 SV=2;>sp|Q9QXE0|HACL1_MOUSE 2-hydroxyacyl-CoA lyase 1 OS=Mus musculus GN=Hacl1 PE=1 SV=2;>tr|E9PWM4|E9PWM4_MOUSE 2-hydroxyacyl-CoA lyase 1 OS=Mus musculus GN=Hacl1 PE=1 SV=1	879	NA	-0.788161	-2.19521	NA	0.173862	0.00189198	NA		0.433392		0.036928	+
6944000000	7182200	1722700000	5081300	11510000	524100	4924400	2032800000	2126100000	2124400000	1929900000	2225900000	3319800000	2642800000	1735000000	6159600	8932300	5241600	0	1	24	97.3	15.84	P02088	Hemoglobin subunit beta-1	Hbb-b1	>sp|P02088|HBB1_MOUSE Hemoglobin subunit beta-1 OS=Mus musculus GN=Hbb-b1 PE=1 SV=2	1845	7.13889	-2.9144	8.5521	0.00678928	0.220108	0.00189702	0.159804		0.492856		0.036928	+
10712000	0	7822000	7594000	3746700	0	21440000	6832700	8877700	13844000	22874000	19131000	20927000	108110000	31505000	252010000	120070000	242260000	8.08e-49	2	9	46.1	26.981	Q8R4E4;E9QJU4	Myozenin-3	Myoz3	>sp|Q8R4E4|MYOZ3_MOUSE Myozenin-3 OS=Mus musculus GN=Myoz3 PE=1 SV=1;>tr|E9QJU4|E9QJU4_MOUSE Myozenin-3 OS=Mus musculus GN=Myoz3 PE=1 SV=1	4318	0.778298	-0.739064	-2.22848	0.289873	0.221794	0.00191618	0.614279		0.494687		0.0369702	+
5897900	7234600	6772700	5438300	4192800	5497600	6068600	9691800	7360500	6380800	8496200	9408700	22673000	8668700	13846000	5330400	7486400	6723300	2.79e-15	1	4	19.6	29.518	Q9R061	Cytosolic Fe-S cluster assembly factor NUBP2	Nubp2	>sp|Q9R061|NUBP2_MOUSE Cytosolic Fe-S cluster assembly factor NUBP2 OS=Mus musculus GN=Nubp2 PE=1 SV=1	5390	0.401658	-0.0788728	1.11312	0.196456	0.794303	0.0019312	0.517784		0.922141		0.0369702	+
44160000	10928000	7732400	5871000	5220200	4183900	153430000	63993000	95148000	49793000	32867000	35706000	386280000	512610000	193370000	93949000	35441000	120190000	9.94e-135	2	12	70.1	28.33	P13634;D3YYQ4	Carbonic anhydrase 1	Ca1	>sp|P13634|CAH1_MOUSE Carbonic anhydrase 1 OS=Mus musculus GN=Ca1 PE=1 SV=4	1979	1.6202	1.33094	2.19404	0.0146384	0.038721	0.00198318	0.190137		0.190911		0.0375504	+
0	7726400	9550400	7542400	13354000	8702000	18494000	16989000	19773000	13581000	10298000	18407000	15414000	8859900	16283000	5999900	7769100	3827600	8.38e-25	1	6	24.1	27.974	Q9DB29	Isoamyl acetate-hydrolyzing esterase 1 homolog	Iah1	>sp|Q9DB29|IAH1_MOUSE Isoamyl acetate-hydrolyzing esterase 1 homolog OS=Mus musculus GN=Iah1 PE=1 SV=1	5107	-0.157498	0.424201	1.21327	0.666673	0.206354	0.00197336	0.857881		0.476831		0.0375504	+
14919000	11538000	12874000	25339000	23608000	16979000	30222000	16920000	47198000	57146000	61148000	43654000	22098000	35381000	42582000	65270000	74830000	85322000	3.38e-197	1	22	10.3	366.22	Q61789	Laminin subunit alpha-3	Lama3	>sp|Q61789|LAMA3_MOUSE Laminin subunit alpha-3 OS=Mus musculus GN=Lama3 PE=1 SV=4	3468	-0.733047	-0.887313	-1.21467	0.0400628	0.0157714	0.00202433	0.281639		0.119996		0.0381213	+
3366700	5768600	4629500	10240000	5084600	6544300	4867600	3934300	0	11945000	8460200	5633700	4669600	5999800	2748900	9553500	12675000	9838800	5.09e-11	4	2	12.9	30.597	Q91VJ5;A2AER7;A2AER9;A2AER8	Polyglutamine-binding protein 1	Pqbp1	>sp|Q91VJ5|PQBP1_MOUSE Polyglutamine-binding protein 1 OS=Mus musculus GN=Pqbp1 PE=1 SV=1;>tr|A2AER7|A2AER7_MOUSE Polyglutamine-binding protein 1 OS=Mus musculus GN=Pqbp1 PE=1 SV=1;>tr|A2AER9|A2AER9_MOUSE Polyglutamine-binding protein 1 (Fragment) OS=Mus m	430	-0.638819	-0.919563	-1.31807	0.0888779	0.0336717	0.00204586	0.387066		0.177273		0.0383185	+
2456100	2705200	9963200	4069200	8578100	9224700	92001000	46482000	61640000	190990000	147980000	132940000	29584000	77124000	20857000	151490000	177390000	112020000	1.89e-154	2	20	40.6	76.205	Q8JZR0;Q3UC67	Long-chain-fatty-acid--CoA ligase 5	Acsl5	>sp|Q8JZR0|ACSL5_MOUSE Long-chain-fatty-acid--CoA ligase 5 OS=Mus musculus GN=Acsl5 PE=1 SV=1;>tr|Q3UC67|Q3UC67_MOUSE Acyl-CoA synthetase long-chain family member 5, isoform CRA_b OS=Mus musculus GN=Acsl5 PE=1 SV=1	3033	-0.760731	-1.2782	-1.99058	0.176901	0.0309077	0.00208993	0.498296		0.170533		0.0387251	+
864110000	1034600000	1080200000	940580000	937860000	1458800000	172140000	233880000	232220000	247960000	179220000	234630000	12781000	22413000	6194000	35201000	29468000	25374000	4.45e-110	3	22	12.4	171.53	Q64739;I7HPY2;Q3UUU1	Collagen alpha-2(XI) chain	Col11a2	>sp|Q64739|COBA2_MOUSE Collagen alpha-2(XI) chain OS=Mus musculus GN=Col11a2 PE=2 SV=3;>tr|I7HPY2|I7HPY2_MOUSE Collagen alpha-2(XI) chain (Fragment) OS=Mus musculus GN=Col11a2 PE=1 SV=1	3538	-0.141039	-0.0533062	-1.29751	0.693485	0.881316	0.0021364	0.869243		0.958782		0.0393758	+
7954300	5291100	5746800	27456000	9666000	12034000	13292000	15242000	11375000	7638200	8602600	8185400	0	0	7213400	1424100	0	0	6.44e-27	2	2	8.8	25.766	Q549D0;P41731	CD63 antigen	Cd63	>tr|Q549D0|Q549D0_MOUSE Tetraspanin OS=Mus musculus GN=Cd63 PE=1 SV=1;>sp|P41731|CD63_MOUSE CD63 antigen OS=Mus musculus GN=Cd63 PE=1 SV=2	2243	-1.24039	0.699752	2.34063	0.00382164	0.0642367	0.00216834	0.125793		0.254115		0.0395436	+
14759000	21306000	16933000	20735000	14162000	23648000	17003000	11928000	15166000	14340000	17387000	14753000	16856000	16917000	6119500	5913200	5776300	3417900	1.67e-32	1	7	30.2	22.43	Q9JMG7	Hepatoma-derived growth factor-related protein 3	Hdgfrp3	>sp|Q9JMG7|HDGR3_MOUSE Hepatoma-derived growth factor-related protein 3 OS=Mus musculus GN=Hdgfrp3 PE=1 SV=2	5334	-0.126945	-0.0867107	1.30137	0.723788	0.809038	0.00215831	0.884518		0.927328		0.0395436	+
309820000	572630000	298070000	394040000	611070000	442060000	977110000	899140000	787810000	520140000	549960000	744890000	1534900000	2322500000	2670300000	869290000	1311300000	900600000	7.73e-211	4	17	63.4	27.196	Q3UN88;P21812;Q496V0;P11034	Mast cell protease 4	Mcpt4	>tr|Q3UN88|Q3UN88_MOUSE Mast cell protease 4 OS=Mus musculus GN=Mcpt4 PE=1 SV=1;>sp|P21812|MCPT4_MOUSE Mast cell protease 4 OS=Mus musculus GN=Mcpt4 PE=1 SV=1	3103	-0.335766	0.566564	1.0693	0.265748	0.069978	0.0022053	0.595019		0.267054		0.0400071	+
74613000	120410000	85776000	130870000	76799000	130860000	118800000	112380000	123180000	91919000	100000000	144350000	126460000	117660000	141990000	97721000	45188000	47150000	5.21e-74	4	15	44.7	44.669	Q9WV54;Q78P93;D3Z015;D3Z505	Acid ceramidase;Acid ceramidase subunit alpha;Acid ceramidase subunit beta	Asah1	>sp|Q9WV54|ASAH1_MOUSE Acid ceramidase OS=Mus musculus GN=Asah1 PE=1 SV=1;>tr|Q78P93|Q78P93_MOUSE Acid ceramidase OS=Mus musculus GN=Asah1 PE=1 SV=1	3690	-0.25966	0.102971	1.11347	0.404498	0.73846	0.00221862	0.706747		0.891278		0.0400391	+
43455000	12962000	7750700	21734000	37819000	177420000	146370000	29375000	54067000	67299000	129580000	479110000	1451000	23677000	3303600	72000000	99412000	44511000	3.83e-73	1	5	100	7.9446	Q925H3	Keratin-associated protein 6-5	Krtap6-5	>sp|Q925H3|KRA65_MOUSE Keratin-associated protein 6-5 OS=Mus musculus GN=Krtap6-5 PE=2 SV=1	4574	-1.68328	-1.39122	-3.81764	0.127704	0.202565	0.00232175	0.444441		0.472913		0.0414684	+
4603400000	4305300000	4544800000	3835900000	3897500000	4136000000	5454200000	5115400000	5359200000	4811700000	5111300000	6098500000	6073400000	5943600000	6030000000	4303600000	4024000000	4294300000	0	1	61	55.9	108.49	Q04857	Collagen alpha-1(VI) chain	Col6a1	>sp|Q04857|CO6A1_MOUSE Collagen alpha-1(VI) chain OS=Mus musculus GN=Col6a1 PE=1 SV=1	2782	0.179268	-0.0011788	0.517269	0.224165	0.993459	0.0023131	0.55521		0.997322		0.0414684	+
0	0	0	5111600	4849300	0	4705300	7401000	8298100	6581800	5365800	6305300	25596000	3693000	36177000	3415900	2632400	2503400	2.43e-24	1	4	15.1	45.325	Q9Z0M5	Lysosomal acid lipase/cholesteryl ester hydrolase	Lipa	>sp|Q9Z0M5|LICH_MOUSE Lysosomal acid lipase/cholesteryl ester hydrolase OS=Mus musculus GN=Lipa PE=1 SV=2	5479	NA	0.125316	2.41608	NA	0.845734	0.00235306	NA		0.944693		0.0418121	+
226490000	139580000	81683000	127260000	137250000	125490000	216720000	416500000	184770000	344580000	393390000	665530000	2879400000	504010000	1682400000	310020000	264930000	507670000	0	3	13	44.5	36.389	P01863;P01865;P84751	Ig gamma-2A chain C region, A allele;Ig gamma-2A chain C region, membrane-bound form	Ighg;Igh-1a	>sp|P01863|GCAA_MOUSE Ig gamma-2A chain C region, A allele OS=Mus musculus GN=Ighg PE=1 SV=1;>sp|P01865|GCAM_MOUSE Ig gamma-2A chain C region, membrane-bound form OS=Mus musculus GN=Igh-1a PE=1 SV=3	1836	0.083075	-0.81046	1.95624	0.879105	0.151884	0.00238328	0.955324		0.405098		0.042133	+
0	0	6655200	0	3934400	0	5868600	6699800	5746700	17867000	9398300	12979000	6834700	10731000	13872000	26097000	26753000	17772000	1.45e-27	2	6	30.4	27.942	A2AIH8;Q9D711	Pirin	Pir	>tr|A2AIH8|A2AIH8_MOUSE Pirin (Fragment) OS=Mus musculus GN=Pir PE=1 SV=1;>sp|Q9D711|PIR_MOUSE Pirin OS=Mus musculus GN=Pir PE=1 SV=1	447	0.758338	-1.09162	-1.20484	0.183215	0.00458025	0.0024116	0.505276		0.0599747		0.0424173	+
4730100	9417600	5121900	6212300	8116300	5308100	12791000	12183000	17879000	19388000	18792000	12685000	4321700	7587700	7407100	9835200	39448000	15408000	4.33e-50	1	10	14.1	131.11	Q148V8	Protein FAM83H	Fam83h	>sp|Q148V8|FA83H_MOUSE Protein FAM83H OS=Mus musculus GN=Fam83h PE=1 SV=1	2848	-0.0767453	-0.242878	-1.53959	0.858828	0.575346	0.00244913	0.950893		0.788189		0.0428599	+
112920000	111450000	127650000	162520000	146610000	118990000	72943000	55590000	87460000	83622000	79351000	102960000	88054000	80249000	74001000	56608000	46957000	43709000	6.04e-109	6	5	29.6	29.622	P97822;E9Q5H2;E9PZF5;A0A0G2JEK9;E9Q5H9;E9Q0X5	Acidic leucine-rich nuclear phosphoprotein 32 family member E	Anp32e	>sp|P97822|AN32E_MOUSE Acidic leucine-rich nuclear phosphoprotein 32 family member E OS=Mus musculus GN=Anp32e PE=1 SV=2;>tr|E9Q5H2|E9Q5H2_MOUSE Acidic leucine-rich nuclear phosphoprotein 32 family member E (Fragment) OS=Mus musculus GN=Anp32e PE=1 SV=1;>t	2729	-0.276208	-0.315643	0.723058	0.186242	0.134257	0.00247199	0.509264		0.379659		0.0429588	+
203420000	275740000	212400000	309050000	270020000	300140000	255460000	319020000	432890000	250480000	242060000	293040000	376420000	268610000	401860000	193490000	224380000	180900000	2.64e-295	7	19	71.8	27.411	G3UXZ5;Q5HZK3;P97371;G3UXY0;G3X9K9;G3UWN9;G3UXR1	Proteasome activator complex subunit 1	Psme1	>tr|G3UXZ5|G3UXZ5_MOUSE Proteasome activator complex subunit 1 (Fragment) OS=Mus musculus GN=Psme1 PE=1 SV=1;>tr|Q5HZK3|Q5HZK3_MOUSE Proteasome (Prosome, macropain) 28 subunit, alpha OS=Mus musculus GN=Psme1 PE=1 SV=1;>sp|P97371|PSME1_MOUSE Proteasome acti	1411	-0.358439	0.330195	0.792482	0.121972	0.151826	0.00248394	0.436449		0.405098		0.0429588	+
78425000	59728000	70746000	104690000	130650000	118700000	49893000	66857000	69082000	65541000	68328000	66598000	39918000	29083000	43637000	18402000	26566000	21918000	4.59e-146	4	20	49.4	48.043	Q9CQC6;A0A087WQS2;A0A087WPF9;A0A087WS48	Basic leucine zipper and W2 domain-containing protein 1	Bzw1	>sp|Q9CQC6|BZW1_MOUSE Basic leucine zipper and W2 domain-containing protein 1 OS=Mus musculus GN=Bzw1 PE=1 SV=1;>tr|A0A087WQS2|A0A087WQS2_MOUSE Basic leucine zipper and W2 domain-containing protein 1 OS=Mus musculus GN=Bzw1 PE=1 SV=1;>tr|A0A087WPF9|A0A087W	71	-0.768802	-0.123057	0.746558	0.00199644	0.559423	0.00249198	0.108145		0.776554		0.0429588	+
0	9298900	6869600	12504000	8428300	7746200	14100000	18684000	14216000	24160000	16603000	9652500	27647000	28465000	33518000	18564000	9348200	12546000	5.28e-70	6	6	17.1	57.205	Q544U5;P55772;Q8CDV7;D6RHQ2;D6RFA9;F7B9M9	Ectonucleoside triphosphate diphosphohydrolase 1	Entpd1	>tr|Q544U5|Q544U5_MOUSE Ectonucleoside triphosphate diphosphohydrolase 1 OS=Mus musculus GN=Entpd1 PE=1 SV=1;>sp|P55772|ENTP1_MOUSE Ectonucleoside triphosphate diphosphohydrolase 1 OS=Mus musculus GN=Entpd1 PE=1 SV=1;>tr|Q8CDV7|Q8CDV7_MOUSE Ectonucleoside	2406	-0.225552	-0.0168468	1.19993	0.548137	0.959739	0.00254828	0.797743		0.987332		0.0437119	+
497990000	505170000	478100000	645380000	564660000	502880000	595360000	677970000	716600000	855520000	871340000	856350000	668220000	642140000	715780000	544770000	396340000	416030000	0	5	34	73.2	46.674	O88844;A0A087WPT4;A0A087WRS9;D3YVY3;A0A087WRM4	Isocitrate dehydrogenase [NADP] cytoplasmic	Idh1	>sp|O88844|IDHC_MOUSE Isocitrate dehydrogenase [NADP] cytoplasmic OS=Mus musculus GN=Idh1 PE=1 SV=2;>tr|A0A087WPT4|A0A087WPT4_MOUSE Isocitrate dehydrogenase [NADP] cytoplasmic (Fragment) OS=Mus musculus GN=Idh1 PE=1 SV=1;>tr|A0A087WRS9|A0A087WRS9_MOUSE Iso	1777	-0.20289	-0.380582	0.591347	0.235006	0.0347356	0.00257525	0.565434		0.180328		0.0439569	+
611690000	715540000	634590000	832250000	680690000	840340000	1649600000	1899900000	2632500000	1283500000	1555700000	1387100000	971530000	1137200000	1185400000	1298700000	2689800000	2483600000	0	3	41	82.7	70.492	E9QPB2;S4R2I1;A0A0R4J2A5		Sbsn	>tr|E9QPB2|E9QPB2_MOUSE Suprabasin OS=Mus musculus GN=Sbsn PE=1 SV=1	1274	-0.258127	0.523585	-0.905811	0.32233	0.0554453	0.00265394	0.642667		0.233301		0.0450779	+
3538400	13097000	26744000	15105000	44602000	28210000	19961000	98560000	6410800	30179000	42649000	27430000	41579000	9953600	12541000	240800000	60466000	441010000	1.47e-90	2	12	69.4	20.663	P11589;A2BIN1	Major urinary protein 2	Mup2;Mup10	>sp|P11589|MUP2_MOUSE Major urinary protein 2 OS=Mus musculus GN=Mup2 PE=1 SV=1;>tr|A2BIN1|A2BIN1_MOUSE Major urinary protein 8 OS=Mus musculus GN=Mup10 PE=2 SV=1	537	-1.31324	-0.493138	-3.42627	0.190891	0.614525	0.00275224	0.514758		0.812918		0.0465195	+
3145400	5486800	5001400	3777200	0	6009800	4812100	5691100	4654700	8768400	4356400	0	0	5048200	5081600	11241000	20215000	0	8.76e-10	5	4	22	37.827	Q3TUH1;G5E881;D6RGT1;G3UWL8;G3UYJ1	Mitochondrial translocator assembly and maintenance protein 41 homolog	Tamm41	>sp|Q3TUH1|TAM41_MOUSE Phosphatidate cytidylyltransferase, mitochondrial OS=Mus musculus GN=Tamm41 PE=1 SV=2;>tr|G5E881|G5E881_MOUSE Phosphatidate cytidylyltransferase, mitochondrial OS=Mus musculus GN=Tamm41 PE=1 SV=1;>tr|D6RGT1|D6RGT1_MOUSE Phosphatidate	1468	-0.10847	-0.296371	-1.57033	0.778254	0.447001	0.00283491	0.913366		0.706194		0.0476154	+
0	4665000	0	5217700	7370500	5062900	6877700	23342000	22076000	8489200	5969500	5810600	10498000	19860000	58795000	3601200	6286100	7042700	3.96e-24	2	5	21.2	32.341	Q5NCB5;Q60766	Immunity-related GTPase family M protein 1	Irgm1	>tr|Q5NCB5|Q5NCB5_MOUSE Immunity-related GTPase family M protein 1 (Fragment) OS=Mus musculus GN=Irgm1 PE=1 SV=1;>sp|Q60766|IRGM1_MOUSE Immunity-related GTPase family M protein 1 OS=Mus musculus GN=Irgm1 PE=1 SV=1	3323	-0.31317	1.19608	2.08933	0.70451	0.0563037	0.00286512	0.87585		0.235239		0.047729	+
0	5562100	0	0	5835000	3209700	15309000	18466000	14587000	7836000	4906800	5920500	12111000	27326000	11501000	9140400	4926100	4269800	1.99e-34	1	7	30.7	27.634	Q61133	Glutathione S-transferase theta-2	Gstt2	>sp|Q61133|GSTT2_MOUSE Glutathione S-transferase theta-2 OS=Mus musculus GN=Gstt2 PE=1 SV=4	3419	0.362044	1.39406	1.43482	0.542942	0.00350125	0.00288322	0.79421		0.0528442		0.0478007	+
439960000	466700000	410470000	512760000	419050000	390310000	692620000	656750000	672210000	526510000	542010000	365240000	458510000	485870000	674560000	308430000	346160000	336610000	0	2	47	49.8	109.65	P97449;A0A0U1RNS3	Aminopeptidase N	Anpep	>sp|P97449|AMPN_MOUSE Aminopeptidase N OS=Mus musculus GN=Anpep PE=1 SV=4	2717	0.00238893	0.517739	0.689296	0.990437	0.018457	0.00309512	0.997233		0.133091		0.0508274
13854000	14466000	15080000	15885000	18951000	13497000	8686500	9947000	13038000	10498000	10944000	7133500	11132000	16710000	9837500	8342400	5219900	6578300	5.5e-61	1	7	80.2	13.584	Q9CQ71	Replication protein A 14 kDa subunit	Rpa3	>sp|Q9CQ71|RFA3_MOUSE Replication protein A 14 kDa subunit OS=Mus musculus GN=Rpa3 PE=1 SV=1	4728	-0.140766	0.153431	0.890119	0.586131	0.553264	0.00308183	0.812102		0.7732		0.0508274
223440000	254010000	157990000	213170000	252410000	325410000	263260000	178880000	341940000	368980000	386160000	493350000	244460000	384190000	224850000	535620000	542730000	531660000	2.13e-234	1	32	56.4	67.784	Q8K4L4	Protein POF1B	Pof1b	>sp|Q8K4L4|POF1B_MOUSE Protein POF1B OS=Mus musculus GN=Pof1b PE=2 SV=3	4226	-0.320973	-0.708264	-0.9589	0.258883	0.0204736	0.00316494	0.58673		0.13893		0.0510148
620300000	728800000	723480000	779430000	793210000	881300000	641860000	819160000	746250000	935690000	888390000	752590000	253470000	229320000	319950000	166050000	187790000	167540000	0	4	74	67.6	138.43	Q8CIE6;F8WHL2;F6XJN3;D6RH55	Coatomer subunit alpha;Xenin;Proxenin	Copa	>sp|Q8CIE6|COPA_MOUSE Coatomer subunit alpha OS=Mus musculus GN=Copa PE=1 SV=2;>tr|F8WHL2|F8WHL2_MOUSE Coatomer subunit alpha OS=Mus musculus GN=Copa PE=1 SV=1	1374	-0.245301	-0.224702	0.607393	0.176931	0.213918	0.00314907	0.498296		0.483047		0.0510148
222550000	223490000	242800000	144470000	238780000	198310000	3353400000	1725800000	2061800000	2747100000	2602000000	2569800000	4770500000	3792400000	2946700000	9351400000	5045300000	9423100000	0	1	276	77.3	223.22	G3UW82		Myh2	>tr|G3UW82|G3UW82_MOUSE MCG140437, isoform CRA_d OS=Mus musculus GN=Myh2 PE=1 SV=1	1399	0.275488	-0.207378	-1.02002	0.358744	0.486975	0.00316542	0.671715		0.731779		0.0510148
134810000	112250000	125200000	124600000	132350000	137110000	76963000	119370000	104470000	89972000	92049000	67436000	30682000	24147000	49278000	18559000	10331000	22324000	1.25e-276	3	49	43.7	144.27	Q8BU30;E9Q866;F6Q6R1	Isoleucine--tRNA ligase, cytoplasmic	Iars	>sp|Q8BU30|SYIC_MOUSE Isoleucine--tRNA ligase, cytoplasmic OS=Mus musculus GN=Iars PE=1 SV=2	3956	-0.0860852	0.257317	1.03129	0.77471	0.39738	0.00325789	0.911819		0.668279		0.0520212
1103300000	975960000	889920000	1288700000	1226900000	1409100000	1292300000	1646900000	1699600000	1625900000	1446600000	1820400000	1749100000	1841800000	1954400000	1193200000	1312900000	1228400000	0	4	96	67.4	188.74	Q9JKF1;A0A0U1RNG5;A0A0U1RPI2;A0A0U1RPU3	Ras GTPase-activating-like protein IQGAP1	Iqgap1	>sp|Q9JKF1|IQGA1_MOUSE Ras GTPase-activating-like protein IQGAP1 OS=Mus musculus GN=Iqgap1 PE=1 SV=2	5302	-0.40913	-0.0831638	0.570449	0.0243219	0.61838	0.00327295	0.23185		0.816523		0.0520219
31081000	37498000	35596000	37615000	40514000	45149000	11859000	16396000	12482000	12520000	16035000	8439800	4120000	0	2810500	0	7068100	7130600	1.89e-51	2	10	14.2	118.07	Q9DBD5;Q9D4T3	Proline-, glutamic acid- and leucine-rich protein 1	Pelp1	>sp|Q9DBD5|PELP1_MOUSE Proline-, glutamic acid- and leucine-rich protein 1 OS=Mus musculus GN=Pelp1 PE=1 SV=2	5119	-0.242033	0.177102	-1.06094	0.335419	0.477215	0.00332889	0.65068		0.723733		0.0526693
91323000	122870000	107460000	144760000	136970000	124140000	87963000	137690000	134880000	135670000	131210000	146910000	83699000	54979000	74006000	42733000	42259000	42628000	8.3e-125	1	15	52.5	46.852	Q9D1Q6	Endoplasmic reticulum resident protein 44	Erp44	>sp|Q9D1Q6|ERP44_MOUSE Endoplasmic reticulum resident protein 44 OS=Mus musculus GN=Erp44 PE=1 SV=1	4978	-0.345204	-0.225262	0.715479	0.114584	0.291609	0.0033943	0.426151		0.573693		0.0534602
28617000	15916000	25187000	34449000	29904000	20834000	25851000	38255000	24100000	23574000	13736000	26855000	53402000	29838000	27011000	14378000	15742000	17822000	2.58e-57	1	10	15.9	82.784	Q8BND5	Sulfhydryl oxidase 1	Qsox1	>sp|Q8BND5|QSOX1_MOUSE Sulfhydryl oxidase 1 OS=Mus musculus GN=Qsox1 PE=1 SV=1	3917	-0.300224	0.486254	1.1388	0.375746	0.159906	0.00345759	0.685125		0.415534		0.0542106
104970000	77615000	118140000	53334000	52614000	52124000	81746000	55204000	50712000	73417000	80638000	72737000	52963000	61624000	54716000	103410000	72862000	118130000	9.01e-157	5	18	49.2	54.866	P54822;E9Q3T7;E9Q0A0;A0A0G2JFI8;A0A0G2JFL8	Adenylosuccinate lyase	Adsl	>sp|P54822|PUR8_MOUSE Adenylosuccinate lyase OS=Mus musculus GN=Adsl PE=1 SV=2;>tr|E9Q3T7|E9Q3T7_MOUSE Adenylosuccinate lyase OS=Mus musculus GN=Adsl PE=1 SV=1	2391	0.906202	-0.303842	-0.770248	0.00101601	0.193474	0.00354211	0.0871553		0.463317		0.0551173
111590000	183400000	150410000	166570000	213400000	121990000	225360000	180010000	156680000	217710000	221650000	249310000	292380000	274230000	299970000	155680000	162290000	187800000	0	2	36	59.2	77.06	P21981;G3UXE8	Protein-glutamine gamma-glutamyltransferase 2	Tgm2	>sp|P21981|TGM2_MOUSE Protein-glutamine gamma-glutamyltransferase 2 OS=Mus musculus GN=Tgm2 PE=1 SV=4	2072	-0.165759	-0.307449	0.778945	0.474152	0.193318	0.00354723	0.750546		0.463317		0.0551173
243010000	301770000	258150000	420580000	421960000	395440000	285570000	312130000	354040000	390890000	431950000	524660000	185030000	209470000	196700000	128670000	150740000	114720000	1.22e-204	8	33	46.8	60.85	Z4YKB8;Q3TEA8;Z4YKA3;A2AM65;A2AM63;A2AM62;A2AM70;A2AM69	Heterochromatin protein 1-binding protein 3	Hp1bp3	>tr|Z4YKB8|Z4YKB8_MOUSE Heterochromatin protein 1-binding protein 3 OS=Mus musculus GN=Hp1bp3 PE=1 SV=1;>sp|Q3TEA8|HP1B3_MOUSE Heterochromatin protein 1-binding protein 3 OS=Mus musculus GN=Hp1bp3 PE=1 SV=1;>tr|Z4YKA3|Z4YKA3_MOUSE Heterochromatin protein 1	2905	-0.630013	-0.496402	0.588557	0.0021641	0.0107784	0.00356575	0.108145		0.0986152		0.0551578
314790000	404830000	318330000	396230000	395710000	411030000	293290000	267730000	370230000	258320000	286510000	231110000	237390000	223050000	281390000	146470000	175860000	162040000	0	2	68	58	152.04	Q7TPV4;Q3U2W2	Myb-binding protein 1A	Mybbp1a	>sp|Q7TPV4|MBB1A_MOUSE Myb-binding protein 1A OS=Mus musculus GN=Mybbp1a PE=1 SV=2;>tr|Q3U2W2|Q3U2W2_MOUSE MYB binding protein (P160) 1a, isoform CRA_b OS=Mus musculus GN=Mybbp1a PE=1 SV=1	2997	-0.222613	0.254781	0.611654	0.229115	0.171806	0.00358858	0.560376		0.430539		0.0552642
26500000	26219000	29253000	41036000	53915000	0	42734000	46415000	88422000	82523000	57141000	89622000	29177000	37676000	46599000	74759000	62145000	84906000	2.01e-43	2	5	70.6	11.101	Q9CQX8;Q9D6T9	28S ribosomal protein S36, mitochondrial	Mrps36	>sp|Q9CQX8|RT36_MOUSE 28S ribosomal protein S36, mitochondrial OS=Mus musculus GN=Mrps36 PE=1 SV=1;>tr|Q9D6T9|Q9D6T9_MOUSE 28S ribosomal protein S36, mitochondrial OS=Mus musculus GN=Mrps36 PE=1 SV=1	4791	-0.784135	-0.422992	-0.980844	0.0264129	0.156905	0.00374097	0.236934		0.411804		0.0573561
90633000	77830000	70176000	147130000	153570000	94842000	69329000	80772000	80592000	97082000	80610000	118360000	107040000	90212000	89216000	71218000	49808000	49328000	9.27e-154	3	15	65.7	32.953	Q5RKN9;P47753;A0A0G2JE27	F-actin-capping protein subunit alpha-1	Capza1	>tr|Q5RKN9|Q5RKN9_MOUSE Capping protein (Actin filament) muscle Z-line, alpha 1 OS=Mus musculus GN=Capza1 PE=1 SV=1;>sp|P47753|CAZA1_MOUSE F-actin-capping protein subunit alpha-1 OS=Mus musculus GN=Capza1 PE=1 SV=4	2282	-0.705579	-0.344325	0.7667	0.00670151	0.146128	0.00383233	0.159478		0.395585		0.0582413
0	0	0	0	6108000	0	41833000	20129000	28274000	18912000	25500000	19822000	40042000	72020000	24502000	11656000	14597000	20845000	1.83e-26	2	6	9.6	99.96	P55292;F6RM34	Desmocollin-2	Dsc2	>sp|P55292|DSC2_MOUSE Desmocollin-2 OS=Mus musculus GN=Dsc2 PE=1 SV=1	2404	NA	0.439039	1.43724	NA	0.289983	0.00385286	NA		0.571739		0.0582976
3449600	0	0	0	2718300	1765500	22632000	34913000	13503000	3321400	4372500	4370300	102410000	9087800	43969000	0	3368000	6606000	1.3e-34	2	5	57.3	10.554	A0A075B5N7;A0A0G2JGY3			>tr|A0A075B5N7|A0A075B5N7_MOUSE Protein Igkv6-13 OS=Mus musculus GN=Igkv6-13 PE=1 SV=6;>tr|A0A0G2JGY3|A0A0G2JGY3_MOUSE Protein Igkv6-13 (Fragment) OS=Mus musculus GN=Igkv6-13 PE=1 SV=3	19	0.655038	2.46344	2.86743	0.550115	0.00511628	0.00397627	0.798305		0.0639801		0.0593869
19102000	33567000	34514000	28474000	30548000	24950000	20637000	29435000	30745000	50250000	45258000	46823000	40409000	26167000	23719000	17290000	18436000	11327000	1.75e-145	1	10	40.8	31.715	Q9QZD8	Mitochondrial dicarboxylate carrier	Slc25a10	>sp|Q9QZD8|DIC_MOUSE Mitochondrial dicarboxylate carrier OS=Mus musculus GN=Slc25a10 PE=1 SV=2	5377	0.00897699	-0.83996	0.934003	0.974396	0.00800389	0.00396791	0.991283		0.085834		0.0593869
255070000	286530000	114920000	252410000	194960000	277040000	496900000	558990000	283970000	938410000	933800000	738220000	1797200000	1442500000	1114400000	796780000	496530000	651670000	9.39e-121	4	6	32.3	28.937	Q9D1H9;REV__G8JL63;REV__J3QNP0;REV__Q0KK59	Microfibril-associated glycoprotein 4	Mfap4	>sp|Q9D1H9|MFAP4_MOUSE Microfibril-associated glycoprotein 4 OS=Mus musculus GN=Mfap4 PE=1 SV=1	4964	-0.231201	-1.01155	1.15924	0.508258	0.00958897	0.00394748	0.773924		0.0955935		0.0593869
139980000	149480000	136880000	182810000	166740000	155770000	90000000	83884000	96772000	77037000	75581000	121120000	50099000	53075000	44379000	27457000	33802000	33453000	2.48e-232	3	19	79.2	28.357	P57784;G5E883;A0A0U1RNZ6	U2 small nuclear ribonucleoprotein A	Snrpa1	>sp|P57784|RU2A_MOUSE U2 small nuclear ribonucleoprotein A OS=Mus musculus GN=Snrpa1 PE=1 SV=2	2431	-0.246108	0.0178077	0.641155	0.212627	0.926214	0.00400621	0.538757		0.975408		0.0595774
135280000	119950000	139170000	110730000	108070000	92357000	111570000	136710000	111830000	232400000	132340000	258590000	123350000	91999000	203350000	232220000	296710000	239210000	9.95e-79	1	8	72.3	9.1413	Q9CQR2	40S ribosomal protein S21	Rps21	>sp|Q9CQR2|RS21_MOUSE 40S ribosomal protein S21 OS=Mus musculus GN=Rps21 PE=1 SV=1	4771	0.341174	-0.73548	-0.947252	0.24195	0.01903	0.00408077	0.572025		0.134442		0.0601696
120610000	111870000	116540000	122820000	156310000	442140000	35546000	55361000	50756000	63651000	28333000	73129000	27142000	10845000	28222000	4685700	10271000	5181400	5.71e-129	2	16	13.7	181.03	Q61245;V9GWX8	Collagen alpha-1(XI) chain	Col11a1	>sp|Q61245|COBA1_MOUSE Collagen alpha-1(XI) chain OS=Mus musculus GN=Col11a1 PE=1 SV=2	3431	-0.806412	-0.133144	1.68154	0.126235	0.792898	0.0041345	0.444005		0.9218		0.0607036
62254000	34611000	42125000	18726000	59526000	111030000	19313000	16610000	16673000	48053000	40955000	32671000	11741000	18159000	8623500	35611000	45435000	31008000	1.75e-50	1	5	22.1	29.144	G5E8Z3		2310050C09Rik	>tr|G5E8Z3|G5E8Z3_MOUSE MCG120169 OS=Mus musculus GN=2310050C09Rik PE=1 SV=1	1488	-0.148197	-1.19711	-1.59002	0.758442	0.0230313	0.0042659	0.903665		0.148105		0.0615889
258740000	20134000	22307000	7249400	32076000	2802700	156190000	19193000	11496000	4925700	4890600	8900800	18253000	7131100	4779300	75013000	69018000	331270000	0	1	60	64.6	127.35	Q5XKE0	Myosin-binding protein C, fast-type	Mybpc2	>sp|Q5XKE0|MYPC2_MOUSE Myosin-binding protein C, fast-type OS=Mus musculus GN=Mybpc2 PE=1 SV=1	3372	2.49191	2.44257	-3.80778	0.0437269	0.047513	0.00423965	0.292048		0.213572		0.0615889
208430000	245950000	231650000	229350000	215300000	180050000	200720000	151950000	153730000	217860000	211500000	234310000	163930000	102800000	92296000	238700000	161620000	191110000	6.19e-266	1	14	43.7	30.149	Q9DCT2	NADH dehydrogenase [ubiquinone] iron-sulfur protein 3, mitochondrial	Ndufs3	>sp|Q9DCT2|NDUS3_MOUSE NADH dehydrogenase [ubiquinone] iron-sulfur protein 3, mitochondrial OS=Mus musculus GN=Ndufs3 PE=1 SV=2	5175	0.140562	-0.400235	-0.748611	0.537345	0.092323	0.00425021	0.791459		0.311954		0.0615889
1720000000	1488500000	1972100000	798500000	1201400000	291760000	1542900000	919280000	918000000	1403600000	1426400000	973350000	2214600000	1931300000	1902100000	5113600000	3764100000	7013900000	0	5	42	71	47.024	P21550;Q5SX59;J3QPZ9;Q5SX60;Q5SX61	Beta-enolase	Eno3	>sp|P21550|ENOB_MOUSE Beta-enolase OS=Mus musculus GN=Eno3 PE=1 SV=3	2066	1.39086	-0.194774	-1.35161	0.00344547	0.634599	0.00421299	0.124552		0.82931		0.0615889
44360000	61031000	61437000	73915000	63778000	75432000	42304000	43512000	80075000	58705000	48423000	66811000	45939000	58866000	14882000	17224000	12559000	11441000	2.24e-50	2	9	39.2	20.605	Q3UHX2;B2RTB0	28 kDa heat- and acid-stable phosphoprotein	Pdap1	>sp|Q3UHX2|HAP28_MOUSE 28 kDa heat- and acid-stable phosphoprotein OS=Mus musculus GN=Pdap1 PE=1 SV=1;>tr|B2RTB0|B2RTB0_MOUSE 28 kDa heat- and acid-stable phosphoprotein OS=Mus musculus GN=Pdap1 PE=1 SV=1	683	-0.365363	-0.12158	1.3424	0.375239	0.765242	0.00429098	0.685125		0.907675		0.0616939
0	0	0	0	15533000	0	18221000	10682000	0	12092000	11881000	0	13633000	16679000	11346000	41685000	21607000	70972000	4.78e-57	3	11	39.7	39.261	Q9JLH8;Q3UN19;D3Z5Q9	Tropomodulin-4	Tmod4	>sp|Q9JLH8|TMOD4_MOUSE Tropomodulin-4 OS=Mus musculus GN=Tmod4 PE=2 SV=1;>tr|Q3UN19|Q3UN19_MOUSE Tropomodulin 4 OS=Mus musculus GN=Tmod4 PE=1 SV=1;>tr|D3Z5Q9|D3Z5Q9_MOUSE Tropomodulin-4 (Fragment) OS=Mus musculus GN=Tmod4 PE=1 SV=1	3102	NA	0.21779	-1.54637	NA	0.675038	0.00436299	NA		0.856037		0.0624701
13317000	13671000	16194000	22407000	12009000	0	43924000	23641000	53121000	51569000	57259000	89019000	28696000	34605000	37295000	72025000	122750000	52865000	6.33e-28	2	8	50	8.7887	E9PV44;O35143	ATPase inhibitor, mitochondrial	Atpif1	>tr|E9PV44|E9PV44_MOUSE ATPase inhibitor, mitochondrial OS=Mus musculus GN=Atpif1 PE=1 SV=1;>sp|O35143|ATIF1_MOUSE ATPase inhibitor, mitochondrial OS=Mus musculus GN=Atpif1 PE=1 SV=2	1030	-0.192735	-0.752664	-1.22028	0.640096	0.0556036	0.00443018	0.842998		0.23354		0.0626589
0	0	0	0	0	3958300	18565000	68741000	48396000	30205000	24545000	15315000	81578000	42688000	70084000	20576000	24507000	17331000	1.41e-69	8	9	42.3	30.128	Q3TD53;P14483;P06346;P06344;P01921;P06343;P06345;P06342	H-2 class II histocompatibility antigen, A beta chain;H-2 class II histocompatibility antigen, A-F beta chain;H-2 class II histocompatibility antigen, A-U beta chain;H-2 class II histocompatibility antigen, A-D beta chain;H-2 class II histocompatibility antigen, A-K beta chain;H-2 class II histocompatibility antigen, A-S beta chain;H-2 class II histocompatibility antigen, A-Q beta chain	H2-Ab1	>tr|Q3TD53|Q3TD53_MOUSE H-2 class II histocompatibility antigen, A-F beta chain OS=Mus musculus GN=H2-Ab1 PE=1 SV=1;>sp|P14483|HB2A_MOUSE H-2 class II histocompatibility antigen, A beta chain OS=Mus musculus GN=H2-Ab1 PE=1 SV=1;>sp|P06346|HB2F_MOUSE H-2 cl	1991	NA	0.816586	1.60201	NA	0.0971522	0.00446045	NA		0.320633		0.0626589
120410000	230050000	200280000	136870000	284250000	57984000	88699000	49194000	30860000	73113000	102760000	88343000	78146000	45047000	40637000	176870000	120200000	217250000	6.93e-262	1	23	68.3	52.816	Q1XH17	Tripartite motif-containing protein 72	Trim72	>sp|Q1XH17|TRI72_MOUSE Tripartite motif-containing protein 72 OS=Mus musculus GN=Trim72 PE=1 SV=1	2867	0.430159	-0.767219	-1.67118	0.403305	0.145806	0.00443836	0.70656		0.395575		0.0626589
222870000	304480000	295470000	170950000	324270000	166680000	368620000	171410000	182310000	294180000	247920000	266780000	271410000	387420000	187430000	704730000	405340000	900490000	1.1e-221	3	20	37.2	63.299	Q8CI51;A0A0G2JEJ0;A0A0G2JGZ5	PDZ and LIM domain protein 5	Pdlim5	>sp|Q8CI51|PDLI5_MOUSE PDZ and LIM domain protein 5 OS=Mus musculus GN=Pdlim5 PE=1 SV=4	4127	0.370664	-0.253813	-1.23727	0.333405	0.504176	0.00448468	0.648812		0.744015		0.0626589
974660000	1104000000	1061900000	534150000	994950000	410980000	1331200000	941550000	1073700000	940810000	1114200000	1244700000	1792600000	1170700000	1068700000	2689400000	1924500000	4043800000	0	2	25	83.8	28.827	Q5NCI4;O70250	Phosphoglycerate mutase 2	Pgam2	>tr|Q5NCI4|Q5NCI4_MOUSE Phosphoglycerate mutase 2 OS=Mus musculus GN=Pgam2 PE=1 SV=1;>sp|O70250|PGAM2_MOUSE Phosphoglycerate mutase 2 OS=Mus musculus GN=Pgam2 PE=1 SV=3	1711	0.793384	0.0165565	-1.073	0.0260524	0.959611	0.00447306	0.236934		0.987332		0.0626589
0	0	0	0	0	0	0	0	0	0	0	0	1966700	2455300	3389200	0	9529200	5872900	8.58e-11	1	3	64.7	7.2293	Q9CXP8	Guanine nucleotide-binding protein G(I)/G(S)/G(O) subunit gamma-10	Gng10	>sp|Q9CXP8|GBG10_MOUSE Guanine nucleotide-binding protein G(I)/G(S)/G(O) subunit gamma-10 OS=Mus musculus GN=Gng10 PE=3 SV=1	4858	NA	NA	-1.55901	NA	NA	0.00446315	NA		NA		0.0626589
128980000	175100000	152080000	220930000	279740000	156990000	74182000	133670000	75824000	145500000	166640000	140930000	49098000	36859000	52205000	27272000	23289000	25346000	7.33e-100	7	18	56.2	41.518	Q62419;Q3TRJ7;Q8BXU5;Q62420;A2ALV3;F6ZL13;A2ALV1	Endophilin-A2	Sh3gl1	>sp|Q62419|SH3G1_MOUSE Endophilin-A2 OS=Mus musculus GN=Sh3gl1 PE=1 SV=1;>tr|Q3TRJ7|Q3TRJ7_MOUSE Endophilin-A2 OS=Mus musculus GN=Sh3gl1 PE=1 SV=1	2952	-0.50048	-0.729839	0.851675	0.0695741	0.0121454	0.00459269	0.347368		0.104936		0.0636547
992270000	877980000	962990000	1116900000	1006600000	961210000	566590000	612020000	755500000	486570000	498510000	510330000	771620000	530380000	509600000	431240000	399770000	330760000	0	5	64	64.7	84.787	Q80Y52;P07901;B7ZC50;A2A6A2;B7ZC49	Heat shock protein HSP 90-alpha	Hsp90aa1	>tr|Q80Y52|Q80Y52_MOUSE Heat shock protein 90, alpha (Cytosolic), class A member 1 OS=Mus musculus GN=Hsp90aa1 PE=1 SV=2;>sp|P07901|HS90A_MOUSE Heat shock protein HSP 90-alpha OS=Mus musculus GN=Hsp90aa1 PE=1 SV=4	1894	-0.124717	0.360603	0.623524	0.516889	0.074095	0.00464818	0.779493		0.27521		0.0639383
116560000	203580000	150360000	198820000	163660000	254360000	154180000	122020000	180530000	180070000	175340000	161320000	98674000	130170000	112600000	155610000	312470000	194210000	0	1	44	46	114.6	Q61495	Desmoglein-1-alpha	Dsg1a	>sp|Q61495|DSG1A_MOUSE Desmoglein-1-alpha OS=Mus musculus GN=Dsg1a PE=2 SV=2	3444	-0.403751	-0.192204	-0.901064	0.157674	0.489881	0.00465006	0.475046		0.733402		0.0639383
41612000	50464000	45476000	31389000	33879000	22650000	45521000	40775000	42322000	47822000	42529000	27613000	24286000	24163000	23829000	34353000	36280000	64387000	1.88e-106	5	20	22.5	124.63	O08532;E9Q1X8;Q8C6Y3;Q6PHS9;E9Q683	Voltage-dependent calcium channel subunit alpha-2/delta-1;Voltage-dependent calcium channel subunit alpha-2-1;Voltage-dependent calcium channel subunit delta-1	Cacna2d1	>sp|O08532|CA2D1_MOUSE Voltage-dependent calcium channel subunit alpha-2/delta-1 OS=Mus musculus GN=Cacna2d1 PE=1 SV=1;>tr|E9Q1X8|E9Q1X8_MOUSE Voltage-dependent calcium channel subunit alpha-2/delta-1 OS=Mus musculus GN=Cacna2d1 PE=1 SV=2	1560	0.66133	0.161984	-0.840838	0.019832	0.533019	0.00470884	0.216322		0.761696		0.0644906
17950000	15513000	14657000	0	17006000	10572000	37882000	27469000	26020000	173910000	54374000	37930000	86448000	31694000	22195000	279930000	70951000	200820000	1.3e-98	1	6	28.1	16.81	F6RQN3		Atp2a1	>tr|F6RQN3|F6RQN3_MOUSE Sarcoplasmic/endoplasmic reticulum calcium ATPase 1 (Fragment) OS=Mus musculus GN=Atp2a1 PE=1 SV=1	1309	0.253894	-1.24223	-2.01274	0.711586	0.0579601	0.00478436	0.879756		0.238032		0.0650063
21175000	24119000	18148000	16648000	12784000	17322000	22563000	17765000	26615000	18792000	21088000	11350000	15797000	11386000	15125000	6303500	7631700	9651400	7.58e-131	1	19	22.8	117.3	Q8C129	Leucyl-cystinyl aminopeptidase	Lnpep	>sp|Q8C129|LCAP_MOUSE Leucyl-cystinyl aminopeptidase OS=Mus musculus GN=Lnpep PE=1 SV=1	4015	0.443663	0.414206	0.850132	0.105106	0.128192	0.00478923	0.409494		0.368564		0.0650063
11078000	10707000	10694000	13474000	14313000	19067000	19521000	18095000	25245000	42496000	37226000	23267000	7589300	20078000	14257000	5229500	8333600	5525400	2.73e-25	1	8	28.9	39.124	Q8C0E2	Vacuolar protein sorting-associated protein 26B	Vps26b	>sp|Q8C0E2|VP26B_MOUSE Vacuolar protein sorting-associated protein 26B OS=Mus musculus GN=Vps26b PE=1 SV=1	4008	-0.512255	-0.683403	1.05978	0.131823	0.0504491	0.00486284	0.45032		0.219931		0.065309
477350000	527430000	560420000	628840000	708530000	496040000	696560000	652630000	729150000	740280000	816770000	798100000	896580000	639860000	773750000	907660000	1381200000	1436100000	0	1	32	69.5	47.411	P05202	Aspartate aminotransferase, mitochondrial	Got2	>sp|P05202|AATM_MOUSE Aspartate aminotransferase, mitochondrial OS=Mus musculus GN=Got2 PE=1 SV=1	1870	-0.217322	-0.18003	-0.673924	0.304296	0.392149	0.00484728	0.631916		0.665148		0.065309
231730000	175370000	214740000	234830000	211790000	247960000	124440000	195330000	184450000	148600000	148680000	119820000	78263000	98353000	92717000	55904000	53305000	62380000	1.71e-301	1	35	35.3	135.55	Q921M3	Splicing factor 3B subunit 3	Sf3b3	>sp|Q921M3|SF3B3_MOUSE Splicing factor 3B subunit 3 OS=Mus musculus GN=Sf3b3 PE=1 SV=1	4539	-0.167083	0.24662	0.647237	0.411337	0.231344	0.00509987	0.70967		0.505793		0.0682279
0	5696700	0	4046300	13500000	0	9725300	1290000	0	4898400	3013500	2460500	8406500	15685000	2140800	39041000	42955000	62819000	6.22e-21	1	7	63.4	8.941	Q99JI1	Musculoskeletal embryonic nuclear protein 1	Mustn1	>sp|Q99JI1|MSTN1_MOUSE Musculoskeletal embryonic nuclear protein 1 OS=Mus musculus GN=Mustn1 PE=1 SV=1	4592	-0.375619	0.0969895	-2.84734	0.766196	0.917804	0.0052223	0.908543		0.973855		0.0695972
35490000	65137000	47423000	65177000	79736000	51883000	112230000	139220000	179090000	128910000	120060000	159320000	20182000	18063000	23198000	47266000	41901000	26952000	5.46e-72	4	18	41	57.514	P09242;E9Q7P8;B1AXF5;B1AXF6	Alkaline phosphatase, tissue-nonspecific isozyme	Alpl	>sp|P09242|PPBT_MOUSE Alkaline phosphatase, tissue-nonspecific isozyme OS=Mus musculus GN=Alpl PE=1 SV=2	1911	-0.433274	0.0597037	-0.88576	0.133152	0.829786	0.00540119	0.452264		0.936554		0.0717054
179530000	165570000	153260000	156760000	180390000	172720000	184310000	204830000	202450000	182320000	175880000	173730000	211930000	187990000	122340000	130210000	96631000	101960000	1.32e-222	2	28	45.8	88.053	P42227;B7ZC18	Signal transducer and activator of transcription 3	Stat3	>sp|P42227|STAT3_MOUSE Signal transducer and activator of transcription 3 OS=Mus musculus GN=Stat3 PE=1 SV=2;>tr|B7ZC18|B7ZC18_MOUSE Signal transducer and activator of transcription OS=Mus musculus GN=Stat3 PE=1 SV=1	2247	-0.0322739	0.150361	0.641501	0.87266	0.459237	0.00545374	0.954376		0.713535		0.0718599
105590000	87583000	68976000	85053000	82621000	73785000	68715000	0	0	0	0	0	609020000	123000000	616820000	77721000	92385000	147560000	1.72e-277	3	11	37.9	36.407	A0A0A6YY53;F6TQW2;P01864	Ig gamma-2A chain C region secreted form	Ighg2c	>tr|A0A0A6YY53|A0A0A6YY53_MOUSE Protein Ighg2c (Fragment) OS=Mus musculus GN=Ighg2c PE=1 SV=1;>tr|F6TQW2|F6TQW2_MOUSE Protein Ighg2c OS=Mus musculus GN=Ighg2c PE=1 SV=1;>sp|P01864|GCAB_MOUSE Ig gamma-2A chain C region secreted form OS=Mus musculus PE=1 SV=	132	0.101533	NA	1.81427	0.85079	NA	0.0054543	0.945359		NA		0.0718599
36359000	46902000	45908000	21492000	25189000	16325000	59015000	19691000	25068000	67681000	50027000	56785000	37699000	36198000	49912000	86127000	62288000	158700000	3.55e-80	4	10	52.7	24.658	Q8BVJ7;B8JJB2;B8JJB3;B8JJB1		Pdlim7	>tr|Q8BVJ7|Q8BVJ7_MOUSE PDZ and LIM domain 7, isoform CRA_f OS=Mus musculus GN=Pdlim7 PE=1 SV=1;>tr|B8JJB2|B8JJB2_MOUSE PDZ and LIM domain protein 7 (Fragment) OS=Mus musculus GN=Pdlim7 PE=1 SV=1;>tr|B8JJB3|B8JJB3_MOUSE PDZ and LIM domain 7, isoform CRA_g	3971	1.0498	-0.906792	-1.21554	0.0136147	0.029059	0.00553861	0.190137		0.164093		0.0724292
44908000	23588000	16498000	17399000	39654000	26957000	867990000	449180000	1036000000	340000000	760460000	1846300000	45029000	68968000	50160000	171650000	321480000	123490000	8.03e-138	1	9	99.4	18.078	Q8K198		Krtap13-1	>tr|Q8K198|Q8K198_MOUSE Keratin associated protein 13-1 OS=Mus musculus GN=Krtap13-1 PE=1 SV=1	4178	-0.0310725	-0.0793551	-1.81507	0.956609	0.889516	0.00555495	0.984564		0.962881		0.0724292
0	0	0	5216000	5868400	0	6227600	0	5350900	0	0	0	4611900	4930900	5642100	8448700	9305100	0	9.98e-11	1	5	4.3	114.89	Q148R4		Spink5	>tr|Q148R4|Q148R4_MOUSE Protein Spink5 OS=Mus musculus GN=Spink5 PE=1 SV=1	2846	NA	NA	-0.813894	NA	NA	0.00556022	NA		NA		0.0724292
8880200	7479500	8272600	8346100	5059100	3917800	16412000	12580000	10993000	7393700	13853000	9747500	17790000	10156000	26775000	7622200	6359300	0	1.12e-18	4	6	3.1	309.27	Q8CIZ8;E9QPU1;Q3TPE1;Q3TD35	von Willebrand factor;von Willebrand antigen 2	Vwf	>sp|Q8CIZ8|VWF_MOUSE von Willebrand factor OS=Mus musculus GN=Vwf PE=1 SV=2;>tr|E9QPU1|E9QPU1_MOUSE von Willebrand factor OS=Mus musculus GN=Vwf PE=1 SV=2	1282	0.577283	0.394022	1.28328	0.122888	0.281374	0.0056217	0.437626		0.562436		0.0729558
1791800000	1616800000	1755900000	838510000	1756400000	356890000	1967200000	846640000	878810000	1241000000	1369800000	1319000000	2065300000	2377900000	1030500000	5499600000	3512700000	6566100000	0	2	89	77	97.285	Q9WUB3;E9PUM3	Glycogen phosphorylase, muscle form;Phosphorylase	Pygm	>sp|Q9WUB3|PYGM_MOUSE Glycogen phosphorylase, muscle form OS=Mus musculus GN=Pygm PE=1 SV=3;>tr|E9PUM3|E9PUM3_MOUSE Alpha-1,4 glucan phosphorylase OS=Mus musculus GN=Pygm PE=1 SV=1	5435	1.09174	-0.204163	-1.54785	0.0387086	0.677946	0.005802	0.276535		0.857376		0.0750147
499330000	513540000	468640000	526690000	562530000	502370000	310930000	282770000	332790000	454800000	407130000	426360000	333450000	353210000	313940000	273480000	228340000	219600000	6.89e-304	6	38	68.1	60.629	Q3U4U6;P80318;E9Q133;Q3U0I3;F6Q609;F6ZVG8	T-complex protein 1 subunit gamma	Cct3	>tr|Q3U4U6|Q3U4U6_MOUSE T-complex protein 1 subunit gamma OS=Mus musculus GN=Cct3 PE=1 SV=1;>sp|P80318|TCPG_MOUSE T-complex protein 1 subunit gamma OS=Mus musculus GN=Cct3 PE=1 SV=1;>tr|E9Q133|E9Q133_MOUSE T-complex protein 1 subunit gamma OS=Mus musculus	2675	-0.102743	-0.47617	0.476839	0.500116	0.00590128	0.00584705	0.766717		0.0703869		0.0753161
130800000	173980000	109940000	197280000	492230000	107180000	288270000	350810000	566980000	217620000	221300000	215000000	351200000	264910000	296240000	140560000	134520000	93433000	0	3	11	62.8	19.895	Q6ZWQ9;D3YV37;D3Z249		Myl12a	>tr|Q6ZWQ9|Q6ZWQ9_MOUSE MCG5400 OS=Mus musculus GN=Myl12a PE=1 SV=1	3669	-0.682769	0.822726	1.31764	0.118313	0.0643374	0.00597143	0.430409		0.254115		0.0760323
234170000	174470000	164480000	234610000	217370000	363360000	227150000	352160000	267710000	224320000	279790000	273610000	286690000	231320000	347820000	172960000	178800000	150400000	2.11e-68	3	12	11.4	167.32	P08122;B2RQQ8;D3YV27	Collagen alpha-2(IV) chain;Canstatin	Col4a2	>sp|P08122|CO4A2_MOUSE Collagen alpha-2(IV) chain OS=Mus musculus GN=Col4a2 PE=1 SV=4;>tr|B2RQQ8|B2RQQ8_MOUSE Collagen alpha-2(IV) chain OS=Mus musculus GN=Col4a2 PE=1 SV=1	663	-0.490345	0.1058	0.770779	0.05995	0.667015	0.00596437	0.326094		0.850897		0.0760323
333220000	406090000	389760000	330770000	348710000	324920000	273330000	236950000	166610000	247620000	229740000	229340000	195500000	300730000	153690000	146120000	123330000	102640000	0	2	48	32.4	220.5	P70670;Q60817	Nascent polypeptide-associated complex subunit alpha, muscle-specific form	Naca	>sp|P70670|NACAM_MOUSE Nascent polypeptide-associated complex subunit alpha, muscle-specific form OS=Mus musculus GN=Naca PE=1 SV=2	2663	0.163326	-0.0912285	0.765425	0.505762	0.70868	0.00599042	0.771457		0.874475		0.0760323
6304700	10528000	8882700	7255100	13423000	0	8843900	11918000	16343000	18732000	12453000	8904200	14738000	10469000	11771000	5756400	6413200	5812500	3.68e-114	4	5	32.3	18.733	P61967;D3Z268;D3Z0D6;D3YXN0	AP-1 complex subunit sigma-1A	Ap1s1	>sp|P61967|AP1S1_MOUSE AP-1 complex subunit sigma-1A OS=Mus musculus GN=Ap1s1 PE=1 SV=1;>tr|D3Z268|D3Z268_MOUSE AP-1 complex subunit sigma-1A (Fragment) OS=Mus musculus GN=Ap1s1 PE=1 SV=1;>tr|D3Z0D6|D3Z0D6_MOUSE AP-1 complex subunit sigma-1A (Fragment) OS=	2505	-0.234997	-0.0929787	1.02847	0.519544	0.774386	0.00597889	0.780493		0.911305		0.0760323
0	0	0	5150700	0	0	9612800	0	0	31742000	19185000	18437000	73582000	77335000	66089000	150220000	108720000	166240000	8.98e-17	2	3	31.2	8.9863	Q792A4;P56392	Cytochrome c oxidase subunit 7A1, mitochondrial	Cox7a1	>tr|Q792A4|Q792A4_MOUSE Cox7ah OS=Mus musculus GN=Cox7a1 PE=1 SV=1;>sp|P56392|CX7A1_MOUSE Cytochrome c oxidase subunit 7A1, mitochondrial OS=Mus musculus GN=Cox7a1 PE=1 SV=1	2418	NA	-1.21874	-0.950478	NA	0.0103103	0.00607573	NA		0.0966557		0.0762769
211850000	298830000	352150000	239530000	305690000	230090000	191020000	218680000	197620000	269530000	245730000	263210000	274060000	192210000	205900000	398860000	270900000	483840000	0	1	28	60.2	56.979	Q91ZJ5	UTP--glucose-1-phosphate uridylyltransferase	Ugp2	>sp|Q91ZJ5|UGPA_MOUSE UTP--glucose-1-phosphate uridylyltransferase OS=Mus musculus GN=Ugp2 PE=1 SV=3	4521	0.133862	-0.358892	-0.757254	0.582581	0.152737	0.00620728	0.812102		0.406532		0.0770904
50176000	59492000	56693000	68069000	83616000	63835000	67512000	52818000	81169000	61491000	60027000	46368000	80871000	79511000	64050000	175370000	90475000	126500000	1.85e-55	1	10	74	24.838	Q9R0P9	Ubiquitin carboxyl-terminal hydrolase isozyme L1	Uchl1	>sp|Q9R0P9|UCHL1_MOUSE Ubiquitin carboxyl-terminal hydrolase isozyme L1 OS=Mus musculus GN=Uchl1 PE=1 SV=1	5403	-0.366929	0.25241	-0.762179	0.146374	0.308726	0.00616302	0.467317		0.590024		0.0770904
11770000	9755900	9637900	7678700	10047000	13223000	7331600	5604400	7154700	8629900	10034000	14584000	10615000	17125000	11195000	21267000	30388000	18797000	3.01e-45	4	5	14	62.699	Q9JHU2;A0A0R4J0J0;Q3UVT7;D3Z486	Palmdelphin	Palmd	>sp|Q9JHU2|PALMD_MOUSE Palmdelphin OS=Mus musculus GN=Palmd PE=1 SV=1;>tr|A0A0R4J0J0|A0A0R4J0J0_MOUSE Palmdelphin OS=Mus musculus GN=Palmd PE=1 SV=1;>tr|Q3UVT7|Q3UVT7_MOUSE Palmdelphin OS=Mus musculus GN=Palmd PE=1 SV=1	270	0.0434842	-0.699863	-0.861366	0.874854	0.0209125	0.00626088	0.955299		0.141003		0.0774784
10768000	4990000	8107800	11732000	19346000	0	21888000	37479000	37766000	15530000	17226000	26230000	25172000	19706000	32506000	41743000	52232000	81784000	3.07e-93	1	9	63.9	12.097	Q91WS0	CDGSH iron-sulfur domain-containing protein 1	Cisd1	>sp|Q91WS0|CISD1_MOUSE CDGSH iron-sulfur domain-containing protein 1 OS=Mus musculus GN=Cisd1 PE=1 SV=1	4477	-0.985713	0.717321	-1.15471	0.0280519	0.0661445	0.00629662	0.241519		0.256451		0.0776434
52816000	68374000	55434000	72789000	71186000	85289000	55596000	39785000	53489000	85637000	66342000	85669000	30260000	29533000	17541000	40330000	35313000	52637000	9.01e-97	10	13	21.5	79.992	E9QL31;P98078;A0A0R4J104;E9PX84;Q3TRE6;F6TQN9;Q9DCE6;E0CXT5;E0CZ53;E0CYJ2	Disabled homolog 2	Dab2	>tr|E9QL31|E9QL31_MOUSE Disabled homolog 2 OS=Mus musculus GN=Dab2 PE=1 SV=1;>sp|P98078|DAB2_MOUSE Disabled homolog 2 OS=Mus musculus GN=Dab2 PE=1 SV=2;>tr|A0A0R4J104|A0A0R4J104_MOUSE Disabled homolog 2 OS=Mus musculus GN=Dab2 PE=1 SV=1;>tr|E9PX84|E9PX84_M	301	-0.381314	-0.679508	-0.752708	0.1305	0.0121147	0.00647547	0.447948		0.104936		0.0795656
65058000	70997000	96191000	23263000	107600000	0	102540000	24480000	48809000	125450000	110260000	77712000	64398000	66601000	32028000	157580000	134750000	258100000	1.27e-54	9	13	72.3	18.864	P51667;D3YUI7;E9Q8Y0;D3Z0I3;D3YW14;A0A0G2JE15;A0A0G2JDZ4;E9QNY3;Q62082	Myosin regulatory light chain 2, ventricular/cardiac muscle isoform	Myl2	>sp|P51667|MLRV_MOUSE Myosin regulatory light chain 2, ventricular/cardiac muscle isoform OS=Mus musculus GN=Myl2 PE=1 SV=3;>tr|D3YUI7|D3YUI7_MOUSE Myosin regulatory light chain 2, ventricular/cardiac muscle isoform (Fragment) OS=Mus musculus GN=Myl2 PE=1	2351	0.605526	-1.03899	-1.77513	0.347966	0.0835041	0.00660578	0.661339		0.295287		0.0808799
124930000	105760000	128660000	121290000	134820000	99861000	55612000	66608000	79007000	69531000	67242000	71525000	83901000	150600000	93484000	154790000	161360000	207620000	6.61e-184	6	11	38	40.581	Q920E5;Q4FJN9;A0A0G2JEA5;A0A0G2JDJ5;A0A0G2JEB3;A0A0G2JE82	Farnesyl pyrophosphate synthase	Fdps	>sp|Q920E5|FPPS_MOUSE Farnesyl pyrophosphate synthase OS=Mus musculus GN=Fdps PE=1 SV=1;>tr|Q4FJN9|Q4FJN9_MOUSE Farnesyl pyrophosphate synthase OS=Mus musculus GN=Fdps PE=1 SV=1;>tr|A0A0G2JEA5|A0A0G2JEA5_MOUSE Protein Gm43738 OS=Mus musculus GN=Gm43738 PE=	3170	0.0222801	-0.0636526	-0.710528	0.922759	0.782019	0.00664453	0.972983		0.915336		0.0810679
2815900000	3784500000	4844000000	1802800000	2506400000	1066800000	4356600000	3082600000	3188100000	3641800000	3157700000	2980100000	5890300000	7376800000	4942500000	11954000000	8804700000	14666000000	0	2	67	87	32.836	P58774;A2AIM5	Tropomyosin beta chain	Tpm2	>sp|P58774|TPM2_MOUSE Tropomyosin beta chain OS=Mus musculus GN=Tpm2 PE=1 SV=1	2444	1.1386	0.107213	-0.95127	0.00189913	0.728648	0.00675793	0.108145		0.88673		0.0821622
1776100000	2218100000	3130600000	1116000000	1921100000	666930000	701050000	378940000	261550000	558570000	449950000	507950000	1271900000	1094500000	833770000	2532200000	1823600000	3188800000	0	2	63	88.1	53.497	Q3V1K9;P31001	Desmin	Des	>tr|Q3V1K9|Q3V1K9_MOUSE Desmin OS=Mus musculus GN=Des PE=1 SV=1;>sp|P31001|DESM_MOUSE Desmin OS=Mus musculus GN=Des PE=1 SV=3	2164	1.03608	-0.292141	-1.22312	0.0181867	0.466715	0.00689343	0.207967		0.719563		0.0835166
1704100000	719400000	828530000	813980000	796850000	710440000	937980000	1752500000	563270000	320200000	374060000	280800000	4011800000	675830000	1347300000	606060000	332090000	561460000	0	3	37	68.4	54.752	Q8K0E8;Q3TGR2;CON__P02676	Fibrinogen beta chain;Fibrinopeptide B;Fibrinogen beta chain	Fgb	>sp|Q8K0E8|FIBB_MOUSE Fibrinogen beta chain OS=Mus musculus GN=Fgb PE=1 SV=1;>tr|Q3TGR2|Q3TGR2_MOUSE Fibrinogen beta chain OS=Mus musculus GN=Fgb PE=1 SV=1	2909	0.379133	1.59344	1.67298	0.490121	0.00943099	0.00696336	0.762267		0.0949404		0.0839916
3700200000	3142900000	3195100000	4998300000	3340200000	4524500000	2343200000	3497300000	2228900000	2136900000	1970300000	2321000000	2688200000	1586200000	2448800000	1380300000	1508500000	1015900000	0	1	107	57.9	272.53	P11276	Fibronectin;Anastellin	Fn1	>sp|P11276|FINC_MOUSE Fibronectin OS=Mus musculus GN=Fn1 PE=1 SV=4	1947	-0.340579	0.300325	0.76721	0.18639	0.240928	0.00700536	0.509264		0.517426		0.0839916
2978800000	2553200000	2521000000	3070900000	2621100000	3385300000	2823900000	3318700000	2570800000	2142000000	2219800000	3437900000	7363100000	6716000000	5511400000	4179400000	4127400000	4254400000	0	2	41	87.3	38.734	Q4FJV4;P10107	Annexin;Annexin A1	Anxa1	>tr|Q4FJV4|Q4FJV4_MOUSE Annexin OS=Mus musculus GN=Anxa1 PE=1 SV=1;>sp|P10107|ANXA1_MOUSE Annexin A1 OS=Mus musculus GN=Anxa1 PE=1 SV=2	1925	-0.169952	0.186023	0.631037	0.413861	0.372174	0.00698232	0.71144		0.650848		0.0839916
85919000	64463000	45985000	73918000	30273000	106610000	92890000	315250000	101600000	50685000	33634000	74731000	502320000	149800000	105090000	42499000	64232000	59941000	1.97e-196	4	22	42.7	99.357	Q61704;E9PVS1;CON__Q0V8M9;F6ZXJ7	Inter-alpha-trypsin inhibitor heavy chain H3	Itih3	>sp|Q61704|ITIH3_MOUSE Inter-alpha-trypsin inhibitor heavy chain H3 OS=Mus musculus GN=Itih3 PE=1 SV=3;>tr|E9PVS1|E9PVS1_MOUSE Inter-alpha-trypsin inhibitor heavy chain H3 OS=Mus musculus GN=Itih3 PE=1 SV=1	3460	0.02972	1.5173	1.86541	0.96106	0.022821	0.00704374	0.986838		0.14754		0.0841605
4700000	0	0	6723500	8222900	4554500	11692000	20637000	8547600	15103000	13892000	14195000	130270000	63404000	48805000	38229000	29425000	30316000	1.12e-31	1	7	20.9	54.848	P29788	Vitronectin	Vtn	>sp|P29788|VTNC_MOUSE Vitronectin OS=Mus musculus GN=Vtn PE=1 SV=2	2155	-0.426057	-0.177593	1.1877	0.433874	0.641962	0.00714479	0.721484		0.832984		0.0850746
14267000	13290000	17153000	22901000	17055000	20988000	13085000	9771300	11132000	10312000	15284000	10832000	0	13145000	10191000	0	5514200	0	1.23e-46	1	11	20.8	83.056	P27641	X-ray repair cross-complementing protein 5	Xrcc5	>sp|P27641|XRCC5_MOUSE X-ray repair cross-complementing protein 5 OS=Mus musculus GN=Xrcc5 PE=1 SV=4	2123	-0.443294	-0.0868195	1.06784	0.067421	0.700849	0.00720819	0.34265		0.869437		0.0855355
21956000	25128000	19105000	18080000	21303000	0	27463000	21095000	27708000	39833000	36182000	56847000	34381000	52516000	21445000	85608000	47708000	70805000	5.28e-94	1	10	73.5	12.575	Q9Z1P6	NADH dehydrogenase [ubiquinone] 1 alpha subcomplex subunit 7	Ndufa7	>sp|Q9Z1P6|NDUA7_MOUSE NADH dehydrogenase [ubiquinone] 1 alpha subcomplex subunit 7 OS=Mus musculus GN=Ndufa7 PE=1 SV=3	5506	0.1595	-0.782696	-0.967671	0.651228	0.0237555	0.00728903	0.849127		0.149309		0.0861996
13868000	13234000	10779000	7332000	11453000	9847300	22588000	26967000	34269000	20846000	16870000	19579000	9187000	7782700	0	16990000	11294000	17248000	3.51e-23	1	5	24.1	25.485	Q99M71	Mammalian ependymin-related protein 1	Epdr1	>sp|Q99M71|EPDR1_MOUSE Mammalian ependymin-related protein 1 OS=Mus musculus GN=Epdr1 PE=1 SV=1	4663	0.418314	0.534343	-0.816751	0.0950953	0.0382834	0.00741048	0.394209		0.190573		0.0873378
240120000	163900000	179540000	226100000	206390000	154130000	417580000	233200000	602870000	303060000	226030000	213710000	1257900000	1347000000	2215600000	804930000	831910000	759190000	2.64e-161	1	18	76.4	21.066	P09528	Ferritin heavy chain	Fth1	>sp|P09528|FRIH_MOUSE Ferritin heavy chain OS=Mus musculus GN=Fth1 PE=1 SV=2	1915	-0.00572344	0.66758	0.964352	0.985617	0.0492903	0.0074513	0.994369		0.218286		0.0875212
477200000	595850000	481170000	637060000	566790000	675950000	1046100000	1116300000	996720000	1431500000	1877400000	1703900000	611190000	590560000	307990000	1063900000	773640000	670500000	0	2	24	72.1	40.348	Q3TYW1;O55226	Chondroadherin	Chad	>tr|Q3TYW1|Q3TYW1_MOUSE Chondroadherin OS=Mus musculus GN=Chad PE=1 SV=1;>sp|O55226|CHAD_MOUSE Chondroadherin OS=Mus musculus GN=Chad PE=2 SV=1	1701	-0.278776	-0.654243	-0.769126	0.28133	0.0191581	0.00753786	0.605646		0.134926		0.0876903
258970000	212670000	163770000	239550000	351660000	302280000	467570000	855060000	441540000	936430000	972860000	750820000	2363200000	1540500000	1876500000	3699200000	2563500000	4833500000	0	3	27	62.7	45.854	A0A0R4J0X5;Q00896;D3YZL0	Alpha-1-antitrypsin 1-3	Serpina1c	>tr|A0A0R4J0X5|A0A0R4J0X5_MOUSE Alpha-1-antitrypsin 1-3 OS=Mus musculus GN=Serpina1c PE=1 SV=1;>sp|Q00896|A1AT3_MOUSE Alpha-1-antitrypsin 1-3 OS=Mus musculus GN=Serpina1c PE=1 SV=2	296	-0.498552	-0.650427	-0.914414	0.113308	0.0443604	0.00752514	0.424343		0.206511		0.0876903
0	0	0	0	0	0	890070000	461890000	499130000	412580000	765360000	1669200000	34924000	94034000	34897000	228730000	239380000	97938000	2.55e-128	2	6	99.3	16.241	Q9QZU5;F6Z3P4	Keratin-associated protein 15-1	Krtap15-1	>sp|Q9QZU5|KR151_MOUSE Keratin-associated protein 15-1 OS=Mus musculus GN=Krtap15-1 PE=2 SV=1	5385	NA	-0.454213	-1.84947	NA	0.440365	0.00754162	NA		0.704195		0.0876903
11312000	14978000	15471000	24326000	32818000	22784000	21708000	18153000	23512000	23603000	20368000	26686000	10429000	20456000	7767400	34190000	18055000	20534000	1.94e-56	1	12	19.9	76.118	Q9CZJ2	Heat shock 70 kDa protein 12B	Hspa12b	>sp|Q9CZJ2|HS12B_MOUSE Heat shock 70 kDa protein 12B OS=Mus musculus GN=Hspa12b PE=1 SV=1	4901	-0.930044	-0.156634	-0.9793	0.0105776	0.630351	0.00771827	0.183518		0.825992		0.0894442
49741000	97649000	84580000	65227000	113330000	49061000	79139000	22440000	53430000	74074000	73024000	89120000	101580000	90354000	50147000	160290000	156550000	377990000	2.84e-130	1	11	57.3	34.299	O70209	PDZ and LIM domain protein 3	Pdlim3	>sp|O70209|PDLI3_MOUSE PDZ and LIM domain protein 3 OS=Mus musculus GN=Pdlim3 PE=1 SV=1	1710	0.0606463	-0.782926	-1.45379	0.899809	0.118991	0.00774642	0.964075		0.356529		0.0894711
18674000	27116000	23189000	23367000	28858000	33269000	26758000	14563000	26986000	35126000	39221000	42381000	14394000	10629000	16460000	45262000	24520000	17735000	1.01e-288	2	5	36.2	23.574	Q7TQD2;Q3URG1	Tubulin polymerization-promoting protein	Tppp	>sp|Q7TQD2|TPPP_MOUSE Tubulin polymerization-promoting protein OS=Mus musculus GN=Tppp PE=1 SV=1;>tr|Q3URG1|Q3URG1_MOUSE RIKEN cDNA 2900041A09, isoform CRA_a OS=Mus musculus GN=Tppp PE=1 SV=1	3116	-0.312548	-0.821743	-0.987814	0.348344	0.0223498	0.00790929	0.661383		0.145366		0.0904478
4445100	8361500	7802700	7956400	8317500	5532100	6279300	11667000	18318000	6757400	6365800	9720800	14982000	15639000	17320000	8195600	7545700	7815800	4.31e-52	3	4	13.4	39.907	B1AQR8;O08573;G3X9T7	Galectin-9	Lgals9	>tr|B1AQR8|B1AQR8_MOUSE Galectin OS=Mus musculus GN=Lgals9 PE=1 SV=1;>sp|O08573|LEG9_MOUSE Galectin-9 OS=Mus musculus GN=Lgals9 PE=1 SV=1;>tr|G3X9T7|G3X9T7_MOUSE Galectin OS=Mus musculus GN=Lgals9 PE=1 SV=1	606	-0.112047	0.561642	1.02206	0.741867	0.113197	0.00789003	0.892368		0.346788		0.0904478
13670000	13166000	12112000	10969000	9871300	8623500	29456000	39496000	27597000	36287000	46754000	54153000	537100000	94111000	160380000	112020000	29443000	87935000	2.59e-102	4	5	91	11.98	P01654;P01656;P01655;A0A075B5P0	Ig kappa chain V-III region PC 2880/PC 1229;Ig kappa chain V-III region MOPC 70;Ig kappa chain V-III region PC 7132		>sp|P01654|KV3A1_MOUSE Ig kappa chain V-III region PC 2880/PC 1229 OS=Mus musculus PE=1 SV=1;>sp|P01656|KV3A3_MOUSE Ig kappa chain V-III region MOPC 70 OS=Mus musculus PE=1 SV=1;>sp|P01655|KV3A2_MOUSE Ig kappa chain V-III region PC 7132 OS=Mus musculus PE=	1822	0.408187	-0.505845	1.60131	0.447462	0.348983	0.00789713	0.728334		0.626229		0.0904478
0	0	0	0	4586400	0	17512000	10670000	5908700	16557000	29702000	17084000	55749000	78013000	62132000	13063000	25286000	38854000	5.32e-31	3	4	37.7	16.823	Q3UU48;P02816;A0A0N4SV85	Prolactin-inducible protein homolog	Pip	>tr|Q3UU48|Q3UU48_MOUSE Prolactin induced protein, isoform CRA_c OS=Mus musculus GN=Pip PE=1 SV=1;>sp|P02816|PIP_MOUSE Prolactin-inducible protein homolog OS=Mus musculus GN=Pip PE=2 SV=3	1851	NA	-0.976588	1.46242	NA	0.054018	0.00798618	NA		0.230485		0.0908422
2643600000	2727900000	3988400000	2032600000	1665800000	1655900000	731430000	1027300000	1598200000	877500000	1012900000	1509200000	1879000000	1959400000	1354000000	1037000000	781610000	980660000	5.61e-232	1	18	44.1	42.004	Q8BFZ3	Beta-actin-like protein 2	Actbl2	>sp|Q8BFZ3|ACTBL_MOUSE Beta-actin-like protein 2 OS=Mus musculus GN=Actbl2 PE=1 SV=1	3812	0.784439	-0.0508457	0.880132	0.0156907	0.862311	0.00799621	0.195275		0.95326		0.0908422
2813700	4440500	0	0	4650700	0	7463100	0	4616600	15785000	11610000	6237300	26596000	36823000	9827600	86970000	43150000	77670000	3.05e-75	2	12	68.9	19.077	Q545G3;O70548	Telethonin	Tcap	>tr|Q545G3|Q545G3_MOUSE Telethonin OS=Mus musculus GN=Tcap PE=1 SV=1;>sp|O70548|TELT_MOUSE Telethonin OS=Mus musculus GN=Tcap PE=1 SV=1	1730	-0.395853	-0.832973	-1.64131	0.614498	0.171232	0.00803654	0.830491		0.429887		0.091002
143290000	65874000	87070000	87068000	236150000	315010000	43564000	27779000	39557000	21677000	44448000	77782000	6422500	16076000	7834300	23518000	61618000	20548000	1.02e-172	1	13	98.1	23.237	Q9D746		2310034C09Rik	>tr|Q9D746|Q9D746_MOUSE Protein 2310034C09Rik OS=Mus musculus GN=2310034C09Rik PE=2 SV=1	5040	-0.993258	-0.21437	-1.73169	0.100811	0.711264	0.00810485	0.403439		0.875513		0.0914766
1502500000	1503500000	1480700000	2163500000	1654700000	1811100000	1640300000	2069600000	2187000000	1756500000	1652400000	1671800000	1468100000	1328800000	1987600000	969820000	1289000000	888980000	0	2	256	60.1	532.04	Q9JHU4;F6ZX84	Cytoplasmic dynein 1 heavy chain 1	Dync1h1	>sp|Q9JHU4|DYHC1_MOUSE Cytoplasmic dynein 1 heavy chain 1 OS=Mus musculus GN=Dync1h1 PE=1 SV=2	5258	-0.317988	0.205456	0.602109	0.12928	0.316153	0.00825019	0.446836		0.594256		0.0922761
0	0	0	1744500	0	0	998570	0	1092500	2139600	1238400	1424000	1554200	1527000	1182000	1627500	10134000	10141000	2.87e-10	1	3	50.7	7.818	D3Z7Q2		Smim20	>tr|D3Z7Q2|D3Z7Q2_MOUSE Protein Smim20 OS=Mus musculus GN=Smim20 PE=1 SV=1	973	NA	-0.575805	-1.96237	NA	0.40995	0.00825519	NA		0.679808		0.0922761
5971300	9286800	6782800	18108000	14055000	4517300	10078000	13347000	19180000	18237000	17778000	7927800	13770000	9958500	7560000	2917800	3754200	0	3.77e-11	3	3	21.4	20.921	Q3TYS2;A0A0A0MQK0;X1WI15	Uncharacterized protein C17orf62 homolog		>sp|Q3TYS2|CQ062_MOUSE Uncharacterized protein C17orf62 homolog OS=Mus musculus PE=1 SV=2;>tr|A0A0A0MQK0|A0A0A0MQK0_MOUSE Protein BC017643 (Fragment) OS=Mus musculus GN=BC017643 PE=1 SV=1	2979	-0.538631	0.00202656	1.61361	0.270941	0.996621	0.00825558	0.597988		0.998529		0.0922761
66827000	46773000	56025000	60310000	62322000	40998000	207110000	153860000	245080000	127830000	149190000	130770000	154660000	100280000	102530000	73397000	76161000	64185000	3.39e-81	5	10	23	53.844	Q544R6;P16675;G3X8T3;A2A5J9;A2A5J8	Lysosomal protective protein;Lysosomal protective protein 32 kDa chain;Lysosomal protective protein 20 kDa chain	Ctsa	>tr|Q544R6|Q544R6_MOUSE Carboxypeptidase OS=Mus musculus GN=Ctsa PE=1 SV=1;>sp|P16675|PPGB_MOUSE Lysosomal protective protein OS=Mus musculus GN=Ctsa PE=1 SV=1;>tr|G3X8T3|G3X8T3_MOUSE Carboxypeptidase OS=Mus musculus GN=Ctsa PE=1 SV=1	1425	0.0615898	0.548107	0.717517	0.798006	0.0348781	0.008314	0.921537		0.180328		0.0926303
0	0	0	0	0	0	9365200	5444700	17249000	13182000	16493000	19167000	9736000	0	25815000	32931000	71448000	75332000	7.59e-77	2	5	7.2	130.34	G5E874;Q61092	Laminin subunit gamma-2	Lamc2	>tr|G5E874|G5E874_MOUSE Laminin subunit gamma-2 OS=Mus musculus GN=Lamc2 PE=1 SV=1;>sp|Q61092|LAMC2_MOUSE Laminin subunit gamma-2 OS=Mus musculus GN=Lamc2 PE=1 SV=2	1467	NA	-0.751132	-1.8245	NA	0.163236	0.00836938	NA		0.420482		0.0929484
326260000	437980000	432960000	516580000	535760000	533110000	244060000	346250000	324950000	375460000	369140000	369880000	190240000	220270000	218930000	154130000	141690000	142220000	1.94e-193	2	25	54.7	49.035	Q9Z1N5;G3UXI6	Spliceosome RNA helicase Ddx39b	Ddx39b	>sp|Q9Z1N5|DX39B_MOUSE Spliceosome RNA helicase Ddx39b OS=Mus musculus GN=Ddx39b PE=1 SV=1	5505	-0.418788	-0.299981	0.519907	0.027574	0.101001	0.00844088	0.240101		0.32591		0.093443
53057000	15155000	17235000	0	0	17308000	24792000	19054000	18323000	0	20519000	37056000	335580000	93319000	130390000	56901000	61948000	38749000	5.27e-34	1	5	42.5	12.273	P01631	Ig kappa chain V-II region 26-10		>sp|P01631|KV2A7_MOUSE Ig kappa chain V-II region 26-10 OS=Mus musculus PE=1 SV=1	1810	0.474292	-0.424936	1.634	0.531887	0.479697	0.0085331	0.788638		0.72567		0.0941631
21582000	18507000	17683000	31230000	33142000	33076000	13498000	18370000	15059000	12004000	7862800	7646500	7173200	17167000	8630700	6437500	6547700	3821600	7.7e-80	1	11	60.1	22.223	Q9D0B6	Protein PBDC1	Pbdc1	>sp|Q9D0B6|PBDC1_MOUSE Protein PBDC1 OS=Mus musculus GN=Pbdc1 PE=1 SV=1	4924	-0.757634	0.792731	0.908255	0.0238571	0.0189269	0.00872166	0.229576		0.134442		0.095333
15864000	33129000	15876000	31944000	27041000	18794000	23262000	21582000	20393000	28526000	22229000	30435000	19711000	13998000	15429000	23776000	31737000	33223000	3.51e-65	2	12	37.4	47.13	P22315;Q544X6	Ferrochelatase, mitochondrial;Ferrochelatase	Fech	>sp|P22315|HEMH_MOUSE Ferrochelatase, mitochondrial OS=Mus musculus GN=Fech PE=1 SV=2;>tr|Q544X6|Q544X6_MOUSE Ferrochelatase OS=Mus musculus GN=Fech PE=1 SV=1	2073	-0.317455	-0.301888	-0.853358	0.279755	0.303114	0.00867767	0.603737		0.586745		0.095333
10058000	15001000	10640000	22129000	25128000	0	27996000	24053000	33627000	24250000	16121000	17079000	19804000	22915000	32129000	10819000	13634000	18737000	6.64e-156	3	11	80.7	13.37	Q9D1K2;A0A0N4SVE1;F7B2B4	V-type proton ATPase subunit F	Atp6v1f	>sp|Q9D1K2|VATF_MOUSE V-type proton ATPase subunit F OS=Mus musculus GN=Atp6v1f PE=1 SV=2	4968	-1.00807	0.586969	0.801915	0.00412529	0.0428985	0.00876706	0.131671		0.201606		0.0955279
1481600000	1372500000	1165100000	1782600000	1705300000	1675500000	1028000000	1436300000	1389100000	1537000000	1412300000	1696200000	1299000000	925300000	1120200000	797770000	795190000	676430000	0	2	35	81.3	46.153	Q5F2A7;P60843	Eukaryotic initiation factor 4A-I	Eif4a1	>tr|Q5F2A7|Q5F2A7_MOUSE Eukaryotic initiation factor 4A-I OS=Mus musculus GN=Eif4a1 PE=1 SV=1;>sp|P60843|IF4A1_MOUSE Eukaryotic initiation factor 4A-I OS=Mus musculus GN=Eif4a1 PE=1 SV=1	2470	-0.369351	-0.280121	0.550318	0.0629561	0.148568	0.00908991	0.332188		0.398521		0.0969042
15582000	26708000	16609000	19563000	17146000	15520000	17284000	12386000	15766000	0	10681000	16513000	15590000	11521000	11298000	24251000	17339000	24341000	4.67e-50	1	10	38.5	27.19	Q9D7J7	Calpain small subunit 2	Capns2	>sp|Q9D7J7|CPNS2_MOUSE Calpain small subunit 2 OS=Mus musculus GN=Capns2 PE=2 SV=1	5050	0.137484	0.176974	-0.777727	0.601543	0.548343	0.00909223	0.82277		0.771098		0.0969042
142010000	111260000	123450000	142200000	184740000	159350000	219080000	272850000	154280000	162220000	220260000	353710000	229800000	286470000	261920000	420530000	469750000	446840000	4.55e-259	7	25	65.3	52.513	P17563;Q63836;A0A0R4J135;G3UYY2;D6RHN2;G3UWK0;G3UZT2	Selenium-binding protein 1;Selenium-binding protein 2	Selenbp1;Selenbp2	>sp|P17563|SBP1_MOUSE Selenium-binding protein 1 OS=Mus musculus GN=Selenbp1 PE=1 SV=2;>sp|Q63836|SBP2_MOUSE Selenium-binding protein 2 OS=Mus musculus GN=Selenbp2 PE=1 SV=2;>tr|A0A0R4J135|A0A0R4J135_MOUSE Selenium-binding protein 2 OS=Mus musculus GN=Sele	2026	-0.369111	-0.151495	-0.786513	0.179919	0.572347	0.00899062	0.502528		0.787086		0.0969042
0	0	0	2311700	0	0	2956900	2915200	0	3539300	3528300	3820300	4241700	5036700	5610500	21291000	63419000	6227100	1.03e-28	6	7	27.6	37.176	Q8K023;Q91WR5;Q3UEM0;P70694;Q9CZU0;Q8VC77	Aldo-keto reductase family 1 member C18	Akr1c18	>sp|Q8K023|AKC1H_MOUSE Aldo-keto reductase family 1 member C18 OS=Mus musculus GN=Akr1c18 PE=1 SV=2	4160	NA	-0.304868	-2.04417	NA	0.67579	0.00894585	NA		0.856048		0.0969042
114380000	147590000	93717000	184180000	142380000	203320000	101700000	171770000	182970000	169970000	134380000	169070000	71459000	57224000	98169000	50583000	30656000	44348000	1.49e-65	3	15	20	80.597	Q3U573;P46978;D3YZN5	Dolichyl-diphosphooligosaccharide--protein glycosyltransferase subunit STT3A	Stt3a	>tr|Q3U573|Q3U573_MOUSE Dolichyl-diphosphooligosaccharide--protein glycosyltransferase subunit STT3A OS=Mus musculus GN=Stt3a PE=1 SV=1;>sp|P46978|STT3A_MOUSE Dolichyl-diphosphooligosaccharide--protein glycosyltransferase subunit STT3A OS=Mus musculus GN=S	2277	-0.582108	-0.0873232	0.848333	0.0577991	0.762277	0.00906463	0.320076		0.906331		0.0969042
22857000	22640000	22237000	27875000	39443000	25874000	28821000	25993000	23310000	27768000	27068000	25008000	17570000	14020000	22437000	8341900	12282000	13444000	8.86e-39	6	6	29.6	38.044	D3YTN4;Q99JY3;D3YWB5;D3Z3F3;D6RGS2;D3Z7Q4	GTPase IMAP family member 4	Gimap4	>tr|D3YTN4|D3YTN4_MOUSE GTPase IMAP family member 4 OS=Mus musculus GN=Gimap4 PE=1 SV=1;>sp|Q99JY3|GIMA4_MOUSE GTPase IMAP family member 4 OS=Mus musculus GN=Gimap4 PE=1 SV=1	818	-0.436394	-0.0367985	0.668387	0.0697621	0.87145	0.0091171	0.347368		0.956443		0.0969042
301030000	297730000	304420000	308350000	288440000	364890000	212650000	224000000	198790000	286130000	277470000	278720000	155390000	167960000	189330000	132230000	123440000	120880000	0	2	28	72.4	45.626	P62196;Q8K1K2	26S protease regulatory subunit 8	Psmc5	>sp|P62196|PRS8_MOUSE 26S protease regulatory subunit 8 OS=Mus musculus GN=Psmc5 PE=1 SV=1;>tr|Q8K1K2|Q8K1K2_MOUSE 26S protease regulatory subunit 8 OS=Mus musculus GN=Psmc5 PE=1 SV=1	2516	-0.0825828	-0.406349	0.441637	0.584914	0.0149284	0.00920212	0.812102		0.117769		0.0972567
28570000	52532000	46711000	74029000	60086000	70455000	18403000	18630000	30482000	41880000	32565000	24652000	11981000	10226000	10753000	5737900	8698000	3710100	2.4e-117	2	24	25.3	117.45	Q569Z5;F8WHR6	Probable ATP-dependent RNA helicase DDX46	Ddx46	>sp|Q569Z5|DDX46_MOUSE Probable ATP-dependent RNA helicase DDX46 OS=Mus musculus GN=Ddx46 PE=1 SV=2;>tr|F8WHR6|F8WHR6_MOUSE Probable ATP-dependent RNA helicase DDX46 OS=Mus musculus GN=Ddx46 PE=1 SV=1	3275	-0.720253	-0.564172	0.945252	0.0379697	0.0949696	0.0092064	0.273534		0.317502		0.0972567
15648000	14582000	14803000	20353000	16562000	21680000	51258000	52248000	43313000	36879000	42109000	54652000	35193000	55018000	43362000	28271000	33898000	23675000	1.78e-122	2	5	19.4	26.809	Q60994;E9PWU4	Adiponectin	Adipoq	>sp|Q60994|ADIPO_MOUSE Adiponectin OS=Mus musculus GN=Adipoq PE=1 SV=2	3404	-0.374779	0.149465	0.628576	0.0956318	0.489195	0.00927198	0.39486		0.732896		0.0976517
49391000	59770000	35399000	104970000	47550000	88736000	17916000	24478000	15362000	33801000	45491000	53627000	17739000	11345000	14704000	15898000	46075000	49769000	1.44e-259	2	11	41.6	44.93	O88986;E9PWY6	2-amino-3-ketobutyrate coenzyme A ligase, mitochondrial	Gcat	>sp|O88986|KBL_MOUSE 2-amino-3-ketobutyrate coenzyme A ligase, mitochondrial OS=Mus musculus GN=Gcat PE=1 SV=2;>tr|E9PWY6|E9PWY6_MOUSE 2-amino-3-ketobutyrate coenzyme A ligase, mitochondrial OS=Mus musculus GN=Gcat PE=1 SV=1	1786	-0.694602	-1.20315	-1.21135	0.108392	0.00976234	0.00936959	0.414051		0.0958136		0.0977881
7502500	9039100	8768300	14310000	10892000	11662000	0	4727100	8961300	14360000	8588200	7595400	8113000	7810300	6226400	0	3088700	0	5.28e-12	4	3	8.1	48.057	Q99KK2;A0A0R4J0B4;A0A0N4SW65;A0A0N4SWC3	N-acylneuraminate cytidylyltransferase	Cmas	>sp|Q99KK2|NEUA_MOUSE N-acylneuraminate cytidylyltransferase OS=Mus musculus GN=Cmas PE=1 SV=2;>tr|A0A0R4J0B4|A0A0R4J0B4_MOUSE Cytidine monophospho-N-acetylneuraminic acid synthetase OS=Mus musculus GN=Cmas PE=1 SV=1	255	-0.538929	-0.589495	1.24767	0.0836113	0.0897092	0.0093464	0.375132		0.308328		0.0977881
23754000	13391000	10845000	22661000	10190000	21790000	42564000	72545000	60493000	42272000	51749000	37834000	100920000	128770000	144040000	101830000	26519000	45798000	1.9e-63	1	9	38.6	36.12	P45377	Aldose reductase-related protein 2	Akr1b8	>sp|P45377|ALD2_MOUSE Aldose reductase-related protein 2 OS=Mus musculus GN=Akr1b8 PE=1 SV=2	2263	-0.183788	0.392187	1.30725	0.681477	0.385855	0.009359	0.86376		0.660873		0.0977881
30175000	46481000	43381000	60557000	61353000	52521000	15916000	50691000	64629000	35973000	34167000	42035000	7433700	13217000	9308400	19632000	22397000	22728000	3.2e-72	1	15	38.1	50.555	Q80V42	Carboxypeptidase M	Cpm	>sp|Q80V42|CBPM_MOUSE Carboxypeptidase M OS=Mus musculus GN=Cpm PE=1 SV=2	3756	-0.560133	0.00338804	-1.14925	0.167807	0.993122	0.00943161	0.486833		0.997261		0.0981398
0	6185400	0	4922200	2939600	2610200	94801000	18665000	55879000	3427700	2173700	0	187370000	3056300	36239000	6094800	1127600	1675200	4.51e-22	2	6	15.7	29.095	Q059V7;P28293	Cathepsin G	Ctsg	>tr|Q059V7|Q059V7_MOUSE Cathepsin G OS=Mus musculus GN=Ctsg PE=1 SV=1;>sp|P28293|CATG_MOUSE Cathepsin G OS=Mus musculus GN=Ctsg PE=1 SV=2	2131	0.882506	4.08349	3.60381	0.604715	0.00893608	0.00965254	0.823273		0.0925358		0.098289
35911000	34504000	27069000	26716000	27796000	33017000	54292000	52820000	55330000	35915000	42888000	22726000	23102000	21433000	29901000	11783000	22404000	8630600	1.18e-29	4	10	45.9	19.569	D3YWT0;Q9R0P6;D3YTS1;D3Z569	Signal peptidase complex catalytic subunit SEC11A	Sec11a	>tr|D3YWT0|D3YWT0_MOUSE Signal peptidase complex catalytic subunit SEC11 OS=Mus musculus GN=Sec11a PE=1 SV=1;>sp|Q9R0P6|SC11A_MOUSE Signal peptidase complex catalytic subunit SEC11A OS=Mus musculus GN=Sec11a PE=1 SV=1;>tr|D3YTS1|D3YTS1_MOUSE Signal peptida	821	0.151494	0.727039	0.89861	0.624357	0.0297915	0.00958074	0.836752		0.166666		0.098289
3109900000	3510600000	3573800000	2570300000	3086800000	3115900000	2832300000	2324400000	2716200000	1993900000	1880500000	2345900000	2456000000	2592300000	2383000000	4071900000	2938500000	3638300000	0	2	24	76.3	32.191	P17751;H7BXC3	Triosephosphate isomerase	Tpi1	>sp|P17751|TPIS_MOUSE Triosephosphate isomerase OS=Mus musculus GN=Tpi1 PE=1 SV=4;>tr|H7BXC3|H7BXC3_MOUSE Triosephosphate isomerase OS=Mus musculus GN=Tpi1 PE=1 SV=1	2029	0.217796	0.340791	-0.507404	0.222538	0.0649384	0.00960471	0.553166		0.255372		0.098289
0	6600100	0	5252700	4718200	0	8726800	12503000	9619700	5193300	6757500	6010100	29063000	5997300	22953000	5971500	6324800	6120600	3.57e-59	3	8	52.8	16.748	Q9ERL7;A7VJA4;D3Z2F6	Glia maturation factor gamma	Gmfg	>sp|Q9ERL7|GMFG_MOUSE Glia maturation factor gamma OS=Mus musculus GN=Gmfg PE=1 SV=1;>tr|A7VJA4|A7VJA4_MOUSE Glia maturation factor gamma OS=Mus musculus GN=Gmfg PE=1 SV=1	589	0.40684	0.77159	1.37268	0.555084	0.109643	0.00960497	0.800624		0.338675		0.098289
116220000	48150000	71815000	73246000	84230000	75479000	33407000	20352000	18387000	38703000	42057000	32114000	18248000	65450000	26922000	53270000	92065000	82967000	3.03e-84	4	19	35.1	80.577	Q2KHL0;O70582;REV__Q2KHL0;REV__O70582	Arachidonate 12-lipoxygenase, 12R-type	Alox12b	>tr|Q2KHL0|Q2KHL0_MOUSE Arachidonate 12-lipoxygenase, 12R type OS=Mus musculus GN=Alox12b PE=1 SV=1;>sp|O70582|LX12B_MOUSE Arachidonate 12-lipoxygenase, 12R-type OS=Mus musculus GN=Alox12b PE=1 SV=1	1734	-0.0710235	-0.686868	-1.22247	0.865409	0.116059	0.00953639	0.953384		0.351828		0.098289
15402000	21525000	15625000	17217000	30004000	21549000	16490000	0	13113000	16060000	19211000	24181000	21009000	27384000	17677000	33983000	31177000	54435000	1.43e-23	12	6	13.5	75.292	E9Q9C7;E9Q9C4;E9Q9C0;E9Q9C1;E9Q9C2;Q8K4G5;E9QK41;E9Q9Q7;E9Q9D1;E9Q9D2;E9Q030;F6YHE5	Actin-binding LIM protein 1	Ablim1	>tr|E9Q9C7|E9Q9C7_MOUSE Actin-binding LIM protein 1 OS=Mus musculus GN=Ablim1 PE=1 SV=1;>tr|E9Q9C4|E9Q9C4_MOUSE Actin-binding LIM protein 1 OS=Mus musculus GN=Ablim1 PE=1 SV=1;>tr|E9Q9C0|E9Q9C0_MOUSE Actin-binding LIM protein 1 OS=Mus musculus GN=Ablim1 PE	1207	-0.367632	-0.411708	-0.834124	0.208709	0.207995	0.00970125	0.534599		0.478482		0.098289
0	11524000	13840000	5878500	5561400	4897100	10318000	10776000	7591200	5262900	8971400	6525400	12920000	11554000	34702000	5570900	9208600	10313000	1.28e-15	2	7	21.1	48.906	Q8VEJ9;Q8BPY9	Vacuolar protein sorting-associated protein 4A	Vps4a	>sp|Q8VEJ9|VPS4A_MOUSE Vacuolar protein sorting-associated protein 4A OS=Mus musculus GN=Vps4a PE=1 SV=1	4395	1.21414	0.484867	1.09892	0.0104003	0.208208	0.00969715	0.183149		0.478527		0.098289
45424000	41691000	41793000	13829000	29018000	0	39625000	6905900	43262000	51771000	35682000	25234000	61868000	20453000	12406000	87606000	74773000	152490000	1.12e-52	1	10	75.7	18.634	P35385	Heat shock protein beta-7	Hspb7	>sp|P35385|HSPB7_MOUSE Heat shock protein beta-7 OS=Mus musculus GN=Hspb7 PE=1 SV=3	2205	1.10172	-0.658844	-1.99469	0.160338	0.338441	0.00949407	0.477623		0.619097		0.098289
58639000	59213000	49935000	41928000	38578000	77240000	60245000	141580000	165730000	101320000	115890000	113700000	52958000	70829000	103840000	137210000	179600000	140230000	1.81e-114	2	8	62.9	14.324	Q9D708;D3Z2Y6		S100a16	>tr|Q9D708|Q9D708_MOUSE Protein S100a16 OS=Mus musculus GN=S100a16 PE=1 SV=1;>tr|D3Z2Y6|D3Z2Y6_MOUSE Protein S100a16 (Fragment) OS=Mus musculus GN=S100a16 PE=1 SV=7	5039	0.157129	0.0291319	-1.04838	0.663588	0.935526	0.00968125	0.855475		0.979146		0.098289
26247000000	25884000000	24410000000	34582000000	25430000000	27938000000	23747000000	23976000000	23132000000	26473000000	29155000000	30916000000	32338000000	36065000000	31842000000	26366000000	25022000000	20943000000	0	7	233	68.9	353.93	E9PWQ3;D3YWD1;A0A087WQN9;REV__Q8K1K2;REV__P62196;REV__E9QPT8;REV__Q9EPL5		Col6a3	>tr|E9PWQ3|E9PWQ3_MOUSE Protein Col6a3 OS=Mus musculus GN=Col6a3 PE=1 SV=2;>tr|D3YWD1|D3YWD1_MOUSE Protein Col6a3 (Fragment) OS=Mus musculus GN=Col6a3 PE=1 SV=2	1053	-0.188822	-0.287918	0.47553	0.258864	0.0936928	0.00978564	0.58673		0.314442		0.098855
2564300000	2354000000	2668500000	2219500000	1528100000	1500000000	913240000	1099500000	913660000	1284400000	1283300000	1303100000	965290000	1068100000	945370000	645160000	812600000	613140000	0	4	31	72.5	49.67	P99024;A2AQ07;CON__ENSEMBL:ENSBTAP00000025008;G3UZR1	Tubulin beta-5 chain	Tubb5	>sp|P99024|TBB5_MOUSE Tubulin beta-5 chain OS=Mus musculus GN=Tubb5 PE=1 SV=1	2738	0.552197	-0.404781	0.53398	0.00827811	0.041659	0.010155	0.172518		0.197839		0.102288
0	0	0	2855600	0	0	1796600	1562000	0	23650000	7103200	8023700	18093000	2373700	21351000	2248300	2154300	1289900	3.35e-28	2	3	33.9	12.371	Q8R1E9;A0A087WRN7		Scgb2b27	>tr|Q8R1E9|Q8R1E9_MOUSE ABPBG27 OS=Mus musculus GN=Scgb2b27 PE=1 SV=1	4266	NA	-2.72219	2.40043	NA	0.00965457	0.0104244	NA		0.0955935		0.103022
49540000	60399000	77521000	49879000	50991000	49503000	45539000	62512000	47250000	74918000	85326000	67848000	32302000	38092000	56879000	63375000	59805000	72984000	1.73e-129	7	14	40.3	51.691	Q6P1F6;Q3TT94;Q925E7;F6RV17;Q6ZWR4;G3UZP6;G3UXS9	Serine/threonine-protein phosphatase 2A 55 kDa regulatory subunit B alpha isoform	Ppp2r2a	>sp|Q6P1F6|2ABA_MOUSE Serine/threonine-protein phosphatase 2A 55 kDa regulatory subunit B alpha isoform OS=Mus musculus GN=Ppp2r2a PE=1 SV=1;>tr|Q3TT94|Q3TT94_MOUSE Serine/threonine-protein phosphatase 2A 55 kDa regulatory subunit B OS=Mus musculus GN=Ppp2	2955	0.293069	-0.562411	-0.660924	0.213899	0.0249027	0.0103691	0.540144		0.152967		0.103022
61124000	43247000	59335000	61515000	35915000	57727000	51672000	58244000	83457000	106480000	98570000	66242000	74995000	104070000	110200000	88487000	35095000	29960000	4.95e-79	2	5	15.9	49.372	O89017;A2RTI3	Legumain	Lgmn	>sp|O89017|LGMN_MOUSE Legumain OS=Mus musculus GN=Lgmn PE=1 SV=1;>tr|A2RTI3|A2RTI3_MOUSE Legumain OS=Mus musculus GN=Lgmn PE=1 SV=1	556	0.0990314	-0.487151	1.06757	0.789564	0.201239	0.0103237	0.917428		0.470729		0.103022
26872000	24436000	20694000	27357000	36144000	26283000	62082000	54671000	32998000	47262000	36682000	40723000	53284000	40587000	78504000	34210000	31195000	32204000	3.45e-226	1	12	45.1	36.776	Q921M7	Protein FAM49B	Fam49b	>sp|Q921M7|FA49B_MOUSE Protein FAM49B OS=Mus musculus GN=Fam49b PE=1 SV=1	4540	-0.312373	0.221984	0.768568	0.252878	0.411403	0.0103982	0.579493		0.680492		0.103022
1060900000	457580000	655430000	622390000	735370000	688800000	1104200000	1062000000	810700000	1048000000	1170500000	997330000	1399800000	1318300000	1308200000	614590000	710010000	1076000000	0	1	37	85.3	45.029	P06728	Apolipoprotein A-IV	Apoa4	>sp|P06728|APOA4_MOUSE Apolipoprotein A-IV OS=Mus musculus GN=Apoa4 PE=1 SV=3	1879	0.00455735	-0.124407	0.78665	0.98671	0.650459	0.010436	0.994976		0.84007		0.103022
7918300	11034000	24590000	3773700	11149000	2176500	12477000	16364000	0	26953000	8015200	16846000	6290300	7456300	6733900	36501000	27944000	12393000	0	1	87	63.6	126.56	D3YU50		Mybpc1	>tr|D3YU50|D3YU50_MOUSE Protein Mybpc1 OS=Mus musculus GN=Mybpc1 PE=1 SV=1	827	1.51824	-0.102932	-1.77375	0.0240345	0.88034	0.0104153	0.230652		0.958782		0.103022
40112000	34082000	38986000	44261000	31819000	41558000	30975000	45545000	51575000	26286000	25193000	21759000	45311000	37196000	49623000	34077000	30037000	16006000	3.49e-26	1	8	46.9	29.522	Q9D6N1	Carbonic anhydrase 13	Ca13	>sp|Q9D6N1|CAH13_MOUSE Carbonic anhydrase 13 OS=Mus musculus GN=Ca13 PE=1 SV=1	5028	-0.0453563	0.777564	0.784116	0.868166	0.0110644	0.0105291	0.953884		0.100469		0.103602
4504000000	3526500000	3834600000	4735100000	3706800000	4091700000	4914600000	5076900000	5219300000	4992800000	4761600000	4984500000	4985100000	5416000000	7467000000	3417600000	5034500000	3557100000	0	10	361	70.9	534.18	Q9QXS1;E9Q3W4;F6R059;A0A0R4J218;A0A0R4J223;E9Q9J6;A0A0R4J221;E9PW24;A0A0B4J1M3;A0A0B4J1M7	Plectin	Plec	>sp|Q9QXS1|PLEC_MOUSE Plectin OS=Mus musculus GN=Plec PE=1 SV=3;>tr|E9Q3W4|E9Q3W4_MOUSE Plectin OS=Mus musculus GN=Plec PE=1 SV=1	5352	-0.0804898	0.0461514	0.574003	0.68833	0.817766	0.0105845	0.86613		0.931423		0.103602
0	0	0	0	0	0	12867000	0	0	12659000	12229000	0	185710000	0	49250000	10585000	0	0	7.43e-48	1	4	43.5	12.03	P01636	Ig kappa chain V-V region MOPC 149		>sp|P01636|KV5A4_MOUSE Ig kappa chain V-V region MOPC 149 OS=Mus musculus PE=1 SV=1	1813	NA	0.0515162	3.17534	NA	0.951456	0.0105662	NA		0.98555		0.103602
161500000	176080000	171930000	165310000	205680000	120610000	254020000	186880000	194600000	352320000	311120000	332310000	688410000	409040000	486820000	671950000	852250000	1001400000	8.85e-230	2	24	70.2	46.247	P05201;F7ALS6	Aspartate aminotransferase, cytoplasmic	Got1	>sp|P05201|AATC_MOUSE Aspartate aminotransferase, cytoplasmic OS=Mus musculus GN=Got1 PE=1 SV=3	1869	0.0846201	-0.657444	-0.687604	0.724881	0.0137874	0.0106406	0.885547		0.112526		0.103858
72748000	58183000	82586000	38122000	136900000	19503000	145850000	70973000	116470000	124810000	109710000	59764000	94214000	113540000	75801000	284650000	211840000	316040000	3.99e-172	1	5	16.1	51.346	O70622	Reticulon-2	Rtn2	>sp|O70622|RTN2_MOUSE Reticulon-2 OS=Mus musculus GN=Rtn2 PE=1 SV=1	1737	0.593249	0.182778	-1.51728	0.272615	0.730584	0.0106747	0.598789		0.886909		0.103899
63943000	68282000	53769000	91210000	81344000	67752000	73750000	70365000	85935000	83192000	95795000	84868000	147150000	135630000	147720000	109390000	113780000	75920000	1.89e-215	3	14	53.2	35.56	Q91YR9;REV__Q3TVC7;REV__A0A0R4J177	Prostaglandin reductase 1	Ptgr1	>sp|Q91YR9|PTGR1_MOUSE Prostaglandin reductase 1 OS=Mus musculus GN=Ptgr1 PE=1 SV=2	4513	-0.366089	-0.200173	0.549829	0.0716816	0.306173	0.0107348	0.349742		0.588162		0.1039
20399000	17583000	21763000	21417000	16460000	33659000	26790000	32736000	43580000	46211000	31757000	43355000	23721000	34116000	44415000	45579000	67526000	71754000	1.44e-103	2	7	28.7	33.24	Q9R1R8;Q9QYF1	Retinol dehydrogenase 11	Rdh11	>tr|Q9R1R8|Q9R1R8_MOUSE Retinol dehydrogenase 11 OS=Mus musculus GN=Rdh11 PE=1 SV=1;>sp|Q9QYF1|RDH11_MOUSE Retinol dehydrogenase 11 OS=Mus musculus GN=Rdh11 PE=1 SV=2	5363	-0.201451	-0.246254	-0.874229	0.512568	0.425077	0.0107107	0.776125		0.691371		0.1039
120500000	98908000	123670000	112630000	135690000	132850000	73785000	98385000	91415000	73413000	78005000	57666000	52952000	38104000	55810000	31739000	28049000	37183000	0	5	47	48.4	139.88	Q64514;A0A087WRC0;Q05DJ9;A0A087WP19;A0A087WQR6	Tripeptidyl-peptidase 2	Tpp2	>sp|Q64514|TPP2_MOUSE Tripeptidyl-peptidase 2 OS=Mus musculus GN=Tpp2 PE=1 SV=3;>tr|A0A087WRC0|A0A087WRC0_MOUSE Tripeptidyl-peptidase 2 OS=Mus musculus GN=Tpp2 PE=1 SV=1	3530	-0.153989	0.335549	0.590279	0.460352	0.119417	0.0108496	0.736981		0.357262		0.104719
94908000	86210000	95740000	163570000	99289000	126100000	91315000	67531000	79244000	91874000	42452000	93980000	87326000	63463000	83951000	46750000	41623000	45171000	5.58e-115	2	27	26	173.09	Q80Z71;E9Q1F6	Tenascin-N	Tnn	>sp|Q80Z71|TENN_MOUSE Tenascin-N OS=Mus musculus GN=Tnn PE=1 SV=2;>tr|E9Q1F6|E9Q1F6_MOUSE Tenascin-N OS=Mus musculus GN=Tnn PE=1 SV=1	3788	-0.463385	0.136938	0.801238	0.114208	0.62741	0.010963	0.425767		0.824831		0.105227
0	0	0	0	4518000	0	9204000	8921000	2192200	23393000	27953000	12233000	11768000	191850000	91419000	15646000	5001400	7982900	1.18e-19	2	7	37.6	19.47	Q9D3N5;B1AVU4		5430402E10Rik;Gm14744	>tr|Q9D3N5|Q9D3N5_MOUSE Protein 5430402E10Rik OS=Mus musculus GN=5430402E10Rik PE=2 SV=1;>tr|B1AVU4|B1AVU4_MOUSE Protein Gm14744 OS=Mus musculus GN=Gm14744 PE=3 SV=1	631	NA	-1.82425	2.79236	NA	0.0720446	0.0110852	NA		0.271784		0.106106
16387000	12558000	8698100	18336000	16755000	18949000	21213000	15794000	15563000	21040000	23785000	25824000	12678000	12264000	11871000	20620000	16313000	20165000	7.23e-24	3	5	20.7	35.159	Q9CQR6;A0A0N4SVL9;A0A0N4SVE2	Serine/threonine-protein phosphatase 6 catalytic subunit	Ppp6c	>sp|Q9CQR6|PPP6_MOUSE Serine/threonine-protein phosphatase 6 catalytic subunit OS=Mus musculus GN=Ppp6c PE=1 SV=1;>tr|A0A0N4SVL9|A0A0N4SVL9_MOUSE Serine/threonine-protein phosphatase OS=Mus musculus GN=Ppp6c PE=1 SV=1	4772	-0.564266	-0.434396	-0.622474	0.0192225	0.0618054	0.0111466	0.213569		0.247359		0.106339
164170000	219740000	179890000	227790000	215680000	293120000	249940000	392240000	467170000	359700000	362910000	338560000	367790000	255270000	319260000	246490000	170060000	163810000	1.25e-209	4	15	74	26.159	G3X9V0;Q5SVP3;P97372;E0CZ90	Proteasome activator complex subunit 2	Psme2	>tr|G3X9V0|G3X9V0_MOUSE MCG22048, isoform CRA_a OS=Mus musculus GN=Psme2 PE=1 SV=1;>tr|Q5SVP3|Q5SVP3_MOUSE MCG22048, isoform CRA_c OS=Mus musculus GN=PSME2b PE=1 SV=1;>sp|P97372|PSME2_MOUSE Proteasome activator complex subunit 2 OS=Mus musculus GN=Psme2 PE	1450	-0.383923	0.0156509	0.708624	0.13816	0.949948	0.011171	0.460692		0.98555		0.106339
22743000	26118000	20630000	30293000	30778000	16550000	53117000	42005000	52355000	34190000	34527000	26890000	120310000	46820000	63624000	60371000	12032000	31094000	4.16e-42	1	10	42.7	21.441	Q05144	Ras-related C3 botulinum toxin substrate 2	Rac2	>sp|Q05144|RAC2_MOUSE Ras-related C3 botulinum toxin substrate 2 OS=Mus musculus GN=Rac2 PE=1 SV=1	2786	-0.114682	0.626823	1.32867	0.806771	0.193618	0.0113016	0.925234		0.463317		0.106765
34202000	37584000	31705000	39289000	41809000	44870000	37596000	47215000	38906000	37282000	43356000	36661000	29586000	34796000	52974000	19450000	27429000	27925000	3.49e-164	1	20	22.2	144.8	Q9JJ28	Protein flightless-1 homolog	Flii	>sp|Q9JJ28|FLII_MOUSE Protein flightless-1 homolog OS=Mus musculus GN=Flii PE=1 SV=1	5279	-0.285179	0.072213	0.624254	0.207191	0.743182	0.0112819	0.531789		0.8935		0.106765
0	0	0	0	0	0	11301000	9510000	15633000	10462000	12225000	13784000	27168000	29050000	0	17716000	6517700	0	4.15e-11	1	2	11.4	41.207	Q9R0A0	Peroxisomal membrane protein PEX14	Pex14	>sp|Q9R0A0|PEX14_MOUSE Peroxisomal membrane protein PEX14 OS=Mus musculus GN=Pex14 PE=1 SV=1	5394	NA	-0.0255176	1.38922	NA	0.944772	0.0113082	NA		0.983695		0.106765
258540000	296280000	233040000	249350000	216060000	223560000	87059000	96028000	77539000	107740000	116340000	121240000	72285000	76924000	56522000	54551000	46002000	44676000	4.03e-99	1	8	43.2	25.581	Q61206	Platelet-activating factor acetylhydrolase IB subunit beta	Pafah1b2	>sp|Q61206|PA1B2_MOUSE Platelet-activating factor acetylhydrolase IB subunit beta OS=Mus musculus GN=Pafah1b2 PE=1 SV=2	3428	0.189401	-0.408681	0.494807	0.288352	0.0312485	0.0115088	0.6134		0.170818		0.108071
72260000	92473000	83279000	54591000	54217000	163400000	43690000	69191000	56788000	66109000	73799000	86112000	27251000	29934000	31189000	56664000	70340000	47906000	6.09e-136	8	26	10.1	366.89	E9PYH0;Q62059;G3XA35;E9QMK2;E9QMK3;Q8BS97;F7B603;E0CZC0	Versican core protein	Vcan	>tr|E9PYH0|E9PYH0_MOUSE Versican core protein OS=Mus musculus GN=Vcan PE=1 SV=1;>sp|Q62059|CSPG2_MOUSE Versican core protein OS=Mus musculus GN=Vcan PE=1 SV=2;>tr|G3XA35|G3XA35_MOUSE MCG116562, isoform CRA_a OS=Mus musculus GN=Vcan PE=1 SV=1;>tr|E9QMK2|E9Q	1077	0.0692572	-0.429996	-0.968769	0.839883	0.22116	0.0115025	0.941518		0.493971		0.108071
18263000	27131000	24476000	33961000	38424000	30774000	47997000	62211000	55175000	86825000	85048000	85278000	38112000	41964000	56865000	30683000	30472000	30802000	6.53e-61	1	11	25.6	56.613	Q3TW96	UDP-N-acetylhexosamine pyrophosphorylase-like protein 1	Uap1l1	>sp|Q3TW96|UAP1L_MOUSE UDP-N-acetylhexosamine pyrophosphorylase-like protein 1 OS=Mus musculus GN=Uap1l1 PE=1 SV=1	2968	-0.575551	-0.644362	0.552877	0.00926828	0.00446351	0.01177	0.179362		0.0595244		0.109829
0	0	0	0	4828900	0	17970000	8418500	7703500	25204000	15710000	13070000	4570500	6657500	8951100	72048000	8610500	24818000	8.01e-44	3	10	42.9	27.902	Q8R1G2;E0CXH4;E0CXT6	Carboxymethylenebutenolidase homolog	Cmbl	>sp|Q8R1G2|CMBL_MOUSE Carboxymethylenebutenolidase homolog OS=Mus musculus GN=Cmbl PE=1 SV=1	4269	NA	-0.716846	-1.93963	NA	0.289668	0.0117912	NA		0.571633		0.109829
505150000	610270000	632100000	366640000	615210000	172790000	419340000	389570000	328640000	334590000	500430000	494670000	1042700000	979550000	469330000	1490700000	1417500000	2406200000	7.15e-300	3	26	85.6	21.539	Q9R0Y5;Z4YN97;A0A0A6YXW8	Adenylate kinase isoenzyme 1	Ak1	>sp|Q9R0Y5|KAD1_MOUSE Adenylate kinase isoenzyme 1 OS=Mus musculus GN=Ak1 PE=1 SV=1	5407	0.772626	-0.208335	-1.13838	0.070848	0.607853	0.0117821	0.349477		0.80764		0.109829
159470000	189760000	175980000	236710000	270340000	253970000	225350000	190390000	240160000	251860000	239680000	244380000	244390000	255370000	262540000	213400000	167150000	181960000	3.39e-186	3	27	38	87.142	Q99KC8;F6TIL5;D3Z671	von Willebrand factor A domain-containing protein 5A	Vwa5a	>sp|Q99KC8|VMA5A_MOUSE von Willebrand factor A domain-containing protein 5A OS=Mus musculus GN=Vwa5a PE=1 SV=2	4613	-0.537358	-0.174793	0.445934	0.00356898	0.279753	0.0118603	0.124552		0.561681		0.110075
0	0	14562000	7419800	8381300	0	40150000	24665000	74699000	23955000	14150000	18658000	26421000	14391000	16907000	5560500	11018000	9090600	2.19e-29	4	3	35.3	15.265	E9Q9C5;P63082;A3KML5;D3Z3B2	V-type proton ATPase 16 kDa proteolipid subunit	Atp6v0c	>tr|E9Q9C5|E9Q9C5_MOUSE V-type proton ATPase 16 kDa proteolipid subunit (Fragment) OS=Mus musculus GN=Atp6v0c PE=1 SV=1;>sp|P63082|VATL_MOUSE V-type proton ATPase 16 kDa proteolipid subunit OS=Mus musculus GN=Atp6v0c PE=1 SV=1;>tr|A3KML5|A3KML5_MOUSE ATPas	566	0.888619	1.18028	1.1768	0.162469	0.0117523	0.0119456	0.480449		0.103592		0.110378
11736000	8027000	11231000	9410800	10085000	9267300	16178000	25523000	12123000	39372000	40310000	20532000	28318000	44451000	33364000	65913000	71108000	53360000	6.78e-33	1	9	32.5	38.167	Q9CXR1	Dehydrogenase/reductase SDR family member 7	Dhrs7	>sp|Q9CXR1|DHRS7_MOUSE Dehydrogenase/reductase SDR family member 7 OS=Mus musculus GN=Dhrs7 PE=1 SV=2	4859	0.0853248	-0.901034	-0.857504	0.781304	0.00921093	0.012349	0.913665		0.0940348		0.113199
111640000	90299000	63296000	173930000	115540000	56939000	84285000	86049000	87311000	38602000	44932000	56365000	110960000	70302000	150870000	35901000	49663000	69757000	1.73e-49	2	4	77.8	9.0303	Q4KML4;E9QMV2	Costars family protein ABRACL	Abracl	>sp|Q4KML4|ABRAL_MOUSE Costars family protein ABRACL OS=Mus musculus GN=Abracl PE=1 SV=1;>tr|E9QMV2|E9QMV2_MOUSE Costars family protein ABRACL OS=Mus musculus GN=Abracl PE=1 SV=1	1257	-0.281046	0.89828	1.08068	0.471279	0.0320411	0.012323	0.747341		0.172072		0.113199
107800000	157990000	132360000	169770000	144500000	173060000	70913000	60190000	68786000	88432000	97447000	114350000	11723000	19325000	18259000	23489000	24800000	24060000	5.95e-185	11	38	47	108.35	Q3UHU8;G3UYD0;Q9ESZ8;G3UYJ6;G3UX27;G3UWV2;G3UYD7;G3UZU4;Q99NI3;G3UY14;G3UWP6	General transcription factor II-I	Gtf2i	>tr|Q3UHU8|Q3UHU8_MOUSE General transcription factor II-I OS=Mus musculus GN=Gtf2i PE=1 SV=1;>tr|G3UYD0|G3UYD0_MOUSE General transcription factor II-I OS=Mus musculus GN=Gtf2i PE=1 SV=1;>sp|Q9ESZ8|GTF2I_MOUSE General transcription factor II-I OS=Mus muscul	3070	-0.306955	-0.580324	-0.58836	0.159662	0.0134944	0.0124773	0.476604		0.111091		0.113546
10608000	4359500	0	6079300	2671500	2975200	53215000	41801000	49417000	41676000	48669000	27344000	251120000	249380000	171000000	124620000	54735000	131170000	1.89e-287	3	16	47.8	51.012	Q9R111;Q548F2;D3YU09	Guanine deaminase	Gda	>sp|Q9R111|GUAD_MOUSE Guanine deaminase OS=Mus musculus GN=Gda PE=1 SV=1;>tr|Q548F2|Q548F2_MOUSE Guanine deaminase OS=Mus musculus GN=Gda PE=1 SV=1;>tr|D3YU09|D3YU09_MOUSE Guanine deaminase OS=Mus musculus GN=Gda PE=1 SV=1	3266	0.90023	0.328857	1.19224	0.0733866	0.442565	0.0124236	0.351179		0.704708		0.113546
0	0	0	0	21751000	0	24891000	0	0	15074000	13559000	38349000	15433000	12088000	7899800	70116000	18062000	40384000	2.99e-303	1	27	8	221.49	A2AQP0	Myosin-7B	Myh7b	>sp|A2AQP0|MYH7B_MOUSE Myosin-7B OS=Mus musculus GN=Myh7b PE=3 SV=1	503	NA	0.324313	-1.70731	NA	0.68638	0.0124852	NA		0.86303		0.113546
11237000	5583600	12474000	7234000	0	21480000	4888200	4740500	6685600	9073800	8535500	11069000	20459000	40739000	63187000	130850000	83547000	71772000	4.28e-125	2	20	48.9	55.948	P33267;A0A0U1RPL9	Cytochrome P450 2F2	Cyp2f2	>sp|P33267|CP2F2_MOUSE Cytochrome P450 2F2 OS=Mus musculus GN=Cyp2f2 PE=1 SV=1;>tr|A0A0U1RPL9|A0A0U1RPL9_MOUSE Cytochrome P450 2F2 (Fragment) OS=Mus musculus GN=Cyp2f2 PE=4 SV=1	2184	-0.437036	-0.82409	-1.29889	0.404544	0.0914057	0.0126472	0.706747		0.310117		0.114718
4775200000	2941300000	3805900000	1796200000	2310200000	4580500000	2411100000	3136900000	2455300000	1406300000	1918500000	1386500000	485290000	721680000	212110000	763530000	993320000	1000900000	0	3	77	71.4	248.59	E9QPZ3;A0A0A6YVP3;A0A0A6YWQ2		Flg2	>tr|E9QPZ3|E9QPZ3_MOUSE Filaggrin-2 OS=Mus musculus GN=Flg2 PE=1 SV=1	1285	0.497127	0.768857	-1.11775	0.227832	0.0707544	0.0127013	0.558401		0.2689		0.114909
121000000	126220000	117380000	104490000	124680000	117430000	74378000	118250000	89321000	70238000	89323000	107530000	143860000	145230000	165550000	113460000	100980000	94954000	1.54e-266	2	15	42.6	40.079	Q91YR1;D3Z2H0	Twinfilin-1	Twf1	>sp|Q91YR1|TWF1_MOUSE Twinfilin-1 OS=Mus musculus GN=Twf1 PE=1 SV=2	4510	0.0766397	0.070529	0.558876	0.703929	0.726449	0.0127538	0.87585		0.88491		0.115083
67750000	49683000	68654000	53527000	56299000	62349000	54237000	58070000	72319000	55789000	67520000	52192000	34076000	25412000	33624000	71798000	64864000	30954000	2.55e-207	5	34	39.9	96.406	Q61699;E9Q0U7;D3Z027;D3Z3I9;A0A0J9YTZ7	Heat shock protein 105 kDa	Hsph1	>sp|Q61699|HS105_MOUSE Heat shock protein 105 kDa OS=Mus musculus GN=Hsph1 PE=1 SV=2;>tr|E9Q0U7|E9Q0U7_MOUSE Heat shock protein 105 kDa OS=Mus musculus GN=Hsph1 PE=1 SV=1	3459	0.100978	0.0705414	-0.77047	0.716819	0.799747	0.0128676	0.881507		0.924795		0.115508
319580000	271810000	296320000	254270000	314710000	265470000	308800000	304380000	271040000	346280000	312290000	262830000	210760000	192060000	298860000	177740000	151630000	147290000	0	2	31	56.8	60.718	P14685;F7B7L8	26S proteasome non-ATPase regulatory subunit 3	Psmd3	>sp|P14685|PSMD3_MOUSE 26S proteasome non-ATPase regulatory subunit 3 OS=Mus musculus GN=Psmd3 PE=1 SV=3	1994	0.093701	-0.05247	0.535577	0.629524	0.786496	0.0130136	0.839738		0.918087		0.115918
0	0	0	0	0	0	18638000	9073900	12199000	11482000	13342000	15730000	15466000	7536800	8599600	37069000	12055000	33324000	4.75e-80	4	5	30.2	25.933	A2AL78;Q9CR06;A2AL77;A2AL76		Asph	>tr|A2AL78|A2AL78_MOUSE Aspartyl/asparaginyl beta-hydroxylase OS=Mus musculus GN=Asph PE=1 SV=1;>tr|Q9CR06|Q9CR06_MOUSE Aspartate-beta-hydroxylase, isoform CRA_a OS=Mus musculus GN=Asph PE=1 SV=1;>tr|A2AL77|A2AL77_MOUSE Aspartyl/asparaginyl beta-hydroxylas	472	NA	-0.0739487	-1.29844	NA	0.869403	0.0129973	NA		0.955794		0.115918
2781500	0	0	4384300	5062300	0	7111400	6194700	0	4798500	6659200	10269000	2388200	3895200	7462300	11807000	7586800	8701400	1.94e-08	1	2	18.9	12.552	Q9CPZ8	COX assembly mitochondrial protein homolog	Cmc1	>sp|Q9CPZ8|COXM1_MOUSE COX assembly mitochondrial protein homolog OS=Mus musculus GN=Cmc1 PE=1 SV=1	4715	-0.760207	-0.0569176	-1.16274	0.225337	0.899689	0.013205	0.556147		0.967665		0.117321
34587000	37785000	45929000	49615000	53414000	0	39405000	26182000	32911000	56089000	63616000	48566000	41460000	78145000	30390000	104380000	66840000	81729000	7.57e-34	2	5	40.5	17.32	Q9D0S9;Q5M9J2	Histidine triad nucleotide-binding protein 2, mitochondrial	Hint2	>sp|Q9D0S9|HINT2_MOUSE Histidine triad nucleotide-binding protein 2, mitochondrial OS=Mus musculus GN=Hint2 PE=1 SV=1;>tr|Q5M9J2|Q5M9J2_MOUSE Histidine triad nucleotide binding protein 2 OS=Mus musculus GN=Hint2 PE=1 SV=1	3318	-0.394372	-0.784045	-0.842064	0.255969	0.0196295	0.0133861	0.583654		0.136107		0.118626
5611600	37508000	12576000	88838000	11144000	11897000	6969500	7310700	10292000	10004000	14400000	8186200	183020000	47702000	87732000	57353000	9514300	9106700	1.15e-38	5	6	62	11.954	P01645;P01644;P01646;P04946;A0A075B5L0	Ig kappa chain V-V region HP 93G7;Ig kappa chain V-V region HP R16.7;Ig kappa chain V-V region HP 123E6		>sp|P01645|KV5AC_MOUSE Ig kappa chain V-V region HP 93G7 OS=Mus musculus PE=1 SV=1;>sp|P01644|KV5AB_MOUSE Ig kappa chain V-V region HP R16.7 OS=Mus musculus PE=1 SV=1;>sp|P01646|KV5AD_MOUSE Ig kappa chain V-V region HP 123E6 OS=Mus musculus PE=1 SV=1	1819	-0.715094	-0.389161	2.42204	0.42168	0.659454	0.0134642	0.715961		0.845712		0.118798
19369000	13659000	20168000	14867000	18202000	14047000	31432000	27568000	38128000	46990000	20349000	32687000	31658000	86340000	44786000	87461000	93406000	108050000	2.67e-103	1	15	31	56.775	Q8K0C4	Lanosterol 14-alpha demethylase	Cyp51a1	>sp|Q8K0C4|CP51A_MOUSE Lanosterol 14-alpha demethylase OS=Mus musculus GN=Cyp51a1 PE=1 SV=1	4163	0.166637	0.0272642	-0.949441	0.630525	0.937033	0.013474	0.839906		0.980335		0.118798
16758000	16028000	14333000	22796000	18514000	24169000	9250200	15488000	13268000	12299000	11155000	17896000	11655000	5782600	9027900	5012600	6288100	3675500	4.71e-32	1	6	37.3	26.949	Q9WVQ5	Methylthioribulose-1-phosphate dehydratase	Apip	>sp|Q9WVQ5|MTNB_MOUSE Methylthioribulose-1-phosphate dehydratase OS=Mus musculus GN=Apip PE=1 SV=1	5466	-0.469673	-0.123622	0.799474	0.121845	0.672239	0.0136663	0.436449		0.855482		0.120187
83789000	42932000	74911000	90516000	98979000	62094000	88802000	123340000	51292000	41054000	44497000	35261000	292480000	100140000	106080000	61900000	43683000	95125000	0	4	21	46.2	46.766	G3X8T9;F2Z405;Q5I2A0;H7BWY0		Serpina3n	>tr|G3X8T9|G3X8T9_MOUSE Serine (Or cysteine) peptidase inhibitor, clade A, member 3N, isoform CRA_a OS=Mus musculus GN=Serpina3n PE=1 SV=1	1426	-0.349015	1.03916	1.19627	0.428803	0.0285416	0.0137581	0.718463		0.162696		0.120383
22312000	21562000	19584000	19530000	23096000	0	16888000	21204000	27114000	31967000	23639000	16125000	15462000	13801000	8613500	20644000	20825000	20949000	2.82e-42	2	8	61.5	18.862	Q9D820;A0A0A0MQH9	Prolyl-tRNA synthetase associated domain-containing protein 1	Prorsd1	>sp|Q9D820|PRXD1_MOUSE Prolyl-tRNA synthetase associated domain-containing protein 1 OS=Mus musculus GN=Prorsd1 PE=1 SV=1	5063	-0.0060406	-0.10818	-0.760374	0.984332	0.694978	0.0137459	0.993927		0.867829		0.120383
46353000	61934000	41035000	71510000	68797000	54488000	53827000	37224000	66238000	64846000	79370000	82857000	63615000	90499000	67886000	109030000	120420000	115260000	5.83e-93	5	14	42	43.493	D3Z7C8;Q3ULU3;O35855;O88374;D3Z3D7	Branched-chain-amino-acid aminotransferase;Branched-chain-amino-acid aminotransferase, mitochondrial	Bcat2	>tr|D3Z7C8|D3Z7C8_MOUSE Branched-chain-amino-acid aminotransferase OS=Mus musculus GN=Bcat2 PE=1 SV=1;>tr|Q3ULU3|Q3ULU3_MOUSE Branched-chain-amino-acid aminotransferase OS=Mus musculus GN=Bcat2 PE=1 SV=1;>sp|O35855|BCAT2_MOUSE Branched-chain-amino-acid ami	964	-0.39564	-0.562255	-0.648142	0.109598	0.0288053	0.0138025	0.416556		0.163426		0.120443
428770000	485970000	457950000	402940000	494560000	617890000	837030000	1000100000	1311800000	791050000	763700000	682250000	1169600000	1124500000	1006000000	861400000	588640000	776410000	0	2	78	85.2	103.07	Q7TPR4;A1BN54	Alpha-actinin-1	Actn1	>sp|Q7TPR4|ACTN1_MOUSE Alpha-actinin-1 OS=Mus musculus GN=Actn1 PE=1 SV=1;>tr|A1BN54|A1BN54_MOUSE Alpha actinin 1a OS=Mus musculus GN=Actn1 PE=1 SV=1	3720	-0.122845	0.470543	0.58327	0.566425	0.0401538	0.0138634	0.803804		0.193713		0.120443
26590000	31826000	28238000	23828000	21334000	34685000	34914000	70777000	45430000	34062000	58015000	51287000	32282000	34903000	60304000	20352000	21772000	26436000	8.43e-62	2	5	25.5	31.172	Q3UKQ5;P24668	Cation-dependent mannose-6-phosphate receptor	M6pr	>tr|Q3UKQ5|Q3UKQ5_MOUSE Cation-dependent mannose-6-phosphate receptor OS=Mus musculus GN=M6pr PE=1 SV=1;>sp|P24668|MPRD_MOUSE Cation-dependent mannose-6-phosphate receptor OS=Mus musculus GN=M6pr PE=1 SV=1	2095	0.146466	0.0482951	0.844495	0.63626	0.875659	0.0138692	0.841745		0.956847		0.120443
198300000	301570000	236060000	231490000	256850000	236350000	195440000	177970000	197970000	213920000	237780000	247350000	122570000	114950000	111530000	150000000	182650000	154890000	0	2	29	58.3	79.532	E9PUD2;Q8K1M6	Dynamin-1-like protein	Dnm1l	>tr|E9PUD2|E9PUD2_MOUSE Dynamin-1-like protein OS=Mus musculus GN=Dnm1l PE=1 SV=1;>sp|Q8K1M6|DNM1L_MOUSE Dynamin-1-like protein OS=Mus musculus GN=Dnm1l PE=1 SV=2	1016	0.00346259	-0.290744	-0.475094	0.984102	0.109422	0.013958	0.993927		0.338571		0.12061
74182000	53818000	36353000	96201000	64192000	73934000	53356000	70274000	45918000	30100000	44681000	57584000	70689000	46851000	44635000	112270000	89619000	84645000	6.29e-102	2	11	45.6	27.865	Q9CQJ0;A0A0G2JEK7	Acyl-coenzyme A thioesterase THEM5	Them5	>sp|Q9CQJ0|ACO15_MOUSE Acyl-coenzyme A thioesterase THEM5 OS=Mus musculus GN=Them5 PE=2 SV=1;>tr|A0A0G2JEK7|A0A0G2JEK7_MOUSE Acyl-coenzyme A thioesterase THEM5 OS=Mus musculus GN=Them5 PE=1 SV=1	163	-0.550407	0.38425	-0.840414	0.0885542	0.222972	0.013956	0.387066		0.495011		0.12061
2165700	2803900	3422700	5156900	0	0	17638000	4040600	4706900	4117600	3761500	4069000	145180000	3118100	26168000	3415000	2289600	4467400	1.65e-100	2	4	56.2	10.517	A0A075B5K2;A0A0G2JDR3			>tr|A0A075B5K2|A0A075B5K2_MOUSE Protein Igkv9-124 OS=Mus musculus GN=Igkv9-124 PE=1 SV=6;>tr|A0A0G2JDR3|A0A0G2JDR3_MOUSE Protein Igkv9-124 (Fragment) OS=Mus musculus GN=Igkv9-124 PE=1 SV=3	5	-0.90737	0.803021	2.80188	0.527592	0.431192	0.0140029	0.786031		0.695993		0.120697
2483700000	3188600000	2634100000	2632800000	2269800000	2072900000	2323200000	2322300000	2712400000	1791600000	1846300000	1747000000	2909400000	2621500000	3252700000	3699100000	4225900000	4055000000	0	2	24	90.9	23.014	P14602;D3YZ06	Heat shock protein beta-1	Hspb1	>sp|P14602|HSPB1_MOUSE Heat shock protein beta-1 OS=Mus musculus GN=Hspb1 PE=1 SV=3;>tr|D3YZ06|D3YZ06_MOUSE Heat shock protein beta-1 OS=Mus musculus GN=Hspb1 PE=1 SV=1	1993	0.250524	0.443901	-0.452879	0.145942	0.0158572	0.0141954	0.467317		0.12005		0.12175
0	0	0	31708000	33390000	0	28201000	11145000	7036100	31773000	23095000	32138000	44298000	25648000	47613000	109900000	58232000	130440000	8.18e-22	2	4	50	9.3308	Q9CQ91;D3Z670	NADH dehydrogenase [ubiquinone] 1 alpha subcomplex subunit 3	Ndufa3	>sp|Q9CQ91|NDUA3_MOUSE NADH dehydrogenase [ubiquinone] 1 alpha subcomplex subunit 3 OS=Mus musculus GN=Ndufa3 PE=1 SV=1;>tr|D3Z670|D3Z670_MOUSE NADH dehydrogenase [ubiquinone] 1 alpha subcomplex subunit 3 OS=Mus musculus GN=Ndufa3 PE=1 SV=1	4731	NA	-1.14013	-1.31549	NA	0.0287366	0.0141696	NA		0.163293		0.12175
27019000	33828000	41101000	30945000	22121000	18291000	31343000	32470000	34107000	21677000	34894000	38958000	15995000	25933000	31456000	21057000	7849600	10158000	5.53e-67	2	10	16	78.491	P57716;D6RCJ2	Nicastrin	Ncstn	>sp|P57716|NICA_MOUSE Nicastrin OS=Mus musculus GN=Ncstn PE=1 SV=3	2427	0.528541	0.077326	0.983291	0.157189	0.830514	0.0142544	0.475046		0.936791		0.121955
91275000	94699000	89655000	87663000	80668000	38565000	127990000	88967000	80364000	80965000	72386000	61705000	55023000	120150000	39496000	38966000	37817000	15822000	0	3	13	32.6	52.697	Q3UAI3;Q08857;A0A0G2JFB7	Platelet glycoprotein 4	Cd36	>tr|Q3UAI3|Q3UAI3_MOUSE CD36 antigen, isoform CRA_a OS=Mus musculus GN=Cd36 PE=1 SV=1;>sp|Q08857|CD36_MOUSE Platelet glycoprotein 4 OS=Mus musculus GN=Cd36 PE=1 SV=2	2821	0.50178	0.44663	1.16149	0.250811	0.304497	0.0143989	0.578667		0.587056		0.122887
24065000	35829000	29400000	29092000	46800000	0	52426000	44138000	71964000	59919000	81145000	124390000	32897000	23103000	41910000	47783000	61114000	67240000	2.21e-112	2	12	75.9	13.36	Q9CPP6;D3YTQ8	NADH dehydrogenase [ubiquinone] 1 alpha subcomplex subunit 5	Ndufa5	>sp|Q9CPP6|NDUA5_MOUSE NADH dehydrogenase [ubiquinone] 1 alpha subcomplex subunit 5 OS=Mus musculus GN=Ndufa5 PE=1 SV=3	4695	-0.328828	-0.618728	-0.874571	0.364288	0.068536	0.0144542	0.676011		0.26294		0.123056
75007000	118440000	115820000	51024000	168500000	21050000	116900000	27210000	38186000	96842000	100050000	113100000	142320000	84122000	36910000	243250000	197710000	434960000	2.08e-247	2	25	58.7	55.316	Q9JIF9;A0A509	Myotilin	Myot	>sp|Q9JIF9|MYOTI_MOUSE Myotilin OS=Mus musculus GN=Myot PE=1 SV=1;>tr|A0A509|A0A509_MOUSE MCG4625 OS=Mus musculus GN=Myot PE=1 SV=1	368	0.832322	-1.05652	-1.85657	0.235035	0.137129	0.0145572	0.565434		0.384975		0.123629
143560000	135570000	138050000	191480000	148640000	136650000	99952000	110560000	138870000	137130000	116500000	113660000	78750000	97576000	86687000	67263000	68557000	44946000	0	3	73	36.1	266.92	Q7M739;F6ZDS4;F6RX08	Nucleoprotein TPR	Tpr	>tr|Q7M739|Q7M739_MOUSE Nuclear pore complex-associated intranuclear coiled-coil protein TPR OS=Mus musculus GN=Tpr PE=1 SV=1;>sp|F6ZDS4|TPR_MOUSE Nucleoprotein TPR OS=Mus musculus GN=Tpr PE=1 SV=1	3705	-0.176239	-0.0813579	0.561859	0.40072	0.695343	0.0146201	0.70461		0.867829		0.12386
33940000	17480000	29195000	16459000	4733400	34659000	10976000	9431100	3039500	13262000	14338000	21350000	24793000	27514000	25848000	8552700	9272300	8350700	6.09e-75	2	4	53.7	10.425	Q9JLR9;Q1XG81	HIG1 domain family member 1A, mitochondrial	Higd1a	>sp|Q9JLR9|HIG1A_MOUSE HIG1 domain family member 1A, mitochondrial OS=Mus musculus GN=Higd1a PE=1 SV=1;>tr|Q1XG81|Q1XG81_MOUSE HIG1 domain family member 1A, mitochondrial OS=Mus musculus GN=Higd1a PE=1 SV=1	2866	0.892086	-1.23005	1.57724	0.140339	0.0485376	0.0147714	0.463048		0.216562		0.124423
107470000	129460000	108240000	156070000	171670000	120500000	217410000	172660000	296440000	326410000	289330000	236420000	234900000	213610000	286510000	181060000	175240000	112810000	1.07e-176	5	14	69.1	20.524	Q9JM76;H7BWZ3;D3Z2F7;D3Z2F8;A0A0G2JFK7	Actin-related protein 2/3 complex subunit 3	Arpc3	>sp|Q9JM76|ARPC3_MOUSE Actin-related protein 2/3 complex subunit 3 OS=Mus musculus GN=Arpc3 PE=1 SV=3;>tr|H7BWZ3|H7BWZ3_MOUSE Actin-related protein 2/3 complex subunit 3 OS=Mus musculus GN=Arpc3 PE=1 SV=1;>tr|D3Z2F7|D3Z2F7_MOUSE Actin-related protein 2/3 c	5328	-0.374316	-0.333555	0.670552	0.145324	0.19121	0.0147942	0.467317		0.461311		0.124423
55302000	49515000	49934000	65029000	67085000	80350000	57848000	58549000	82509000	49009000	58026000	60355000	51244000	37313000	48650000	74436000	65475000	57686000	1.37e-60	1	7	48.1	24.794	Q9WTL7	Acyl-protein thioesterase 2	Lypla2	>sp|Q9WTL7|LYPA2_MOUSE Acyl-protein thioesterase 2 OS=Mus musculus GN=Lypla2 PE=1 SV=1	5420	-0.4534	0.233506	-0.532043	0.0331394	0.245845	0.0147881	0.258796		0.522638		0.124423
363060000	499900000	512360000	559740000	592740000	501630000	287440000	286550000	348900000	593070000	483970000	457400000	128000000	83264000	169180000	89688000	73082000	70657000	1.67e-250	2	12	74.1	22.794	Q3UC73;P30412	Peptidyl-prolyl cis-trans isomerase;Peptidyl-prolyl cis-trans isomerase C	Ppic	>tr|Q3UC73|Q3UC73_MOUSE Peptidyl-prolyl cis-trans isomerase OS=Mus musculus GN=Ppic PE=1 SV=1;>sp|P30412|PPIC_MOUSE Peptidyl-prolyl cis-trans isomerase C OS=Mus musculus GN=Ppic PE=1 SV=1	2161	-0.281035	-0.729968	0.652883	0.255435	0.00772611	0.0149332	0.583048		0.0832854		0.125158
20436000	17847000	9403600	41300000	45795000	39985000	20527000	30536000	26893000	44121000	40328000	40400000	9562400	19197000	17607000	9172800	9011500	7324400	2.2e-49	2	12	37.9	42.623	Q91Z50;P39749	Flap endonuclease 1	Fen1	>tr|Q91Z50|Q91Z50_MOUSE Flap endonuclease 1 OS=Mus musculus GN=Fen1 PE=1 SV=1;>sp|P39749|FEN1_MOUSE Flap endonuclease 1 OS=Mus musculus GN=Fen1 PE=1 SV=1	4519	-1.48992	-0.697958	0.805357	0.000133334	0.0309545	0.0149539	0.052178		0.170533		0.125158
267380000	365600000	442210000	403050000	247340000	269440000	820360000	1364400000	529070000	303660000	393730000	443450000	1904500000	868630000	1012200000	700280000	511890000	620850000	0	2	55	49.6	165.85	Q61838;D3YUI3	Alpha-2-macroglobulin;Alpha-2-macroglobulin 165 kDa subunit;Alpha-2-macroglobulin 35 kDa subunit	A2m	>sp|Q61838|PZP_MOUSE Pregnancy zone protein OS=Mus musculus GN=Pzp PE=1 SV=3	3471	0.229944	1.15828	0.968492	0.525005	0.00505	0.0151007	0.78462		0.0633705		0.125779
8488900	16358000	6865800	19808000	17997000	14497000	17478000	6825000	16871000	14627000	30147000	25122000	13272000	0	6780600	33558000	24272000	17410000	5.64e-46	1	7	49	21.533	Q9JK92	Heat shock protein beta-8	Hspb8	>sp|Q9JK92|HSPB8_MOUSE Heat shock protein beta-8 OS=Mus musculus GN=Hspb8 PE=1 SV=1	5296	-0.811568	-0.816713	-1.35071	0.0841026	0.082353	0.0150679	0.37661		0.293226		0.125779
231000000	216580000	225430000	143950000	129230000	117740000	264340000	270170000	268420000	226980000	162700000	164380000	261980000	309540000	464880000	254030000	181050000	240200000	1.07e-178	1	23	58.9	52.767	Q9D1A2	Cytosolic non-specific dipeptidase	Cndp2	>sp|Q9D1A2|CNDP2_MOUSE Cytosolic non-specific dipeptidase OS=Mus musculus GN=Cndp2 PE=1 SV=1	4954	0.787762	0.55149	0.591738	0.00240884	0.0222665	0.0153531	0.111446		0.145255		0.126965
7628000	9609300	8913500	8780600	10319000	10773000	9145200	13318000	15639000	22149000	17350000	14485000	0	5796000	6626000	12294000	0	0	1.42e-59	3	13	26.2	84.267	Q9DBX5;Q3UMQ1;P47713	Cytosolic phospholipase A2;Phospholipase A2;Lysophospholipase	Pla2g4a	>tr|Q9DBX5|Q9DBX5_MOUSE Phospholipase A2 OS=Mus musculus GN=Pla2g4a PE=1 SV=1;>tr|Q3UMQ1|Q3UMQ1_MOUSE Phospholipase A2 OS=Mus musculus GN=Pla2g4a PE=1 SV=1;>sp|P47713|PA24A_MOUSE Cytosolic phospholipase A2 OS=Mus musculus GN=Pla2g4a PE=1 SV=1	2279	-0.193374	-0.518376	-0.988989	0.424117	0.0464787	0.0153444	0.716423		0.211994		0.126965
749020000	652780000	902120000	871990000	1143600000	1275400000	435090000	1240200000	701780000	824940000	675590000	806110000	567120000	476620000	722140000	337910000	324730000	326290000	0	2	35	84.9	47.994	P14211;B2MWM9	Calreticulin	Calr	>sp|P14211|CALR_MOUSE Calreticulin OS=Mus musculus GN=Calr PE=1 SV=1;>tr|B2MWM9|B2MWM9_MOUSE Calreticulin OS=Mus musculus GN=Calr PE=1 SV=1	655	-0.509395	-0.0824809	0.815667	0.108179	0.78591	0.0152956	0.41401		0.917699		0.126965
268090000	429410000	401520000	176480000	372830000	49749000	265180000	32428000	84476000	26568000	24756000	28091000	127250000	86882000	39109000	231620000	208660000	605860000	0	1	83	60.5	164.74	Q14BI5		Myom2	>tr|Q14BI5|Q14BI5_MOUSE Myomesin 2 OS=Mus musculus GN=Myom2 PE=1 SV=1	2856	1.27478	1.76351	-2.02982	0.106966	0.0314546	0.015452	0.413205		0.170818		0.127072
0	1238200	0	0	0	0	3786100	6121300	6543000	5057200	1361700	0	16645000	0	148070000	3102900	0	0	1.57e-50	2	8	24.1	67.711	Q01514;A4UUI2	Interferon-induced guanylate-binding protein 1	Gbp1;Gbp2b	>sp|Q01514|GBP1_MOUSE Guanylate-binding protein 1 OS=Mus musculus GN=Gbp1 PE=1 SV=1;>tr|A4UUI2|A4UUI2_MOUSE Guanylate binding protein 1 OS=Mus musculus GN=Gbp2b PE=1 SV=1	2758	NA	1.02296	3.99767	NA	0.311842	0.0154083	NA		0.591289		0.127072
0	0	0	0	0	0	1254400	2042400	2412200	2027200	2577600	3316000	40209000	7874800	20938000	16844000	1430200	2091200	2.13e-34	2	2	30.6	12.005	P01663;P01662	Ig kappa chain V-III region PC 4050;Ig kappa chain V-III region ABPC 22/PC 9245		>sp|P01663|KV3AB_MOUSE Ig kappa chain V-III region PC 4050 OS=Mus musculus PE=1 SV=1;>sp|P01662|KV3AA_MOUSE Ig kappa chain V-III region ABPC 22/PC 9245 OS=Mus musculus PE=1 SV=1	1824	NA	-0.495783	2.34695	NA	0.55826	0.015476	NA		0.776554		0.127072
556960000	486960000	477780000	468290000	481970000	472060000	521880000	432110000	593330000	717040000	716420000	735430000	760740000	1252400000	761440000	1169200000	1320100000	1442200000	0	3	44	68.8	70.078	Q61696;Q3TU85;P17879	Heat shock 70 kDa protein 1A;Heat shock 70 kDa protein 1B	Hspa1a;Hspa1b	>sp|Q61696|HS71A_MOUSE Heat shock 70 kDa protein 1A OS=Mus musculus GN=Hspa1a PE=1 SV=2;>tr|Q3TU85|Q3TU85_MOUSE Heat shock 70 kDa protein 1A OS=Mus musculus GN=Hspa1b PE=1 SV=1;>sp|P17879|HS71B_MOUSE Heat shock 70 kDa protein 1B OS=Mus musculus GN=Hspa1b P	2031	0.0947604	-0.498855	-0.53975	0.639654	0.0237009	0.0157015	0.842843		0.149225		0.128315
30438000	67847000	43891000	59642000	51452000	49693000	38795000	46941000	44774000	54344000	46248000	62937000	42206000	40208000	37873000	78248000	50558000	67549000	7.93e-94	1	9	30.2	40.612	Q8CG76	Aflatoxin B1 aldehyde reductase member 2	Akr7a2	>sp|Q8CG76|ARK72_MOUSE Aflatoxin B1 aldehyde reductase member 2 OS=Mus musculus GN=Akr7a2 PE=1 SV=3	4098	-0.251184	-0.317587	-0.684852	0.333801	0.225964	0.0156741	0.648812		0.497947		0.128315
11907000000	94755000	2433500000	381100000	35200000	199110000	29813000	1711400000	2249600000	1688700000	1471500000	1956900000	3191900000	2246300000	1684800000	301650000	113890000	28640000	0	1	22	95.9	15.878	P02089	Hemoglobin subunit beta-2	Hbb-b2	>sp|P02089|HBB2_MOUSE Hemoglobin subunit beta-2 OS=Mus musculus GN=Hbb-b2 PE=1 SV=2	1846	3.33482	-1.80277	4.52669	0.0633704	0.295683	0.0157425	0.332846		0.579481		0.128348
8696800	12207000	10064000	10822000	5927800	4036300	6596200	5705000	8282000	8044100	4233600	6344400	4459500	5628600	6512200	10166000	12969000	8035700	9.25e-49	2	11	20.8	76.293	Q9DBR0;Q059U9	A-kinase anchor protein 8	Akap8	>sp|Q9DBR0|AKAP8_MOUSE A-kinase anchor protein 8 OS=Mus musculus GN=Akap8 PE=1 SV=1;>tr|Q059U9|Q059U9_MOUSE A kinase (PRKA) anchor protein 8 OS=Mus musculus GN=Akap8 PE=1 SV=1	2794	0.684029	0.176181	-0.901519	0.0567731	0.602931	0.0157851	0.317389		0.805841		0.128393
25159000	22910000	18983000	35232000	41945000	43485000	13924000	15221000	13515000	18106000	25305000	21093000	8986900	16642000	16073000	22618000	29778000	15741000	9.88e-49	3	9	27	41.626	Q9R0Q6;A0A0G2JF52;D3YVI5	Actin-related protein 2/3 complex subunit 1A	Arpc1a	>sp|Q9R0Q6|ARC1A_MOUSE Actin-related protein 2/3 complex subunit 1A OS=Mus musculus GN=Arpc1a PE=1 SV=1;>tr|A0A0G2JF52|A0A0G2JF52_MOUSE Actin related protein 2/3 complex, subunit 1A, isoform CRA_b OS=Mus musculus GN=Arpc1a PE=1 SV=1	5404	-0.84959	-0.586751	-0.712753	0.0055775	0.0413167	0.0160862	0.151619		0.19725		0.13023
247100000	236820000	225690000	243950000	274750000	255300000	153630000	208850000	200540000	187770000	210830000	378160000	209010000	272470000	153270000	149810000	115140000	116990000	0	3	35	37.4	105.53	Q8R1B4;M0QWV3;A0A0U1RPR0	Eukaryotic translation initiation factor 3 subunit C	Eif3c	>sp|Q8R1B4|EIF3C_MOUSE Eukaryotic translation initiation factor 3 subunit C OS=Mus musculus GN=Eif3c PE=1 SV=1	4265	-0.123696	-0.404244	0.702512	0.640624	0.140227	0.0162104	0.842998		0.388343		0.130625
23701000	36297000	23781000	30482000	22217000	23876000	49133000	42830000	63936000	42995000	49565000	33827000	30575000	29830000	39333000	37484000	71027000	60625000	0	8	34	30.7	155.81	Q922J3;D3Z2Z1;F8WIA1;D3Z3M7;F6RCU2;Q8C0S5;F7CB97;F6RAY2	CAP-Gly domain-containing linker protein 1	Clip1	>sp|Q922J3|CLIP1_MOUSE CAP-Gly domain-containing linker protein 1 OS=Mus musculus GN=Clip1 PE=1 SV=1;>tr|D3Z2Z1|D3Z2Z1_MOUSE CAP-Gly domain-containing linker protein 1 OS=Mus musculus GN=Clip1 PE=1 SV=1;>tr|F8WIA1|F8WIA1_MOUSE CAP-Gly domain-containing lin	916	0.113146	0.29915	-0.723551	0.678085	0.280622	0.0161763	0.86372		0.562307		0.130625
54719000	57645000	65781000	53850000	39714000	27819000	88608000	39242000	38159000	101170000	96769000	61873000	24463000	22362000	54037000	44675000	92342000	68435000	2.69e-28	8	3	29.5	14.731	A0A0G2JE32;Q4QQL2;P61079;A0A0G2JGL0;A0A0G2JF40;Q05CK8;A0A0G2JGZ3;Q6ZWY6	Ubiquitin-conjugating enzyme E2 D3	Ube2d3	>tr|A0A0G2JE32|A0A0G2JE32_MOUSE Ubiquitin-conjugating enzyme E2 D3 (Fragment) OS=Mus musculus GN=Ube2d3 PE=1 SV=1;>tr|Q4QQL2|Q4QQL2_MOUSE MCG22362, isoform CRA_a OS=Mus musculus GN=Ube2d3 PE=1 SV=1;>sp|P61079|UB2D3_MOUSE Ubiquitin-conjugating enzyme E2 D3	159	0.600396	-0.729832	-1.08379	0.155461	0.089028	0.0164205	0.474985		0.307304		0.131706
59675000	76363000	32471000	63725000	64126000	53118000	110460000	66429000	92380000	69485000	78244000	89928000	84784000	63914000	121020000	58581000	49275000	40720000	2.54e-62	3	10	45	32.88	Q9EQ06;A8Y5N4;Q8VCR2	Estradiol 17-beta-dehydrogenase 11	Hsd17b11	>sp|Q9EQ06|DHB11_MOUSE Estradiol 17-beta-dehydrogenase 11 OS=Mus musculus GN=Hsd17b11 PE=1 SV=1	5198	-0.182862	0.155335	0.826433	0.559678	0.619678	0.0165283	0.802545		0.817641		0.131959
12252000	0	0	15912000	28325000	19233000	16692000	12281000	4128800	15509000	9453400	7095600	8757800	29252000	0	0	0	2817600	1.45e-09	3	3	17.2	20.224	A0A0R4J139;Q8BU85;D3YUC9	Methionine-R-sulfoxide reductase B3, mitochondrial	Msrb3	>tr|A0A0R4J139|A0A0R4J139_MOUSE Methionine sulfoxide reductase B3 OS=Mus musculus GN=Msrb3 PE=1 SV=1;>sp|Q8BU85|MSRB3_MOUSE Methionine-R-sulfoxide reductase B3, mitochondrial OS=Mus musculus GN=Msrb3 PE=1 SV=2	306	-0.73832	-0.0979564	2.50723	0.391226	0.869841	0.0165808	0.698987		0.955794		0.132075
215370000	110310000	156740000	247340000	126970000	58604000	79503000	114090000	119120000	113830000	109810000	112790000	3873800000	2468400000	2411500000	6582000000	4693000000	7191500000	0	1	26	56	46.672	A0A0R4J0I1			>tr|A0A0R4J0I1|A0A0R4J0I1_MOUSE MCG1051009 OS=Mus musculus GN=Serpina3k PE=1 SV=1	267	0.338098	-0.131279	-1.08926	0.416431	0.750057	0.016658	0.712667		0.898932		0.132385
41571000	64996000	39028000	43773000	58529000	45100000	38666000	39431000	46828000	53830000	49352000	53340000	74040000	48330000	60369000	38721000	40065000	41787000	2.98e-136	3	12	48.9	30.048	Q9Z2Y8;Q544R1;Q80ZV3	Proline synthase co-transcribed bacterial homolog protein	Prosc	>sp|Q9Z2Y8|PROSC_MOUSE Proline synthase co-transcribed bacterial homolog protein OS=Mus musculus GN=Prosc PE=1 SV=1;>tr|Q544R1|Q544R1_MOUSE Proline synthase co-transcribed bacterial homolog protein OS=Mus musculus GN=Prosc PE=1 SV=1;>tr|Q80ZV3|Q80ZV3_MOUSE	3251	-0.0439992	-0.329738	0.578219	0.840504	0.14562	0.0167002	0.941518		0.395575		0.132417
449000000	572740000	704360000	731680000	767590000	548160000	497590000	583030000	482350000	710550000	717550000	844350000	274670000	260470000	290020000	320380000	465920000	446130000	0	1	24	57.5	44.816	Q8QZT1	Acetyl-CoA acetyltransferase, mitochondrial	Acat1	>sp|Q8QZT1|THIL_MOUSE Acetyl-CoA acetyltransferase, mitochondrial OS=Mus musculus GN=Acat1 PE=1 SV=1	4234	-0.255433	-0.540801	-0.560483	0.239887	0.0204097	0.0169019	0.570096		0.13893		0.132501
49621000	44714000	44962000	39674000	61632000	13644000	70295000	55926000	105310000	105700000	97464000	96696000	35034000	62172000	44099000	81120000	122940000	96493000	6.05e-61	1	9	58.8	15.283	Q9CQZ5	NADH dehydrogenase [ubiquinone] 1 alpha subcomplex subunit 6	Ndufa6	>sp|Q9CQZ5|NDUA6_MOUSE NADH dehydrogenase [ubiquinone] 1 alpha subcomplex subunit 6 OS=Mus musculus GN=Ndufa6 PE=1 SV=1	4795	0.528288	-0.425407	-1.10859	0.220075	0.319123	0.0169008	0.550501		0.597879		0.132501
91395000	112480000	104400000	131260000	123600000	136330000	90403000	98174000	127080000	121760000	102240000	138390000	36903000	55804000	46287000	34082000	34418000	26302000	1.59e-301	5	39	41.5	128.56	P46735;Q7TQD7;E9QNH6;E9Q580;D3YV80	Unconventional myosin-Ib	Myo1b	>sp|P46735|MYO1B_MOUSE Unconventional myosin-Ib OS=Mus musculus GN=Myo1b PE=1 SV=3;>tr|Q7TQD7|Q7TQD7_MOUSE Myo1b protein OS=Mus musculus GN=Myo1b PE=1 SV=1;>tr|E9QNH6|E9QNH6_MOUSE Unconventional myosin-Ib OS=Mus musculus GN=Myo1b PE=1 SV=1;>tr|E9Q580|E9Q58	2274	-0.351055	-0.202367	0.542552	0.102354	0.331881	0.016796	0.405048		0.611948		0.132501
36502000	45010000	28803000	42607000	49809000	47463000	39312000	37864000	25797000	32725000	27231000	34294000	20386000	12562000	21843000	9393200	12211000	12371000	1.15e-59	2	6	17.6	31.395	Q8VBT0;F6V084	Thioredoxin-related transmembrane protein 1	Tmx1	>sp|Q8VBT0|TMX1_MOUSE Thioredoxin-related transmembrane protein 1 OS=Mus musculus GN=Tmx1 PE=1 SV=1;>tr|F6V084|F6V084_MOUSE Thioredoxin-related transmembrane protein 1 (Fragment) OS=Mus musculus GN=Tmx1 PE=1 SV=1	4331	-0.363679	0.110997	0.659804	0.158994	0.657536	0.0167853	0.476437		0.843569		0.132501
0	4158000	4056000	4492600	3637700	2866800	13404000	4466600	3755600	4704300	4425700	3629000	60824000	5148000	11845000	4280800	3177100	6063900	2.35e-40	1	4	28.5	14.311	P01639	Ig kappa chain V-V region MOPC 41	Gm5571	>sp|P01639|KV5A7_MOUSE Ig kappa chain V-V region MOPC 41 OS=Mus musculus GN=Gm5571 PE=1 SV=1	1816	0.187968	0.524308	1.8283	0.807018	0.450428	0.0169484	0.925234		0.708131		0.132565
318920000	449260000	371470000	517230000	472370000	432690000	296280000	407870000	328620000	479920000	477910000	549470000	219310000	131750000	249350000	128020000	142470000	110320000	0	1	18	63.5	49.027	O54734	Dolichyl-diphosphooligosaccharide--protein glycosyltransferase 48 kDa subunit	Ddost	>sp|O54734|OST48_MOUSE Dolichyl-diphosphooligosaccharide--protein glycosyltransferase 48 kDa subunit OS=Mus musculus GN=Ddost PE=1 SV=2	1667	-0.330542	-0.554866	0.616025	0.170884	0.0289506	0.017073	0.490129		0.163736		0.133238
57374000	77953000	73428000	74900000	55492000	58707000	39701000	39884000	61139000	48441000	44040000	24004000	26804000	33051000	21693000	22122000	7111600	15881000	7.74e-109	3	22	34	88.927	Q8CFX1;A2A7A7;A2A7A8	GDH/6PGL endoplasmic bifunctional protein;Glucose 1-dehydrogenase;6-phosphogluconolactonase	H6pd	>sp|Q8CFX1|G6PE_MOUSE GDH/6PGL endoplasmic bifunctional protein OS=Mus musculus GN=H6pd PE=1 SV=2;>tr|A2A7A7|A2A7A7_MOUSE GDH/6PGL endoplasmic bifunctional protein OS=Mus musculus GN=H6pd PE=1 SV=1	400	0.143164	0.307052	0.981813	0.701588	0.415305	0.0171192	0.875739		0.683475		0.133299
46859000	25979000	37915000	31623000	31936000	18284000	48544000	76207000	114910000	57007000	66891000	69019000	44470000	51061000	46816000	36418000	13688000	27609000	1.53e-65	1	9	56.3	21.067	Q9R257	Heme-binding protein 1	Hebp1	>sp|Q9R257|HEBP1_MOUSE Heme-binding protein 1 OS=Mus musculus GN=Hebp1 PE=1 SV=2	5418	0.441658	0.230591	0.983618	0.247887	0.539667	0.0171675	0.575896		0.764546		0.133376
0	0	0	0	0	0	0	0	0	4955300	3358400	4543400	2826500	2527200	2966300	4441600	5065100	3641900	1.81e-24	1	3	47.7	7.4043	Q99M08	Uncharacterized protein C4orf3 homolog		>sp|Q99M08|CD003_MOUSE Uncharacterized protein C4orf3 homolog OS=Mus musculus PE=1 SV=1	4658	NA	NA	-0.65038	NA	NA	0.0172647	NA		NA		0.13383
119890000	144440000	109430000	169070000	180840000	157930000	81242000	93982000	95553000	116640000	114070000	156230000	70662000	89565000	64536000	67962000	43353000	41948000	3.67e-217	1	22	27.1	119.49	Q9EPL8	Importin-7	Ipo7	>sp|Q9EPL8|IPO7_MOUSE Importin-7 OS=Mus musculus GN=Ipo7 PE=1 SV=2	5192	-0.453169	-0.503907	0.574776	0.0527591	0.033612	0.017552	0.308816		0.177273		0.135451
5205100000	5459900000	5637500000	2736200000	4836300000	1358900000	6075000000	3313700000	3569100000	2255700000	2298400000	3029800000	6915900000	5123200000	3706600000	8774700000	8681500000	14949000000	0	3	28	93.1	20.594	P05977;E0CZ30;A0A087WRZ7	Myosin light chain 1/3, skeletal muscle isoform	Myl1	>sp|P05977|MYL1_MOUSE Myosin light chain 1/3, skeletal muscle isoform OS=Mus musculus GN=Myl1 PE=1 SV=2;>tr|E0CZ30|E0CZ30_MOUSE Myosin light chain 1/3, skeletal muscle isoform (Fragment) OS=Mus musculus GN=Myl1 PE=1 SV=1	1875	1.05103	0.729851	-1.03639	0.0163692	0.0802201	0.0176525	0.198588		0.289337		0.135811
6780600000	5681000000	7545600000	6276200000	5532200000	5848000000	3618900000	4537200000	5102900000	4498900000	4189400000	3718900000	6241800000	5727700000	6550400000	4890000000	4127600000	4440000000	0	5	43	81.6	47.14	Q5FW97;P17182;B1ARR7;B1ARR6;A0A0N4SUW8	Alpha-enolase	Eno1	>tr|Q5FW97|Q5FW97_MOUSE Alpha-enolase OS=Mus musculus GN=EG433182 PE=1 SV=1;>sp|P17182|ENOA_MOUSE Alpha-enolase OS=Mus musculus GN=Eno1 PE=1 SV=3	2022	0.172391	0.0856671	0.46168	0.336859	0.629152	0.0178849	0.651644		0.82502		0.137105
44929000	55496000	28326000	59293000	32427000	59904000	34393000	38936000	43688000	48632000	51429000	57386000	72135000	66927000	79721000	36575000	66961000	24469000	1.82e-127	4	28	12.2	482.63	Q7TMY8;A2AFQ0;F6XP90;F6UYC1	E3 ubiquitin-protein ligase HUWE1	Huwe1	>sp|Q7TMY8|HUWE1_MOUSE E3 ubiquitin-protein ligase HUWE1 OS=Mus musculus GN=Huwe1 PE=1 SV=5;>tr|A2AFQ0|A2AFQ0_MOUSE E3 ubiquitin-protein ligase HUWE1 OS=Mus musculus GN=Huwe1 PE=1 SV=1	436	-0.235526	-0.431321	0.8926	0.494796	0.219441	0.0180667	0.76345		0.491973		0.138192
207110000	174110000	230220000	227710000	218900000	202150000	117520000	136270000	171600000	224400000	179230000	193110000	107660000	132870000	128960000	112110000	74001000	70676000	0	1	99	54.5	235.63	E9Q7G0		Numa1	>tr|E9Q7G0|E9Q7G0_MOUSE Protein Numa1 OS=Mus musculus GN=Numa1 PE=1 SV=1	1183	-0.094656	-0.495752	0.55365	0.65732	0.0315262	0.0182336	0.852073		0.170818		0.139161
3269400	2918300	3647000	4417800	2698000	5441000	2491700	0	3376100	3858400	3746400	4042400	6298200	3262700	5336200	9535200	8329800	6615500	7.31e-22	2	6	87.4	9.7951	Q3V4B5;B7ZNP2	COMM domain-containing protein 6	Commd6	>sp|Q3V4B5|COMD6_MOUSE COMM domain-containing protein 6 OS=Mus musculus GN=Commd6 PE=1 SV=1;>tr|B7ZNP2|B7ZNP2_MOUSE COMM domain containing 6 OS=Mus musculus GN=Commd6 PE=1 SV=1	731	-0.299409	-0.419996	-0.753526	0.307512	0.205157	0.0184118	0.633238		0.474976		0.140213
124660000	201530000	150800000	209250000	292490000	213380000	211350000	222750000	208000000	233470000	309640000	320950000	91895000	261130000	111840000	91729000	70782000	73249000	3.4e-110	1	14	36.6	50.193	Q9WVH9	Fibulin-5	Fbln5	>sp|Q9WVH9|FBLN5_MOUSE Fibulin-5 OS=Mus musculus GN=Fbln5 PE=1 SV=1	5462	-0.589831	-0.414767	0.832985	0.0810923	0.20828	0.0184839	0.369349		0.478527		0.140453
20694000	19108000	16016000	26457000	30780000	21847000	35940000	15877000	23743000	33737000	33403000	18852000	30279000	28546000	17142000	43018000	47079000	39590000	3.68e-211	1	10	46.9	24.683	Q9DC70	NADH dehydrogenase [ubiquinone] iron-sulfur protein 7, mitochondrial	Ndufs7	>sp|Q9DC70|NDUS7_MOUSE NADH dehydrogenase [ubiquinone] iron-sulfur protein 7, mitochondrial OS=Mus musculus GN=Ndufs7 PE=1 SV=1	5153	-0.497325	-0.217695	-0.813763	0.127592	0.491072	0.0185507	0.444441		0.733615		0.140653
59090000	56244000	57286000	70651000	82008000	91710000	103110000	81631000	89444000	62534000	45523000	49089000	43561000	42011000	56597000	46031000	26737000	23030000	1.98e-39	9	6	21.6	40.263	Q3U8S1;A2APM5;A2APM3;A2APM4;E9QKM8;Q80X37;A2APM1;P15379;A2APM2	CD44 antigen	Cd44	>tr|Q3U8S1|Q3U8S1_MOUSE CD44 antigen OS=Mus musculus GN=Cd44 PE=1 SV=1;>tr|A2APM5|A2APM5_MOUSE CD44 antigen OS=Mus musculus GN=Cd44 PE=1 SV=1;>tr|A2APM3|A2APM3_MOUSE CD44 antigen OS=Mus musculus GN=Cd44 PE=1 SV=1;>tr|A2APM4|A2APM4_MOUSE CD44 antigen OS=Mus	496	-0.493997	0.809324	0.625137	0.0549168	0.00385916	0.0187514	0.314249		0.0551265		0.141521
156470000	237550000	200800000	167840000	290080000	87123000	360170000	318760000	395860000	456730000	305560000	291040000	291310000	256390000	278970000	502040000	437440000	577190000	2.95e-122	4	15	63.3	19.53	P19783;A2RSV8;M0QWX7;D6RG40	Cytochrome c oxidase subunit 4 isoform 1, mitochondrial	Cox4i1	>sp|P19783|COX41_MOUSE Cytochrome c oxidase subunit 4 isoform 1, mitochondrial OS=Mus musculus GN=Cox4i1 PE=1 SV=2;>tr|A2RSV8|A2RSV8_MOUSE Cytochrome c oxidase subunit 4 isoform 1, mitochondrial OS=Mus musculus GN=Cox4i1 PE=1 SV=1	552	0.271481	0.0534363	-0.868821	0.42365	0.873551	0.0187878	0.716423		0.956847		0.141521
0	0	0	0	0	0	0	0	0	0	0	0	2735200	0	0	0	0	590250	2.56e-06	2	2	10.8	10.561	P40224;H7BX38	Stromal cell-derived factor 1	Cxcl12	>sp|P40224|SDF1_MOUSE Stromal cell-derived factor 1 OS=Mus musculus GN=Cxcl12 PE=2 SV=2;>tr|H7BX38|H7BX38_MOUSE Stromal cell-derived factor 1 OS=Mus musculus GN=Cxcl12 PE=1 SV=1	1512	NA	NA	2.21225	NA	NA	0.0187514	NA		NA		0.141521
26601000	36307000	27995000	47766000	39659000	32816000	35732000	42709000	47003000	62579000	52231000	48207000	13707000	21667000	14183000	10635000	12838000	8831200	1.42e-131	3	19	29.1	79.904	D3YVW2;Q8BXA1;F6RUD1	Golgi integral membrane protein 4	Golim4	>tr|D3YVW2|D3YVW2_MOUSE Golgi integral membrane protein 4 OS=Mus musculus GN=Golim4 PE=1 SV=1;>sp|Q8BXA1|GOLI4_MOUSE Golgi integral membrane protein 4 OS=Mus musculus GN=Golim4 PE=1 SV=1	844	-0.401008	-0.378808	0.605624	0.102129	0.120825	0.018918	0.405048		0.360283		0.142009
55544000	159040000	70288000	106300000	124870000	110440000	197730000	291760000	211310000	257040000	168170000	108990000	163150000	104880000	130440000	167020000	369070000	314240000	5.11e-104	2	6	34	26.588	P50171;G3UX44	Estradiol 17-beta-dehydrogenase 8	Hsd17b8;H2-Ke6	>sp|P50171|DHB8_MOUSE Estradiol 17-beta-dehydrogenase 8 OS=Mus musculus GN=Hsd17b8 PE=1 SV=2;>tr|G3UX44|G3UX44_MOUSE Estradiol 17-beta-dehydrogenase 8 (Fragment) OS=Mus musculus GN=H2-Ke6 PE=1 SV=1	2324	-0.410771	0.458051	-1.04015	0.315682	0.265135	0.0189346	0.639513		0.546722		0.142009
348020000	461120000	345340000	399360000	439840000	418790000	366110000	384810000	361160000	386510000	385770000	472600000	281130000	439670000	338850000	302300000	207720000	220750000	0	1	44	47.3	121.55	Q3U7R1	Extended synaptotagmin-1	Esyt1	>sp|Q3U7R1|ESYT1_MOUSE Extended synaptotagmin-1 OS=Mus musculus GN=Esyt1 PE=1 SV=2	3021	-0.136797	-0.158025	0.531393	0.509765	0.44747	0.0191336	0.774137		0.706194		0.143192
55519000	55839000	40760000	52819000	113440000	60990000	98604000	126500000	151840000	161690000	132340000	207770000	128390000	165110000	157440000	246770000	239710000	244540000	7.19e-158	2	16	71.2	13.527	Q9D855;Q9CQB4	Cytochrome b-c1 complex subunit 7	Uqcrb	>sp|Q9D855|QCR7_MOUSE Cytochrome b-c1 complex subunit 7 OS=Mus musculus GN=Uqcrb PE=1 SV=3;>tr|Q9CQB4|Q9CQB4_MOUSE Cytochrome b-c1 complex subunit 7 OS=Mus musculus GN=Uqcrb PE=1 SV=1	4737	-0.508759	-0.408185	-0.710318	0.0805099	0.153457	0.0194108	0.369186		0.406546		0.144954
14577000	9545700	15953000	16903000	11250000	11240000	13347000	21536000	34806000	35955000	33137000	60945000	49612000	36173000	66824000	83242000	85767000	116410000	1.6e-129	2	20	23.8	128.9	Q61087;A0A0A6YVX1	Laminin subunit beta-3	Lamb3	>sp|Q61087|LAMB3_MOUSE Laminin subunit beta-3 OS=Mus musculus GN=Lamb3 PE=1 SV=2	3415	0.0200395	-0.955473	-0.929145	0.955791	0.0168115	0.0194983	0.984564		0.124017		0.145294
4015400	0	4516100	2508300	3915300	4964400	5776900	5967200	4997500	7300700	11093000	10677000	12364000	6732400	8702200	25705000	21920000	9349600	3.27e-22	3	3	34.2	12.032	A0A087WRP7;P0CW02;A0A087WNZ5	Lymphocyte antigen 6C1	Ly6c1	>tr|A0A087WRP7|A0A087WRP7_MOUSE Lymphocyte antigen 6C1 (Fragment) OS=Mus musculus GN=Ly6c1 PE=1 SV=1;>sp|P0CW02|LY6C1_MOUSE Lymphocyte antigen 6C1 OS=Mus musculus GN=Ly6c1 PE=2 SV=1;>tr|A0A087WNZ5|A0A087WNZ5_MOUSE Lymphocyte antigen 6C1 OS=Mus musculus GN=	56	0.22116	-0.777168	-0.95223	0.59291	0.0494677	0.0195745	0.815748		0.218286		0.14544
2372100000	3213200000	2797400000	3384700000	3773500000	2837600000	3819300000	2936200000	3715700000	3418300000	3546100000	3104900000	2643600000	2683600000	3553000000	2147600000	2070700000	2066300000	0	3	110	70.9	191.55	Q68FD5;Q5SXR6;F6Z1R4	Clathrin heavy chain 1	Cltc	>sp|Q68FD5|CLH1_MOUSE Clathrin heavy chain 1 OS=Mus musculus GN=Cltc PE=1 SV=3;>tr|Q5SXR6|Q5SXR6_MOUSE Clathrin heavy chain OS=Mus musculus GN=Cltc PE=1 SV=1	3364	-0.254864	0.0502026	0.482331	0.187839	0.78951	0.0196018	0.510498		0.919895		0.14544
912890000	688350000	698020000	673980000	1273300000	2056200000	891810000	1126100000	912500000	690080000	666160000	692810000	1405800000	801380000	1276000000	689750000	638290000	592000000	0	5	15	96.4	14.957	Q5SX50;P62962;Q5SX49;CON__P02584;J3QMC2	Profilin;Profilin-1	Pfn1	>tr|Q5SX50|Q5SX50_MOUSE Profilin OS=Mus musculus GN=Pfn1 PE=1 SV=1;>sp|P62962|PROF1_MOUSE Profilin-1 OS=Mus musculus GN=Pfn1 PE=1 SV=2;>tr|Q5SX49|Q5SX49_MOUSE Profilin OS=Mus musculus GN=Pfn1 PE=1 SV=1	2579	-0.669276	0.510312	0.823916	0.051043	0.126798	0.0196644	0.305736		0.367482		0.145593
17892000	24190000	26328000	21508000	19545000	27138000	13132000	9323600	10602000	8780500	9838700	9239000	8219300	11466000	0	14033000	14718000	16083000	2.24e-97	3	10	24.6	63.638	A1L3S7;Q8VHR5;A0A0U1RNM2	Transcriptional repressor p66-beta	Gatad2b	>tr|A1L3S7|A1L3S7_MOUSE Gatad2b protein OS=Mus musculus GN=Gatad2b PE=1 SV=1;>sp|Q8VHR5|P66B_MOUSE Transcriptional repressor p66-beta OS=Mus musculus GN=Gatad2b PE=1 SV=1	378	0.0013086	0.232622	-0.616741	0.995113	0.286262	0.0197673	0.999698		0.568434		0.146042
46978000	69991000	53014000	70261000	68125000	65219000	43476000	29050000	43157000	63076000	65511000	56236000	28499000	46141000	26449000	63510000	43612000	46805000	1.18e-57	5	16	33.7	63.589	Q505F5;B1AX98;E9PV22;F6Z4L9;F6YT33	Leucine-rich repeat-containing protein 47	Lrrc47	>sp|Q505F5|LRC47_MOUSE Leucine-rich repeat-containing protein 47 OS=Mus musculus GN=Lrrc47 PE=1 SV=1;>tr|B1AX98|B1AX98_MOUSE Leucine rich repeat containing 47 OS=Mus musculus GN=Lrrc47 PE=1 SV=1;>tr|E9PV22|E9PV22_MOUSE Leucine-rich repeat-containing protei	636	-0.280014	-0.695546	-0.633776	0.267672	0.0118938	0.0198278	0.595046		0.104078		0.146177
6927400	12986000	0	10816000	10957000	0	6081500	13161000	7008700	11597000	6907100	6616400	7083900	6673400	10617000	14907000	16263000	13138000	1.05e-103	1	4	34.9	16.292	Q80Y14	Glutaredoxin-related protein 5, mitochondrial	Glrx5	>sp|Q80Y14|GLRX5_MOUSE Glutaredoxin-related protein 5, mitochondrial OS=Mus musculus GN=Glrx5 PE=1 SV=2	3779	-0.199819	0.0286202	-0.888859	0.634677	0.933285	0.0199035	0.841745		0.978784		0.146424
9524400	15444000	14943000	26216000	38381000	31319000	11057000	20580000	20003000	19526000	8746600	11250000	12164000	10457000	8658400	6570800	5602200	5632000	5.79e-23	1	6	36.3	20.926	P97314	Cysteine and glycine-rich protein 2	Csrp2	>sp|P97314|CSRP2_MOUSE Cysteine and glycine-rich protein 2 OS=Mus musculus GN=Csrp2 PE=1 SV=3	2699	-1.28296	0.415538	0.806506	0.000873651	0.200452	0.0200869	0.0871553		0.469192		0.147148
94421000	49319000	54953000	67592000	119000000	167750000	93731000	40820000	83424000	33826000	82989000	131520000	6512800	33861000	12771000	36060000	87449000	27045000	1.62e-142	1	12	93	21.594	Q9D6T8		2310057N15Rik	>tr|Q9D6T8|Q9D6T8_MOUSE MCG128973 OS=Mus musculus GN=2310057N15Rik PE=2 SV=1	5033	-0.800165	-0.0719783	-1.63794	0.223948	0.910679	0.0201868	0.555062		0.971616		0.147568
696580000	565440000	670670000	623290000	515670000	833870000	433310000	532970000	629140000	807410000	791120000	863890000	453150000	540110000	649940000	601890000	929160000	1025700000	0	2	19	49.8	52.811	E9Q2P1;A0A087WQH3		Dmkn	>tr|E9Q2P1|E9Q2P1_MOUSE Dermokine OS=Mus musculus GN=Dmkn PE=1 SV=1;>tr|A0A087WQH3|A0A087WQH3_MOUSE Dermokine (Fragment) OS=Mus musculus GN=Dmkn PE=1 SV=1	1124	-0.00697611	-0.641905	-0.619035	0.977079	0.0167953	0.020342	0.992032		0.124017		0.147999
5238600	6807400	4733100	5719400	10818000	8504100	9860800	6600000	7956600	15832000	14617000	7296300	3826400	3706200	5790400	8899900	6563200	7593100	2.64e-10	2	3	13.5	27.539	Q8VD62;E9QNR6	UPF0696 protein C11orf68 homolog	Bles03;AI837181	>sp|Q8VD62|CK068_MOUSE UPF0696 protein C11orf68 homolog OS=Mus musculus GN=Bles03 PE=1 SV=1;>tr|E9QNR6|E9QNR6_MOUSE Protein AI837181 OS=Mus musculus GN=AI837181 PE=1 SV=1	1266	-0.54597	-0.566864	-0.811095	0.101402	0.0900533	0.0203638	0.403587		0.308328		0.147999
29445000	15937000	36518000	17545000	12176000	19161000	0	0	9183300	9990600	5460400	5896200	59863000	33484000	0	0	16703000	22050000	8.43e-201	1	19	17.5	62.844	Q3UV17	Keratin, type II cytoskeletal 2 oral	Krt76	>sp|Q3UV17|K22O_MOUSE Keratin, type II cytoskeletal 2 oral OS=Mus musculus GN=Krt76 PE=1 SV=1	3129	0.685799	0.422558	1.22141	0.0896676	0.434886	0.020374	0.388513		0.699826		0.147999
190250000	120060000	139930000	124980000	139900000	133950000	526290000	475010000	515940000	440910000	376500000	346450000	579760000	830950000	641830000	613910000	371540000	409420000	4.22e-241	1	43	62.6	95.923	Q9EQK5	Major vault protein	Mvp	>sp|Q9EQK5|MVP_MOUSE Major vault protein OS=Mus musculus GN=Mvp PE=1 SV=4	5208	0.148291	0.388082	0.575944	0.51531	0.101561	0.0205257	0.778602		0.327131		0.148789
75414000	56929000	56173000	54550000	54259000	68523000	78707000	112350000	127210000	90470000	92002000	76823000	107410000	166740000	97017000	111350000	63323000	54535000	3.02e-150	7	12	63.9	21.133	E9PUA7;D3Z125;D3Z7X7;Q62393;F8WHQ1;D3Z637;D3Z2U2	Tumor protein D52	Tpd52	>tr|E9PUA7|E9PUA7_MOUSE Tumor protein D52 OS=Mus musculus GN=Tpd52 PE=1 SV=1;>tr|D3Z125|D3Z125_MOUSE Tumor protein D52 (Fragment) OS=Mus musculus GN=Tpd52 PE=1 SV=1;>tr|D3Z7X7|D3Z7X7_MOUSE Tumor protein D52 (Fragment) OS=Mus musculus GN=Tpd52 PE=1 SV=1;>sp	1014	0.0825354	0.269296	0.726117	0.772957	0.352957	0.0206652	0.911706		0.63023		0.149488
62759000	55998000	55417000	68998000	86005000	78653000	76250000	86110000	76562000	70713000	66384000	55707000	52643000	50282000	58286000	47823000	39802000	30099000	0	5	28	46	86.436	Q9D662;A2ANA0;A2AN98;A2AN99;A2AN97	Protein transport protein Sec23B	Sec23b	>sp|Q9D662|SC23B_MOUSE Protein transport protein Sec23B OS=Mus musculus GN=Sec23b PE=1 SV=1	5019	-0.420406	0.314823	0.476525	0.0376985	0.108517	0.0207529	0.273534		0.336933		0.14981
4132000	4232700	3717100	4475000	6211500	5144600	4449000	5681100	3940900	4528600	0	4004100	3951000	0	3154500	1978200	0	0	1.07e-10	1	4	14.9	26.851	Q8VI63	MOB kinase activator 2	Mob2	>sp|Q8VI63|MOB2_MOUSE MOB kinase activator 2 OS=Mus musculus GN=Mob2 PE=1 SV=1	4413	-0.379097	0.122454	0.835626	0.0939303	0.607053	0.0208193	0.393971		0.80764		0.149977
514560000	428360000	442400000	466940000	433410000	446960000	277400000	311820000	374410000	253360000	323840000	280340000	179000000	257820000	209900000	139790000	163240000	161290000	0	1	39	64.2	82.897	Q99KK7	Dipeptidyl peptidase 3	Dpp3	>sp|Q99KK7|DPP3_MOUSE Dipeptidyl peptidase 3 OS=Mus musculus GN=Dpp3 PE=1 SV=2	4620	0.0360551	0.164637	0.466787	0.844868	0.377643	0.0209558	0.943843		0.654943		0.150335
0	0	0	0	0	0	6864800	10941000	10256000	0	0	0	16141000	18132000	39964000	7238600	0	0	6.92e-24	3	5	9.6	75.958	Q3TBA3;P21958;F6QHF1	Antigen peptide transporter 1	Tap1	>tr|Q3TBA3|Q3TBA3_MOUSE Antigen peptide transporter 1 OS=Mus musculus GN=Tap1 PE=1 SV=1;>sp|P21958|TAP1_MOUSE Antigen peptide transporter 1 OS=Mus musculus GN=Tap1 PE=1 SV=3	2071	NA	NA	1.64723	NA	NA	0.0209282	NA		NA		0.150335
143490000	230630000	175390000	200260000	199610000	189060000	196280000	159100000	146570000	138480000	157580000	111140000	252200000	121130000	143790000	114980000	87197000	108580000	0	2	45	55.3	97.462	Q9ET01;Q3UEJ6	Glycogen phosphorylase, liver form;Phosphorylase	Pygl	>sp|Q9ET01|PYGL_MOUSE Glycogen phosphorylase, liver form OS=Mus musculus GN=Pygl PE=1 SV=4;>tr|Q3UEJ6|Q3UEJ6_MOUSE Alpha-1,4 glucan phosphorylase OS=Mus musculus GN=Pygl PE=1 SV=1	5242	-0.129041	0.306848	0.668713	0.627707	0.257371	0.0214566	0.839015		0.536413		0.153569
44587000	47952000	57576000	47695000	70607000	76501000	64489000	84956000	65512000	55780000	45636000	78322000	72610000	73206000	83012000	60289000	36538000	52687000	3.28e-81	1	16	17.6	128.36	Q640N1	Adipocyte enhancer-binding protein 1	Aebp1	>sp|Q640N1|AEBP1_MOUSE Adipocyte enhancer-binding protein 1 OS=Mus musculus GN=Aebp1 PE=1 SV=1	3515	-0.354323	0.283315	0.642356	0.177503	0.275684	0.0214953	0.498402		0.557465		0.153569
5398300	7698800	8007200	5927100	6181800	7872600	6754800	6029900	5879800	8048700	8024300	11043000	6539200	6540300	6232100	12210000	11428000	6744300	1.25e-31	7	5	18.8	45.822	D3YX27;Q9JIY5;F6TCV0;D3YX28;F6XUR8;S4R1B3;S4R1A8	Serine protease HTRA2, mitochondrial	Htra2	>tr|D3YX27|D3YX27_MOUSE Serine protease HTRA2, mitochondrial OS=Mus musculus GN=Htra2 PE=1 SV=1;>sp|Q9JIY5|HTRA2_MOUSE Serine protease HTRA2, mitochondrial OS=Mus musculus GN=Htra2 PE=1 SV=2;>tr|F6TCV0|F6TCV0_MOUSE Serine protease HTRA2, mitochondrial (Fra	858	0.0687477	-0.522916	-0.605084	0.774865	0.0425605	0.0215579	0.911819		0.200801		0.1537
0	6457600	0	0	0	0	8057400	7620500	6818300	3808000	4931900	3988200	3469000	6755100	6131300	8718200	11312000	6805900	6.36e-11	4	4	33.3	13.194	Q9Z199;P63271;G3UVU8;D6RHM5	Transcription elongation factor SPT4-B;Transcription elongation factor SPT4-A	Supt4h1b;Supt4h1a;Supt4a	>sp|Q9Z199|SPT4B_MOUSE Transcription elongation factor SPT4-B OS=Mus musculus GN=Supt4h1b PE=2 SV=1;>sp|P63271|SPT4A_MOUSE Transcription elongation factor SPT4-A OS=Mus musculus GN=Supt4h1a PE=2 SV=1;>tr|G3UVU8|G3UVU8_MOUSE MCG7669, isoform CRA_a OS=Mus mu	2603	NA	0.827566	-0.740792	NA	0.0124259	0.0217677	NA		0.105416		0.154877
360130000	596200000	476210000	553000000	601210000	613620000	324840000	459200000	401960000	521020000	519790000	537790000	162330000	96207000	182920000	105080000	91082000	82565000	2.86e-264	4	18	67.2	38.532	E9PXX7;Q91W90;Q3TEE8;A0A0R4J1Y7	Thioredoxin domain-containing protein 5	Txndc5	>tr|E9PXX7|E9PXX7_MOUSE Thioredoxin domain-containing protein 5 OS=Mus musculus GN=Txndc5 PE=1 SV=1;>sp|Q91W90|TXND5_MOUSE Thioredoxin domain-containing protein 5 OS=Mus musculus GN=Txndc5 PE=1 SV=2;>tr|Q3TEE8|Q3TEE8_MOUSE Thioredoxin domain-containing pro	1069	-0.332871	-0.427091	0.617273	0.188017	0.0970564	0.0218131	0.51056		0.320623		0.154882
206500000	247880000	227750000	272720000	189540000	215440000	162530000	239630000	246800000	196550000	189220000	211090000	162920000	151470000	192870000	101480000	127670000	125880000	0	3	52	34.9	197.09	P02469;E9QN70;E9PYT5	Laminin subunit beta-1	Lamb1	>sp|P02469|LAMB1_MOUSE Laminin subunit beta-1 OS=Mus musculus GN=Lamb1 PE=1 SV=3;>tr|E9QN70|E9QN70_MOUSE Laminin subunit beta-1 OS=Mus musculus GN=Lamb1 PE=1 SV=1	1260	0.0232559	0.0995308	0.5147	0.909588	0.628262	0.0218684	0.967426		0.824916		0.154957
747450000	481250000	723600000	505260000	879750000	4802400000	153080000	152480000	69355000	178030000	265540000	249350000	302150000	308370000	264700000	120750000	107170000	89717000	3.13e-140	3	5	94.7	11.475	Q58E35;P47955;E9Q3T0	60S acidic ribosomal protein P1	Rplp1	>tr|Q58E35|Q58E35_MOUSE 60S acidic ribosomal protein P1 OS=Mus musculus GN=Rplp1 PE=1 SV=1;>sp|P47955|RLA1_MOUSE 60S acidic ribosomal protein P1 OS=Mus musculus GN=Rplp1 PE=1 SV=1	2292	-1.01187	-0.95628	1.46922	0.0994714	0.117767	0.0221759	0.402525		0.354133		0.156685
178120000	268300000	231260000	239800000	258270000	182170000	249000000	215720000	286560000	234990000	238660000	398800000	373660000	370530000	372460000	552410000	526640000	588570000	1.74e-138	1	21	48.1	39.638	Q9D6R2	Isocitrate dehydrogenase [NAD] subunit alpha, mitochondrial	Idh3a	>sp|Q9D6R2|IDH3A_MOUSE Isocitrate dehydrogenase [NAD] subunit alpha, mitochondrial OS=Mus musculus GN=Idh3a PE=1 SV=1	5030	-0.0107803	-0.179277	-0.576993	0.962653	0.440784	0.0222027	0.987609		0.704466		0.156685
17868000	11773000	13330000	19695000	18978000	19487000	9598900	8504200	13871000	16622000	12525000	11476000	23100000	23390000	8891400	7959400	7633800	12974000	1.61e-115	2	17	37.9	49.067	Q8VDW0;D6RHT5	ATP-dependent RNA helicase DDX39A	Ddx39a	>sp|Q8VDW0|DX39A_MOUSE ATP-dependent RNA helicase DDX39A OS=Mus musculus GN=Ddx39a PE=1 SV=1	4376	-0.459165	-0.357491	0.868389	0.19814	0.311118	0.0223058	0.517784		0.590846		0.157092
0	0	0	0	0	0	3642800	4341100	0	3226400	6073000	4354200	4000100	10096000	4627200	9452300	0	22321000	8.39e-15	4	5	37.6	20.541	P11590;A2ANT5;Q3KQQ2;P04939	Major urinary protein 4	Mup4	>sp|P11590|MUP4_MOUSE Major urinary protein 4 OS=Mus musculus GN=Mup4 PE=1 SV=1;>tr|A2ANT5|A2ANT5_MOUSE MCG19332 OS=Mus musculus GN=Mup4 PE=2 SV=1	491	NA	-0.146693	-1.34433	NA	0.771201	0.0224276	NA		0.909806		0.15763
98826000	95851000	130900000	115880000	265210000	126150000	258730000	328740000	181670000	282950000	252210000	283060000	649060000	855790000	417150000	206390000	399850000	418820000	0	6	18	84.8	14.65	Q542H7;P04117;A0A0A6YW05;A0A0A6YXB9;O08716;A0A0A6YXI2	Fatty acid-binding protein, adipocyte	Fabp4	>tr|Q542H7|Q542H7_MOUSE Fabp4 protein OS=Mus musculus GN=Fabp4 PE=1 SV=1;>sp|P04117|FABP4_MOUSE Fatty acid-binding protein, adipocyte OS=Mus musculus GN=Fabp4 PE=1 SV=3	1861	-0.547263	-0.126683	0.915427	0.14983	0.73025	0.0226437	0.4704		0.886909		0.158827
17578000	20270000	12404000	28728000	27408000	28894000	33317000	43563000	32500000	41737000	43426000	28800000	9654400	10768000	16232000	19521000	16638000	18389000	1.15e-44	1	10	38	29.884	Q99LB2	Dehydrogenase/reductase SDR family member 4	Dhrs4	>sp|Q99LB2|DHRS4_MOUSE Dehydrogenase/reductase SDR family member 4 OS=Mus musculus GN=Dhrs4 PE=1 SV=3	4634	-0.7863	-0.0478404	-0.606026	0.00499072	0.844316	0.02298	0.147708		0.94448		0.16086
2268100000	718320000	1009700000	750020000	671880000	561280000	1030500000	1411300000	696900000	711400000	629120000	406720000	5955000000	707880000	1508700000	720980000	450610000	850230000	0	3	23	58	49.391	Q8VCM7;Q3UEM7;Q3UER8	Fibrinogen gamma chain	Fgg	>sp|Q8VCM7|FIBG_MOUSE Fibrinogen gamma chain OS=Mus musculus GN=Fgg PE=1 SV=1;>tr|Q3UEM7|Q3UEM7_MOUSE Fibrinogen gamma chain OS=Mus musculus GN=Fgg PE=1 SV=1;>tr|Q3UER8|Q3UER8_MOUSE Fibrinogen gamma chain OS=Mus musculus GN=Fgg PE=1 SV=1	3048	0.847178	0.825139	1.50896	0.17683	0.187684	0.0233062	0.498296		0.457515		0.162161
0	0	0	5099100	0	0	3701100	0	7744100	4264600	0	4384800	10624000	5537500	21176000	5461900	4259300	3845700	2.11e-09	1	3	23.9	27.861	Q32M27		Klk9	>tr|Q32M27|Q32M27_MOUSE Kallikrein 1-related peptidase b9 OS=Mus musculus GN=Klk9 PE=2 SV=1	2878	NA	0.308065	1.26598	NA	0.601442	0.0232699	NA		0.805649		0.162161
1138800000	1688800000	1290800000	1670700000	1305700000	1530500000	927740000	1418500000	1581300000	1121200000	1142100000	1435600000	1656900000	941700000	1012000000	795910000	773230000	685400000	0	2	22	86.2	28.832	Q9DBJ1;Q3U7Z6	Phosphoglycerate mutase 1	Pgam1	>sp|Q9DBJ1|PGAM1_MOUSE Phosphoglycerate mutase 1 OS=Mus musculus GN=Pgam1 PE=1 SV=3;>tr|Q3U7Z6|Q3U7Z6_MOUSE MCG113582 OS=Mus musculus GN=Pgam1 PE=1 SV=1	3022	-0.143173	0.0598036	0.63526	0.577846	0.815389	0.0232982	0.810181		0.930281		0.162161
8992500	11831000	9357700	9981700	14856000	9916500	13407000	16662000	17135000	23621000	21695000	25942000	20888000	30860000	22805000	42713000	34563000	31200000	2.42e-53	2	11	53.1	25.704	Q9DCM2;A0A0N4SVE5	Glutathione S-transferase kappa 1	Gstk1	>sp|Q9DCM2|GSTK1_MOUSE Glutathione S-transferase kappa 1 OS=Mus musculus GN=Gstk1 PE=1 SV=3;>tr|A0A0N4SVE5|A0A0N4SVE5_MOUSE Glutathione S-transferase kappa 1 OS=Mus musculus GN=Gstk1 PE=1 SV=1	5170	-0.190255	-0.597786	-0.548804	0.395806	0.0149376	0.0234237	0.702281		0.117769		0.162326
23070000	12366000	19005000	22402000	12993000	20419000	22734000	24923000	32498000	20285000	21016000	25654000	23384000	27249000	46910000	19764000	20134000	15905000	1.17e-30	1	4	16.1	38.241	O09005	Sphingolipid delta(4)-desaturase DES1	Degs1	>sp|O09005|DEGS1_MOUSE Sphingolipid delta(4)-desaturase DES1 OS=Mus musculus GN=Degs1 PE=1 SV=1	1593	-0.0421157	0.248547	0.745993	0.888687	0.413976	0.023411	0.959621		0.682919		0.162326
248950000	277300000	266330000	274260000	310030000	294150000	280120000	371700000	257060000	448830000	403840000	763450000	64356000	57279000	120150000	53182000	40462000	47473000	4.36e-117	3	26	47.8	64.697	Q61576;A2A4H9;F6W360	Peptidyl-prolyl cis-trans isomerase FKBP10	Fkbp10	>sp|Q61576|FKB10_MOUSE Peptidyl-prolyl cis-trans isomerase FKBP10 OS=Mus musculus GN=Fkbp10 PE=1 SV=2;>tr|A2A4H9|A2A4H9_MOUSE Peptidyl-prolyl cis-trans isomerase FKBP10 OS=Mus musculus GN=Fkbp10 PE=1 SV=1	3449	-0.148267	-0.790085	0.704428	0.603628	0.0127184	0.0235039	0.823233		0.106671		0.162557
10070000	11546000	12360000	14281000	8677500	15480000	13145000	18130000	16341000	12829000	9532600	10030000	10105000	22804000	14378000	7615800	7730500	11913000	1.84e-21	4	6	31.3	22.909	Q9R0M6;Q0PD48;A2AFP5;A2AFP4	Ras-related protein Rab-9A	Rab9a;Rab9	>sp|Q9R0M6|RAB9A_MOUSE Ras-related protein Rab-9A OS=Mus musculus GN=Rab9a PE=1 SV=1;>tr|Q0PD48|Q0PD48_MOUSE MCG116026, isoform CRA_a OS=Mus musculus GN=Rab9 PE=1 SV=1;>tr|A2AFP5|A2AFP5_MOUSE Ras-related protein Rab-9A (Fragment) OS=Mus musculus GN=Rab9 PE	2835	-0.139102	0.554448	0.747598	0.646605	0.081798	0.023747	0.846281		0.292402		0.1627
3725500	3328500	3175800	3240600	3066200	5938800	4046600	0	3362300	5406700	5632100	0	0	6682700	0	2777400	0	0	1.79e-19	2	5	22.2	31.113	Q9DC07;F6RM14	LIM zinc-binding domain-containing Nebulette	Nebl	>sp|Q9DC07|LNEBL_MOUSE LIM zinc-binding domain-containing Nebulette OS=Mus musculus GN=Nebl PE=1 SV=1	5145	-0.194486	-0.581131	1.2667	0.489036	0.112098	0.0237426	0.76199		0.34449		0.1627
44226000	46139000	39056000	54072000	84397000	21323000	32361000	36693000	47175000	55035000	38166000	51752000	29789000	29340000	33043000	70532000	67637000	42222000	1.3e-160	2	11	79.7	14.173	Q9D0T1;E9PZS4	NHP2-like protein 1	Nhp2l1	>sp|Q9D0T1|NH2L1_MOUSE NHP2-like protein 1 OS=Mus musculus GN=Snu13 PE=1 SV=4	4944	-0.0959144	-0.318465	-0.934403	0.799619	0.404401	0.0236187	0.922153		0.675423		0.1627
146350000	207460000	204940000	226420000	206160000	296440000	286500000	328720000	270050000	279740000	394210000	366030000	37736000	45410000	27980000	76378000	60169000	40595000	3.92e-61	4	11	42.2	34.322	Q5NCU4;Q5NCU5;P07214;Q5NCU3	SPARC	Sparc	>tr|Q5NCU4|Q5NCU4_MOUSE SPARC OS=Mus musculus GN=Sparc PE=1 SV=1;>tr|Q5NCU5|Q5NCU5_MOUSE SPARC OS=Mus musculus GN=Sparc PE=1 SV=1;>sp|P07214|SPRC_MOUSE SPARC OS=Mus musculus GN=Sparc PE=1 SV=1	1886	-0.384447	-0.221123	-0.654044	0.159509	0.408008	0.0235958	0.476604		0.679198		0.1627
16824000	37636000	15348000	27866000	28570000	33098000	20818000	13373000	13601000	16899000	13841000	16893000	11890000	13772000	0	8171600	0	5015100	1.21e-43	2	6	5.3	112.22	E9PXB7;Q8CFI0	E3 ubiquitin-protein ligase NEDD4-like	Nedd4l	>tr|E9PXB7|E9PXB7_MOUSE E3 ubiquitin-protein ligase NEDD4-like OS=Mus musculus GN=Nedd4l PE=1 SV=1;>sp|Q8CFI0|NED4L_MOUSE E3 ubiquitin-protein ligase NEDD4-like OS=Mus musculus GN=Nedd4l PE=1 SV=2	1067	-0.483462	-0.0187639	1.00129	0.154238	0.954084	0.0237594	0.474985		0.986408		0.1627
28067000	27663000	26659000	29581000	26168000	27618000	12457000	16661000	13389000	16666000	25654000	20557000	10661000	12646000	10795000	14540000	20814000	13778000	4.75e-37	9	12	14.3	102.8	Q8R4X3;V9GXJ1;F6YJB6;B7ZCQ1;B7ZCQ0;B7ZCP9;V9GX58;V9GX68;V9GXJ2	RNA-binding protein 12	Rbm12;Cpne1	>sp|Q8R4X3|RBM12_MOUSE RNA-binding protein 12 OS=Mus musculus GN=Rbm12 PE=1 SV=3;>tr|V9GXJ1|V9GXJ1_MOUSE Protein Gm28036 OS=Mus musculus GN=Gm28036 PE=4 SV=1;>tr|F6YJB6|F6YJB6_MOUSE Protein Gm28036 (Fragment) OS=Mus musculus GN=Gm28036 PE=4 SV=1	4321	-0.0141788	-0.553417	-0.50508	0.94479	0.0148736	0.0240296	0.982447		0.117769		0.16294
11595000	18069000	14395000	27159000	20723000	22277000	25446000	33589000	35753000	22316000	23342000	26966000	16394000	23967000	28046000	14743000	17890000	11843000	7.33e-187	3	34	9.8	572.28	A2AN08;Z4YMA7;F6SSP6	E3 ubiquitin-protein ligase UBR4	Ubr4	>sp|A2AN08|UBR4_MOUSE E3 ubiquitin-protein ligase UBR4 OS=Mus musculus GN=Ubr4 PE=1 SV=1	487	-0.684699	0.374305	0.609198	0.0128264	0.14366	0.0239243	0.186167		0.393324		0.16294
160350000	210540000	222680000	402550000	332270000	352020000	160600000	417610000	356410000	324560000	344990000	258160000	105860000	120580000	139000000	72878000	69029000	80466000	1.53e-154	5	23	58.4	37.063	Q3TUF3;O35887;G3UWV3;G3UWR0;G3UY49	Calumenin	Calu	>tr|Q3TUF3|Q3TUF3_MOUSE Calumenin OS=Mus musculus GN=Calu PE=1 SV=1;>sp|O35887|CALU_MOUSE Calumenin OS=Mus musculus GN=Calu PE=1 SV=1;>tr|G3UWV3|G3UWV3_MOUSE Calumenin OS=Mus musculus GN=Calu PE=1 SV=1;>tr|G3UWR0|G3UWR0_MOUSE Calumenin OS=Mus musculus GN=C	1656	-0.881727	-0.0906554	0.712812	0.00720688	0.753952	0.0239556	0.163759		0.901947		0.16294
3047400000	3599800000	4390600000	1499600000	3366300000	1072900000	4526000000	2126500000	2570600000	2953300000	2993900000	2284500000	4815600000	4703000000	2376600000	8795199000	5425400000	9378500000	0	2	98	88.4	103.83	Q9JI91;D3YY95	Alpha-actinin-2	Actn2	>sp|Q9JI91|ACTN2_MOUSE Alpha-actinin-2 OS=Mus musculus GN=Actn2 PE=1 SV=2	5269	1.0519	0.100746	-1.01846	0.0203857	0.807356	0.0240089	0.216322		0.926285		0.16294
0	0	0	0	0	0	0	0	2522200	0	0	0	4817200	54177000	18320000	2647100	0	2129100	7.12e-28	2	6	11.5	76.229	O35936;B1ASX6	Arachidonate 15-lipoxygenase B	Alox15b;Alox8	>sp|O35936|ALOX8_MOUSE Arachidonate 8S-lipoxygenase OS=Mus musculus GN=Alox8 PE=1 SV=1;>tr|B1ASX6|B1ASX6_MOUSE Arachidonate 8S-lipoxygenase OS=Mus musculus GN=Alox8 PE=3 SV=1	1659	NA	NA	2.82673	NA	NA	0.0238968	NA		NA		0.16294
59229000	57904000	75118000	62198000	52838000	83784000	36726000	30311000	47919000	46218000	40759000	28208000	27973000	37216000	30195000	16956000	28186000	15941000	4.82e-93	1	25	34.1	95.493	D3Z0M9		Ddx23	>tr|D3Z0M9|D3Z0M9_MOUSE MCG18410, isoform CRA_a OS=Mus musculus GN=Ddx23 PE=1 SV=1	896	-0.0321431	0.000988782	0.681674	0.907499	0.997147	0.0241425	0.966499		0.998529		0.163386
21904000	21740000	22341000	13945000	13554000	10341000	88155000	99970000	16107000	31382000	20251000	13599000	89704000	28196000	46269000	13231000	13478000	30358000	1.71e-54	8	13	14.8	125.05	D6RGQ0;P06909;E9Q8I0;E9Q8H9;A0A0A6YWP4;A0A0A6YVP8;Q61405;Q4LDF6	Complement factor H	Cfh	>tr|D6RGQ0|D6RGQ0_MOUSE Complement factor H OS=Mus musculus GN=Cfh PE=1 SV=1;>sp|P06909|CFAH_MOUSE Complement factor H OS=Mus musculus GN=Cfh PE=1 SV=2;>tr|E9Q8I0|E9Q8I0_MOUSE Complement factor H OS=Mus musculus GN=Cfh PE=1 SV=1;>tr|E9Q8H9|E9Q8H9_MOUSE Com	985	0.814778	1.34464	1.47808	0.187622	0.037714	0.0242398	0.510498		0.189831		0.163407
0	0	0	0	0	0	0	0	0	0	0	0	0	0	19072000	4726800	0	0	4.43e-26	1	8	27.6	31.557	P04441	H-2 class II histocompatibility antigen gamma chain	Cd74	>sp|P04441|HG2A_MOUSE H-2 class II histocompatibility antigen gamma chain OS=Mus musculus GN=Cd74 PE=1 SV=3	1863	NA	NA	2.01464	NA	NA	0.0242234	NA		NA		0.163407
7739500	8967000	10190000	30247000	18933000	22157000	7224600	8037200	6583500	13993000	14901000	30128000	16259000	38158000	11616000	10230000	12910000	7367600	1.38e-39	3	9	35.4	33.196	Q9Z0S1;D3Z0E6;D3Z5X0	3(2),5-bisphosphate nucleotidase 1	Bpnt1	>sp|Q9Z0S1|BPNT1_MOUSE 3(2),5-bisphosphate nucleotidase 1 OS=Mus musculus GN=Bpnt1 PE=1 SV=2;>tr|D3Z0E6|D3Z0E6_MOUSE 3(2),5-bisphosphate nucleotidase 1 OS=Mus musculus GN=Bpnt1 PE=1 SV=1	5483	-1.38731	-1.34594	0.965788	0.0026404	0.00329148	0.024358	0.112042		0.0506037		0.163533
0	11403000	0	0	0	10739000	14576000	10241000	15420000	8212500	6541700	13331000	0	0	13210000	4346200	0	0	3.71e-14	1	4	6.8	80.153	Q8CG71	Prolyl 3-hydroxylase 2	Leprel1	>sp|Q8CG71|P3H2_MOUSE Prolyl 3-hydroxylase 2 OS=Mus musculus GN=P3h2 PE=1 SV=1	4095	0.091423	0.560804	1.60271	0.87545	0.12736	0.0244002	0.955299		0.368223		0.163533
16800000	9353600	8334800	7912900	9537400	11964000	7783800	12134000	10195000	12790000	16761000	18213000	48405000	100550000	27679000	51851000	15605000	12227000	4.88e-42	2	10	19	93.254	O70362;Q8VCU2	Phosphatidylinositol-glycan-specific phospholipase D	Gpld1	>sp|O70362|PHLD_MOUSE Phosphatidylinositol-glycan-specific phospholipase D OS=Mus musculus GN=Gpld1 PE=1 SV=1;>tr|Q8VCU2|Q8VCU2_MOUSE Glycosylphosphatidylinositol specific phospholipase D1 OS=Mus musculus GN=Gpld1 PE=1 SV=1	1719	0.177431	-0.675474	1.259	0.729337	0.199453	0.0243649	0.887604		0.468413		0.163533
102480000	176980000	140440000	76966000	178990000	224540000	78134000	95185000	92101000	144220000	100140000	109740000	6433000	6034000	5973100	5900800	2818800	1497500	1.4e-122	2	22	49.3	81.7	Q8CG70;D6RHQ3	Prolyl 3-hydroxylase 3	Leprel2	>sp|Q8CG70|P3H3_MOUSE Prolyl 3-hydroxylase 3 OS=Mus musculus GN=P3h3 PE=1 SV=1	4094	-0.0983565	-0.40329	1.07285	0.821955	0.362567	0.0245368	0.930709		0.641997		0.164131
64273000	72008000	69128000	69341000	127980000	81204000	88038000	97107000	92262000	100440000	113650000	106410000	66629000	63589000	81918000	64232000	43427000	36916000	1.29e-111	1	17	32	64.279	Q8BP47	Asparagine--tRNA ligase, cytoplasmic	Nars	>sp|Q8BP47|SYNC_MOUSE Asparagine--tRNA ligase, cytoplasmic OS=Mus musculus GN=Nars PE=1 SV=2	3921	-0.390302	-0.205192	0.584841	0.116515	0.395088	0.0246674	0.428661		0.667064		0.164387
83925000	112080000	93158000	83460000	74034000	95548000	79381000	49918000	85209000	103450000	85670000	78618000	61137000	49247000	41803000	86820000	62750000	76667000	2.21e-112	1	16	51	45.745	Q9QYJ0	DnaJ homolog subfamily A member 2	Dnaja2	>sp|Q9QYJ0|DNJA2_MOUSE DnaJ homolog subfamily A member 2 OS=Mus musculus GN=Dnaja2 PE=1 SV=1	5367	0.189875	-0.346455	-0.578118	0.425527	0.155686	0.0247337	0.716729		0.410094		0.164496
142210000	139330000	77069000	145890000	144650000	167160000	401610000	416190000	530320000	469640000	522100000	1268400000	266550000	350040000	434760000	387700000	1263900000	715040000	2.1e-190	1	15	42	64.176	Q80X72	Leucine-rich repeat-containing protein 15	Lrrc15	>sp|Q80X72|LRC15_MOUSE Leucine-rich repeat-containing protein 15 OS=Mus musculus GN=Lrrc15 PE=2 SV=1	3771	-0.405364	-0.604565	-1.03471	0.345536	0.166906	0.0251338	0.660979		0.424189		0.166462
30911000	20518000	25123000	22171000	24612000	22777000	29769000	26665000	36364000	22406000	31880000	25276000	26043000	20338000	38403000	14790000	18670000	20750000	7.47e-102	5	22	22.1	135.84	Q6NS79;D3Z074;O08808;E9PXV7;E9PV41	Protein diaphanous homolog 1	Diap1;Diaph1	>tr|Q6NS79|Q6NS79_MOUSE Diap1 protein OS=Mus musculus GN=Diaph1 PE=1 SV=1;>tr|D3Z074|D3Z074_MOUSE Protein diaphanous homolog 1 OS=Mus musculus GN=Diaph1 PE=1 SV=2;>sp|O08808|DIAP1_MOUSE Protein diaphanous homolog 1 OS=Mus musculus GN=Diaph1 PE=1 SV=1;>tr|E	893	0.117555	0.226633	0.605293	0.636789	0.367487	0.0253438	0.841745		0.647536		0.166462
48662000	86423000	77634000	54160000	73341000	34157000	62195000	27959000	31138000	56208000	44158000	42548000	83804000	67631000	48204000	128460000	83885000	172410000	1.48e-154	3	26	46.6	76.623	D3Z0Q6;Q9Z1E4;Q8VCB3	Glycogen [starch] synthase, muscle	Gys1	>tr|D3Z0Q6|D3Z0Q6_MOUSE Glycogen [starch] synthase, muscle OS=Mus musculus GN=Gys1 PE=1 SV=1;>sp|Q9Z1E4|GYS1_MOUSE Glycogen [starch] synthase, muscle OS=Mus musculus GN=Gys1 PE=1 SV=2	897	0.421636	-0.320941	-0.919358	0.273114	0.400178	0.0254085	0.598789		0.670488		0.166462
246490000	215060000	264080000	285680000	222070000	273420000	91374000	131960000	154650000	153160000	105690000	142520000	91868000	131250000	75845000	90593000	51461000	44677000	2.43e-246	4	12	65.6	20.811	Q9DCC5;P23198;D3Z313;D3Z1A9	Chromobox protein homolog 3	Cbx3	>tr|Q9DCC5|Q9DCC5_MOUSE Cbx3 protein OS=Mus musculus GN=Cbx3 PE=1 SV=1;>sp|P23198|CBX3_MOUSE Chromobox protein homolog 3 OS=Mus musculus GN=Cbx3 PE=1 SV=2;>tr|D3Z313|D3Z313_MOUSE Chromobox protein homolog 3 (Fragment) OS=Mus musculus GN=Cbx3 PE=1 SV=1	5159	-0.103981	-0.103513	0.7098	0.721396	0.722593	0.0253997	0.884146		0.883156		0.166462
1641300000	2173400000	1964800000	2637700000	2597000000	2684600000	1233800000	1122700000	1161400000	1367500000	1112200000	1176600000	630370000	629680000	507900000	776610000	853200000	709070000	0	7	31	67.6	50.976	P61979;H3BLL4;D3YWG1;H3BK96;H3BLP7;Q8BT23;H3BJ43	Heterogeneous nuclear ribonucleoprotein K	Hnrnpk;Gm7964	>sp|P61979|HNRPK_MOUSE Heterogeneous nuclear ribonucleoprotein K OS=Mus musculus GN=Hnrnpk PE=1 SV=1;>tr|H3BLL4|H3BLL4_MOUSE Heterogeneous nuclear ribonucleoprotein K OS=Mus musculus GN=Hnrnpk PE=1 SV=1;>tr|D3YWG1|D3YWG1_MOUSE Protein Gm7964 OS=Mus musculu	2507	-0.466346	-0.0557469	-0.406905	0.0123028	0.738724	0.0254137	0.185938		0.891278		0.166462
670760000	806110000	630710000	671000000	851230000	794140000	604890000	738090000	704490000	706640000	743410000	668380000	558260000	298490000	486850000	286090000	308530000	306810000	0	2	40	63.3	67.277	Q5SUC3;P35564	Calnexin	Canx	>tr|Q5SUC3|Q5SUC3_MOUSE Calnexin OS=Mus musculus GN=Canx PE=1 SV=1;>sp|P35564|CALX_MOUSE Calnexin OS=Mus musculus GN=Canx PE=1 SV=1	2211	-0.136626	-0.0529297	0.52588	0.528291	0.805903	0.0251804	0.786249		0.926285		0.166462
764490000	832660000	797740000	881320000	799690000	1144200000	841180000	1044400000	1028000000	1049700000	885260000	929000000	744450000	577370000	549920000	462600000	462590000	439200000	3.58e-257	1	21	62.6	24.305	P47963	60S ribosomal protein L13	Rpl13	>sp|P47963|RL13_MOUSE 60S ribosomal protein L13 OS=Mus musculus GN=Rpl13 PE=1 SV=3	2294	-0.220609	0.0205055	0.442353	0.235021	0.909984	0.0253994	0.565434		0.971546		0.166462
32313000	70819000	49559000	48395000	35182000	50287000	30287000	32125000	36178000	37614000	43234000	34582000	20151000	15073000	17242000	10971000	9760900	13304000	5.61e-198	3	23	25.9	150.33	Q6A026;E9QPI5;A0A0J9YV33	Sister chromatid cohesion protein PDS5 homolog A	Pds5a	>sp|Q6A026|PDS5A_MOUSE Sister chromatid cohesion protein PDS5 homolog A OS=Mus musculus GN=Pds5a PE=1 SV=3;>tr|E9QPI5|E9QPI5_MOUSE Sister chromatid cohesion protein PDS5 homolog A OS=Mus musculus GN=Pds5a PE=1 SV=1	1277	0.134828	-0.224885	0.625766	0.601472	0.387532	0.0256114	0.82277		0.661402		0.16744
2246500000	1243700000	1180100000	1354700000	1220200000	1662000000	2231000000	3279900000	2711600000	1284000000	1568200000	2154800000	4218600000	2961900000	5219800000	2118000000	2836600000	2467000000	0	1	29	84.3	27.706	O70456	14-3-3 protein sigma	Sfn	>sp|O70456|1433S_MOUSE 14-3-3 protein sigma OS=Mus musculus GN=Sfn PE=1 SV=2	1725	0.0893427	0.732596	0.710808	0.760569	0.022364	0.0259761	0.904909		0.145366		0.16799
26010000	37096000	32442000	34104000	44978000	60994000	12459000	18555000	27613000	40399000	31721000	27089000	16118000	22851000	10903000	10877000	9310000	7445200	1.59e-139	2	6	46.4	12.51	P16254;A2AUM6	Signal recognition particle 14 kDa protein;Signal recognition particle 14 kDa protein, N-terminally processed	Srp14	>sp|P16254|SRP14_MOUSE Signal recognition particle 14 kDa protein OS=Mus musculus GN=Srp14 PE=1 SV=1;>tr|A2AUM6|A2AUM6_MOUSE Signal recognition particle 14 kDa protein OS=Mus musculus GN=Srp14 PE=1 SV=1	2013	-0.527527	-0.811744	0.803724	0.126008	0.0247998	0.0260348	0.444005		0.152967		0.16799
18271000	18154000	13483000	12927000	12285000	11259000	16545000	12778000	13799000	17773000	23022000	33635000	10107000	21112000	20068000	13508000	7570200	8789600	2.6e-72	3	9	26.7	54.208	Q2TPA8;B1AX78;B1AX77	Hydroxysteroid dehydrogenase-like protein 2	Hsdl2	>sp|Q2TPA8|HSDL2_MOUSE Hydroxysteroid dehydrogenase-like protein 2 OS=Mus musculus GN=Hsdl2 PE=1 SV=1;>tr|B1AX78|B1AX78_MOUSE Hydroxysteroid dehydrogenase-like protein 2 OS=Mus musculus GN=Hsdl2 PE=1 SV=1	2873	0.44213	-0.746231	0.751187	0.16614	0.0266485	0.0258056	0.485185		0.157514		0.16799
58548000	53734000	63161000	61260000	69732000	63709000	87519000	96580000	78444000	126040000	107760000	79111000	70221000	70374000	74349000	63753000	42321000	49546000	4.59e-183	1	6	29.7	28.793	Q02013	Aquaporin-1	Aqp1	>sp|Q02013|AQP1_MOUSE Aquaporin-1 OS=Mus musculus GN=Aqp1 PE=1 SV=3	2760	-0.151685	-0.233276	0.486255	0.452412	0.253865	0.025779	0.730355		0.533723		0.16799
25828000	27288000	25231000	32674000	23276000	26248000	27810000	31678000	32582000	29710000	27941000	44564000	15789000	21618000	12993000	15063000	9956900	7678300	1.62e-40	1	12	19.9	87.869	Q8VHE0	Translocation protein SEC63 homolog	Sec63	>sp|Q8VHE0|SEC63_MOUSE Translocation protein SEC63 homolog OS=Mus musculus GN=Sec63 PE=1 SV=4	4404	-0.0564972	-0.121111	0.647431	0.832217	0.650611	0.0259051	0.938543		0.84007		0.16799
5099700	0	4453100	8967400	0	9123700	6783200	0	6702600	7089900	0	6866700	7137600	0	6752000	0	0	4180400	1.61e-16	1	7	35.8	28.543	Q9D8M4	60S ribosomal protein L7-like 1	Rpl7l1	>sp|Q9D8M4|RL7L_MOUSE 60S ribosomal protein L7-like 1 OS=Mus musculus GN=Rpl7l1 PE=1 SV=1	5073	-0.924543	-0.0493477	0.731736	0.00289321	0.827888	0.0260266	0.115877		0.935602		0.16799
330340000	404120000	267270000	409390000	251300000	330880000	230820000	163870000	251450000	252380000	225080000	266950000	150450000	146570000	185650000	108790000	121550000	96309000	1.04e-233	5	20	60.3	28.537	O35381;D3Z7M9;D3YYE1;F6UFG6;Q64G17	Acidic leucine-rich nuclear phosphoprotein 32 family member A	Anp32a	>sp|O35381|AN32A_MOUSE Acidic leucine-rich nuclear phosphoprotein 32 family member A OS=Mus musculus GN=Anp32a PE=1 SV=1;>tr|D3Z7M9|D3Z7M9_MOUSE Acidic leucine-rich nuclear phosphoprotein 32 family member A OS=Mus musculus GN=Anp32a PE=1 SV=1;>tr|D3YYE1|D3	1627	0.0223472	-0.223637	0.559755	0.922908	0.340271	0.0261831	0.972983		0.619828		0.168376
87250000	83611000	75562000	115160000	94930000	110840000	67234000	66304000	88815000	75694000	76709000	71986000	40443000	49259000	29096000	33467000	22972000	25577000	4.77e-161	2	21	33.5	91.349	P22892;Q8CBB7	AP-1 complex subunit gamma-1	Ap1g1	>sp|P22892|AP1G1_MOUSE AP-1 complex subunit gamma-1 OS=Mus musculus GN=Ap1g1 PE=1 SV=3;>tr|Q8CBB7|Q8CBB7_MOUSE AP-1 complex subunit gamma-1 OS=Mus musculus GN=Ap1g1 PE=1 SV=1	2077	-0.378196	-0.0264957	0.518341	0.0923102	0.901456	0.0262534	0.392114		0.967987		0.16846
19188000	19907000	19413000	24981000	20734000	0	10488000	13620000	10166000	17080000	14735000	20088000	18551000	24104000	13620000	12919000	15093000	8887700	4.11e-103	3	10	55.9	14.454	Q792E4;Q03958;G3UYF9	Prefoldin subunit 6	H2-Ke2;Pfdn6	>tr|Q792E4|Q792E4_MOUSE H2-K region expressed gene 2 OS=Mus musculus GN=Pfdn6 PE=1 SV=1;>sp|Q03958|PFD6_MOUSE Prefoldin subunit 6 OS=Mus musculus GN=Pfdn6 PE=1 SV=1;>tr|G3UYF9|G3UYF9_MOUSE Prefoldin subunit 6 OS=Mus musculus GN=Pfdn6 PE=1 SV=1	2775	-0.222469	-0.598148	0.60538	0.428963	0.0280475	0.02649	0.718463		0.160488		0.169664
6290900	10220000	9141400	0	9712500	0	12799000	9137600	10748000	15624000	10408000	14905000	10137000	14780000	22782000	29230000	16644000	64262000	1.37e-42	2	7	19	53.282	A2AKD7;Q61234	Alpha-1-syntrophin	Snta1	>tr|A2AKD7|A2AKD7_MOUSE Alpha-1-syntrophin OS=Mus musculus GN=Snta1 PE=1 SV=1;>sp|Q61234|SNTA1_MOUSE Alpha-1-syntrophin OS=Mus musculus GN=Snta1 PE=1 SV=1	461	-0.21445	-0.3166	-1.06433	0.727937	0.471154	0.0267494	0.886513		0.720851		0.170778
2145200000	2384500000	2466700000	2340500000	3309000000	4553300000	2059100000	3135900000	2025600000	2104300000	2500200000	1898900000	2562100000	1960500000	2765500000	1560300000	1671500000	1552100000	0	2	24	92.2	18.559	P18760;F8WGL3	Cofilin-1	Cfl1	>sp|P18760|COF1_MOUSE Cofilin-1 OS=Mus musculus GN=Cfl1 PE=1 SV=3;>tr|F8WGL3|F8WGL3_MOUSE Cofilin-1 OS=Mus musculus GN=Cfl1 PE=1 SV=1	2039	-0.493132	0.132191	0.594407	0.0597397	0.593264	0.0267627	0.325701		0.799722		0.170778
56583000	68002000	72073000	104430000	90925000	68554000	24841000	23435000	18072000	37512000	31928000	54627000	3085800	4170500	4061000	4864800	4997100	7935000	3.73e-62	1	9	32	45.614	Q6GU68	Immunoglobulin superfamily containing leucine-rich repeat protein	Islr	>sp|Q6GU68|ISLR_MOUSE Immunoglobulin superfamily containing leucine-rich repeat protein OS=Mus musculus GN=Islr PE=1 SV=1	3564	-0.408221	-0.878837	-0.628001	0.131702	0.00368396	0.0268564	0.45032		0.0539022		0.171061
430710000	656720000	621950000	303800000	653230000	185410000	533590000	153550000	185600000	466140000	528290000	507010000	737310000	874190000	401690000	1350100000	1159900000	1818500000	0	2	26	51.3	72.312	E9PYJ9;Q9JKS4	LIM domain-binding protein 3	Ldb3	>tr|E9PYJ9|E9PYJ9_MOUSE LIM domain-binding protein 3 OS=Mus musculus GN=Ldb3 PE=1 SV=1;>sp|Q9JKS4|LDB3_MOUSE LIM domain-binding protein 3 OS=Mus musculus GN=Ldb3 PE=1 SV=1	1081	0.753939	-1.00926	-1.15344	0.131661	0.0496717	0.0275666	0.45032		0.218386		0.174622
24249000	23962000	17727000	19319000	17694000	1855500	179000000	208530000	31702000	417400000	630280000	285510000	723740000	1245800000	872170000	106900000	305450000	377410000	2.85e-98	2	17	69	19.366	A2BHD2;A2AEP0		Gm14743;Obp1b	>tr|A2BHD2|A2BHD2_MOUSE Protein Gm14743 OS=Mus musculus GN=Gm14743 PE=4 SV=1;>tr|A2AEP0|A2AEP0_MOUSE Protein Obp1b OS=Mus musculus GN=Obp1b PE=4 SV=1	429	1.33985	-1.99513	2.00106	0.123459	0.0280654	0.02767	0.43833		0.160488		0.174957
26372000	32733000	25527000	30060000	26551000	20249000	63737000	68395000	72491000	54531000	45757000	32713000	63998000	32171000	83216000	49546000	22233000	27839000	8.91e-61	3	15	36.5	67.558	P29351;G3UXM2;G3UYY5	Tyrosine-protein phosphatase non-receptor type 6	Ptpn6	>sp|P29351|PTN6_MOUSE Tyrosine-protein phosphatase non-receptor type 6 OS=Mus musculus GN=Ptpn6 PE=1 SV=2	2148	0.14826	0.650792	0.829548	0.669549	0.0752594	0.0277504	0.859385		0.276691		0.175146
139220000	175700000	191180000	68237000	118030000	33599000	117290000	40576000	67617000	150020000	134970000	143060000	25521000	51494000	11093000	111610000	32850000	70891000	5.38e-149	3	15	78.4	22.421	P09542;A0A0G2JDW2;A0A0G2JDM3	Myosin light chain 3	Myl3	>sp|P09542|MYL3_MOUSE Myosin light chain 3 OS=Mus musculus GN=Myl3 PE=1 SV=4;>tr|A0A0G2JDW2|A0A0G2JDW2_MOUSE Myosin light chain 3 (Fragment) OS=Mus musculus GN=Myl3 PE=1 SV=1;>tr|A0A0G2JDM3|A0A0G2JDM3_MOUSE Myosin light chain 3 OS=Mus musculus GN=Myl3 PE=1	1917	1.37036	-1.05759	-1.38789	0.0295585	0.0832957	0.0278284	0.249055		0.295287		0.175319
289420000	314890000	322690000	308180000	344750000	284510000	307490000	241120000	266870000	405120000	450190000	375760000	404240000	344410000	285430000	429310000	425500000	528600000	0	4	25	59.6	52.851	Q9CZ13;A0A0A6YW82;A0A0A6YWX6;A0A0A6YVZ0	Cytochrome b-c1 complex subunit 1, mitochondrial	Uqcrc1	>sp|Q9CZ13|QCR1_MOUSE Cytochrome b-c1 complex subunit 1, mitochondrial OS=Mus musculus GN=Uqcrc1 PE=1 SV=2	4890	-0.0141777	-0.598156	-0.429124	0.937017	0.00401157	0.0279333	0.980011		0.0564117		0.175342
13943000	17707000	21613000	19030000	19331000	15748000	12373000	13072000	13523000	8617200	6721000	11773000	17310000	25877000	10544000	11107000	11540000	8386600	1.52e-135	1	16	41.1	48.063	Q91VK1	Basic leucine zipper and W2 domain-containing protein 2	Bzw2	>sp|Q91VK1|BZW2_MOUSE Basic leucine zipper and W2 domain-containing protein 2 OS=Mus musculus GN=Bzw2 PE=1 SV=1	4443	-0.0384998	0.56068	0.711921	0.8971	0.0745918	0.0279266	0.962409		0.275639		0.175342
3581500	4014600	4620800	2819200	4429200	3005600	9971800	5863000	5118300	12923000	12431000	10913000	5799500	5358800	4979800	14724000	6097600	8045800	1.12e-18	3	5	9.7	82.8	Q9CZR2;Q3UZV6;G3UWC2	N-acetylated-alpha-linked acidic dipeptidase 2	Naalad2	>sp|Q9CZR2|NALD2_MOUSE N-acetylated-alpha-linked acidic dipeptidase 2 OS=Mus musculus GN=Naalad2 PE=1 SV=2;>tr|Q3UZV6|Q3UZV6_MOUSE N-acetylated alpha-linked acidic dipeptidase 2 OS=Mus musculus GN=Naalad2 PE=1 SV=1;>tr|G3UWC2|G3UWC2_MOUSE N-acetylated alph	1401	0.274659	-0.847555	-0.740098	0.381305	0.0138689	0.0280311	0.691117		0.112526		0.175585
6978400	4632500	7698700	5812400	7891200	4708000	0	0	0	0	0	0	232000000	15520000	23075000	16566000	8419400	9384000	3.7e-13	2	4	51	11.295	A0A075B5U4;A0A0A6YXN4			>tr|A0A075B5U4|A0A075B5U4_MOUSE Protein Ighv1-18 OS=Mus musculus GN=Ighv1-18 PE=4 SV=1;>tr|A0A0A6YXN4|A0A0A6YXN4_MOUSE Protein Ighv1-18 (Fragment) OS=Mus musculus GN=Ighv1-18 PE=4 SV=1	36	0.0682697	NA	1.99499	0.932685	NA	0.0280733	0.978528		NA		0.175585
16712000	20567000	10847000	8266700	53301000	6842900	45728000	8464600	8669000	17135000	13383000	18476000	44088000	23839000	13526000	107260000	50789000	109630000	4.01e-120	3	10	26.3	52.716	G5E8R7;P97443;G3UZ94	Histone-lysine N-methyltransferase Smyd1	Smyd1	>tr|G5E8R7|G5E8R7_MOUSE Histone-lysine N-methyltransferase Smyd1 OS=Mus musculus GN=Smyd1 PE=1 SV=1;>sp|P97443|SMYD1_MOUSE Histone-lysine N-methyltransferase Smyd1 OS=Mus musculus GN=Smyd1 PE=1 SV=3	1482	0.100442	-0.112703	-1.7997	0.894029	0.881193	0.028184	0.960989		0.958782		0.175669
0	7478700	4669100	0	8369200	0	6428600	5244500	4396000	6422100	5155700	6210900	6249000	8283000	6412700	3863600	0	4853500	6.28e-43	1	4	18.1	49.61	Q8CGA0	Protein phosphatase 1F	Ppm1f	>sp|Q8CGA0|PPM1F_MOUSE Protein phosphatase 1F OS=Mus musculus GN=Ppm1f PE=1 SV=1	4099	-0.502124	-0.157505	0.677085	0.191149	0.525789	0.0283888	0.514758		0.754947		0.176602
0	0	0	0	0	0	0	0	0	14643000	0	20057000	49196000	20214000	50704000	166130000	46569000	493900000	1.26e-49	2	9	44.2	36.718	A0A075B6A3;A0A0A6YXW6			>tr|A0A075B6A3|A0A075B6A3_MOUSE Protein Igha (Fragment) OS=Mus musculus GN=Igha PE=1 SV=1;>tr|A0A0A6YXW6|A0A0A6YXW6_MOUSE Protein Igha (Fragment) OS=Mus musculus GN=Igha PE=1 SV=1	46	NA	NA	-2.08163	NA	NA	0.0284499	NA		NA		0.176665
27270000	22414000	15993000	22240000	26613000	31408000	30002000	56206000	22291000	55909000	60168000	47373000	72349000	66354000	16616000	17791000	16643000	26061000	5.8e-28	4	12	19.6	70.211	H7BX99;Q3TJ94;P19221;CON__P00735	Prothrombin;Activation peptide fragment 1;Activation peptide fragment 2;Thrombin light chain;Thrombin heavy chain	F2	>tr|H7BX99|H7BX99_MOUSE Prothrombin OS=Mus musculus GN=F2 PE=1 SV=1;>tr|Q3TJ94|Q3TJ94_MOUSE Prothrombin OS=Mus musculus GN=F2 PE=1 SV=1;>sp|P19221|THRB_MOUSE Prothrombin OS=Mus musculus GN=F2 PE=1 SV=1	1515	-0.307426	-0.694974	1.12308	0.517579	0.154786	0.0285607	0.77969		0.408618		0.177035
17482000	30534000	15289000	32012000	49336000	0	27687000	18376000	16179000	35287000	50537000	30631000	8562700	5969400	7835900	11429000	14107000	11465000	5.68e-14	1	3	18.1	16.815	Q78XF5	Oligosaccharyltransferase complex subunit OSTC	Ostc	>sp|Q78XF5|OSTC_MOUSE Oligosaccharyltransferase complex subunit OSTC OS=Mus musculus GN=Ostc PE=1 SV=1	3693	-0.979931	-0.907966	-0.735465	0.0115606	0.00940081	0.0288157	0.185938		0.0949009		0.177979
4226000	0	0	0	0	0	5739700	10180000	5440900	5002000	0	6584900	10059000	5804600	7571800	4004400	4252100	0	6.12e-10	3	2	13.1	37.154	Q8CAG6;Q9JHK5;Q5F271	Pleckstrin	Plek	>tr|Q8CAG6|Q8CAG6_MOUSE Pleckstrin OS=Mus musculus GN=Plek PE=1 SV=1;>sp|Q9JHK5|PLEK_MOUSE Pleckstrin OS=Mus musculus GN=Plek PE=1 SV=1;>tr|Q5F271|Q5F271_MOUSE Pleckstrin OS=Mus musculus GN=Plek PE=1 SV=1	3298	NA	0.250939	0.886491	NA	0.481284	0.0287942	NA		0.726853		0.177979
84115000	79546000	85103000	139110000	132940000	100770000	45776000	60484000	56661000	77122000	66586000	59234000	33048000	52706000	44071000	32753000	27224000	31120000	3.98e-278	3	20	56.7	47.006	Q9DCL9;D3Z6P1;D6RCU8	Multifunctional protein ADE2;Phosphoribosylaminoimidazole-succinocarboxamide synthase;Phosphoribosylaminoimidazole carboxylase	Paics	>sp|Q9DCL9|PUR6_MOUSE Multifunctional protein ADE2 OS=Mus musculus GN=Paics PE=1 SV=4	5168	-0.571477	-0.317406	0.488944	0.0128576	0.137958	0.0289847	0.186167		0.3856		0.178372
175080000	150680000	168330000	236740000	153860000	220440000	133630000	167630000	192270000	213460000	191820000	195110000	97934000	80534000	95443000	60339000	78047000	58335000	3.25e-287	5	29	64.2	46.839	Q91VC3;A0A0N4SVP8;A2AFK7;E9PV04;A0A0N4SVM5	Eukaryotic initiation factor 4A-III	Eif4a3;Gm8994	>sp|Q91VC3|IF4A3_MOUSE Eukaryotic initiation factor 4A-III OS=Mus musculus GN=Eif4a3 PE=1 SV=3;>tr|A0A0N4SVP8|A0A0N4SVP8_MOUSE Protein Gm5580 OS=Mus musculus GN=Gm5580 PE=3 SV=1;>tr|A2AFK7|A2AFK7_MOUSE Eukaryotic initiation factor 4A-III (Fragment) OS=Mus	4433	-0.284985	-0.294544	0.485053	0.17672	0.163496	0.0290336	0.498296		0.420552		0.178372
169190000	255940000	258580000	288280000	264710000	231530000	868800000	2187200000	715230000	742330000	1039600000	1297900000	4082700000	714600000	1727100000	508100000	873290000	853870000	0	3	85	58.1	186.48	P01027;H3BL60;H3BKW9	Complement C3;Complement C3 beta chain;Complement C3 alpha chain;C3a anaphylatoxin;Acylation stimulating protein;Complement C3b alpha chain;Complement C3c alpha chain fragment 1;Complement C3dg fragment;Complement C3g fragment;Complement C3d fragment;Complement C3f fragment;Complement C3c alpha chain fragment 2	C3	>sp|P01027|CO3_MOUSE Complement C3 OS=Mus musculus GN=C3 PE=1 SV=3	1806	-0.220022	0.146596	1.24536	0.675923	0.780255	0.0290001	0.862536		0.915235		0.178372
24051000	41925000	36837000	33794000	40355000	45792000	12974000	27371000	23125000	25941000	29203000	26377000	19599000	25961000	17120000	14668000	12096000	12445000	1.55e-87	2	8	25.7	44.013	Q61239;Q541Z2	Protein farnesyltransferase/geranylgeranyltransferase type-1 subunit alpha	Fnta	>sp|Q61239|FNTA_MOUSE Protein farnesyltransferase/geranylgeranyltransferase type-1 subunit alpha OS=Mus musculus GN=Fnta PE=1 SV=1;>tr|Q541Z2|Q541Z2_MOUSE Protein farnesyltransferase/geranylgeranyltransferase type-1 subunit alpha OS=Mus musculus GN=Fnta PE	3219	-0.250346	-0.426293	0.660733	0.375538	0.140695	0.0291616	0.685125		0.389036		0.178699
1196400000	1312200000	1741300000	754210000	1217800000	258530000	1495500000	611770000	519030000	925750000	825210000	634960000	1053600000	994980000	705430000	1707000000	1645900000	2941300000	0	2	88	64.1	126.2	Q6P6L5;F7D574		Mybpc1	>tr|Q6P6L5|Q6P6L5_MOUSE Protein Mybpc1 OS=Mus musculus GN=Mybpc1 PE=1 SV=1	3604	1.17372	-0.00866871	-1.16448	0.0281155	0.985924	0.0291901	0.241519		0.995615		0.178699
1274600000	557280000	889070000	585850000	1476200000	785500000	678730000	1104000000	1218300000	508520000	690300000	568890000	2337100000	1339400000	2478600000	670660000	1642900000	893340000	0	2	19	85.9	15.137	Q497I3;Q05816	Fatty acid-binding protein, epidermal	Fabp5	>tr|Q497I3|Q497I3_MOUSE Fatty acid binding protein 5, epidermal OS=Mus musculus GN=Fabp5 PE=1 SV=1;>sp|Q05816|FABP5_MOUSE Fatty acid-binding protein, epidermal OS=Mus musculus GN=Fabp5 PE=1 SV=3	2790	-0.0387793	0.729654	0.994756	0.926465	0.0976476	0.0293117	0.97578		0.320688		0.178812
591300000	497770000	478730000	854720000	647390000	680340000	225890000	425120000	339120000	243350000	284160000	326930000	212310000	348280000	357560000	200060000	182080000	208140000	1.03e-239	3	18	67.4	24.923	A2BE93;Q9EQU5;A2BE92	Protein SET	Set	>tr|A2BE93|A2BE93_MOUSE Protein SET (Fragment) OS=Mus musculus GN=Set PE=1 SV=1;>sp|Q9EQU5|SET_MOUSE Protein SET OS=Mus musculus GN=Set PE=1 SV=1;>tr|A2BE92|A2BE92_MOUSE Protein SET (Fragment) OS=Mus musculus GN=Set PE=1 SV=1	530	-0.471965	0.176311	0.600863	0.077972	0.49068	0.0293024	0.363732		0.733615		0.178812
63543000	90294000	57052000	85984000	128290000	118910000	77909000	82795000	90957000	124640000	135810000	177070000	14241000	16077000	10867000	21551000	17301000	20867000	4.77e-131	2	15	43.2	61.012	Q9D281;D3Z2J2	Protein Noxp20	Fam114a1	>sp|Q9D281|NXP20_MOUSE Protein Noxp20 OS=Mus musculus GN=Fam114a1 PE=1 SV=1	4982	-0.666775	-0.785983	-0.549342	0.0105062	0.00360356	0.0294086	0.183518		0.053374		0.179088
185770000	161200000	183930000	152360000	194700000	201230000	141230000	129070000	120230000	172970000	158000000	100730000	142970000	218930000	133770000	120730000	111260000	98659000	0	2	48	44.9	114.86	O55143;J3KMM5	Sarcoplasmic/endoplasmic reticulum calcium ATPase 2	Atp2a2	>sp|O55143|AT2A2_MOUSE Sarcoplasmic/endoplasmic reticulum calcium ATPase 2 OS=Mus musculus GN=Atp2a2 PE=1 SV=2;>tr|J3KMM5|J3KMM5_MOUSE Calcium-transporting ATPase OS=Mus musculus GN=Atp2a2 PE=1 SV=2	1525	-0.0375573	-0.112984	0.554163	0.872812	0.631288	0.0295867	0.954376		0.826622		0.179856
10319000	11454000	11740000	11962000	18535000	14811000	12288000	7288100	10912000	8487600	9770600	8928900	7960500	7824000	7486900	4621000	0	0	8.52e-32	2	8	35.8	27.581	Q8BVF2;A0A0A6YXV1	Phosducin-like protein 3	Pdcl3	>sp|Q8BVF2|PDCL3_MOUSE Phosducin-like protein 3 OS=Mus musculus GN=Pdcl3 PE=1 SV=1	3968	-0.415123	0.133366	0.74684	0.0771664	0.5483	0.0296429	0.362373		0.771098		0.179882
1375300000	1354800000	1458800000	764390000	1072700000	239490000	1502700000	959000000	870320000	2383800000	2022100000	2035000000	2868200000	3228100000	1489700000	5645700000	3246200000	7483100000	0	1	26	68.1	30.152	A0A0R4J1A8			>tr|A0A0R4J1A8|A0A0R4J1A8_MOUSE Troponin T, fast skeletal muscle OS=Mus musculus GN=Tnnt3 PE=1 SV=1	316	1.26642	-0.990078	-1.10461	0.014875	0.0483012	0.0299055	0.190508		0.216177		0.181159
14150000	46747000	47756000	16064000	36535000	0	74103000	34712000	62114000	55536000	37075000	22301000	42223000	33768000	30591000	77035000	77027000	78395000	1.94e-135	3	29	10.7	425.83	P11531;A2A9Z1;A2A9Z2	Dystrophin	Dmd	>sp|P11531|DMD_MOUSE Dystrophin OS=Mus musculus GN=Dmd PE=1 SV=3	1953	0.384629	0.599351	-1.13759	0.477995	0.22469	0.0301637	0.754593		0.496876		0.182086
96615000	121620000	105230000	114360000	131080000	125450000	42617000	33809000	38813000	50669000	55583000	59110000	22618000	28796000	18193000	18400000	19518000	9787600	1.6e-164	4	32	42.5	112.72	Q921K2;P11103;A0A0A6YY63;A0A0A6YX03	Poly [ADP-ribose] polymerase 1	Parp1	>tr|Q921K2|Q921K2_MOUSE Poly [ADP-ribose] polymerase OS=Mus musculus GN=Parp1 PE=1 SV=1;>sp|P11103|PARP1_MOUSE Poly [ADP-ribose] polymerase 1 OS=Mus musculus GN=Parp1 PE=1 SV=3	4536	-0.197721	-0.525432	0.584708	0.431565	0.0483917	0.0303332	0.721048		0.216177		0.182352
615350000	1118600000	982440000	781470000	2376700000	385770000	1057800000	2135200000	1892000000	701370000	949610000	755990000	1983300000	1043300000	1672800000	419970000	873330000	720830000	0	4	17	93.3	16.837	P62204;Q3UKW2;G3UX57;G3UZ90	Calmodulin	Calm1	>sp|P62204|CALM_MOUSE Calmodulin OS=Mus musculus GN=Calm1 PE=1 SV=2;>tr|Q3UKW2|Q3UKW2_MOUSE Calmodulin OS=Mus musculus GN=Calm1 PE=1 SV=1	2517	-0.0283589	1.03004	1.23378	0.956917	0.0644188	0.0303435	0.984592		0.254159		0.182352
15462000	17135000	15022000	14462000	30506000	21377000	29127000	13831000	32701000	30299000	23629000	29627000	29735000	30937000	35283000	23533000	20532000	13753000	1.33e-103	3	7	46.4	21.331	Q921E2;Q3TXV4;D6RFT6	Ras-related protein Rab-31	Rab31	>sp|Q921E2|RAB31_MOUSE Ras-related protein Rab-31 OS=Mus musculus GN=Rab31 PE=1 SV=1;>tr|Q3TXV4|Q3TXV4_MOUSE Rab22B OS=Mus musculus GN=Rab31 PE=1 SV=1	2976	-0.417082	-0.229575	0.761595	0.210823	0.482924	0.0305423	0.535728		0.727819		0.183004
26588000	17937000	16385000	40330000	39036000	27251000	16967000	17420000	24490000	25734000	18269000	12301000	19142000	20939000	26124000	13246000	13814000	14654000	2.77e-66	2	10	60.1	20.504	Q6ZWR0;P61226	Ras-related protein Rap-2b	Rap2b	>tr|Q6ZWR0|Q6ZWR0_MOUSE MCG5466 OS=Mus musculus GN=Rap2b PE=1 SV=1;>sp|P61226|RAP2B_MOUSE Ras-related protein Rap-2b OS=Mus musculus GN=Rap2b PE=1 SV=1	2485	-0.819358	0.108378	0.653368	0.00907491	0.69784	0.0305798	0.17804		0.868308		0.183004
291530000	280450000	329950000	355640000	264530000	358540000	312890000	437180000	451760000	412600000	447310000	502030000	266200000	209640000	389470000	190930000	215920000	168220000	0	4	74	21.1	504.74	Q91ZX7;A0A0R4J0I9;Q3U5J2;A0A0N4SVX0	Prolow-density lipoprotein receptor-related protein 1;Low-density lipoprotein receptor-related protein 1 85 kDa subunit;Low-density lipoprotein receptor-related protein 1 515 kDa subunit;Low-density lipoprotein receptor-related protein 1 intracellular domain	Lrp1	>sp|Q91ZX7|LRP1_MOUSE Prolow-density lipoprotein receptor-related protein 1 OS=Mus musculus GN=Lrp1 PE=1 SV=1;>tr|A0A0R4J0I9|A0A0R4J0I9_MOUSE Low density lipoprotein receptor-related protein 1 OS=Mus musculus GN=Lrp1 PE=1 SV=1	269	-0.109331	-0.194662	0.549507	0.641956	0.411421	0.0306381	0.84333		0.680492		0.183036
105620000	110880000	98182000	115550000	90574000	104880000	89986000	120120000	143810000	91803000	82531000	76163000	116380000	83968000	71017000	53207000	51636000	79691000	1.34e-79	2	18	58.3	26.8	Q8C845;Q9D8Y0	EF-hand domain-containing protein D2	Efhd2	>tr|Q8C845|Q8C845_MOUSE EF-hand domain-containing protein D2 OS=Mus musculus GN=Efhd2 PE=1 SV=1;>sp|Q9D8Y0|EFHD2_MOUSE EF-hand domain-containing protein D2 OS=Mus musculus GN=Efhd2 PE=1 SV=1	4056	0.0221073	0.476735	0.553628	0.925433	0.0579097	0.030725	0.974985		0.238032		0.18324
4187700000	3601800000	4284900000	4098100000	2936400000	3732000000	3887700000	3607900000	3488500000	3258100000	3191200000	3029600000	4120900000	4802200000	4851000000	3755200000	3220800000	3526000000	0	1	45	36.7	110.33	Q02788	Collagen alpha-2(VI) chain	Col6a2	>sp|Q02788|CO6A2_MOUSE Collagen alpha-2(VI) chain OS=Mus musculus GN=Col6a2 PE=1 SV=3	2764	0.173981	0.212417	0.388734	0.303927	0.213299	0.0310435	0.631523		0.483047		0.184504
37494000	28994000	17562000	22540000	40277000	0	38217000	45630000	33471000	33417000	32579000	32880000	29815000	9198200	17623000	6158500	10904000	10062000	2.95e-39	1	12	51.7	16.442	Q9Z0J0	Epididymal secretory protein E1	Npc2	>sp|Q9Z0J0|NPC2_MOUSE Epididymal secretory protein E1 OS=Mus musculus GN=Npc2 PE=1 SV=1	5473	-0.170846	0.234653	0.943659	0.70387	0.560827	0.0310293	0.87585		0.77686		0.184504
13385000	17303000	14463000	32611000	40542000	26886000	14984000	20412000	15161000	15936000	14692000	20453000	9868700	15768000	15337000	8452900	10626000	8441700	8.7e-16	2	6	24.1	42.536	Q91V12;E9PYH2	Cytosolic acyl coenzyme A thioester hydrolase	Acot7	>sp|Q91V12|BACH_MOUSE Cytosolic acyl coenzyme A thioester hydrolase OS=Mus musculus GN=Acot7 PE=1 SV=2;>tr|E9PYH2|E9PYH2_MOUSE Cytosolic acyl coenzyme A thioester hydrolase OS=Mus musculus GN=Acot7 PE=1 SV=1	1078	-1.13378	-0.014288	0.5524	0.000197808	0.9518	0.031158	0.0529904		0.98555		0.184867
0	2873700	0	6879500	4353300	13469000	3664800	3486700	0	7970100	3543400	5381300	5933800	2378900	3600400	5758500	10020000	8449300	5.57e-26	3	7	70.7	12.436	Q9CQV7;D3Z5K6;G3X8S1	Mitochondrial import inner membrane translocase subunit TIM14	Dnajc19	>sp|Q9CQV7|TIM14_MOUSE Mitochondrial import inner membrane translocase subunit TIM14 OS=Mus musculus GN=Dnajc19 PE=1 SV=3;>tr|D3Z5K6|D3Z5K6_MOUSE Mitochondrial import inner membrane translocase subunit TIM14 OS=Mus musculus GN=Dnajc19 PE=1 SV=1;>tr|G3X8S1|	4784	-1.36352	-0.578097	-1.08635	0.0513849	0.268707	0.0312651	0.305736		0.551301		0.185186
29976000	40112000	33008000	54086000	39328000	56599000	100020000	81743000	127740000	142370000	157050000	182730000	164720000	186040000	139520000	199530000	248870000	250000000	6.69e-236	2	35	27.8	201.65	A2A863;A2A864	Integrin beta-4;Integrin beta	Itgb4	>sp|A2A863|ITB4_MOUSE Integrin beta-4 OS=Mus musculus GN=Itgb4 PE=1 SV=1;>tr|A2A864|A2A864_MOUSE Integrin beta OS=Mus musculus GN=Itgb4 PE=1 SV=1	404	-0.53331	-0.654649	-0.511626	0.0258085	0.00831644	0.0314354	0.236712		0.0883989		0.185507
215520000	234260000	236910000	193490000	133480000	311010000	580880000	770920000	857440000	812280000	424270000	611670000	347350000	682780000	506160000	819320000	863930000	796110000	0	1	23	75.3	26.974	A0A0A6YWE2			>tr|A0A0A6YWE2|A0A0A6YWE2_MOUSE Filaggrin OS=Mus musculus GN=Flg PE=1 SV=1	116	0.195162	0.288496	-0.743902	0.543229	0.37232	0.03148	0.79421		0.650848		0.185507
12109000	12208000	12216000	17587000	20005000	14777000	6102700	2895500	14164000	8032800	8997600	6495000	4725800	4992700	6496900	2571000	3204500	2762700	3.17e-39	3	6	30.6	20.655	Q3V2N4;P62257;E9Q3U1	Ubiquitin-conjugating enzyme E2 H	Ube2h	>tr|Q3V2N4|Q3V2N4_MOUSE Ubiquitin-conjugating enzyme E2 H OS=Mus musculus GN=Ube2h PE=1 SV=1;>sp|P62257|UBE2H_MOUSE Ubiquitin-conjugating enzyme E2 H OS=Mus musculus GN=Ube2h PE=1 SV=1;>tr|E9Q3U1|E9Q3U1_MOUSE Ubiquitin-conjugating enzyme E2 H OS=Mus muscul	2521	-0.510801	-0.301231	0.917208	0.206122	0.447947	0.0313886	0.530286		0.706626		0.185507
36442000	44192000	39791000	43909000	45379000	43157000	19063000	21565000	28067000	51508000	39562000	31161000	14225000	28389000	16379000	11304000	10932000	14971000	1.04e-49	2	11	31.6	64.124	Q921F4;V9GXB6	Heterogeneous nuclear ribonucleoprotein L-like	Hnrpll	>sp|Q921F4|HNRLL_MOUSE Heterogeneous nuclear ribonucleoprotein L-like OS=Mus musculus GN=Hnrnpll PE=1 SV=3	4531	-0.142397	-0.818815	0.613288	0.590274	0.0063879	0.031571	0.814634		0.0734695		0.185728
60952000	122770000	91819000	119840000	95353000	108460000	68033000	70088000	75489000	121790000	92267000	106380000	51784000	46097000	51442000	42970000	29873000	30359000	2.65e-99	2	19	47.9	51.596	P61202;A2AQE4	COP9 signalosome complex subunit 2	Cops2	>sp|P61202|CSN2_MOUSE COP9 signalosome complex subunit 2 OS=Mus musculus GN=Cops2 PE=1 SV=1;>tr|A2AQE4|A2AQE4_MOUSE COP9 signalosome complex subunit 2 OS=Mus musculus GN=Cops2 PE=1 SV=1	2482	-0.28134	-0.576569	0.550311	0.244975	0.025446	0.0317577	0.573671		0.153887		0.185909
131000000	106500000	107580000	189570000	155590000	164040000	79428000	144150000	138850000	112570000	103720000	114520000	49967000	63129000	82566000	49173000	44378000	36752000	0	6	58	35.9	236.25	E9QAI5;B2RQC6;G3UWN2;E9QAT6;F6S3Z3;Q8C196		Cad	>tr|E9QAI5|E9QAI5_MOUSE CAD protein OS=Mus musculus GN=Cad PE=1 SV=1;>sp|B2RQC6|PYR1_MOUSE CAD protein OS=Mus musculus GN=Cad PE=1 SV=1;>tr|G3UWN2|G3UWN2_MOUSE CAD protein OS=Mus musculus GN=Cad PE=1 SV=1	658	-0.561011	0.0779415	0.565595	0.0330276	0.748927	0.0318165	0.258796		0.898613		0.185909
138880000	98068000	105300000	111970000	126920000	148540000	105250000	78289000	149120000	133590000	99041000	83479000	67341000	69278000	53939000	98543000	89660000	94669000	6.03e-165	3	33	54.7	96.02	Q9Z1X4;Q45VK5;Q91WM1	Interleukin enhancer-binding factor 3	Ilf3	>sp|Q9Z1X4|ILF3_MOUSE Interleukin enhancer-binding factor 3 OS=Mus musculus GN=Ilf3 PE=1 SV=2;>tr|Q45VK5|Q45VK5_MOUSE Interleukin enhancer-binding factor 3 OS=Mus musculus GN=Ilf3 PE=1 SV=1	5512	-0.188613	0.0484014	-0.578283	0.452289	0.845691	0.0318067	0.730355		0.944693		0.185909
8921800	15187000	9847600	14368000	18416000	15876000	7505100	10983000	10320000	9000100	7179500	6198100	6840300	6863700	9742500	12058000	13297000	9530600	5.71e-62	1	5	34.1	23.277	Q8BFQ8	Parkinson disease 7 domain-containing protein 1	Pddc1	>sp|Q8BFQ8|PDDC1_MOUSE Parkinson disease 7 domain-containing protein 1 OS=Mus musculus GN=Pddc1 PE=1 SV=1	3804	-0.552493	0.362075	-0.581839	0.0407558	0.163079	0.0323825	0.283544		0.420375		0.188581
570390000	593850000	669100000	610830000	624900000	671870000	437520000	540420000	528450000	355880000	446250000	466230000	557600000	352100000	387200000	299570000	357670000	270260000	0	2	15	67.2	27.013	Q9Z1Q5;Q542F1	Chloride intracellular channel protein 1	Clic1	>sp|Q9Z1Q5|CLIC1_MOUSE Chloride intracellular channel protein 1 OS=Mus musculus GN=Clic1 PE=1 SV=3;>tr|Q542F1|Q542F1_MOUSE Chloride intracellular channel protein OS=Mus musculus GN=Clic1 PE=1 SV=1	3223	-0.0600196	0.251726	0.463431	0.764818	0.220702	0.0326565	0.908496		0.493574		0.189222
0	4423900	6837600	10149000	17460000	6287800	14173000	2233500	4398400	17803000	14243000	9829000	20839000	26033000	2382600	40500000	28022000	57261000	2.02e-27	3	6	80	9.2525	Q9DC77;B1AW13;D6RJ22	Small muscular protein	Smpx	>sp|Q9DC77|SMPX_MOUSE Small muscular protein OS=Mus musculus GN=Smpx PE=1 SV=2	5155	-0.913303	-1.38485	-1.88539	0.323325	0.104527	0.033074	0.642667		0.33021		0.190778
91853000	67631000	83543000	91090000	67602000	82893000	61364000	68203000	68366000	98167000	83677000	75272000	22243000	38081000	23779000	18660000	24280000	13071000	8.77e-94	5	20	23.4	108.18	Q569Z6;Q8BZN7;F6YSQ2;F7AB07;F6YH92	Thyroid hormone receptor-associated protein 3	Thrap3	>sp|Q569Z6|TR150_MOUSE Thyroid hormone receptor-associated protein 3 OS=Mus musculus GN=Thrap3 PE=1 SV=1;>tr|Q8BZN7|Q8BZN7_MOUSE Thyroid hormone receptor-associated protein 3 OS=Mus musculus GN=Thrap3 PE=1 SV=1	3276	0.00767263	-0.370531	0.585917	0.975931	0.159093	0.0332739	0.991699		0.414835		0.190778
19736000	16792000	16901000	21440000	18497000	25257000	23421000	22264000	20410000	28364000	26594000	22886000	20862000	23391000	22468000	17737000	16157000	17376000	1.26e-116	2	10	36.4	34.934	Q9CRD2;Q6A0D1	ER membrane protein complex subunit 2	Emc2	>sp|Q9CRD2|EMC2_MOUSE ER membrane protein complex subunit 2 OS=Mus musculus GN=Emc2 PE=1 SV=1;>tr|Q6A0D1|Q6A0D1_MOUSE ER membrane protein complex subunit 2 (Fragment) OS=Mus musculus GN=Emc2 PE=1 SV=1	3553	-0.280198	-0.233514	0.380369	0.104782	0.170759	0.0332459	0.409494		0.429233		0.190778
1016600000	744170000	758030000	905930000	1321700000	2702300000	14308000000	10231000000	17899000000	3594200000	7617100000	36822000000	1629800000	4517000000	2122700000	4739600000	12863000000	6735700000	0	2	68	90.7	53.251	P97861;B2RTB6	Keratin, type II cuticular Hb6	Krt86	>sp|P97861|KRT86_MOUSE Keratin, type II cuticular Hb6 OS=Mus musculus GN=Krt86 PE=2 SV=2;>tr|B2RTB6|B2RTB6_MOUSE Keratin 86 OS=Mus musculus GN=Krt86 PE=1 SV=1	684	-0.829622	0.458306	-1.57389	0.23592	0.505613	0.0333104	0.565434		0.74432		0.190778
58852000	63414000	45461000	90585000	80177000	74857000	54269000	82078000	66667000	59265000	78447000	52555000	46182000	41879000	71797000	28590000	44091000	32319000	3.05e-143	6	12	30.1	68.265	A2BFF8;O88487;A2BFF7;Q3TPJ8;A2BFF5;A2BFF9	Cytoplasmic dynein 1 intermediate chain 2	Dync1i2	>tr|A2BFF8|A2BFF8_MOUSE Cytoplasmic dynein 1 intermediate chain 2 OS=Mus musculus GN=Dync1i2 PE=1 SV=1;>sp|O88487|DC1I2_MOUSE Cytoplasmic dynein 1 intermediate chain 2 OS=Mus musculus GN=Dync1i2 PE=1 SV=1;>tr|A2BFF7|A2BFF7_MOUSE Cytoplasmic dynein 1 interm	531	-0.559821	0.0940242	0.590166	0.0418552	0.713991	0.0331599	0.287348		0.877757		0.190778
77552000	130040000	97774000	103630000	82566000	97407000	76859000	70052000	96829000	81318000	90549000	67613000	36355000	40588000	48988000	25612000	32836000	29932000	0	7	38	39.1	146.43	A0A087WQQ5;F8VQC7;A0A087WNW3;A0A087WQI3;A0A087WQ25;A0A087WRS1;Q61595	Kinectin	Ktn1	>tr|A0A087WQQ5|A0A087WQQ5_MOUSE Kinectin OS=Mus musculus GN=Ktn1 PE=1 SV=1;>tr|F8VQC7|F8VQC7_MOUSE Kinectin OS=Mus musculus GN=Ktn1 PE=1 SV=1;>tr|A0A087WNW3|A0A087WNW3_MOUSE Kinectin OS=Mus musculus GN=Ktn1 PE=1 SV=1;>tr|A0A087WQI3|A0A087WQI3_MOUSE Kinecti	70	0.0792519	0.0230696	0.509405	0.720345	0.916837	0.0331328	0.883684		0.973676		0.190778
369110000	491030000	420110000	500500000	493040000	369580000	274230000	553150000	274520000	299640000	321950000	274580000	498120000	503300000	472810000	377570000	296410000	323360000	1.39e-167	2	16	69	20.987	P62835;A0A0G2JE52	Ras-related protein Rap-1A	Rap1a	>sp|P62835|RAP1A_MOUSE Ras-related protein Rap-1A OS=Mus musculus GN=Rap1a PE=1 SV=1;>tr|A0A0G2JE52|A0A0G2JE52_MOUSE Ras-related protein Rap-1A OS=Mus musculus GN=Rap1a PE=1 SV=1	2560	-0.0880635	0.216477	0.571009	0.723222	0.388992	0.0334515	0.884518		0.661867		0.19127
81411000	80241000	76512000	80210000	80171000	69409000	87952000	61430000	66243000	90111000	112720000	98830000	95992000	79604000	100010000	79232000	50316000	72511000	1.5e-73	2	14	35.5	57.621	P17439;A0A0G2JDK2	Glucosylceramidase	Gba	>sp|P17439|GLCM_MOUSE Glucosylceramidase OS=Mus musculus GN=Gba PE=1 SV=1;>tr|A0A0G2JDK2|A0A0G2JDK2_MOUSE Glucosylceramidase OS=Mus musculus GN=Gba PE=1 SV=1	2025	0.0539835	-0.497239	0.467897	0.791056	0.0252075	0.0335965	0.917711		0.153887		0.191389
34570000	46725000	34121000	46652000	45819000	41100000	29684000	34163000	55709000	53395000	57982000	49968000	17085000	21037000	21950000	34119000	27658000	25211000	1.1e-81	2	6	47.4	15.242	Q9CQB5;D3Z3X4	CDGSH iron-sulfur domain-containing protein 2	Cisd2	>sp|Q9CQB5|CISD2_MOUSE CDGSH iron-sulfur domain-containing protein 2 OS=Mus musculus GN=Cisd2 PE=1 SV=1;>tr|D3Z3X4|D3Z3X4_MOUSE CDGSH iron-sulfur domain-containing protein 2 OS=Mus musculus GN=Cisd2 PE=1 SV=1	4738	-0.224647	-0.484228	-0.530397	0.338356	0.0499048	0.0337873	0.651909		0.218612		0.191389
491210000	642920000	606910000	416320000	631400000	267900000	666630000	330880000	326500000	585410000	562830000	518190000	396940000	460550000	385860000	906100000	456370000	884400000	0	2	44	77.8	61.417	Q9D0F9;A2CEK3	Phosphoglucomutase-1	Pgm1;Pgm2	>sp|Q9D0F9|PGM1_MOUSE Phosphoglucomutase-1 OS=Mus musculus GN=Pgm1 PE=1 SV=4;>tr|A2CEK3|A2CEK3_MOUSE Phosphoglucomutase-2 OS=Mus musculus GN=Pgm2 PE=1 SV=1	4930	0.481927	-0.413572	-0.790028	0.174808	0.240459	0.0338038	0.498296		0.517426		0.191389
123700000	158930000	166760000	140630000	146230000	170270000	120850000	114110000	135560000	146510000	107120000	155990000	107120000	155780000	101550000	69578000	96352000	88617000	2.43e-136	4	26	57	63.772	A2A6U3;Q80UG5;A2A6U5;A8Y5D3	Septin-9	2009-09-01	>tr|A2A6U3|A2A6U3_MOUSE Septin-9 OS=Mus musculus GN=Sept9 PE=1 SV=1;>sp|Q80UG5|SEPT9_MOUSE Septin-9 OS=Mus musculus GN=Sept9 PE=1 SV=1	399	-0.0293278	-0.129108	0.506028	0.89414	0.560168	0.0337578	0.960989		0.776554		0.191389
3406800000	3421600000	3534900000	3087100000	2352900000	3538300000	2780400000	4249300000	4054300000	3491800000	4031200000	4015300000	5056700000	4219600000	3940100000	5289900000	6176600000	6968500000	0	3	18	91.2	15.202	Q9CRB1;D3Z141;O54974		Lgals7	>tr|Q9CRB1|Q9CRB1_MOUSE Galectin OS=Mus musculus GN=Lgals7 PE=1 SV=1;>tr|D3Z141|D3Z141_MOUSE Galectin (Fragment) OS=Mus musculus GN=Lgals7 PE=1 SV=1	4816	0.226473	-0.0802442	-0.479152	0.286716	0.701035	0.0336528	0.612379		0.869437		0.191389
499430000	571500000	643690000	722440000	578770000	978250000	564430000	799620000	659400000	676810000	618580000	829890000	255770000	188910000	313230000	177960000	180230000	151200000	0	2	72	46.2	158.39	A2AVJ7;Q99PL5	Ribosome-binding protein 1	Rrbp1	>tr|A2AVJ7|A2AVJ7_MOUSE Ribosome-binding protein 1 OS=Mus musculus GN=Rrbp1 PE=1 SV=1;>sp|Q99PL5|RRBP1_MOUSE Ribosome-binding protein 1 OS=Mus musculus GN=Rrbp1 PE=1 SV=2	520	-0.384427	-0.075411	0.548757	0.123021	0.753013	0.0339584	0.437655		0.901221		0.191951
19247000	26249000	16200000	29153000	36501000	46379000	26608000	18964000	38958000	25092000	23495000	23748000	12076000	12357000	12895000	16788000	19943000	19495000	2.13e-85	1	14	15.4	132.06	Q8CH18	Cell division cycle and apoptosis regulator protein 1	Ccar1	>sp|Q8CH18|CCAR1_MOUSE Cell division cycle and apoptosis regulator protein 1 OS=Mus musculus GN=Ccar1 PE=1 SV=1	4113	-0.867108	0.165222	-0.583995	0.00347324	0.519666	0.0340733	0.124552		0.750388		0.191974
0	0	0	0	0	0	0	0	0	0	0	0	2253400	0	0	0	0	7702400	4.86e-09	1	3	11.3	17.014	Q9CXV1	Succinate dehydrogenase [ubiquinone] cytochrome b small subunit, mitochondrial	Sdhd	>sp|Q9CXV1|DHSD_MOUSE Succinate dehydrogenase [ubiquinone] cytochrome b small subunit, mitochondrial OS=Mus musculus GN=Sdhd PE=1 SV=2	4865	NA	NA	-1.7732	NA	NA	0.0340286	NA		NA		0.191974
39111000	28814000	36226000	13081000	18351000	0	121000000	127650000	105650000	25849000	23129000	14721000	414850000	34312000	149290000	61788000	6324100	81065000	7.08e-154	2	2	19.8	19.453	P51437;A0A0R4J1G2	Cathelin-related antimicrobial peptide	Camp	>sp|P51437|CAMP_MOUSE Cathelicidin antimicrobial peptide OS=Mus musculus GN=Camp PE=1 SV=2;>tr|A0A0R4J1G2|A0A0R4J1G2_MOUSE Cathelicidin antimicrobial peptide OS=Mus musculus GN=Camp PE=1 SV=1	321	1.14844	2.51664	2.02142	0.253163	0.0111501	0.0342069	0.579493		0.100563		0.192414
565070000	689960000	628630000	710230000	642700000	627770000	560060000	548760000	626790000	870180000	674430000	966070000	499540000	548700000	337140000	411440000	284210000	277170000	0	3	61	73	102.09	Q78PY7;Q3TJ56;E9Q3E9	Staphylococcal nuclease domain-containing protein 1	Snd1	>sp|Q78PY7|SND1_MOUSE Staphylococcal nuclease domain-containing protein 1 OS=Mus musculus GN=Snd1 PE=1 SV=1;>tr|Q3TJ56|Q3TJ56_MOUSE Staphylococcal nuclease domain-containing protein 1 OS=Mus musculus GN=Snd1 PE=1 SV=1	3691	-0.075165	-0.518363	0.505523	0.734649	0.030853	0.0346088	0.889764		0.170533		0.194359
21353000000	22735000000	25262000000	13908000000	20825000000	5002000000	23485000000	14666000000	13627000000	14215000000	12489000000	14412000000	28999000000	25321000000	18176000000	49702000000	32576000000	56804000000	0	4	304	77.8	222.7	P13542;Q8BGE8;Q00547;F6VXK7	Myosin-8	Myh8	>sp|P13542|MYH8_MOUSE Myosin-8 OS=Mus musculus GN=Myh8 PE=2 SV=2	1977	1.02926	0.292732	-0.928293	0.021142	0.475548	0.0347294	0.220302		0.722324		0.19472
5495400	5439300	0	4301200	3215700	2409200	24829000	8527800	10635000	16352000	29802000	15747000	7818200	50423000	10934000	71734000	86995000	18380000	6.16e-28	1	8	17.4	60.112	Q8VCH6	Delta(24)-sterol reductase	Dhcr24	>sp|Q8VCH6|DHC24_MOUSE Delta(24)-sterol reductase OS=Mus musculus GN=Dhcr24 PE=1 SV=1	4347	0.764681	-0.591708	-1.58001	0.329021	0.396388	0.0347919	0.646444		0.667232		0.194756
12428000	14111000	12609000	18476000	20866000	23250000	17133000	22773000	23240000	30894000	31908000	29099000	19415000	36920000	24307000	37884000	32417000	40359000	1.57e-52	3	11	41.5	38.114	Q91VM9;D3Z636;G8JL76	Inorganic pyrophosphatase 2, mitochondrial	Ppa2	>sp|Q91VM9|IPYR2_MOUSE Inorganic pyrophosphatase 2, mitochondrial OS=Mus musculus GN=Ppa2 PE=1 SV=1;>tr|D3Z636|D3Z636_MOUSE Inorganic pyrophosphatase 2, mitochondrial OS=Mus musculus GN=Ppa2 PE=1 SV=1	4445	-0.6773	-0.555009	-0.503971	0.00706517	0.022035	0.0349395	0.163759		0.144846		0.195018
488720000	465870000	444730000	357540000	384070000	330680000	367020000	301160000	209410000	327780000	520130000	429310000	445060000	331810000	519600000	619270000	699460000	548120000	0	7	31	63.6	49.924	P68368;A0A0A0MQA5;A0A087WQS4;A0A087WRB4;A0A087WSB0;A0A087WSL5;A0A087WS35	Tubulin alpha-4A chain	Tuba4a	>sp|P68368|TBA4A_MOUSE Tubulin alpha-4A chain OS=Mus musculus GN=Tuba4a PE=1 SV=1;>tr|A0A0A0MQA5|A0A0A0MQA5_MOUSE Tubulin alpha-4A chain (Fragment) OS=Mus musculus GN=Tuba4a PE=1 SV=1	93	0.385358	-0.554713	-0.541969	0.120228	0.0314874	0.0350075	0.433622		0.170818		0.195018
0	0	0	2826700	11281000	2427200	192670000	44268000	104230000	142140000	132070000	135300000	20436000	75750000	22058000	86526000	92619000	94903000	8.53e-71	1	16	41.2	59.166	Q7TNT2	Fatty acyl-CoA reductase 2	Far2	>sp|Q7TNT2|FACR2_MOUSE Fatty acyl-CoA reductase 2 OS=Mus musculus GN=Far2 PE=2 SV=1	3717	NA	-0.502942	-1.49177	NA	0.441917	0.0349663	NA		0.704708		0.195018
7331700	7058200	11567000	7400900	5522500	3734200	12050000	38558000	6531600	11527000	22340000	13676000	159370000	101960000	124930000	59098000	21785000	96191000	3.76e-194	2	13	23.6	59.162	Q9ESB3;A0A0R4J039	Histidine-rich glycoprotein	Hrg	>sp|Q9ESB3|HRG_MOUSE Histidine-rich glycoprotein OS=Mus musculus GN=Hrg PE=1 SV=2;>tr|A0A0R4J039|A0A0R4J039_MOUSE Histidine-rich glycoprotein OS=Mus musculus GN=Hrg PE=1 SV=1	237	0.65856	-0.0679124	1.34393	0.274726	0.908496	0.0352333	0.600239		0.970817		0.19596
8493300	10105000	8680700	6762700	9759300	0	36942000	5220100	6719300	24461000	10998000	14284000	20840000	16401000	10511000	43962000	28071000	44501000	2.28e-172	14	13	28.4	71.742	Q60936;F7B1B6;E0CYD3;E0CYT4;E0CYG7;E0CZ05;E0CXT4;A0A0A6YXD9;E0CXR6;E0CYC1;E0CXR1;A0A0A6YXI0;E0CXI5;F6T0A8	Chaperone activity of bc1 complex-like, mitochondrial	Adck3	>sp|Q60936|ADCK3_MOUSE Atypical kinase ADCK3, mitochondrial OS=Mus musculus GN=Adck3 PE=1 SV=2;>tr|F7B1B6|F7B1B6_MOUSE Atypical kinase ADCK3, mitochondrial (Fragment) OS=Mus musculus GN=Adck3 PE=1 SV=1	3399	0.157951	-0.524716	-1.31374	0.805998	0.368284	0.0353641	0.924765		0.648309		0.195962
513020000	255460000	297670000	80889000	263910000	57029000	989540000	357940000	457900000	500120000	432670000	344430000	830030000	839500000	214790000	1403300000	777110000	3093700000	0	1	83	84.1	103.04	O88990	Alpha-actinin-3	Actn3	>sp|O88990|ACTN3_MOUSE Alpha-actinin-3 OS=Mus musculus GN=Actn3 PE=2 SV=1	1787	1.667	0.374677	-1.49566	0.0210412	0.571262	0.0354033	0.219902		0.786193		0.195962
175520000	233760000	181400000	248810000	229920000	233170000	131230000	151690000	132020000	146640000	128670000	156170000	158950000	166010000	127880000	191130000	197470000	199760000	5.76e-203	4	13	56	36.812	A0A0R4J195;Q9CSU0;F6YB25;F7DAY5	Regulation of nuclear pre-mRNA domain-containing protein 1B	Rprd1b	>tr|A0A0R4J195|A0A0R4J195_MOUSE Regulation of nuclear pre-mRNA domain-containing protein 1B OS=Mus musculus GN=Rprd1b PE=1 SV=1;>sp|Q9CSU0|RPR1B_MOUSE Regulation of nuclear pre-mRNA domain-containing protein 1B OS=Mus musculus GN=Rprd1b PE=1 SV=2;>tr|F6YB2	314	-0.280012	-0.0568524	-0.385138	0.113477	0.737687	0.0353588	0.424343		0.891278		0.195962
72730000	113930000	116520000	44500000	50327000	16601000	177020000	79976000	51601000	344470000	257420000	262040000	103400000	185360000	148640000	236190000	220460000	592180000	0	1	25	63.5	28.951	A2A6J0		Tnnt3	>tr|A2A6J0|A2A6J0_MOUSE Troponin T, fast skeletal muscle OS=Mus musculus GN=Tnnt3 PE=1 SV=1	394	1.5686	-1.66216	-1.14547	0.00641644	0.00435594	0.0355399	0.159478		0.0587402		0.196405
0	0	0	2582400	0	0	0	0	0	0	0	0	0	39106000	0	9062400	6170100	19303000	1.65e-18	1	6	70.2	5.3828	D3Z0J2	Caveolin	Cav1	>tr|D3Z0J2|D3Z0J2_MOUSE Caveolin (Fragment) OS=Mus musculus GN=Cav1 PE=1 SV=1	895	NA	NA	1.93052	NA	NA	0.0356453	NA		NA		0.196674
152590000	153720000	126910000	203310000	189390000	169870000	145610000	190890000	227080000	168720000	162360000	172870000	171250000	176600000	202550000	146990000	140630000	125910000	1.68e-150	7	23	48.5	58.336	P10852;A0A0U1RPK4;A0A0U1RP98;A0A0U1RPL8;A0A0U1RPG5;A0A0U1RP32;A0A0U1RPQ7	4F2 cell-surface antigen heavy chain	Slc3a2	>sp|P10852|4F2_MOUSE 4F2 cell-surface antigen heavy chain OS=Mus musculus GN=Slc3a2 PE=1 SV=1;>tr|A0A0U1RPK4|A0A0U1RPK4_MOUSE 4F2 cell-surface antigen heavy chain OS=Mus musculus GN=Slc3a2 PE=4 SV=1	1939	-0.374703	0.139481	0.41143	0.0530169	0.446622	0.0357766	0.309148		0.706194		0.197084
3094200000	3792400000	4324700000	1743700000	3696000000	657460000	3433000000	1710200000	1741300000	3169200000	3032800000	3229400000	5001700000	4027400000	2545800000	7655200000	6109300000	10554000000	0	2	44	78	43.044	P07310;A2RTA0	Creatine kinase M-type	Ckm	>sp|P07310|KCRM_MOUSE Creatine kinase M-type OS=Mus musculus GN=Ckm PE=1 SV=1;>tr|A2RTA0|A2RTA0_MOUSE Creatine kinase M-type OS=Mus musculus GN=Ckm PE=1 SV=1	554	1.19342	-0.534681	-1.09043	0.0235492	0.2768	0.0360507	0.228485		0.558545		0.198279
50640000	44526000	39732000	116550000	81391000	32057000	276920000	132520000	126780000	123360000	241220000	144970000	92658000	442240000	258580000	353480000	590690000	688290000	3.19e-204	2	16	60.4	39.904	Q9D748;Q64437	Alcohol dehydrogenase class 4 mu/sigma chain	Adh7	>tr|Q9D748|Q9D748_MOUSE Alcohol dehydrogenase 7 (Class IV), mu or sigma polypeptide OS=Mus musculus GN=Adh7 PE=1 SV=1;>sp|Q64437|ADH7_MOUSE Alcohol dehydrogenase class 4 mu/sigma chain OS=Mus musculus GN=Adh7 PE=2 SV=2	3523	-0.591319	0.0407988	-1.25253	0.294894	0.941302	0.0362328	0.618594		0.982062		0.198965
72094000	76244000	95782000	84968000	85049000	78976000	86143000	70309000	81454000	116920000	117200000	140990000	76333000	52311000	49348000	74149000	85022000	77326000	2.09e-77	2	11	44	26.946	Q9QY76;Q8BH80	Vesicle-associated membrane protein-associated protein B	Vapb	>sp|Q9QY76|VAPB_MOUSE Vesicle-associated membrane protein-associated protein B OS=Mus musculus GN=Vapb PE=1 SV=3;>tr|Q8BH80|Q8BH80_MOUSE Vesicle-associated membrane protein, associated protein B and C OS=Mus musculus GN=Vapb PE=1 SV=1	3855	-0.0389875	-0.656053	-0.435774	0.84016	0.00352324	0.0365829	0.941518		0.0528442		0.200031
19452000	0	0	10129000	0	8194400	42805000	52373000	36375000	32018000	40903000	32924000	0	18280000	23834000	0	118600000	24642000	1.43e-40	1	11	21.3	57.14	Q99M74	Keratin, type II cuticular Hb2	Krt82	>sp|Q99M74|KRT82_MOUSE Keratin, type II cuticular Hb2 OS=Mus musculus GN=Krt82 PE=1 SV=2	4665	1.09994	0.307619	-1.37437	0.146231	0.523783	0.0365333	0.467317		0.753864		0.200031
16460000	12589000	16765000	13932000	19705000	18351000	6559700	7921600	4169600	7202700	5299900	4244700	5314900	9034600	6216600	2530900	6503300	3578900	2.77e-36	2	7	18.1	53.254	Q63850;Q5FWJ9	Nuclear pore glycoprotein p62	Nup62	>sp|Q63850|NUP62_MOUSE Nuclear pore glycoprotein p62 OS=Mus musculus GN=Nup62 PE=1 SV=2;>tr|Q5FWJ9|Q5FWJ9_MOUSE Nuclear pore glycoprotein p62 OS=Mus musculus GN=Nup62 PE=1 SV=1	3306	-0.176212	0.139722	0.78043	0.612103	0.687154	0.0366001	0.828939		0.863201		0.200031
32059000	36796000	35976000	53222000	54952000	66459000	21392000	21973000	25418000	34424000	37892000	52013000	5474700	32026000	15623000	28121000	27703000	25783000	9.82e-53	3	12	47.9	35.556	P70271;Q5SWV3;A8Y5C3	PDZ and LIM domain protein 4	Pdlim4	>sp|P70271|PDLI4_MOUSE PDZ and LIM domain protein 4 OS=Mus musculus GN=Pdlim4 PE=1 SV=3;>tr|Q5SWV3|Q5SWV3_MOUSE PDZ and LIM domain protein 4 OS=Mus musculus GN=Pdlim4 PE=1 SV=1	2636	-0.731312	-0.834392	-0.959119	0.101064	0.0647227	0.0368092	0.403569		0.254801		0.200529
0	0	0	0	0	0	20791000	27303000	16551000	27496000	30868000	28086000	23461000	17281000	24281000	38329000	25601000	32926000	1.5e-38	9	7	30	35.623	P47802;F7C846;G3XA66;D3Z3F4;G3UXX9;G3XA75;D3YVW0;G3UYJ5;G3UXB5	Metaxin-1	Mtx1	>sp|P47802|MTX1_MOUSE Metaxin-1 OS=Mus musculus GN=Mtx1 PE=1 SV=1;>tr|F7C846|F7C846_MOUSE Metaxin-1 OS=Mus musculus GN=Mtx1 PE=1 SV=1;>tr|G3XA66|G3XA66_MOUSE Metaxin-1 (Fragment) OS=Mus musculus GN=Mtx1 PE=1 SV=1;>tr|D3Z3F4|D3Z3F4_MOUSE Metaxin-1 (Fragment	1347	NA	-0.44698	-0.569062	NA	0.0893987	0.0370018	NA		0.307995		0.200529
33408000	20787000	23514000	35992000	49509000	29519000	66941000	47948000	88854000	112780000	78492000	97033000	78576000	69483000	40554000	51364000	27396000	33562000	2.13e-140	2	15	52.2	28.059	A6PWS5;A0A0J9YV37		Gsn	>tr|A6PWS5|A6PWS5_MOUSE Gelsolin (Fragment) OS=Mus musculus GN=Gsn PE=1 SV=1;>tr|A0A0J9YV37|A0A0J9YV37_MOUSE Gelsolin (Fragment) OS=Mus musculus GN=Gsn PE=4 SV=1	191	-0.562349	-0.531571	0.742872	0.10344	0.122029	0.036866	0.407968		0.361654		0.200529
0	5106100	6275600	7053300	5022700	0	4495700	3685600	10907000	10045000	9408800	7044000	3657500	3105500	7639900	6650400	7678600	13426000	9.13e-17	1	4	46.2	10.854	Q8K215	LYR motif-containing protein 4	Lyrm4	>sp|Q8K215|LYRM4_MOUSE LYR motif-containing protein 4 OS=Mus musculus GN=Lyrm4 PE=1 SV=1	4190	-0.0723932	-0.625211	-0.993069	0.892177	0.167356	0.0369819	0.960638		0.424438		0.200529
4084800	5199800	3156600	4043000	3599600	3987600	3898300	4696300	3882400	3772600	3475400	3587500	4986200	9164700	4262700	3890700	4548800	3235700	2.35e-34	1	5	25.5	24.967	P70280	Vesicle-associated membrane protein 7	Vamp7	>sp|P70280|VAMP7_MOUSE Vesicle-associated membrane protein 7 OS=Mus musculus GN=Vamp7 PE=1 SV=1	2637	0.0694365	0.198534	0.588734	0.791077	0.452606	0.0370964	0.917711		0.709357		0.200529
185960000	253900000	256520000	274870000	247100000	388210000	200580000	197830000	225500000	109360000	149890000	377840000	102860000	66284000	109120000	25867000	81740000	45644000	6.89e-199	1	29	34.6	107.58	Q99K41	EMILIN-1	Emilin1	>sp|Q99K41|EMIL1_MOUSE EMILIN-1 OS=Mus musculus GN=Emilin1 PE=1 SV=1	4608	-0.3727	0.180447	0.982505	0.399276	0.680412	0.0370661	0.703392		0.859492		0.200529
0	0	0	0	0	0	0	0	0	0	0	0	0	3249900	0	10700000	0	0	1.21e-22	1	5	40.8	20.809	Q8CI70	Leucine-rich repeat-containing protein 20	Lrrc20	>sp|Q8CI70|LRC20_MOUSE Leucine-rich repeat-containing protein 20 OS=Mus musculus GN=Lrrc20 PE=1 SV=1	4128	NA	NA	-1.71914	NA	NA	0.0368849	NA		NA		0.200529
177330000	125500000	120190000	178020000	160490000	178900000	201570000	178900000	172700000	371560000	294520000	236160000	105700000	132800000	112410000	188480000	143910000	154470000	0	3	28	54.7	68.721	Q8JZN5;A0A0G2JDY4;A0A0G2JF25	Acyl-CoA dehydrogenase family member 9, mitochondrial	Acad9	>sp|Q8JZN5|ACAD9_MOUSE Acyl-CoA dehydrogenase family member 9, mitochondrial OS=Mus musculus GN=Acad9 PE=1 SV=2	4148	-0.3099	-0.683239	-0.466914	0.151326	0.00451528	0.0377535	0.472696		0.0597737		0.200638
10309000	7380200	11791000	10612000	21214000	8953300	9068500	6098200	9725500	22350000	17475000	10699000	11066000	19423000	17670000	8182700	11223000	7673800	6.89e-27	2	8	50.8	21.523	Q99JT9;F7ARY2	1,2-dihydroxy-3-keto-5-methylthiopentene dioxygenase	Adi1	>sp|Q99JT9|MTND_MOUSE 1,2-dihydroxy-3-keto-5-methylthiopentene dioxygenase OS=Mus musculus GN=Adi1 PE=1 SV=1;>tr|F7ARY2|F7ARY2_MOUSE 1,2-dihydroxy-3-keto-5-methylthiopentene dioxygenase (Fragment) OS=Mus musculus GN=Adi1 PE=1 SV=1	4598	-0.388486	-0.987743	0.812735	0.292732	0.0141836	0.0375007	0.617295		0.113658		0.200638
61117000	76329000	71680000	63753000	52711000	62050000	50662000	71665000	74734000	33630000	45606000	56361000	40017000	43588000	48457000	37997000	28882000	26884000	5.05e-244	1	25	30.5	128.65	Q810B6	Ankyrin repeat and FYVE domain-containing protein 1	Ankfy1	>sp|Q810B6|ANFY1_MOUSE Rabankyrin-5 OS=Mus musculus GN=Ankfy1 PE=1 SV=2	3798	0.226292	0.550626	0.505879	0.323789	0.0253099	0.0375328	0.642832		0.153887		0.200638
248880000	169130000	263650000	265310000	223960000	315720000	277490000	292450000	562090000	625670000	500300000	424950000	506750000	668520000	488230000	750460000	1026100000	809790000	0	1	41	60.1	65.819	Q8R2Q0	Tripartite motif-containing protein 29	Trim29	>sp|Q8R2Q0|TRI29_MOUSE Tripartite motif-containing protein 29 OS=Mus musculus GN=Trim29 PE=1 SV=1	4286	-0.251903	-0.516376	-0.639504	0.382625	0.0849901	0.0373363	0.691435		0.298584		0.200638
99740000	138130000	102950000	122570000	157010000	103930000	181310000	88164000	152580000	182450000	216200000	161550000	112520000	145150000	140430000	254280000	150380000	225320000	6.13e-195	6	23	56	49.913	D3YUM1;Q91YT0;D3Z1U9;D3Z0K1;D3YXX5;D6RG60	NADH dehydrogenase [ubiquinone] flavoprotein 1, mitochondrial	Ndufv1	>tr|D3YUM1|D3YUM1_MOUSE NADH dehydrogenase [ubiquinone] flavoprotein 1, mitochondrial OS=Mus musculus GN=Ndufv1 PE=1 SV=1;>sp|Q91YT0|NDUV1_MOUSE NADH dehydrogenase [ubiquinone] flavoprotein 1, mitochondrial OS=Mus musculus GN=Ndufv1 PE=1 SV=1;>tr|D3Z1U9|D3	831	-0.167676	-0.460864	-0.633971	0.555117	0.117783	0.0374154	0.800624		0.354133		0.200638
144870000	337430000	329310000	210770000	332620000	119460000	86161000	62513000	62416000	107200000	84086000	94011000	63839000	47384000	38262000	86532000	60099000	160850000	1.55e-161	4	17	47.2	52.763	Q6P1B9;O08539;Q7TQF7;A0A0G2JEG8	Myc box-dependent-interacting protein 1	Bin1	>tr|Q6P1B9|Q6P1B9_MOUSE Bin1 protein OS=Mus musculus GN=Bin1 PE=1 SV=1;>sp|O08539|BIN1_MOUSE Myc box-dependent-interacting protein 1 OS=Mus musculus GN=Bin1 PE=1 SV=1	3586	0.314387	-0.443738	-0.951089	0.462964	0.304503	0.0376737	0.739819		0.587056		0.200638
1805300000	880460000	1240100000	833940000	291960000	378180000	425310000	458400000	634260000	379400000	369560000	456960000	1158700000	1324100000	925450000	718940000	469740000	779600000	9.24e-198	2	16	74.6	29.032	P00920;A0A0A6YX78	Carbonic anhydrase 2	Ca2	>sp|P00920|CAH2_MOUSE Carbonic anhydrase 2 OS=Mus musculus GN=Ca2 PE=1 SV=4;>tr|A0A0A6YX78|A0A0A6YX78_MOUSE Carbonic anhydrase 2 (Fragment) OS=Mus musculus GN=Car2 PE=1 SV=1	1805	1.47443	0.315125	0.808615	0.000823715	0.387617	0.0373483	0.0871553		0.661402		0.200638
1744900000	2015100000	1629000000	1763600000	1506200000	3353800000	1587600000	2310700000	2196500000	1578200000	1570900000	2036500000	1151100000	1092700000	1326900000	779130000	850410000	747160000	0	3	154	53.3	469.78	E9PZ16;B1B0C7;Q05793	Basement membrane-specific heparan sulfate proteoglycan core protein;Endorepellin;LG3 peptide	Hspg2	>tr|E9PZ16|E9PZ16_MOUSE Basement membrane-specific heparan sulfate proteoglycan core protein OS=Mus musculus GN=Hspg2 PE=1 SV=1;>tr|B1B0C7|B1B0C7_MOUSE Basement membrane-specific heparan sulfate proteoglycan core protein OS=Mus musculus GN=Hspg2 PE=1 SV=1;	1086	-0.21199	0.225055	0.584326	0.421237	0.393842	0.0376305	0.715676		0.666252		0.200638
1759800	1414300	0	0	1744900	0	0	2293800	1692900	0	1533200	0	56790000	13594000	5200500	2228900	0	0	4.51e-34	2	3	21.2	12.496	P01630;A0A0B4J1H6	Ig kappa chain V-II region 7S34.1		>sp|P01630|KV2A6_MOUSE Ig kappa chain V-II region 7S34.1 OS=Mus musculus PE=1 SV=1;>tr|A0A0B4J1H6|A0A0B4J1H6_MOUSE Protein Igkv2-137 (Fragment) OS=Mus musculus GN=Igkv2-137 PE=4 SV=1	140	-0.145395	0.362072	2.83434	0.905031	0.767006	0.0373394	0.965479		0.907946		0.200638
15110000	0	15501000	0	12547000	15419000	0	11800000	18596000	12968000	12275000	13310000	0	0	8250200	16333000	0	0	2.63e-210	3	22	30.4	104.15	Q3TZI5;P43247;G3UXD8	DNA mismatch repair protein Msh2	Msh2	>tr|Q3TZI5|Q3TZI5_MOUSE DNA mismatch repair protein Msh2 OS=Mus musculus GN=Msh2 PE=1 SV=1;>sp|P43247|MSH2_MOUSE DNA mismatch repair protein Msh2 OS=Mus musculus GN=Msh2 PE=1 SV=1	2255	0.140979	0.204179	-0.982371	0.62824	0.447478	0.0378317	0.839055		0.706194		0.200746
23666000	40484000	33841000	28963000	61492000	0	29065000	42869000	57512000	38046000	35171000	36165000	27978000	19878000	27765000	18172000	18018000	8786100	4.52e-55	4	7	34	17.824	Q9ERR7;A0A0R4J0K1;A0A0G2JEF3;D3Z3Y8	15 kDa selenoprotein	2015-09-01	>sp|Q9ERR7|SEP15_MOUSE 15 kDa selenoprotein OS=Mus musculus GN=Sep15 PE=1 SV=3;>tr|A0A0R4J0K1|A0A0R4J0K1_MOUSE 15 kDa selenoprotein OS=Mus musculus GN=Sep15 PE=1 SV=1	273	-0.405042	0.189331	0.80935	0.322579	0.600491	0.0379417	0.642667		0.805559		0.201021
43869000	61388000	55073000	30670000	41197000	0	166010000	47111000	73477000	143840000	124410000	134930000	197870000	173680000	41173000	274970000	212290000	279560000	3.33e-215	1	25	63.9	50.454	P62631	Elongation factor 1-alpha 2	Eef1a2	>sp|P62631|EF1A2_MOUSE Elongation factor 1-alpha 2 OS=Mus musculus GN=Eef1a2 PE=1 SV=1	2545	0.574396	-0.689523	-1.17454	0.333525	0.200193	0.0380007	0.648812		0.468943		0.201027
[truncated: 4,517 more rows]
