# Supplementary material for: Pro‐inflammatory immunity supports fibrosis advancement in epidermolysis bullosa: intervention with Ang‐(1‐7)
Source: EMBO Mol Med. 2021 Aug 30;13(10):e14392. doi: 10.15252/emmm.202114392 (PMC8495454; doi:10.15252/emmm.202114392)
Supplement: Supplementary file 6 — Dataset EV2 [file EMMM-13-e14392-s012.xlsx]

## Sheet: proteinGroups_backskin
Dataset EV2. List of MS-based quantifications of protein abundances of back skin from newborn, 4-wk-old and 10-wk-old WT and RDEB mice. Label-free quantification (LFQ) of protein abundances. For each age group (0 weeks, 3-4 weeks, 10 weeks) three biological replicates (1-3) of collagen VII hypomorphic RDEB mice (RDEB) and wild type mice (WT) were ananlysed. PEP: posterior error probability. Signi…
LFQ 0wk_RDEB1	LFQ 0wk_RDEB2	LFQ 0wk_RDEB3	LFQ 0wk_WT1	LFQ 0wk_WT2	LFQ 0wk_WT3	LFQ 3-4wk_RDEB1	LFQ 3-4wk_RDEB2	LFQ 3-4wk_RDEB3	LFQ 3-4wk_WT1	LFQ 3-4wk_WT2	LFQ 3-4wk_WT3	LFQ 10wk_RDEB1	LFQ 10wk_RDEB2	LFQ 10wk_RDEB3	LFQ 10wk_WT1	LFQ 10wk_WT2	LFQ 10wk_WT3	PEP	Number of proteins	Peptides	Sequence coverage [%]	Mol. weight [kDa]	Protein IDs	Protein names	Gene names	Fasta headers	id	logFold_RDEB/WT 0wk	logFold_RDEB/WT 3-4wk	logFold_RDEB/WT 10wk	p.value_RDEB/WT 0wk	p.value_RDEB/WT 3-4wk	p.value_RDEB/WT 10wk	adjP.BH_RDEB/WT 0wk	significant 0wk	adjP.BH_RDEB/WT 3-4wk	significant 3-4wk	adjP.BH_RDEB/WT 10wk	significant 10wk
0	0	240440	0	0	0	146450	138340	114610	141520	227560	111800	52086000	31538000	131200000	194490	58132	167570	2.85e-98	2	17	69	19.366	A2BHD2;A2AEP0		Gm14743;Obp1b	>tr|A2BHD2|A2BHD2_MOUSE Protein Gm14743 OS=Mus musculus GN=Gm14743 PE=4 SV=1;>tr|A2AEP0|A2AEP0_MOUSE Protein Obp1b OS=Mus musculus GN=Obp1b PE=4 SV=1	429	NA	-0.210938	8.91928	NA	0.706394	2.8017e-09	NA		0.998825		5.08368e-06	+
0	0	0	0	0	0	635650	519000	514010	608300	607480	782180	975960	1102800	1224500	12162000	13516000	13030000	1.15e-36	2	8	29.1	39.351	Q62087;H3BL07	Serum paraoxonase/lactonase 3	Pon3	>sp|Q62087|PON3_MOUSE Serum paraoxonase/lactonase 3 OS=Mus musculus GN=Pon3 PE=1 SV=2	3481	NA	-0.256452	-3.55529	NA	0.239698	1.58892e-09	NA		0.998825		5.08368e-06	+
0	0	1580000	363810	935420	919040	158840	191910	0	130310	309140	175270	22127000	32317000	14949000	1119900	593000	766770	4.51e-34	2	3	21.2	12.496	P01630;A0A0B4J1H6	Ig kappa chain V-II region 7S34.1		>sp|P01630|KV2A6_MOUSE Ig kappa chain V-II region 7S34.1 OS=Mus musculus PE=1 SV=1;>tr|A0A0B4J1H6|A0A0B4J1H6_MOUSE Protein Igkv2-137 (Fragment) OS=Mus musculus GN=Igkv2-137 PE=4 SV=1	140	1.21888	-0.135927	4.78345	0.0734092	0.787225	1.0567e-07	0.688328		0.998825		0.000127826	+
71407	0	24518	0	44933	41813	269680	107720	243420	257280	1327900	192140	59935000	35964000	124220000	336590	0	103740	2.74e-160	1	17	55.8	18.469	Q9D3H2		Obp1a	>tr|Q9D3H2|Q9D3H2_MOUSE MCG117626 OS=Mus musculus GN=Obp1a PE=1 SV=2	5002	-0.0509101	-1.07153	8.42948	0.956366	0.174814	2.30276e-07	0.997397		0.998825		0.000208918	+
58413000	49571000	55027000	47428000	53487000	49348000	47909000	33484000	31002000	31491000	38345000	47255000	16266000	16009000	21458000	63330000	61304000	67123000	1.24e-253	11	34	49.7	81.467	A2AL85;Q8BSY0;Q8CBM2;A2AL83;A2AL79;Q6P8S1;Q3TU40;A2AL81;A2AL71;A2AL74;A2AL75	Aspartyl/asparaginyl beta-hydroxylase	Asph	>tr|A2AL85|A2AL85_MOUSE Aspartyl/asparaginyl beta-hydroxylase OS=Mus musculus GN=Asph PE=1 SV=1;>sp|Q8BSY0|ASPH_MOUSE Aspartyl/asparaginyl beta-hydroxylase OS=Mus musculus GN=Asph PE=1 SV=1;>tr|Q8CBM2|Q8CBM2_MOUSE Aspartyl/asparaginyl beta-hydroxylase OS=M	473	0.116576	-0.0660271	-1.84571	0.597737	0.764329	3.13411e-07	0.957799		0.998825		0.000227474	+
55410000	46876000	45696000	39911000	36536000	42800000	38977000	41940000	39988000	40576000	33751000	53747000	21017000	11575000	10761000	47974000	62100000	56527000	6.88e-91	6	11	33.8	23.478	B1AWE0;Q6PFA2;B1AWE1;O08585;B1AWD8;B1AWD9	Clathrin light chain A	Clta	>tr|B1AWE0|B1AWE0_MOUSE Clathrin light chain A OS=Mus musculus GN=Clta PE=1 SV=1;>tr|Q6PFA2|Q6PFA2_MOUSE Clathrin light chain A OS=Mus musculus GN=Clta PE=1 SV=1;>tr|B1AWE1|B1AWE1_MOUSE Clathrin light chain A OS=Mus musculus GN=Clta PE=1 SV=1;>sp|O08585|CL	635	0.309924	-0.0576669	-2.00011	0.234033	0.82077	7.18004e-07	0.818481		0.998825		0.000372234	+
0	0	0	183550	0	0	243140	0	563540	0	0	296160	49077000	33151000	40493000	1457400	1750900	1032700	6.78e-59	2	4	61.9	11.575	P01843;A0A0G2JE99	Ig lambda-1 chain C region		>sp|P01843|LAC1_MOUSE Ig lambda-1 chain C region OS=Mus musculus PE=1 SV=1;>tr|A0A0G2JE99|A0A0G2JE99_MOUSE Protein Iglc1 (Fragment) OS=Mus musculus GN=Iglc1 PE=4 SV=1	160	NA	0.321776	4.8709	NA	0.575344	6.23166e-07	NA		0.998825		0.000372234	+
0	16028000	13016000	28391000	23688000	20776000	19780000	15430000	14524000	10768000	15502000	16971000	1647900	3389800	1627300	7868300	13797000	12818000	7.28e-74	2	5	56.2	7.4454	Q8R1I1;Q5NCJ9	Cytochrome b-c1 complex subunit 9	Uqcr10	>sp|Q8R1I1|QCR9_MOUSE Cytochrome b-c1 complex subunit 9 OS=Mus musculus GN=Uqcr10 PE=1 SV=1;>tr|Q5NCJ9|Q5NCJ9_MOUSE Cytochrome b-c1 complex subunit 9 OS=Mus musculus GN=Uqcr10 PE=1 SV=1	3324	-0.740829	0.211883	-2.4188	0.0531059	0.511207	1.78548e-06	0.627228		0.998825		0.000390141	+
0	8439300	9501600	11255000	15148000	14815000	14679000	15439000	22364000	20372000	20527000	23172000	2059100	2028200	2282000	13270000	6626100	17980000	2.2e-27	3	7	80.6	7.9972	Q9DAS9;A0A0N4SW28;A0A0N4SVT3	Guanine nucleotide-binding protein G(I)/G(S)/G(O) subunit gamma-12	Gng12	>sp|Q9DAS9|GBG12_MOUSE Guanine nucleotide-binding protein G(I)/G(S)/G(O) subunit gamma-12 OS=Mus musculus GN=Gng12 PE=1 SV=3;>tr|A0A0N4SW28|A0A0N4SW28_MOUSE Guanine nucleotide-binding protein subunit gamma OS=Mus musculus GN=Gng12 PE=1 SV=1;>tr|A0A0N4SVT3|	208	-0.604771	-0.312024	-2.45964	0.0960909	0.321366	9.70095e-07	0.706567		0.998825		0.000390141	+
24165000	45058000	20167000	11937000	24496000	16552000	19091000	14610000	16286000	14245000	15957000	19230000	59629000	161890000	46887000	7067900	9975300	9948800	1.78e-249	2	14	50.8	29.761	Q9JJW5;D6RGM5	Myozenin-2	Myoz2	>sp|Q9JJW5|MYOZ2_MOUSE Myozenin-2 OS=Mus musculus GN=Myoz2 PE=1 SV=1	5289	0.729188	0.0197813	3.11148	0.0968521	0.962366	1.47701e-06	0.706567		0.998825		0.000390141	+
0	6613900	9020000	4399800	5974300	6072300	6640500	7325000	9762600	11535000	6942700	10035000	10043000	7853200	4727500	988680	1551400	1593900	4.11e-103	3	10	55.9	14.454	Q792E4;Q03958;G3UYF9	Prefoldin subunit 6	H2-Ke2;Pfdn6	>tr|Q792E4|Q792E4_MOUSE H2-K region expressed gene 2 OS=Mus musculus GN=Pfdn6 PE=1 SV=1;>sp|Q03958|PFD6_MOUSE Prefoldin subunit 6 OS=Mus musculus GN=Pfdn6 PE=1 SV=1;>tr|G3UYF9|G3UYF9_MOUSE Prefoldin subunit 6 OS=Mus musculus GN=Pfdn6 PE=1 SV=1	2775	0.509831	-0.249867	2.41553	0.166061	0.437074	1.68647e-06	0.780066		0.998825		0.000390141	+
28095000	39931000	35929000	33492000	48340000	43256000	31555000	30817000	21389000	31779000	17406000	24895000	3548100	3139800	4285600	13256000	12772000	14118000	7.34e-110	1	16	47.4	38.113	Q05186	Reticulocalbin-1	Rcn1	>sp|Q05186|RCN1_MOUSE Reticulocalbin-1 OS=Mus musculus GN=Rcn1 PE=1 SV=1	2787	-0.266536	0.198735	-1.88394	0.310387	0.446012	1.82761e-06	0.873469		0.998825		0.000390141	+
11244000	10739000	10770000	10060000	6904600	10271000	11742000	11685000	11895000	9520900	12858000	18406000	4118100	5001100	2921100	18588000	21204000	12783000	3e-58	2	6	19.3	33.996	Q9WUU7;Q545I6	Cathepsin Z	Ctsz	>sp|Q9WUU7|CATZ_MOUSE Cathepsin Z OS=Mus musculus GN=Ctsz PE=1 SV=1;>tr|Q545I6|Q545I6_MOUSE Cathepsin Z OS=Mus musculus GN=Ctsz PE=1 SV=1	3259	0.28317	-0.157423	-2.13019	0.32312	0.57857	1.18577e-06	0.873469		0.998825		0.000390141	+
37007	53177	36343	44238	48631	38699	37741	25264	21320	48539	27931	24884	0	132910	0	98994000	391200000	14865000	9.76e-89	1	18	42.4	56.553	Q19LI2	Alpha-1B-glycoprotein	A1bg	>sp|Q19LI2|A1BG_MOUSE Alpha-1B-glycoprotein OS=Mus musculus GN=A1bg PE=1 SV=1	2863	-0.0730602	-0.243602	-9.29069	0.928485	0.765102	1.3214e-06	0.993817		0.998825		0.000390141	+
27962000	47472000	26442000	79737000	38544000	10115000	16601000	18155000	20766000	8166500	5623800	19291000	9859400	13597000	12270000	277810000	338590000	166340000	0	4	21	50.9	55.595	Q8CGN5;A0A0U1RPJ3;A0A0U1RQ08;A0A0U1RNY2	Perilipin-1	Plin1	>sp|Q8CGN5|PLIN1_MOUSE Perilipin-1 OS=Mus musculus GN=Plin1 PE=1 SV=2	4105	0.0600329	0.941899	-4.40383	0.919589	0.127655	1.51559e-06	0.993817		0.998825		0.000390141	+
0	0	0	0	0	0	0	275930	368660	0	0	0	51505000	58153000	21287000	1394100	1646200	1508100	1.43e-05	4	1	14	12.443	A0A075B5J9;A0A075B5K3;A0A0G2JFA8;A0A0G2JDN5			>tr|A0A075B5J9|A0A075B5J9_MOUSE Protein Igkv17-127 OS=Mus musculus GN=Igkv17-127 PE=4 SV=6;>tr|A0A075B5K3|A0A075B5K3_MOUSE Protein Igkv17-121 OS=Mus musculus GN=Igkv17-121 PE=4 SV=6;>tr|A0A0G2JFA8|A0A0G2JFA8_MOUSE Protein Igkv17-121 (Fragment) OS=Mus muscu	3	NA	NA	4.72367	NA	NA	1.17895e-06	NA		NA		0.000390141	+
0	328070	383100	0	0	0	0	0	0	0	0	0	9036300	17941000	6404900	445230	433580	261820	1.03e-08	2	1	10.3	12.975	A0A075B5R9;A0A075B5R4			>tr|A0A075B5R9|A0A075B5R9_MOUSE Protein Ighv14-3 (Fragment) OS=Mus musculus GN=Ighv14-3 PE=4 SV=1;>tr|A0A075B5R4|A0A075B5R4_MOUSE Protein Ighv14-1 (Fragment) OS=Mus musculus GN=Ighv14-1 PE=4 SV=1	32	NA	NA	4.77439	NA	NA	1.52405e-06	NA		NA		0.000390141	+
0	0	0	0	0	0	409110	362140	190800	205200	0	400710	907280	857090	791520	11931000	17100000	46687000	3.31e-67	3	8	23.8	38.067	Q8JZN1;A9XX86;F6QSC4		Mgl2	>tr|Q8JZN1|Q8JZN1_MOUSE Macrophage galactose N-acetyl-galactosamine specific lectin 2 OS=Mus musculus GN=Mgl2 PE=1 SV=1;>tr|A9XX86|A9XX86_MOUSE MCG21506 OS=Mus musculus GN=Mgl2 PE=1 SV=1;>tr|F6QSC4|F6QSC4_MOUSE Protein Mgl2 (Fragment) OS=Mus musculus GN=Mg	595	NA	0.0872379	-4.63811	NA	0.877105	1.9999e-06	NA		0.998825		0.000403202	+
689620	828750	1351100	753960	863670	728880	1558500	1281200	1232700	1449500	1669000	1748100	53796000	43080000	85211000	11109000	12618000	18041000	3e-171	1	18	41.2	47.123	P16330	2,3-cyclic-nucleotide 3-phosphodiesterase	Cnp	>sp|P16330|CN37_MOUSE 2,3-cyclic-nucleotide 3-phosphodiesterase OS=Mus musculus GN=Cnp PE=1 SV=3	2014	0.234051	-0.260284	2.09806	0.429576	0.380847	2.3129e-06	0.917472		0.998825		0.000438692	+
17088000	29013000	26087000	28897000	21305000	18202000	43020000	34830000	32965000	27361000	27671000	29908000	13207000	15438000	18169000	49148000	56776000	47849000	4.57e-180	1	11	68.5	24.275	Q9WVL0	Maleylacetoacetate isomerase	Gstz1	>sp|Q9WVL0|MAAI_MOUSE Maleylacetoacetate isomerase OS=Mus musculus GN=Gstz1 PE=1 SV=1	5464	0.0694126	0.373894	-1.72374	0.774356	0.136324	2.4177e-06	0.987179		0.998825		0.000438692	+
0	16436000	19474000	26454000	28269000	32021000	30995000	28758000	29789000	28577000	30805000	28800000	9785600	16869000	13960000	37539000	36163000	47559000	1.3e-107	2	8	83.9	10.477	Q91VW3;I7HPY0	SH3 domain-binding glutamic acid-rich-like protein 3	Sh3bgrl3	>sp|Q91VW3|SH3L3_MOUSE SH3 domain-binding glutamic acid-rich-like protein 3 OS=Mus musculus GN=Sh3bgrl3 PE=1 SV=1	4452	-0.689704	0.0228783	-1.60089	0.0125824	0.917326	2.83316e-06	0.462217		0.998825		0.000489597	+
0	0	0	0	137550	0	417760	210950	0	265420	142530	0	614800	525690	372610	34700000	13811000	105070000	0	1	26	13.1	289.57	A6H584	Collagen alpha-5(VI) chain	Col6a5	>sp|A6H584|CO6A5_MOUSE Collagen alpha-5(VI) chain OS=Mus musculus GN=Col6a5 PE=1 SV=4	577	NA	0.610016	-6.22383	NA	0.462319	3.65208e-06	NA		0.998825		0.000602426	+
0	0	288680	0	0	356840	396520	319940	487060	0	830750	0	5507600	4882900	8794400	1038000	558330	619540	1.03e-18	2	5	28.9	31.022	Q3U0Y6;P01582	Interleukin-1 alpha	Il1a	>tr|Q3U0Y6|Q3U0Y6_MOUSE Interleukin 1 alpha OS=Mus musculus GN=Il1a PE=1 SV=1;>sp|P01582|IL1A_MOUSE Interleukin-1 alpha OS=Mus musculus GN=Il1a PE=1 SV=1	1808	-0.305806	-1.07132	3.12116	0.607845	0.0474969	4.34378e-06	0.960702		0.998825		0.000685374	+
664290	543430	593920	487900	0	855400	0	1111700	936260	0	1035800	793070	790490	588510	1879700	7970200	6113600	6846700	1.16e-19	2	7	11.3	75.455	Q5F2E4;P55249	Arachidonate 12-lipoxygenase, epidermal-type	Alox12e	>tr|Q5F2E4|Q5F2E4_MOUSE Arachidonate 12-lipoxygenase, epidermal-type OS=Mus musculus GN=Alox12e PE=2 SV=1;>sp|P55249|LX12E_MOUSE Arachidonate 12-lipoxygenase, epidermal-type OS=Mus musculus GN=Alox12e PE=2 SV=1	2399	-0.1102	0.170742	-2.85853	0.795582	0.71443	4.61214e-06	0.987179		0.998825		0.000697394	+
0	13591000	18618000	17151000	17367000	14209000	7899000	7430500	7687000	9297500	5389800	6359900	0	96205000	91457000	20439000	24990000	11069000	1.72e-277	3	11	37.9	36.407	A0A0A6YY53;F6TQW2;P01864	Ig gamma-2A chain C region secreted form	Ighg2c	>tr|A0A0A6YY53|A0A0A6YY53_MOUSE Protein Ighg2c (Fragment) OS=Mus musculus GN=Ighg2c PE=1 SV=1;>tr|F6TQW2|F6TQW2_MOUSE Protein Ighg2c OS=Mus musculus GN=Ighg2c PE=1 SV=1;>sp|P01864|GCAB_MOUSE Ig gamma-2A chain C region secreted form OS=Mus musculus PE=1 SV=	132	-0.026341	0.167157	2.39622	0.937489	0.580107	5.20659e-06	0.995016		0.998825		0.000755788	+
2308000	6915200	663970	1218700	0	1032700	1304900	2936700	1430000	1398400	4546800	1602100	766180	545640	440630	19508000	19523000	8858900	1.03e-28	6	7	27.6	37.176	Q8K023;Q91WR5;Q3UEM0;P70694;Q9CZU0;Q8VC77	Aldo-keto reductase family 1 member C18	Akr1c18	>sp|Q8K023|AKC1H_MOUSE Aldo-keto reductase family 1 member C18 OS=Mus musculus GN=Akr1c18 PE=1 SV=2	4160	0.969319	-0.298148	-4.71951	0.22251	0.667585	5.8357e-06	0.804885		0.998825		0.000814529	+
13317000	17547000	17020000	15608000	13985000	19574000	21457000	20590000	23728000	18786000	19212000	20721000	1186800	1191000	1030300	3539300	2317300	3264900	2.9e-99	1	16	56.1	42.295	Q9R0N0	Galactokinase	Galk1	>sp|Q9R0N0|GALK1_MOUSE Galactokinase OS=Mus musculus GN=Galk1 PE=1 SV=2	5401	-0.0378369	0.163466	-1.40021	0.858546	0.445499	6.07114e-06	0.987179		0.998825		0.000816006	+
36575000	48402000	32828000	43492000	44564000	57355000	21034000	22530000	27638000	19134000	15180000	25191000	895810	514640	468450	2087500	1843400	2839300	1.62e-105	2	13	60.8	21.061	Q99LJ6;Q3TNK3	Glutathione peroxidase 7	Gpx7	>sp|Q99LJ6|GPX7_MOUSE Glutathione peroxidase 7 OS=Mus musculus GN=Gpx7 PE=1 SV=1;>tr|Q3TNK3|Q3TNK3_MOUSE Glutathione peroxidase OS=Mus musculus GN=Gpx7 PE=1 SV=1	2944	-0.312854	0.277972	-1.88694	0.285828	0.341079	6.491e-06	0.86431		0.998825		0.00084128	+
24159000	27931000	29413000	28458000	20781000	17842000	25560000	22443000	17535000	24932000	17352000	24053000	1738800	2006900	1179800	4434800	5780400	5151900	2.83e-185	2	25	47.2	84.921	Q9R0E1;F6W3Q8	Procollagen-lysine,2-oxoglutarate 5-dioxygenase 3	Plod3	>sp|Q9R0E1|PLOD3_MOUSE Procollagen-lysine,2-oxoglutarate 5-dioxygenase 3 OS=Mus musculus GN=Plod3 PE=1 SV=1	5395	0.303889	-0.0190896	-1.66785	0.251867	0.94135	8.23117e-06	0.832912		0.998825		0.00103003	+
146580000	158420000	145230000	117010000	124280000	156070000	189970000	158970000	122840000	209240000	161710000	210630000	60842000	53088000	30681000	264920000	336620000	115540000	9.51e-154	5	13	85.1	10	Q548W7;P31786;Q4VWZ5;D3Z563;M0QWU8	Acyl-CoA-binding protein	Dbi	>tr|Q548W7|Q548W7_MOUSE Acyl-CoA-binding protein OS=Mus musculus GN=Dbi PE=1 SV=1;>sp|P31786|ACBP_MOUSE Acyl-CoA-binding protein OS=Mus musculus GN=Dbi PE=1 SV=2;>tr|Q4VWZ5|Q4VWZ5_MOUSE Acyl-CoA-binding protein OS=Mus musculus GN=Dbi PE=1 SV=1;>tr|D3Z563|D	2172	0.191133	-0.314352	-2.23588	0.588217	0.377109	9.2381e-06	0.956291		0.998825		0.0011175	+
0	6070100	4834900	12843000	9593200	7653100	3598200	0	2191900	0	0	2088000	1044900	816990	0	9346100	4740700	9833100	1.25e-63	3	5	56	9.9374	P62322;A0A0N4SUT0;A0A0N4SVK3	U6 snRNA-associated Sm-like protein LSm5	Lsm5	>sp|P62322|LSM5_MOUSE U6 snRNA-associated Sm-like protein LSm5 OS=Mus musculus GN=Lsm5 PE=3 SV=2;>tr|A0A0N4SUT0|A0A0N4SUT0_MOUSE MCG13108, isoform CRA_b OS=Mus musculus GN=Lsm5 PE=1 SV=1	2537	-0.85444	0.427607	-3.03649	0.0499337	0.42687	1.04561e-05	0.626615		0.998825		0.00122404	+
28956000	7497000	26826000	30371000	43386000	37199000	9463400	9465500	13486000	12236000	16785000	9245100	565260000	596160000	260810000	76372000	58072000	52091000	4.25e-163	2	9	88.7	11.778	P01837;A0A075B5P2	Ig kappa chain C region		>sp|P01837|IGKC_MOUSE Ig kappa chain C region OS=Mus musculus PE=1 SV=1;>tr|A0A075B5P2|A0A075B5P2_MOUSE Protein Igkc (Fragment) OS=Mus musculus GN=Igkc PE=1 SV=1	1834	-1.0248	-0.215988	2.85667	0.0367493	0.636661	1.09495e-05	0.60262		0.998825		0.00124174	+
0	57125000	41213000	41076000	32696000	37777000	43806000	45301000	44679000	97003000	30875000	32468000	3473300	3440800	4248600	27193000	14486000	18551000	1.1e-86	4	8	75	6.3442	G3UYV7;Q059I1;P62858;J3QNN8	40S ribosomal protein S28	Rps28	>tr|G3UYV7|G3UYV7_MOUSE 40S ribosomal protein S28 (Fragment) OS=Mus musculus GN=Rps28 PE=1 SV=1;>tr|Q059I1|Q059I1_MOUSE 40S ribosomal protein S28 OS=Mus musculus GN=Rps28 PE=1 SV=1;>sp|P62858|RS28_MOUSE 40S ribosomal protein S28 OS=Mus musculus GN=Rps28 PE	1415	0.389129	-0.0451049	-2.39157	0.357635	0.903691	1.15127e-05	0.888605		0.998825		0.00126605	+
0	0	0	0	0	0	0	0	0	991640	869750	1050300	4033900	7526800	11829000	1062700	714780	789300	2.55e-96	1	4	20.7	36.706	Q9WV06	Ankyrin repeat domain-containing protein 2	Ankrd2	>sp|Q9WV06|ANKR2_MOUSE Ankyrin repeat domain-containing protein 2 OS=Mus musculus GN=Ankrd2 PE=1 SV=3	5443	NA	NA	3.07433	NA	NA	1.24541e-05	NA		NA		0.00132929	+
0	0	0	0	0	0	0	0	0	0	0	0	10263000	5777300	5339200	708820	848040	763390	7.24e-12	7	2	24.3	11.502	P01679;P01678;P01677;P01676;P01675;A0A075B5L5;A0A0G2JGE7	Ig kappa chain V-VI region J539;Ig kappa chain V-VI region SAPC 10;Ig kappa chain V-VI region TEPC 601/TEPC 191;Ig kappa chain V-VI region XRPC 24;Ig kappa chain V-VI region XRPC 44		>sp|P01679|KV6A5_MOUSE Ig kappa chain V-VI region J539 OS=Mus musculus PE=1 SV=1;>sp|P01678|KV6A4_MOUSE Ig kappa chain V-VI region SAPC 10 OS=Mus musculus PE=1 SV=1;>sp|P01677|KV6A3_MOUSE Ig kappa chain V-VI region TEPC 601/TEPC 191 OS=Mus musculus PE=1 SV	1829	NA	NA	3.14513	NA	NA	1.36673e-05	NA		NA		0.00141711	+
37402000	36009000	46030000	37366000	40957000	43830000	39718000	31779000	38640000	28918000	31004000	34490000	3619400	4720600	3723500	15495000	7560300	17869000	3.21e-162	2	32	41.3	90.875	Q04750;Q8R4U6	DNA topoisomerase 1	Top1	>sp|Q04750|TOP1_MOUSE DNA topoisomerase 1 OS=Mus musculus GN=Top1 PE=1 SV=2	2781	-0.0389747	0.218944	-1.68105	0.887136	0.429929	1.43376e-05	0.993535		0.998825		0.00144531	+
13019000	14773000	13174000	16015000	15433000	18006000	19019000	14056000	16508000	16094000	16273000	14839000	14346000	8261900	7761200	25119000	23378000	25689000	6.63e-72	3	16	33.7	55.028	Q11136;A2RS23;G3UXC5	Xaa-Pro dipeptidase	Pepd	>sp|Q11136|PEPD_MOUSE Xaa-Pro dipeptidase OS=Mus musculus GN=Pepd PE=1 SV=3;>tr|A2RS23|A2RS23_MOUSE Peptidase D OS=Mus musculus GN=Pepd PE=1 SV=1	543	-0.268117	0.0622103	-1.34702	0.247837	0.784192	2.02631e-05	0.82883		0.998825		0.00166665	+
26508000	22686000	26834000	21389000	38383000	39697000	31310000	31267000	33853000	20406000	19903000	29588000	3870900	2036600	4607800	13334000	10679000	11142000	1.77e-119	3	23	53.5	51.572	P30416;F6S2D5;F7CAT1	Peptidyl-prolyl cis-trans isomerase FKBP4;Peptidyl-prolyl cis-trans isomerase FKBP4, N-terminally processed	Fkbp4	>sp|P30416|FKBP4_MOUSE Peptidyl-prolyl cis-trans isomerase FKBP4 OS=Mus musculus GN=Fkbp4 PE=1 SV=5	2162	-0.338979	0.488892	-1.81416	0.277608	0.124806	2.06787e-05	0.857159		0.998825		0.00166665	+
16496000	25348000	25123000	26570000	24267000	25364000	35635000	31991000	24553000	26471000	28597000	27917000	3468100	3668500	3742900	7872300	8392100	9525300	5.77e-94	3	13	39.9	40.522	Q3UIG8;Q9JIF0;Q6PAK3	Protein arginine N-methyltransferase 1	Prmt1	>tr|Q3UIG8|Q3UIG8_MOUSE Protein arginine N-methyltransferase 1 OS=Mus musculus GN=Prmt1 PE=1 SV=1;>sp|Q9JIF0|ANM1_MOUSE Protein arginine N-methyltransferase 1 OS=Mus musculus GN=Prmt1 PE=1 SV=1	3076	-0.215973	0.135445	-1.24136	0.310149	0.520158	2.03521e-05	0.873469		0.998825		0.00166665	+
0	6971300	6916200	6781000	8134000	8635700	7816000	8703100	8820300	6584100	7301400	8875400	3475700	2163600	2790500	7088600	6296200	6813700	1.61e-62	3	6	71.7	11.241	P56376;E9QJT5;Q8BMV3	Acylphosphatase-1;Acylphosphatase	Acyp1	>sp|P56376|ACYP1_MOUSE Acylphosphatase-1 OS=Mus musculus GN=Acyp1 PE=1 SV=2;>tr|E9QJT5|E9QJT5_MOUSE Acylphosphatase OS=Mus musculus GN=Acyp1 PE=1 SV=1	2412	-0.169555	0.163939	-1.28572	0.480656	0.446508	2.25037e-05	0.937994		0.998825		0.00166665	+
28746000	33704000	28638000	28188000	30111000	25938000	30935000	28643000	35230000	27405000	23055000	25662000	10578000	9841600	10677000	24339000	26843000	18484000	4.17e-122	1	20	44.2	40.57	P05132	cAMP-dependent protein kinase catalytic subunit alpha	Prkaca	>sp|P05132|KAPCA_MOUSE cAMP-dependent protein kinase catalytic subunit alpha OS=Mus musculus GN=Prkaca PE=1 SV=3	1868	0.110468	0.311787	-1.14402	0.565677	0.11774	1.86496e-05	0.948185		0.998825		0.00166665	+
66036000	75963000	65381000	47699000	49578000	85427000	70249000	46486000	45157000	39180000	34107000	51724000	3062200	2186000	2079400	7195700	10072000	26534000	1.38e-292	1	18	71	38.001	Q8BH97	Reticulocalbin-3	Rcn3	>sp|Q8BH97|RCN3_MOUSE Reticulocalbin-3 OS=Mus musculus GN=Rcn3 PE=1 SV=1	3858	0.233064	0.364745	-2.37077	0.558707	0.363986	1.86281e-05	0.948185		0.998825		0.00166665	+
62304000	53657000	54765000	51848000	59267000	75871000	66239000	62649000	66560000	58914000	49914000	63282000	7721900	7876200	8361700	22450000	15239000	34416000	2.86e-264	4	18	67.2	38.532	E9PXX7;Q91W90;Q3TEE8;A0A0R4J1Y7	Thioredoxin domain-containing protein 5	Txndc5	>tr|E9PXX7|E9PXX7_MOUSE Thioredoxin domain-containing protein 5 OS=Mus musculus GN=Txndc5 PE=1 SV=1;>sp|Q91W90|TXND5_MOUSE Thioredoxin domain-containing protein 5 OS=Mus musculus GN=Txndc5 PE=1 SV=2;>tr|Q3TEE8|Q3TEE8_MOUSE Thioredoxin domain-containing pro	1069	-0.115585	0.189668	-1.51065	0.653103	0.463313	2.19698e-05	0.973185		0.998825		0.00166665	+
821090000	1115400000	1062600000	947950000	918580000	873640000	965240000	874600000	986670000	849910000	640340000	1117200000	31910000	40367000	71586000	142000000	192770000	547990000	0	1	39	78.4	46.533	P19324	Serpin H1	Serpinh1	>sp|P19324|SERPH_MOUSE Serpin H1 OS=Mus musculus GN=Serpinh1 PE=1 SV=3	2047	0.118739	0.150633	-2.44886	0.773099	0.714765	1.9616e-05	0.987179		0.998825		0.00166665	+
6053700	3669300	4900000	8764500	3778000	3747200	3216900	2807000	3471500	2021200	3673700	5109800	2244000	1993800	2055200	16087000	22400000	6362100	2.24e-73	2	6	27.6	39.154	Q9DBL9;D3Z7K3	1-acylglycerol-3-phosphate O-acyltransferase ABHD5	Abhd5	>sp|Q9DBL9|ABHD5_MOUSE 1-acylglycerol-3-phosphate O-acyltransferase ABHD5 OS=Mus musculus GN=Abhd5 PE=1 SV=1	5132	-0.0630012	-0.0918178	-2.65435	0.888625	0.838334	2.16342e-05	0.993535		0.998825		0.00166665	+
389010000	360310000	304860000	382530000	288720000	347820000	295300000	231370000	233050000	289340000	164650000	321550000	44077000	16064000	10245000	84885000	107260000	205460000	0	3	74	51.3	192.75	B7ZNH7;K3W4R4;F7D5Y4		Col14a1	>tr|B7ZNH7|B7ZNH7_MOUSE Collagen alpha-1(XIV) chain OS=Mus musculus GN=Col14a1 PE=1 SV=1;>tr|K3W4R4|K3W4R4_MOUSE Collagen alpha-1(XIV) chain OS=Mus musculus GN=Col14a1 PE=1 SV=1	729	0.0496917	0.0161139	-2.66882	0.911642	0.97129	1.93821e-05	0.993817		0.998825		0.00166665	+
0	0	0	0	0	0	1104000	1211600	937910	1008600	1110300	1196400	5975000	13185000	8120100	1883500	2643100	1796700	1.18e-20	1	4	15.9	40.956	Q8BMS4	Hexaprenyldihydroxybenzoate methyltransferase, mitochondrial	Coq3	>sp|Q8BMS4|COQ3_MOUSE Ubiquinone biosynthesis O-methyltransferase, mitochondrial OS=Mus musculus GN=Coq3 PE=1 SV=1	3916	NA	-0.0316095	2.05397	NA	0.915909	1.8185e-05	NA		0.998825		0.00166665	+
1564900	0	2987400	1818600	2155600	2270600	0	0	0	0	0	0	110830000	58300000	31124000	3740700	4686700	0	2.39e-108	2	12	39.4	44.259	P01867;A0A0A6YVP0	Ig gamma-2B chain C region	Igh-3	>sp|P01867|IGG2B_MOUSE Ig gamma-2B chain C region OS=Mus musculus GN=Igh-3 PE=1 SV=3	1837	0.06115	NA	3.80695	0.90386	NA	2.24089e-05	0.993817		NA		0.00166665	+
0	0	0	0	0	0	448630	225520	203310	0	0	0	516360	591530	853000	3345300	6017900	5454400	1.87e-19	2	6	19.1	44.959	P07934;D3Z472	Phosphorylase b kinase gamma catalytic chain, skeletal muscle/heart isoform	Phkg1	>sp|P07934|PHKG1_MOUSE Phosphorylase b kinase gamma catalytic chain, skeletal muscle/heart isoform OS=Mus musculus GN=Phkg1 PE=1 SV=3	1895	NA	NA	-2.90641	NA	NA	2.14982e-05	NA		NA		0.00166665	+
1136500	1924900	1527600	2762700	820440	781890	714230	801380	354860	608790	493400	555400	1439400	1262000	539540	7209900	10621000	5224000	6.66e-29	4	8	16.4	87.365	Q80XL6;A0A0R4J0I6;D3YTQ5;F6U473	Acyl-CoA dehydrogenase family member 11	Acad11	>sp|Q80XL6|ACD11_MOUSE Acyl-CoA dehydrogenase family member 11 OS=Mus musculus GN=Acad11 PE=1 SV=2;>tr|A0A0R4J0I6|A0A0R4J0I6_MOUSE Acyl-CoA dehydrogenase family member 11 OS=Mus musculus GN=Acad11 PE=1 SV=1;>tr|D3YTQ5|D3YTQ5_MOUSE Acyl-CoA dehydrogenase fa	268	0.305021	0.0946319	-2.89005	0.54059	0.848588	2.45808e-05	0.945908		0.998825		0.00178407	+
833760	436050	510060	417780	1504800	285000	0	0	0	251530	0	0	12557000	15405000	9995500	1284800	1181900	598630	5.9e-65	1	8	9.6	188.88	P06684	Complement C5;Complement C5 beta chain;Complement C5 alpha chain;C5a anaphylatoxin;Complement C5 alpha chain	C5	>sp|P06684|CO5_MOUSE Complement C5 OS=Mus musculus GN=C5 PE=1 SV=2	1878	0.0165292	NA	3.68637	0.976305	NA	2.5334e-05	0.997929		NA		0.00180269	+
3727400	4585200	4893700	5631600	6840400	7444500	16448000	14320000	9674400	12776000	8725800	14893000	3905800	5155200	4783700	12379000	11892000	13567000	1.4e-98	6	15	47.5	33.88	P10711;E9PYD5;B7ZCS4;F6XMY4;Q9QVN7;Q810R3	Transcription elongation factor A protein 1	Tcea1	>sp|P10711|TCEA1_MOUSE Transcription elongation factor A protein 1 OS=Mus musculus GN=Tcea1 PE=1 SV=2;>tr|E9PYD5|E9PYD5_MOUSE Transcription elongation factor A protein 1 OS=Mus musculus GN=Tcea1 PE=1 SV=1	1936	-0.592574	0.149047	-1.46031	0.0300451	0.556588	2.65433e-05	0.574406		0.998825		0.00185242	+
20501000	17331000	21602000	23129000	18532000	20132000	18903000	23193000	21792000	21261000	17259000	20481000	14960000	14940000	15664000	30006000	30921000	33699000	4e-185	2	16	58.2	37.872	Q8BFZ9;E9PUH5	Erlin-2	Erlin2	>sp|Q8BFZ9|ERLN2_MOUSE Erlin-2 OS=Mus musculus GN=Erlin2 PE=1 SV=1	3813	-0.0550621	0.113197	-1.05143	0.762924	0.537151	2.78165e-05	0.987179		0.998825		0.00190464	+
25870000	30295000	26021000	33481000	45911000	26404000	40730000	32424000	32692000	27695000	37346000	49371000	4371200	5109100	5535900	11283000	15293000	15668000	1.61e-265	3	25	60.2	54.831	Q3TS38;O70475;D3YXP9	UDP-glucose 6-dehydrogenase	Ugdh	>tr|Q3TS38|Q3TS38_MOUSE UDP-glucose 6-dehydrogenase OS=Mus musculus GN=Ugdh PE=1 SV=1;>sp|O70475|UGDH_MOUSE UDP-glucose 6-dehydrogenase OS=Mus musculus GN=Ugdh PE=1 SV=1	1726	-0.330804	-0.0810865	-1.4855	0.211569	0.753651	2.83454e-05	0.796768		0.998825		0.00190492	+
820090	919160	343080	2503100	0	0	2488500	853790	1060300	3912500	6834600	5854000	10500000	15198000	18684000	3218800	1066100	1226200	5.6e-33	1	9	22.2	56.822	P54869	Hydroxymethylglutaryl-CoA synthase, mitochondrial	Hmgcs2	>sp|P54869|HMCS2_MOUSE Hydroxymethylglutaryl-CoA synthase, mitochondrial OS=Mus musculus GN=Hmgcs2 PE=1 SV=2	2393	-1.9741	-2.03956	3.15674	0.016785	0.0014545	2.91114e-05	0.498467		0.466775		0.00192082	+
17162000	11378000	12591000	12003000	10724000	10913000	14470000	16471000	9284800	15081000	11513000	12210000	4403700	3917600	4853100	10536000	12471000	10926000	1.01e-84	1	12	40.7	40.024	Q99J77		Nans	>tr|Q99J77|Q99J77_MOUSE N-acetylneuraminic acid synthase (Sialic acid synthase) OS=Mus musculus GN=Nans PE=1 SV=1	4585	0.273298	0.0227994	-1.36495	0.26189	0.923858	3.03465e-05	0.842342		0.998825		0.00196656	+
60846000	44244000	48271000	54124000	78482000	58431000	45777000	52515000	71443000	81152000	76652000	52082000	238740000	431970000	153520000	71367000	74302000	64398000	0	7	20	46.9	53.204	D3YTY9;O08677;A0A0R4J038;D3Z2B2;CON__P01045-1;CON__Q2KJ62;CON__P01044-1	Kininogen-1;Kininogen-1 heavy chain;Bradykinin;Kininogen-1 light chain	Kng1	>tr|D3YTY9|D3YTY9_MOUSE Kininogen-1 OS=Mus musculus GN=Kng1 PE=1 SV=1;>sp|O08677|KNG1_MOUSE Kininogen-1 OS=Mus musculus GN=Kng1 PE=1 SV=1;>tr|A0A0R4J038|A0A0R4J038_MOUSE Kininogen-1 OS=Mus musculus GN=Kng1 PE=1 SV=1	236	-0.311383	-0.306134	1.8468	0.347453	0.35541	3.45078e-05	0.887464		0.998825		0.002197	+
0	35940000	20113000	26054000	28162000	21778000	40164000	23352000	34246000	25988000	31549000	47588000	7394400	7877700	6658800	21520000	21088000	29586000	2.5e-48	2	5	50.7	7.7662	Q7JCZ0;P03930	ATP synthase protein 8	mt-Atp8;Mtatp8	>tr|Q7JCZ0|Q7JCZ0_MOUSE ATP synthase protein 8 OS=Mus musculus GN=mt-Atp8 PE=1 SV=1;>sp|P03930|ATP8_MOUSE ATP synthase protein 8 OS=Mus musculus GN=Mtatp8 PE=1 SV=1	1856	0.0908986	-0.0923749	-1.7045	0.784443	0.756055	3.78237e-05	0.987179		0.998825		0.00235155	+
0	0	0	0	0	0	1125900	597900	531820	630100	847790	666670	8154900	4642400	6957000	1255500	1009600	0	4.76e-22	1	6	29.4	28.648	Q3UP87	Neutrophil elastase	Elane	>sp|Q3UP87|ELNE_MOUSE Neutrophil elastase OS=Mus musculus GN=Elane PE=2 SV=1	3107	NA	0.00252949	2.50931	NA	0.994026	3.82313e-05	NA		0.999644		0.00235155	+
0	0	0	0	0	0	211160	145160	232690	204070	257980	218010	80023000	76436000	24990000	7493900	11272000	7655800	2.85e-42	1	4	35.7	12.986	P01638	Ig kappa chain V-V region L6		>sp|P01638|KV5A6_MOUSE Ig kappa chain V-V region L6 (Fragment) OS=Mus musculus PE=4 SV=1	1815	NA	-0.228776	2.62692	NA	0.586683	4.11797e-05	NA		0.998825		0.00244985	+
0	0	0	0	0	0	1357100	916740	1236900	1231800	783740	969490	6033200	2889900	4940000	15750000	16428000	25603000	1.52e-57	3	9	26.2	49.736	Q9R233;Q3TCU5;G3UZZ2	Tapasin	Tapbp	>sp|Q9R233|TPSN_MOUSE Tapasin OS=Mus musculus GN=Tapbp PE=1 SV=2;>tr|Q3TCU5|Q3TCU5_MOUSE Tapasin OS=Mus musculus GN=Tapbp PE=1 SV=1	2899	NA	0.239109	-2.08903	NA	0.476759	4.09462e-05	NA		0.998825		0.00244985	+
52672000	38978000	48959000	46385000	39620000	39799000	39775000	33622000	28007000	33709000	26887000	33602000	24013000	31825000	34286000	68589000	75195000	61160000	7.96e-212	6	17	58.3	43.953	Q921H8;H3BKL5;H3BJZ9;H3BKA1;H3BJC1;H3BJG8	3-ketoacyl-CoA thiolase A, peroxisomal	Acaa1a	>sp|Q921H8|THIKA_MOUSE 3-ketoacyl-CoA thiolase A, peroxisomal OS=Mus musculus GN=Acaa1a PE=1 SV=1;>tr|H3BKL5|H3BKL5_MOUSE 3-ketoacyl-CoA thiolase A, peroxisomal OS=Mus musculus GN=Acaa1a PE=1 SV=1;>tr|H3BJZ9|H3BJZ9_MOUSE 3-ketoacyl-CoA thiolase A, peroxiso	4533	0.153888	0.0992802	-1.1974	0.480133	0.647144	4.30368e-05	0.937994		0.998825		0.00251904	+
11374000	7879300	12088000	13665000	9479900	14107000	19783000	14511000	18586000	15948000	19672000	23256000	17958000	9898200	11766000	4580400	4800200	4522200	3.75e-38	2	9	42.5	31.381	Q9CWS0;D3YU15	N(G),N(G)-dimethylarginine dimethylaminohydrolase 1	Ddah1	>sp|Q9CWS0|DDAH1_MOUSE N(G),N(G)-dimethylarginine dimethylaminohydrolase 1 OS=Mus musculus GN=Ddah1 PE=1 SV=3;>tr|D3YU15|D3YU15_MOUSE Dimethylarginine dimethylaminohydrolase 1, isoform CRA_a OS=Mus musculus GN=Ddah1 PE=1 SV=1	4843	-0.250878	-0.150232	1.4674	0.356466	0.577389	4.91797e-05	0.888152		0.998825		0.00283291	+
37089000	28152000	30051000	41124000	45302000	40211000	40477000	41824000	37558000	36462000	42070000	35104000	25844000	13713000	30700000	65173000	79411000	47407000	0	3	30	62.3	59.262	Q790Y8;Q00612;A3KG36	Glucose-6-phosphate 1-dehydrogenase;Glucose-6-phosphate 1-dehydrogenase X	G6pdx	>tr|Q790Y8|Q790Y8_MOUSE Glucose-6-phosphate 1-dehydrogenase OS=Mus musculus GN=G6pdx PE=1 SV=1;>sp|Q00612|G6PD1_MOUSE Glucose-6-phosphate 1-dehydrogenase X OS=Mus musculus GN=G6pdx PE=1 SV=3;>tr|A3KG36|A3KG36_MOUSE Glucose-6-phosphate 1-dehydrogenase (Frag	2746	-0.416322	0.0796566	-1.4997	0.145371	0.773103	5.2629e-05	0.760681		0.998825		0.00298423	+
15699000	35220000	17743000	11962000	15064000	10639000	38092000	40743000	36809000	44096000	21805000	43004000	5601600	8069100	24930000	39203000	78527000	91406000	1.71e-138	4	24	38.7	86.104	Q3V1D3;A0A0G2JFD4;H3BIY4;H3BLC7	AMP deaminase 1	Ampd1	>sp|Q3V1D3|AMPD1_MOUSE AMP deaminase 1 OS=Mus musculus GN=Ampd1 PE=1 SV=2;>tr|A0A0G2JFD4|A0A0G2JFD4_MOUSE AMP deaminase 1 OS=Mus musculus GN=Ampd1 PE=1 SV=1	3151	0.782814	0.155027	-2.65507	0.128091	0.754411	6.02184e-05	0.737021		0.998825		0.00336204	+
0	8909800	9575600	3013400	4824700	6148200	6910800	9471200	7026400	10182000	5777200	7140700	8026300	9705300	10155000	3315100	3614200	2426800	1.85e-37	2	7	59	14.254	Q9CWM4;Q9CQF7	Prefoldin subunit 1	Pfdn1	>sp|Q9CWM4|PFD1_MOUSE Prefoldin subunit 1 OS=Mus musculus GN=Pfdn1 PE=1 SV=1;>tr|Q9CQF7|Q9CQF7_MOUSE Prefoldin 1 OS=Mus musculus GN=Pfdn1 PE=1 SV=1	4746	1.04671	0.0427508	1.59074	0.0056236	0.884093	6.74551e-05	0.458341		0.998825		0.00367055	+
0	0	0	0	0	0	1019600	855250	861900	1491300	961710	1102200	2196800	1626000	2552600	6274100	5120100	6697800	1.45e-24	2	8	10	123.89	Q7TSH2;F7DF70	Phosphorylase b kinase regulatory subunit beta	Phkb	>sp|Q7TSH2|KPBB_MOUSE Phosphorylase b kinase regulatory subunit beta OS=Mus musculus GN=Phkb PE=1 SV=1	3730	NA	-0.357539	-1.52019	NA	0.17958	6.77671e-05	NA		0.998825		0.00367055	+
1527400	1901200	1200600	1157600	1093100	1256400	0	1427000	1433100	2220900	2687900	1812600	0	2027100	3514900	857920	920540	943750	2.34e-21	18	6	3.3	284.64	S4R2K9;G3X971;S4R1X7;S4R2C1;S4R187;S4R2F5;S4R2J6;S4R165;S4R236;S4R1S2;G5E8K2;G5E8K3;G5E8K5;S4R2S8;S4R278;S4R208;S4R162;S4R1U4	Ankyrin-3	Ank3	>tr|S4R2K9|S4R2K9_MOUSE Ankyrin-3 (Fragment) OS=Mus musculus GN=Ank3 PE=1 SV=1;>tr|G3X971|G3X971_MOUSE Ankyrin 3, epithelial, isoform CRA_i OS=Mus musculus GN=Ank3 PE=1 SV=1;>tr|S4R1X7|S4R1X7_MOUSE Ankyrin-3 OS=Mus musculus GN=Ank3 PE=1 SV=1;>tr|S4R2C1|S4R	5647	0.377629	-0.629166	1.5578	0.152356	0.0409355	7.65536e-05	0.768469		0.998825		0.00408548	+
0	0	0	0	0	0	0	0	0	0	0	0	943350	839130	0	54310000	0	0	5.45e-23	1	4	23	19.034	E9Q2E9		Krtap11-1	>tr|E9Q2E9|E9Q2E9_MOUSE Protein Krtap11-1 OS=Mus musculus GN=Krtap11-1 PE=1 SV=1	1122	NA	NA	-5.93146	NA	NA	7.88687e-05	NA		NA		0.00414803	+
1210300	2284500	2265700	2420100	1900700	2868800	2029100	1729900	1830100	1126500	1356000	1718000	1663500	2056500	1558800	6817000	4266100	4165300	3.49e-24	1	8	13.7	88.047	Q80WQ2	Protein VAC14 homolog	Vac14	>sp|Q80WQ2|VAC14_MOUSE Protein VAC14 homolog OS=Mus musculus GN=Vac14 PE=1 SV=1	3764	-0.358282	0.430506	-1.50188	0.226609	0.150425	8.43395e-05	0.809947		0.998825		0.00431591	+
24482000	24096000	27636000	21465000	28003000	27981000	24137000	24158000	23507000	22966000	20391000	24408000	2945600	5315000	3199100	13575000	6349700	15996000	2.55e-207	5	34	39.9	96.406	Q61699;E9Q0U7;D3Z027;D3Z3I9;A0A0J9YTZ7	Heat shock protein 105 kDa	Hsph1	>sp|Q61699|HS105_MOUSE Heat shock protein 105 kDa OS=Mus musculus GN=Hsph1 PE=1 SV=2;>tr|E9Q0U7|E9Q0U7_MOUSE Heat shock protein 105 kDa OS=Mus musculus GN=Hsph1 PE=1 SV=1	3459	-0.0162357	0.0865389	-1.59531	0.957847	0.778426	8.44391e-05	0.997397		0.998825		0.00431591	+
39404000	31838000	39212000	33995000	41581000	37936000	21600000	29329000	28094000	25232000	28827000	22480000	1759600	2010100	1908300	3594300	4074800	3681600	0	1	76	38.5	293.02	E9PVA8		Gcn1l1	>sp|E9PVA8|GCN1_MOUSE eIF-2-alpha kinase activator GCN1 OS=Mus musculus GN=Gcn1 PE=1 SV=1	1033	-0.04208	0.0410282	-0.999323	0.828026	0.832253	8.97317e-05	0.987179		0.998825		0.00452273	+
25376000	27385000	30262000	33409000	36080000	24397000	32800000	29105000	27439000	32344000	24617000	39521000	27777000	24685000	8177200	73690000	78961000	51924000	7.95e-223	2	18	33.5	71.545	Q8R2Y2;F7ATH5	Cell surface glycoprotein MUC18	Mcam	>sp|Q8R2Y2|MUC18_MOUSE Cell surface glycoprotein MUC18 OS=Mus musculus GN=Mcam PE=1 SV=1	4292	-0.160135	-0.0877181	-1.91666	0.668229	0.814001	9.29014e-05	0.97552		0.998825		0.00455593	+
0	6481800	6082700	4439800	4921900	9145300	3745800	4187000	4278900	3536300	2061600	2314400	899750	1181200	748870	4108400	2821100	0	1.47e-10	1	4	59.6	6.954	P0DN34			>sp|P0DN34|NDUB1_MOUSE NADH dehydrogenase [ubiquinone] 1 beta subcomplex subunit 1 OS=Mus musculus GN=Ndufb1 PE=3 SV=1	1924	0.102973	0.663929	-1.87721	0.767861	0.0483622	9.21955e-05	0.987179		0.998825		0.00455593	+
99264000	91340000	87378000	85211000	71354000	74977000	96103000	68624000	77008000	113350000	70568000	88275000	57965000	61735000	59354000	142560000	120370000	114800000	0	1	44	47.3	121.55	Q3U7R1	Extended synaptotagmin-1	Esyt1	>sp|Q3U7R1|ESYT1_MOUSE Extended synaptotagmin-1 OS=Mus musculus GN=Esyt1 PE=1 SV=2	3021	0.265458	-0.157576	-1.07156	0.217049	0.456394	9.92603e-05	0.802006		0.998825		0.00467812	+
23559000	14532000	24257000	14761000	20344000	20566000	1570800	2566100	2533200	3193600	13535000	1480100	946090000	1472000000	458630000	108010000	108580000	91230000	1.07e-288	2	11	52.5	35.633	A0A075B5P4;A0A0A6YWR2			>tr|A0A075B5P4|A0A075B5P4_MOUSE Ig gamma-1 chain C region secreted form (Fragment) OS=Mus musculus GN=Ighg1 PE=1 SV=1;>tr|A0A0A6YWR2|A0A0A6YWR2_MOUSE Ig gamma-1 chain C region secreted form (Fragment) OS=Mus musculus GN=Ighg1 PE=1 SV=1	22	0.142025	-0.881243	3.07187	0.813004	0.155569	9.74582e-05	0.987179		0.998825		0.00467812	+
34743000	28076000	31050000	32582000	29686000	30542000	31086000	25246000	23774000	20770000	26571000	23675000	12393000	13063000	14347000	35197000	22129000	27279000	2.05e-124	3	15	45.8	45.133	Q60737;A2ANR6;Q6NSS6	Casein kinase II subunit alpha	Csnk2a1	>sp|Q60737|CSK21_MOUSE Casein kinase II subunit alpha OS=Mus musculus GN=Csnk2a1 PE=1 SV=2	3387	0.0127587	0.169468	-1.0642	0.951093	0.420284	9.84328e-05	0.997397		0.998825		0.00467812	+
2293100	446450	894210	311150	451160	358540	374920	397280	545380	1651700	1296400	574710	6242300	8715200	2845200	575480	1303500	330560	5.81e-21	4	6	15.7	47.887	Q6S9I0;Q6S9I2;Q6S9I3;E0CYI5		Kng2	>tr|Q6S9I0|Q6S9I0_MOUSE Kng2 protein OS=Mus musculus GN=Kng2 PE=1 SV=1;>tr|Q6S9I2|Q6S9I2_MOUSE HMW-kininogen-II variant OS=Mus musculus GN=Kng2 PE=1 SV=1;>tr|Q6S9I3|Q6S9I3_MOUSE HMW kininogen-II OS=Mus musculus GN=Kng2 PE=1 SV=1	3651	1.39499	-1.30705	3.09531	0.0335424	0.0446005	0.000102874	0.589724		0.998825		0.00478627	+
676410	699610	647640	644330	932960	1210600	422580	830690	324320	1389700	594750	625340	19788000	18567000	28132000	9080800	792380	1027500	1.94e-51	1	8	17.1	76.249	Q08642	Protein-arginine deiminase type-2	Padi2	>sp|Q08642|PADI2_MOUSE Protein-arginine deiminase type-2 OS=Mus musculus GN=Padi2 PE=1 SV=2	2820	-0.415875	-0.727558	3.48365	0.546702	0.297537	0.000105879	0.94614		0.998825		0.00480293	+
7280600	7119600	10592000	7516900	9524200	8572800	8547700	7638500	7943100	6555800	8666400	7134100	3154000	3189100	3971000	7531200	6169600	8932900	2.17e-45	1	9	33	38.822	O54984	ATPase Asna1	Asna1	>sp|O54984|ASNA_MOUSE ATPase Asna1 OS=Mus musculus GN=Asna1 PE=1 SV=2	1681	-0.0532188	0.118531	-1.12578	0.810263	0.594229	0.000104982	0.987179		0.998825		0.00480293	+
1108600	940130	3671400	3183900	5170500	5050600	472620	662340	621180	605300	1049000	612800	80663000	78097000	19286000	8799100	6726700	6971200	1.3e-34	2	5	57.3	10.554	A0A075B5N7;A0A0G2JGY3			>tr|A0A075B5N7|A0A075B5N7_MOUSE Protein Igkv6-13 OS=Mus musculus GN=Igkv6-13 PE=1 SV=6;>tr|A0A0G2JGY3|A0A0G2JGY3_MOUSE Protein Igkv6-13 (Fragment) OS=Mus musculus GN=Igkv6-13 PE=1 SV=3	19	-1.48052	-0.333582	2.73454	0.0135914	0.539513	0.000109758	0.481581		0.998825		0.00482049	+
15886000	16694000	15332000	21105000	24616000	19739000	22545000	19748000	23343000	16845000	18988000	20691000	20515000	12537000	17382000	29252000	36600000	39436000	2.57e-186	2	18	48.5	60.231	E9PYT3;Q91YH5	Atlastin-3	Atl3	>tr|E9PYT3|E9PYT3_MOUSE Atlastin-3 OS=Mus musculus GN=Atl3 PE=1 SV=1;>sp|Q91YH5|ATLA3_MOUSE Atlastin-3 OS=Mus musculus GN=Atl3 PE=1 SV=1	1083	-0.443897	0.214786	-1.08143	0.0515236	0.322912	0.000110251	0.626615		0.998825		0.00482049	+
0	7686600	8360700	10446000	9557700	9768100	5942400	6717000	8449600	5050700	4419400	5079200	2493300	3069800	3522400	12287000	4968700	14476000	1.97e-41	1	5	48.5	11.157	A0A087WQH8			>tr|A0A087WQH8|A0A087WQH8_MOUSE Probable UDP-sugar transporter protein SLC35A4 OS=Mus musculus GN=Slc35a4 PE=1 SV=1	65	-0.304766	0.52427	-1.67956	0.407005	0.122054	0.000108611	0.911346		0.998825		0.00482049	+
104340000	88647000	89601000	84571000	86817000	105160000	88022000	75827000	72001000	79001000	64105000	94016000	9984800	7118900	7883300	14467000	18163000	20802000	1.67e-250	2	12	74.1	22.794	Q3UC73;P30412	Peptidyl-prolyl cis-trans isomerase;Peptidyl-prolyl cis-trans isomerase C	Ppic	>tr|Q3UC73|Q3UC73_MOUSE Peptidyl-prolyl cis-trans isomerase OS=Mus musculus GN=Ppic PE=1 SV=1;>sp|P30412|PPIC_MOUSE Peptidyl-prolyl cis-trans isomerase C OS=Mus musculus GN=Ppic PE=1 SV=1	2161	0.0328823	0.00428684	-1.09739	0.880635	0.984375	0.000120739	0.993535		0.998825		0.00521621	+
0	0	0	0	0	0	1165200	890510	1396700	0	1657300	1827000	0	0	1192200	0	0	18388000	0	2	27	62.7	46.002	P07758;A0A0A0MQA3	Alpha-1-antitrypsin 1-1	Serpina1a	>sp|P07758|A1AT1_MOUSE Alpha-1-antitrypsin 1-1 OS=Mus musculus GN=Serpina1a PE=1 SV=4;>tr|A0A0A0MQA3|A0A0A0MQA3_MOUSE Alpha-1-antitrypsin 1-1 OS=Mus musculus GN=Serpina1a PE=1 SV=1	92	NA	-0.620721	-3.94801	NA	0.0892776	0.00012227	NA		0.998825		0.00522019	+
7529800	6151300	6220400	7207600	11920000	9545400	11173000	6534400	8323600	10406000	3911000	7882600	3703500	3012100	1329100	11159000	7596000	31373000	3.08e-104	6	25	38.3	87.314	Q8C3V4;A0A087WSP5;P42225;A0A087WSQ5;Q8CFQ1;A0A087WRI1	Signal transducer and activator of transcription 1	Stat1	>tr|Q8C3V4|Q8C3V4_MOUSE Signal transducer and activator of transcription OS=Mus musculus GN=Stat1 PE=1 SV=1;>tr|A0A087WSP5|A0A087WSP5_MOUSE Signal transducer and activator of transcription OS=Mus musculus GN=Stat1 PE=1 SV=1;>sp|P42225|STAT1_MOUSE Signal tr	85	-0.502235	0.308656	-2.49775	0.325437	0.541609	0.000131594	0.873469		0.998825		0.00555296	+
2440200	2864000	4312400	6053400	3195700	4990800	1065300	1715300	2765800	983600	2772300	0	10203000	7096600	8643100	2675800	1782500	1199300	6.04e-40	2	9	24.5	43.05	Q9D695;D3Z2N5	Serpin B7	Serpinb7	>sp|Q9D695|SPB7_MOUSE Serpin B7 OS=Mus musculus GN=Serpinb7 PE=2 SV=1	5020	-0.559876	0.0555257	2.2577	0.223722	0.911765	0.000139954	0.805094		0.998825		0.00583784	+
35687000	53844000	53637000	48279000	84118000	88088000	83129000	80665000	81032000	71180000	74492000	85990000	1873600	2060400	912850	10024000	4608200	3711500	0	3	23	47.3	54.507	Q61553;A0A0G2JDU7;F7BDR1	Fascin	Fscn1	>sp|Q61553|FSCN1_MOUSE Fascin OS=Mus musculus GN=Fscn1 PE=1 SV=4	3447	-0.599169	0.0839616	-1.86698	0.128099	0.824681	0.000142622	0.737021		0.998825		0.00588155	+
0	4482800	4690100	5229800	4347100	3928700	6864800	4195800	4537100	5152800	3394300	3723300	0	1860800	1371300	4874300	3766800	4745400	3e-18	1	2	40	11.967	Q9CPU2	NADH dehydrogenase [ubiquinone] 1 beta subcomplex subunit 2, mitochondrial	Ndufb2	>sp|Q9CPU2|NDUB2_MOUSE NADH dehydrogenase [ubiquinone] 1 beta subcomplex subunit 2, mitochondrial OS=Mus musculus GN=Ndufb2 PE=1 SV=1	4705	0.0367224	0.334961	-1.47262	0.898336	0.206363	0.000148159	0.993817		0.998825		0.00604122	+
2404400	2645600	2324000	2829700	3132500	2932600	3539700	3972000	3743700	4264700	3996100	3441400	1272300	1837400	0	4908600	2867900	7949000	3.99e-60	1	10	14	106.6	Q9EQH2	Endoplasmic reticulum aminopeptidase 1	Erap1	>sp|Q9EQH2|ERAP1_MOUSE Endoplasmic reticulum aminopeptidase 1 OS=Mus musculus GN=Erap1 PE=1 SV=2	5205	-0.271421	-0.052025	-1.65614	0.36688	0.860765	0.000151576	0.893082		0.998825		0.00611187	+
0	16575000	11694000	19058000	9284400	19033000	22354000	16152000	13704000	9061500	8909100	9496700	9671400	14245000	9887400	30544000	28329000	35099000	1.33e-140	2	8	49.1	12.496	P97450;E9QAD6	ATP synthase-coupling factor 6, mitochondrial	Atp5j	>sp|P97450|ATP5J_MOUSE ATP synthase-coupling factor 6, mitochondrial OS=Mus musculus GN=Atp5j PE=1 SV=1	2718	-0.105305	0.898999	-1.49324	0.753368	0.00828981	0.000153557	0.985225		0.813252		0.0061237	+
0	0	0	1849900	1650500	1766000	3090900	2092900	2809000	2802400	1714700	2293300	1107700	0	0	4302400	5539000	3667800	1.14e-13	3	6	20.7	37.188	Q91WT7;E0CYR9;D3Z3P8		Akr1c14	>tr|Q91WT7|Q91WT7_MOUSE 3-alpha-hydroxysteroid dehydrogenase type 1 OS=Mus musculus GN=Akr1c14 PE=1 SV=1	4479	NA	0.240514	-2.00233	NA	0.370161	0.00016428	NA		0.998825		0.00648015	+
8864700	22387000	12255000	20377000	18214000	20070000	13786000	10921000	16632000	14381000	10380000	12888000	1345300	2299300	2256700	9412800	3779000	14085000	3.13e-42	1	3	28.3	12.497	P61804	Dolichyl-diphosphooligosaccharide--protein glycosyltransferase subunit DAD1	Dad1	>sp|P61804|DAD1_MOUSE Dolichyl-diphosphooligosaccharide--protein glycosyltransferase subunit DAD1 OS=Mus musculus GN=Dad1 PE=1 SV=3	2498	-0.537134	0.123385	-2.05564	0.217205	0.771519	0.000169248	0.802006		0.998825		0.00660433	+
24891000	35620000	46615000	38525000	62355000	52940000	31850000	38177000	26429000	31988000	27666000	30648000	5874800	4892000	6553000	11176000	17192000	14774000	4.66e-73	2	21	56.2	40.742	Q9CR16;A0A0A6YW70	Peptidyl-prolyl cis-trans isomerase D	Ppid	>sp|Q9CR16|PPID_MOUSE Peptidyl-prolyl cis-trans isomerase D OS=Mus musculus GN=Ppid PE=1 SV=3	4800	-0.54044	0.0820592	-1.30672	0.0596063	0.761668	0.000171891	0.661869		0.998825		0.00663609	+
82241000	73750000	67254000	54205000	58731000	56349000	79553000	65563000	72375000	100250000	57345000	71796000	1738800000	2884800000	1391100000	313770000	965030000	637440000	0	1	276	77.3	223.22	G3UW82		Myh2	>tr|G3UW82|G3UW82_MOUSE MCG140437, isoform CRA_d OS=Mus musculus GN=Myh2 PE=1 SV=1	1399	0.396192	-0.0406644	1.72448	0.2765	0.909313	0.000173839	0.857159		0.998825		0.00664065	+
955330	854750	740750	891570	1191400	723580	2482300	708560	561030	906810	628200	1147000	1986700	1523300	1490300	5161300	8910500	8214400	7.55e-36	1	5	11.1	56.253	Q9ET22	Dipeptidyl peptidase 2	Dpp7	>sp|Q9ET22|DPP2_MOUSE Dipeptidyl peptidase 2 OS=Mus musculus GN=Dpp7 PE=1 SV=2	5243	-0.115199	0.198252	-2.12941	0.794255	0.654287	0.000175755	0.987179		0.998825		0.0066439	+
0	0	0	0	0	0	389650	285770	282780	247290	208680	530410	21544000	16395000	12097000	1341900	1484900	5671800	9.11e-64	2	8	43.9	25.36	P30115;A0A087WQI6	Glutathione S-transferase A3	Gsta3	>sp|P30115|GSTA3_MOUSE Glutathione S-transferase A3 OS=Mus musculus GN=Gsta3 PE=1 SV=2	2156	NA	0.0673697	2.85346	NA	0.900109	0.00017917	NA		0.998825		0.00670318	+
1600000	3039800	2971000	2668800	4016800	3046600	1593400	7868600	1244300	2089000	2270800	1344400	34309000	32299000	76809000	0	2151700	7445100	2.79e-152	1	21	42.5	62.345	A2AJD1		Bpifb9b	>tr|A2AJD1|A2AJD1_MOUSE Protein Bpifb9b OS=Mus musculus GN=Bpifb9b PE=1 SV=1	453	-0.392147	0.430191	3.45799	0.537226	0.499072	0.000182664	0.94579		0.998825		0.00671743	+
47292000	48632000	33142000	36629000	43535000	51783000	28002000	19601000	16697000	26784000	16064000	24357000	575130	370890	1132900	1841000	1804400	3993900	1.27e-168	4	30	50.1	83.65	Q3V1T4;A6PW84;A2A7Q5;F2Z499	Prolyl 3-hydroxylase 1	Lepre1	>sp|Q3V1T4|P3H1_MOUSE Prolyl 3-hydroxylase 1 OS=Mus musculus GN=P3h1 PE=1 SV=2;>tr|A6PW84|A6PW84_MOUSE Prolyl 3-hydroxylase 1 OS=Mus musculus GN=P3h1 PE=1 SV=1;>tr|A2A7Q5|A2A7Q5_MOUSE Prolyl 3-hydroxylase 1 OS=Mus musculus GN=P3h1 PE=1 SV=1	585	-0.0387278	-0.0666821	-1.92625	0.923105	0.868043	0.000184614	0.993817		0.998825		0.00671743	+
15444000	15201000	11954000	14055000	15742000	13325000	23338000	13647000	15658000	20353000	21319000	27619000	125400000	87115000	66979000	37783000	43464000	30808000	1.51e-277	4	30	58.5	54.297	G5E846;P15331;G3X981;Q9D4H4	Peripherin	Prph	>tr|G5E846|G5E846_MOUSE Peripherin OS=Mus musculus GN=Prph PE=1 SV=1;>sp|P15331|PERI_MOUSE Peripherin OS=Mus musculus GN=Prph PE=1 SV=2;>tr|G3X981|G3X981_MOUSE Peripherin OS=Mus musculus GN=Prph PE=1 SV=1	1463	-0.0226166	-0.42313	1.28279	0.93256	0.127825	0.000185104	0.994334		0.998825		0.00671743	+
0	3422600	2619500	44348000	20640000	26484000	3871900	75322000	66093000	66364000	5521500	5706800	762890	5099400	1220100	54707000	53046000	155230000	0	1	44	25.5	295.23	Q63870	Collagen alpha-1(VII) chain	Col7a1	>sp|Q63870|CO7A1_MOUSE Collagen alpha-1(VII) chain OS=Mus musculus GN=Col7a1 PE=1 SV=3	3509	-3.27172	1.06778	-5.51021	0.0198427	0.355061	0.000202548	0.50428		0.998825		0.00715515	+
35169000	43618000	50475000	60665000	58352000	45799000	22613000	27255000	24649000	29928000	24260000	26138000	9651000	14723000	11005000	21682000	25863000	54639000	4.59e-256	6	21	59.2	46.233	P97298;B7ZC25;Q5ND37;F6S1M4;E9PWS2;CON__Q95121	Pigment epithelium-derived factor	Serpinf1	>sp|P97298|PEDF_MOUSE Pigment epithelium-derived factor OS=Mus musculus GN=Serpinf1 PE=1 SV=2	2696	-0.355609	-0.10709	-1.43249	0.247862	0.722499	0.000200718	0.82883		0.998825		0.00715515	+
78355000	70023000	69497000	80475000	73976000	68307000	97323000	73978000	79224000	81108000	71434000	88769000	32913000	28597000	9476800	54199000	69209000	76906000	0	1	58	62.4	96.729	Q8CI94	Glycogen phosphorylase, brain form	Pygb	>sp|Q8CI94|PYGB_MOUSE Glycogen phosphorylase, brain form OS=Mus musculus GN=Pygb PE=1 SV=3	4130	-0.0310594	0.0497599	-1.67182	0.929624	0.887503	0.000203081	0.994334		0.998825		0.00715515	+
0	0	0	0	0	0	1758600	945720	1054800	937350	0	0	1763400	1233600	1505000	5074300	5009600	10527000	3.96e-24	2	5	21.2	32.341	Q5NCB5;Q60766	Immunity-related GTPase family M protein 1	Irgm1	>tr|Q5NCB5|Q5NCB5_MOUSE Immunity-related GTPase family M protein 1 (Fragment) OS=Mus musculus GN=Irgm1 PE=1 SV=1;>sp|Q60766|IRGM1_MOUSE Immunity-related GTPase family M protein 1 OS=Mus musculus GN=Irgm1 PE=1 SV=1	3323	NA	0.363634	-2.11641	NA	0.495075	0.000205463	NA		0.998825		0.00716949	+
100740000	91228000	120550000	88160000	90458000	91318000	100850000	81708000	79522000	86443000	74623000	56601000	41467000	51386000	102930000	20876000	17827000	29420000	1.61e-222	4	18	63.2	38.813	Q9JKB3;A0A0A0MQD2;B2RUF0;Q9Z2C8	Y-box-binding protein 3	Ybx3	>sp|Q9JKB3|YBOX3_MOUSE Y-box-binding protein 3 OS=Mus musculus GN=Ybx3 PE=1 SV=2	5299	0.204314	0.282188	1.44275	0.506021	0.361484	0.000212991	0.938864		0.998825		0.00736137	+
4653400	5639600	5533900	3543100	5551900	5541600	8121900	6599700	7830900	7109500	8043300	9621500	22335000	8942500	13404000	4789600	6362100	4720400	1.85e-55	1	10	74	24.838	Q9R0P9	Ubiquitin carboxyl-terminal hydrolase isozyme L1	Uchl1	>sp|Q9R0P9|UCHL1_MOUSE Ubiquitin carboxyl-terminal hydrolase isozyme L1 OS=Mus musculus GN=Uchl1 PE=1 SV=1	5403	0.137959	-0.130134	1.40516	0.644064	0.662847	0.000216617	0.969972		0.998825		0.00741607	+
31724000	35972000	45825000	36624000	52594000	57532000	29857000	32574000	27626000	28283000	22819000	31497000	6669600	10798000	11539000	21812000	24627000	19224000	1.74e-140	1	16	51.3	37.778	Q9CQM9	Glutaredoxin-3	Glrx3	>sp|Q9CQM9|GLRX3_MOUSE Glutaredoxin-3 OS=Mus musculus GN=Glrx3 PE=1 SV=1	4765	-0.36088	0.134833	-1.21192	0.173384	0.601416	0.000219294	0.781059		0.998825		0.00743755	+
0	12883000	15063000	11368000	10408000	12910000	23592000	31074000	16228000	25533000	23718000	15558000	4692200	3116700	2637600	11749000	7719800	8518400	6.16e-100	2	9	90.7	11.871	Q9QUH0;Q3U6L3	Glutaredoxin-1	Glrx	>sp|Q9QUH0|GLRX1_MOUSE Glutaredoxin-1 OS=Mus musculus GN=Glrx PE=1 SV=3;>tr|Q3U6L3|Q3U6L3_MOUSE Glutaredoxin, isoform CRA_a OS=Mus musculus GN=Glrx PE=1 SV=1	3019	0.27663	0.111588	-1.43936	0.416731	0.711604	0.000230062	0.911346		0.998825		0.0077305	+
7559000	5700900	6077500	11044000	9004500	8699000	8689200	9595500	8093100	5955900	11640000	10562000	1581000	2155200	3813900	7750000	4783100	10377000	2.73e-89	2	6	79.2	10.403	Q6ZWM4;A0A0N4SUZ3	N-alpha-acetyltransferase 38, NatC auxiliary subunit	Naa38	>sp|Q6ZWM4|LSM8_MOUSE U6 snRNA-associated Sm-like protein LSm8 OS=Mus musculus GN=Lsm8 PE=1 SV=3;>tr|A0A0N4SUZ3|A0A0N4SUZ3_MOUSE U6 snRNA-associated Sm-like protein LSm8 OS=Mus musculus GN=Lsm8 PE=1 SV=1	3666	-0.572688	-0.0393637	-1.63024	0.115188	0.910125	0.00023815	0.735106		0.998825		0.00792886	+
34625000	19874000	22840000	17922000	18529000	22918000	8992500	12325000	16296000	11152000	17271000	4853300	1316700	1798800	1843300	7686800	4846700	5231700	1.44e-259	2	11	41.6	44.93	O88986;E9PWY6	2-amino-3-ketobutyrate coenzyme A ligase, mitochondrial	Gcat	>sp|O88986|KBL_MOUSE 2-amino-3-ketobutyrate coenzyme A ligase, mitochondrial OS=Mus musculus GN=Gcat PE=1 SV=2;>tr|E9PWY6|E9PWY6_MOUSE 2-amino-3-ketobutyrate coenzyme A ligase, mitochondrial OS=Mus musculus GN=Gcat PE=1 SV=1	1786	0.349914	0.313005	-1.8268	0.37848	0.429637	0.000247074	0.897133		0.998825		0.00797049	+
0	1095500	1290500	5494600	806920	1643500	10531000	1264900	1572500	746540	943650	1240100	54802000	51210000	3126800	1076200	444230	691110	1.94e-13	2	4	28.9	12.492	Q99P87;Q5BMX4	Resistin	Retn	>sp|Q99P87|RETN_MOUSE Resistin OS=Mus musculus GN=Retn PE=1 SV=1;>tr|Q5BMX4|Q5BMX4_MOUSE Resistin OS=Mus musculus GN=Retn PE=1 SV=1	3288	-0.705335	1.52644	4.89885	0.543942	0.154186	0.000247137	0.94614		0.998825		0.00797049	+
1096000000	1230500000	599190000	979430000	1006400000	1722500000	611920000	955910000	734060000	1078600000	573890000	74699000	320940000	201000000	184490000	23187000	35061000	17782000	0	3	42	47.9	323.37	E9QNP3;F8WJ23;Q8VHD8	Hornerin	Hrnr	>tr|E9QNP3|E9QNP3_MOUSE Hornerin OS=Mus musculus GN=Hrnr PE=1 SV=1;>tr|F8WJ23|F8WJ23_MOUSE Hornerin OS=Mus musculus GN=Hrnr PE=1 SV=1;>sp|Q8VHD8|HORN_MOUSE Hornerin OS=Mus musculus GN=Hrnr PE=2 SV=1	1265	-0.356452	1.07104	3.22593	0.60826	0.1362	0.000246474	0.960753		0.998825		0.00797049	+
0	0	0	0	0	0	487770	684500	345700	0	648800	551950	8315600	7479800	4777300	2647100	1658400	1424100	1.39e-27	3	7	48	27.153	D3YY50;Q9D8X1;F8WHX2	Copper homeostasis protein cutC homolog	Cutc	>tr|D3YY50|D3YY50_MOUSE Copper homeostasis protein cutC homolog (Fragment) OS=Mus musculus GN=Cutc PE=1 SV=1;>sp|Q9D8X1|CUTC_MOUSE Copper homeostasis protein cutC homolog OS=Mus musculus GN=Cutc PE=1 SV=1;>tr|F8WHX2|F8WHX2_MOUSE Copper homeostasis protein	868	NA	-0.297565	1.85692	NA	0.453464	0.000248186	NA		0.998825		0.00797049	+
0	5555000	6390800	3640900	4347300	2981400	4700100	3453700	4209800	3514300	3863900	4387700	12704000	19078000	13238000	7114200	7816600	5773300	1.01e-56	1	4	43.2	13.784	Q9CQV1	Mitochondrial import inner membrane translocase subunit TIM16	Pam16	>sp|Q9CQV1|TIM16_MOUSE Mitochondrial import inner membrane translocase subunit TIM16 OS=Mus musculus GN=Pam16 PE=1 SV=1	4780	0.721423	0.065942	1.10603	0.0139868	0.7792	0.000264308	0.485038		0.998825		0.00805671	+
0	5170200	4471200	11299000	8147200	5844300	6608300	7066700	4389300	5037900	3685300	4828400	14337000	26390000	16237000	5621300	6309100	8390100	8.66e-30	2	5	39.6	12.648	Q99LY9;B1ARW4	NADH dehydrogenase [ubiquinone] iron-sulfur protein 5;NADH dehydrogenase [ubiquinone] iron-sulfur protein 5, N-terminally processed	Ndufs5	>sp|Q99LY9|NDUS5_MOUSE NADH dehydrogenase [ubiquinone] iron-sulfur protein 5 OS=Mus musculus GN=Ndufs5 PE=1 SV=3;>tr|B1ARW4|B1ARW4_MOUSE NADH dehydrogenase [ubiquinone] iron-sulfur protein 5 (Fragment) OS=Mus musculus GN=Ndufs5 PE=1 SV=1	4657	-0.758421	0.397719	1.45377	0.0421816	0.211708	0.000271708	0.605215		0.998825		0.00805671	+
0	8079200	5152700	10356000	11862000	9680600	9717200	8641200	7600300	6678900	11349000	11684000	1565900	1059000	2701900	5680400	3750200	6041800	5.44e-86	4	7	82.1	10.834	Q3U9X2;O35900;O35901;G3UZ96	U6 snRNA-associated Sm-like protein LSm2	Lsm2	>tr|Q3U9X2|Q3U9X2_MOUSE LSM2 homolog, U6 small nuclear RNA associated (S. cerevisiae), isoform CRA_b OS=Mus musculus GN=Lsm2 PE=1 SV=1;>sp|O35900|LSM2_MOUSE U6 snRNA-associated Sm-like protein LSm2 OS=Mus musculus GN=Lsm2 PE=1 SV=1;>tr|O35901|O35901_MOUSE	1657	-0.719062	-0.156156	-1.61476	0.0760493	0.649546	0.000260714	0.690581		0.998825		0.00805671	+
1372300	0	0	0	0	784390	1044800	1299200	1998500	1835600	2200300	0	6030500	4130300	7883300	1968000	1492200	1982100	4.28e-21	1	8	21.8	51.111	Q9D7Q1	Chitotriosidase-1	Chit1	>sp|Q9D7Q1|CHIT1_MOUSE Chitotriosidase-1 OS=Mus musculus GN=Chit1 PE=1 SV=2	5058	0.806953	-0.527053	1.69204	0.169123	0.164576	0.000273898	0.780066		0.998825		0.00805671	+
11333000	24490000	18323000	24748000	15982000	25549000	28771000	18122000	27391000	43163000	20068000	25430000	7022000	5735700	10531000	29222000	17530000	29548000	4e-84	2	9	89.6	10.99	P62627;A2AVR9	Dynein light chain roadblock-type 1	Dynlrb1	>sp|P62627|DLRB1_MOUSE Dynein light chain roadblock-type 1 OS=Mus musculus GN=Dynlrb1 PE=1 SV=3;>tr|A2AVR9|A2AVR9_MOUSE Dynein light chain roadblock-type 1 OS=Mus musculus GN=Dynlrb1 PE=1 SV=1	2544	-0.330711	-0.20894	-1.71855	0.381123	0.577129	0.000272397	0.899705		0.998825		0.00805671	+
41508000	43841000	46536000	61332000	48007000	42105000	32969000	35453000	33813000	31182000	30057000	40799000	5382800	6170500	7155000	12021000	10357000	14569000	0	1	30	55.8	80.208	Q9CQN1	Heat shock protein 75 kDa, mitochondrial	Trap1	>sp|Q9CQN1|TRAP1_MOUSE Heat shock protein 75 kDa, mitochondrial OS=Mus musculus GN=Trap1 PE=1 SV=1	4766	-0.183823	0.0158099	-0.979558	0.392599	0.940673	0.000271483	0.907608		0.998825		0.00805671	+
0	5539200	4689200	4865400	2224600	3754400	14918000	19789000	19674000	5333500	10176000	18121000	2266000	1372600	437890	11807000	13991000	3570700	1.31e-83	2	10	57.1	11.158	P97352;A0A0A0MQ90	Protein S100-A13	S100a13	>sp|P97352|S10AD_MOUSE Protein S100-A13 OS=Mus musculus GN=S100a13 PE=1 SV=1;>tr|A0A0A0MQ90|A0A0A0MQ90_MOUSE Protein S100-A13 OS=Mus musculus GN=S100a13 PE=1 SV=1	89	0.567947	0.853765	-2.91953	0.420869	0.184863	0.000279731	0.91444		0.998825		0.00805671	+
3957000	3179400	2873500	2455400	3216900	3371900	3087100	3920900	3103500	3604900	4009500	3178700	1032900	1175900	1128500	1986900	2002700	2793900	3.34e-17	3	3	16.7	33.982	Q9CX30;D3Z5F9;D3YY42	Protein YIF1B	Yif1b	>sp|Q9CX30|YIF1B_MOUSE Protein YIF1B OS=Mus musculus GN=Yif1b PE=1 SV=2;>tr|D3Z5F9|D3Z5F9_MOUSE Protein YIF1B (Fragment) OS=Mus musculus GN=Yif1b PE=1 SV=1;>tr|D3YY42|D3YY42_MOUSE Protein YIF1B OS=Mus musculus GN=Yif1b PE=1 SV=1	4847	0.146927	-0.0968284	-1.00662	0.503194	0.657723	0.000266286	0.938864		0.998825		0.00805671	+
1824100	4079900	2240700	2709400	4503800	2577000	10898000	16946000	9652600	22011000	11796000	14088000	225090000	251260000	376340000	104690000	24747000	80769000	1.08e-150	4	31	47.2	81.181	P11247;F7DC05;A0A0A0MQL9;F8WGZ9	Myeloperoxidase;Myeloperoxidase light chain;Myeloperoxidase heavy chain	Mpo	>sp|P11247|PERM_MOUSE Myeloperoxidase OS=Mus musculus GN=Mpo PE=1 SV=2	1946	-0.305047	-0.347215	2.22098	0.52987	0.475429	0.000275738	0.945592		0.998825		0.00805671	+
161440000	177360000	183750000	153610000	196260000	206100000	195150000	185670000	170350000	195090000	173010000	185370000	124150000	129450000	149300000	63200000	65650000	87744000	0	4	33	66.4	50.906	P54071;D6RIL6;A0A0U1RP68;A0A0U1RPR1	Isocitrate dehydrogenase [NADP], mitochondrial	Idh2	>sp|P54071|IDHP_MOUSE Isocitrate dehydrogenase [NADP], mitochondrial OS=Mus musculus GN=Idh2 PE=1 SV=3	2380	-0.0819708	-0.00581998	0.903471	0.674434	0.976137	0.000254366	0.976328		0.998825		0.00805671	+
6915700	4698700	9833500	6405000	6435700	8897400	3845200	9066300	5784200	5988600	5264500	6825100	0	0	4070400	828970	0	517790	1.09e-57	2	16	12	183.19	P13864;J3QNW0	DNA (cytosine-5)-methyltransferase 1;Cytosine-specific methyltransferase	Dnmt1	>sp|P13864|DNMT1_MOUSE DNA (cytosine-5)-methyltransferase 1 OS=Mus musculus GN=Dnmt1 PE=1 SV=5;>tr|J3QNW0|J3QNW0_MOUSE DNA (cytosine-5)-methyltransferase OS=Mus musculus GN=Dnmt1 PE=1 SV=1	1982	-0.0662792	-0.0312252	2.63526	0.853449	0.930614	0.000278349	0.987179		0.998825		0.00805671	+
41313000	23291000	15560000	24840000	22079000	25210000	22379000	19768000	22361000	32948000	18444000	18094000	11485000	11984000	5939300	40506000	32669000	21941000	2.5e-155	2	8	62.7	12.861	P62774;A0A0J9YV46	Myotrophin	Mtpn	>sp|P62774|MTPN_MOUSE Myotrophin OS=Mus musculus GN=Mtpn PE=1 SV=2	2554	0.0400692	-0.0470951	-1.71504	0.914147	0.899176	0.00026946	0.993817		0.998825		0.00805671	+
0	0	0	0	0	0	2184300	1646400	1403000	2023100	2188800	2384500	31688000	35191000	37136000	10199000	15449000	4353400	5.82e-45	3	8	30.5	42.014	Q8R2G4;F6RER8;F6Z2C7	Ecto-ADP-ribosyltransferase 3	Art3	>sp|Q8R2G4|NAR3_MOUSE Ecto-ADP-ribosyltransferase 3 OS=Mus musculus GN=Art3 PE=1 SV=2;>tr|F6RER8|F6RER8_MOUSE NAD(P)(+)--arginine ADP-ribosyltransferase (Fragment) OS=Mus musculus GN=Art3 PE=1 SV=1	4280	NA	-0.355131	1.97325	NA	0.3727	0.000279088	NA		0.998825		0.00805671	+
381430	279240	1161400	286930	200680	263160	750690	2320500	1759500	498540	170960	565340	3568800	2925200	7537500	21119000	31472000	247520000	1.47e-90	2	12	69.4	20.663	P11589;A2BIN1	Major urinary protein 2	Mup2;Mup10	>sp|P11589|MUP2_MOUSE Major urinary protein 2 OS=Mus musculus GN=Mup2 PE=1 SV=1;>tr|A2BIN1|A2BIN1_MOUSE Major urinary protein 8 OS=Mus musculus GN=Mup10 PE=2 SV=1	537	1.00973	1.99706	-3.67753	0.221739	0.0232602	0.000299712	0.804885		0.994373		0.00847253	+
0	1106500	0	0	0	447790	0	769370	489660	0	483850	789250	6492600	7805000	2902900	437930	1434800	691250	1.5e-11	1	4	20.2	33.95	Q8C0M9	Isoaspartyl peptidase/L-asparaginase;Isoaspartyl peptidase/L-asparaginase alpha chain;Isoaspartyl peptidase/L-asparaginase beta chain	Asrgl1	>sp|Q8C0M9|ASGL1_MOUSE Isoaspartyl peptidase/L-asparaginase OS=Mus musculus GN=Asrgl1 PE=1 SV=1	4012	1.30511	-0.00979215	2.80126	0.169263	0.987727	0.000307898	0.780066		0.998825		0.00847253	+
21209000	24848000	26567000	24636000	38689000	30745000	20609000	21814000	19669000	27318000	25610000	18444000	2525200	3496600	2311200	11186000	4961800	5980700	2.75e-298	6	24	35.7	115.95	E9QKZ2;Q91YE6;E0CXB2;F6TLX3;E0CY46;F6UT58	Importin-9	Ipo9	>tr|E9QKZ2|E9QKZ2_MOUSE Importin-9 OS=Mus musculus GN=Ipo9 PE=1 SV=1;>sp|Q91YE6|IPO9_MOUSE Importin-9 OS=Mus musculus GN=Ipo9 PE=1 SV=3;>tr|E0CXB2|E0CXB2_MOUSE Importin-9 OS=Mus musculus GN=Ipo9 PE=1 SV=1	1240	-0.354467	-0.179861	-1.34187	0.23945	0.54374	0.000303072	0.821578		0.998825		0.00847253	+
0	1980400	2666600	3235700	3348300	2299100	2455100	1943500	2422400	1562800	2143400	1676200	1346100	1521500	1635400	2774300	5280700	3063200	2.18e-47	3	5	33.6	33.56	Q8K4F5;D3YYK0;A0A0J9YU40	Alpha/beta hydrolase domain-containing protein 11	Abhd11	>sp|Q8K4F5|ABHDB_MOUSE Protein ABHD11 OS=Mus musculus GN=Abhd11 PE=1 SV=1;>tr|D3YYK0|D3YYK0_MOUSE Abhydrolase domain containing 11, isoform CRA_b OS=Mus musculus GN=Abhd11 PE=1 SV=1	4224	-0.345795	0.347216	-1.24799	0.261896	0.210407	0.000308177	0.842342		0.998825		0.00847253	+
165190000	210750000	214880000	221220000	186950000	257480000	249320000	168300000	154070000	174250000	98176000	186640000	91587000	85959000	72174000	173230000	197650000	212690000	0	2	35	84.9	47.994	P14211;B2MWM9	Calreticulin	Calr	>sp|P14211|CALR_MOUSE Calreticulin OS=Mus musculus GN=Calr PE=1 SV=1;>tr|B2MWM9|B2MWM9_MOUSE Calreticulin OS=Mus musculus GN=Calr PE=1 SV=1	655	-0.168269	0.337206	-1.22708	0.53374	0.220948	0.000297108	0.945592		0.998825		0.00847253	+
19375000	16768000	14450000	11838000	19193000	16004000	12698000	12277000	16833000	13488000	15751000	15073000	12412000	16939000	12534000	4761200	7340800	7133900	2.74e-68	2	13	38.9	40.996	Q8VEE1;Q3TVW6	LIM and cysteine-rich domains protein 1	Lmcd1	>sp|Q8VEE1|LMCD1_MOUSE LIM and cysteine-rich domains protein 1 OS=Mus musculus GN=Lmcd1 PE=1 SV=1;>tr|Q3TVW6|Q3TVW6_MOUSE LIM and cysteine-rich domains 1 OS=Mus musculus GN=Lmcd1 PE=1 SV=1	2966	0.127535	-0.0984948	1.13104	0.609355	0.6926	0.000306986	0.961332		0.998825		0.00847253	+
3106400	1574300	0	0	0	4522500	1871900	3217900	3667700	4553400	4981400	5230700	18736000	16127000	11690000	4279700	6150800	4980700	2.39e-110	1	13	44.2	49.656	Q9QYR9	Acyl-coenzyme A thioesterase 2, mitochondrial	Acot2	>sp|Q9QYR9|ACOT2_MOUSE Acyl-coenzyme A thioesterase 2, mitochondrial OS=Mus musculus GN=Acot2 PE=1 SV=2	5368	-1.03214	-0.808334	1.58259	0.0528274	0.0266174	0.000317982	0.627228		0.998825		0.00867637	+
1848600	2451700	2463200	270080	2085000	3731900	480510	565430	638400	971800	784900	767790	97673000	56628000	31341000	14657000	2515600	2475600	6.8e-22	2	3	46.9	10.442	A0A075B5M7;A0A0G2JDV4			>tr|A0A075B5M7|A0A075B5M7_MOUSE Protein Igkv5-39 OS=Mus musculus GN=Igkv5-39 PE=4 SV=6;>tr|A0A0G2JDV4|A0A0G2JDV4_MOUSE Protein Igkv5-39 (Fragment) OS=Mus musculus GN=Igkv5-39 PE=4 SV=3	13	0.803111	-0.585168	3.62823	0.324558	0.469555	0.000325163	0.873469		0.998825		0.0086983	+
50012000	43579000	41448000	38153000	50720000	47472000	40485000	36490000	41292000	25364000	21903000	38412000	13369000	16907000	21013000	44551000	27717000	46865000	5.47e-174	4	15	63.7	28.823	P57759;F8WJI4;F8WIM7;D6RG87	Endoplasmic reticulum resident protein 29	Erp29	>sp|P57759|ERP29_MOUSE Endoplasmic reticulum resident protein 29 OS=Mus musculus GN=Erp29 PE=1 SV=2	2429	-0.00919963	0.505031	-1.20229	0.972397	0.0721204	0.000325977	0.997573		0.998825		0.0086983	+
0	0	0	0	0	0	0	0	0	0	0	0	13064000	4731000	10744000	0	766310	262100	1.73e-09	2	2	23.5	12.6	A0A0B4J1J2;A0A0B4J1J1			>tr|A0A0B4J1J2|A0A0B4J1J2_MOUSE Protein Igkv5-43 (Fragment) OS=Mus musculus GN=Igkv5-43 PE=1 SV=1;>tr|A0A0B4J1J1|A0A0B4J1J1_MOUSE Protein Igkv5-45 (Fragment) OS=Mus musculus GN=Igkv5-45 PE=4 SV=1	146	NA	NA	4.2823	NA	NA	0.000323561	NA		NA		0.0086983	+
0	0	0	0	0	0	1787300	1580700	1188600	1239600	1672500	1206800	3819400	6626500	5425300	1556600	2535200	1719600	5e-13	3	4	16.8	32.081	Q9EQ83;P82348;F6YKG7	Gamma-sarcoglycan	Sgcg	>tr|Q9EQ83|Q9EQ83_MOUSE Gamma sarcoglycan OS=Mus musculus GN=Sgcg PE=1 SV=1;>sp|P82348|SGCG_MOUSE Gamma-sarcoglycan OS=Mus musculus GN=Sgcg PE=1 SV=2;>tr|F6YKG7|F6YKG7_MOUSE Gamma-sarcoglycan (Fragment) OS=Mus musculus GN=Sgcg PE=1 SV=1	2679	NA	0.141514	1.44624	NA	0.634503	0.000363258	NA		0.998825		0.00962237	+
137780000	96187000	91784000	135400000	123090000	120500000	139160000	129900000	111340000	150500000	79631000	114800000	34200000	43018000	37468000	105160000	63185000	99761000	7.72e-94	2	16	94.1	10.963	Q64433;Q4KL76	10 kDa heat shock protein, mitochondrial	Hspe1	>sp|Q64433|CH10_MOUSE 10 kDa heat shock protein, mitochondrial OS=Mus musculus GN=Hspe1 PE=1 SV=2;>tr|Q4KL76|Q4KL76_MOUSE 10 kDa heat shock protein, mitochondrial OS=Mus musculus GN=Hspe1 PE=1 SV=1	3189	-0.240427	0.179044	-1.19535	0.375692	0.507002	0.000368494	0.897133		0.998825		0.00969032	+
231140	74835	0	56978	23260	42088	39262	82062	146770	73221	105280	42824	359660000	576170000	306570000	84930000	89156000	50519000	4.8e-232	1	30	57.8	51.317	Q91X72	Hemopexin	Hpx	>sp|Q91X72|HEMO_MOUSE Hemopexin OS=Mus musculus GN=Hpx PE=1 SV=2	4482	1.78332	0.172832	2.45967	0.00983746	0.752092	0.000395587	0.462217		0.998825		0.0102296	+
5759200	4887300	4674500	4509900	6302500	5471600	6436500	4639200	6492600	7505100	10668000	8038500	1715800	1580600	2217700	3552800	3213300	4977300	1.02e-24	3	3	13.4	35.284	Q0VE46;O35682;A0A0N4SW94	Myeloid-associated differentiation marker	Myadm	>tr|Q0VE46|Q0VE46_MOUSE Myadm protein OS=Mus musculus GN=Myadm PE=1 SV=1;>sp|O35682|MYADM_MOUSE Myeloid-associated differentiation marker OS=Mus musculus GN=Myadm PE=1 SV=2;>tr|A0A0N4SW94|A0A0N4SW94_MOUSE Myeloid-associated differentiation marker (Fragment	1645	-0.0804214	-0.578463	-1.07999	0.742405	0.0290153	0.000400737	0.983964		0.998825		0.0102296	+
30929000	26188000	17503000	22584000	20413000	27400000	24815000	17429000	23124000	38025000	23304000	27417000	8622800	10635000	10932000	27902000	16504000	35339000	1.09e-43	3	6	72.8	10.803	P62305;E9Q4F4;E9Q0W8	Small nuclear ribonucleoprotein E	Snrpe	>sp|P62305|RUXE_MOUSE Small nuclear ribonucleoprotein E OS=Mus musculus GN=Snrpe PE=1 SV=1;>tr|E9Q4F4|E9Q4F4_MOUSE Small nuclear ribonucleoprotein E OS=Mus musculus GN=Snrpe PE=1 SV=1;>tr|E9Q0W8|E9Q0W8_MOUSE Small nuclear ribonucleoprotein E OS=Mus musculu	2529	0.0551536	-0.427728	-1.34259	0.856211	0.172946	0.000407711	0.987179		0.998825		0.0102296	+
25863000	26114000	24959000	26573000	22819000	25739000	23480000	19143000	21986000	18008000	20143000	22792000	16001000	15938000	15229000	22472000	33406000	30509000	5.59e-156	2	14	64.5	29.26	Q78IK4;B1AV14	Apolipoprotein O-like	Apool	>sp|Q78IK4|MIC27_MOUSE MICOS complex subunit Mic27 OS=Mus musculus GN=Apool PE=1 SV=1;>tr|B1AV14|B1AV14_MOUSE MICOS complex subunit Mic27 OS=Mus musculus GN=Apool PE=1 SV=1	3687	0.0389005	0.0865036	-0.855804	0.84051	0.655366	0.000393732	0.987179		0.998825		0.0102296	+
2860200	5121600	2662800	5461800	3411000	2139600	4976300	6770700	6204800	6129800	7126800	4037500	7073700	7742100	8024200	2859200	2239100	3061900	2.83e-60	2	12	48	37.252	Q9D020;A0A0N4SW80	Cytosolic 5-nucleotidase 3	Nt5c3	>sp|Q9D020|5NT3A_MOUSE Cytosolic 5-nucleotidase 3A OS=Mus musculus GN=Nt5c3a PE=1 SV=4	4916	-0.0104192	0.0817355	1.49553	0.975436	0.809312	0.000402421	0.997929		0.998825		0.0102296	+
0	0	0	0	0	0	0	902280	0	433240	792780	0	929780	1338900	742130	38748000	12689000	4915900	2.92e-62	1	18	27.5	81.379	P49290	Eosinophil peroxidase;Eosinophil peroxidase light chain;Eosinophil peroxidase heavy chain	Epx	>sp|P49290|PERE_MOUSE Eosinophil peroxidase OS=Mus musculus GN=Epx PE=1 SV=2	2309	NA	0.622532	-3.78424	NA	0.553083	0.000406513	NA		0.998825		0.0102296	+
0	0	0	0	0	0	0	0	0	0	0	0	22531000	15057000	28058000	6334500	6648100	5175000	1.32e-16	4	4	49	11.254	P01844;Q99JC1;P01845;A0A0G2JGQ8	Ig lambda-2 chain C region	Iglc2	>sp|P01844|LAC2_MOUSE Ig lambda-2 chain C region OS=Mus musculus GN=Iglc2 PE=1 SV=1;>tr|Q99JC1|Q99JC1_MOUSE Ig lambda-2 chain C region (Fragment) OS=Mus musculus GN=Iglc2 PE=1 SV=1	1835	NA	NA	1.8177	NA	NA	0.000408732	NA		NA		0.0102296	+
259510000	310340000	291970000	236090000	248700000	223950000	166580000	130690000	146540000	145990000	148940000	137750000	590930000	836030000	772060000	262780000	496700000	357380000	0	1	24	82.4	32.351	Q60932	Voltage-dependent anion-selective channel protein 1	Vdac1	>sp|Q60932|VDAC1_MOUSE Voltage-dependent anion-selective channel protein 1 OS=Mus musculus GN=Vdac1 PE=1 SV=3	3398	0.279439	0.033094	1.01034	0.236689	0.88596	0.000436699	0.818481		0.998825		0.0106718	+
0	18857000	20767000	16155000	18425000	20827000	27457000	29440000	24211000	18367000	28914000	25778000	9224200	10178000	10112000	17610000	18034000	20821000	3.12e-64	1	6	61.4	14.478	P61971	Nuclear transport factor 2	Nutf2	>sp|P61971|NTF2_MOUSE Nuclear transport factor 2 OS=Mus musculus GN=Nutf2 PE=1 SV=1	2506	0.110057	0.170703	-0.931245	0.638765	0.419228	0.000432483	0.96936		0.998825		0.0106718	+
518050000	462420000	542190000	435410000	582880000	578150000	572320000	544680000	522930000	561680000	438300000	601200000	173290000	110730000	291020000	377060000	396010000	528900000	0	2	47	71.5	56.678	P27773;F6Q404	Protein disulfide-isomerase A3	Pdia3	>sp|P27773|PDIA3_MOUSE Protein disulfide-isomerase A3 OS=Mus musculus GN=Pdia3 PE=1 SV=2	2126	-0.0588143	0.0467388	-1.27366	0.839882	0.872407	0.000438165	0.987179		0.998825		0.0106718	+
0	21303000	17479000	21738000	20695000	18727000	15145000	8976300	12053000	6179500	8829600	8786700	1562900	2923900	3040300	5657500	4923500	9160700	4.36e-113	1	4	44.8	6.3814	Q78IK2	Up-regulated during skeletal muscle growth protein 5	Usmg5	>sp|Q78IK2|USMG5_MOUSE Up-regulated during skeletal muscle growth protein 5 OS=Mus musculus GN=Usmg5 PE=1 SV=1	3686	-0.0743505	0.591458	-1.39966	0.832535	0.0755258	0.000436257	0.987179		0.998825		0.0106718	+
31663000	39904000	35982000	29629000	30792000	38078000	24882000	17608000	20159000	20807000	21467000	18159000	11314000	7257700	12178000	20641000	16917000	27242000	2.38e-196	2	14	51.9	32.342	Q6ZQI3;D3Z1M3	Malectin	Mlec	>sp|Q6ZQI3|MLEC_MOUSE Malectin OS=Mus musculus GN=Mlec PE=1 SV=2;>tr|D3Z1M3|D3Z1M3_MOUSE Malectin OS=Mus musculus GN=Mlec PE=1 SV=2	907	0.130183	0.0404059	-1.08083	0.60111	0.870569	0.000454794	0.958914		0.998825		0.011003	+
140570000	191490000	139430000	171890000	129950000	109060000	91801000	73788000	108730000	104550000	126210000	103260000	78742000	108020000	118470000	60310000	35686000	42405000	1.68e-228	3	12	71.2	16.604	Q545K5;O89086;S4R2M6	Putative RNA-binding protein 3	Rbm3	>tr|Q545K5|Q545K5_MOUSE MCG116386, isoform CRA_a OS=Mus musculus GN=Rbm3 PE=1 SV=1;>sp|O89086|RBM3_MOUSE RNA-binding protein 3 OS=Mus musculus GN=Rbm3 PE=1 SV=1;>tr|S4R2M6|S4R2M6_MOUSE MCG116386, isoform CRA_c OS=Mus musculus GN=Rbm3 PE=1 SV=1	1794	0.206368	-0.294623	1.15263	0.44032	0.275399	0.000461755	0.918671		0.998825		0.0110974	+
124860000	57613000	66839000	58823000	60011000	68792000	40225000	70863000	59516000	73041000	74031000	65593000	5724300	9276700	10462000	41375000	14740000	27319000	9.95e-79	1	8	72.3	9.1413	Q9CQR2	40S ribosomal protein S21	Rps21	>sp|Q9CQR2|RS21_MOUSE 40S ribosomal protein S21 OS=Mus musculus GN=Rps21 PE=1 SV=1	4771	0.328862	-0.354416	-1.63237	0.388702	0.353856	0.000482206	0.906174		0.998825		0.0115127	+
3901500	3396400	2200000	2575800	1729200	2494900	4790700	2933400	2364000	3834900	2829300	4005700	2404300	1736400	862960	3965200	6821100	4194000	6.84e-46	1	6	19.8	51.813	Q9WVJ3	Carboxypeptidase Q	Cpq	>sp|Q9WVJ3|CBPQ_MOUSE Carboxypeptidase Q OS=Mus musculus GN=Cpq PE=1 SV=1	5463	0.46381	-0.129216	-1.65888	0.237881	0.736897	0.00049305	0.818481		0.998825		0.0116077	+
0	522430	486740	829920	455580	486000	599470	789290	661020	819200	982820	887410	9653400	3132000	1990300	15028000	12719000	16478000	3.53e-42	2	6	17.6	45.739	Q8BLF1;Q8BYQ0	Neutral cholesterol ester hydrolase 1	Nceh1	>sp|Q8BLF1|NCEH1_MOUSE Neutral cholesterol ester hydrolase 1 OS=Mus musculus GN=Nceh1 PE=1 SV=1	3901	-0.173016	-0.397269	-1.90231	0.721279	0.365697	0.000489974	0.982831		0.998825		0.0116077	+
25951000	48253000	22158000	44746000	47073000	16753000	38062000	39340000	40153000	46395000	44662000	49209000	22509000	26510000	30176000	2469200	4690000	14519000	6.75e-201	3	14	45.8	48.176	O09161;F6QYE1;E9PZ67	Calsequestrin-2;Calsequestrin	Casq2	>sp|O09161|CASQ2_MOUSE Calsequestrin-2 OS=Mus musculus GN=Casq2 PE=1 SV=3;>tr|F6QYE1|F6QYE1_MOUSE Calsequestrin OS=Mus musculus GN=Casq2 PE=1 SV=1;>tr|E9PZ67|E9PZ67_MOUSE Calsequestrin (Fragment) OS=Mus musculus GN=Casq2 PE=1 SV=1	1601	-0.114456	-0.253847	2.24821	0.826119	0.627178	0.000495781	0.987179		0.998825		0.0116077	+
22360000	14859000	19486000	18631000	31010000	23282000	18474000	13822000	20932000	10950000	13361000	14761000	7185700	8038000	6110300	15315000	12561000	17889000	1.49e-52	1	9	55.9	19.048	Q9CQU0	Thioredoxin domain-containing protein 12	Txndc12	>sp|Q9CQU0|TXD12_MOUSE Thioredoxin domain-containing protein 12 OS=Mus musculus GN=Txndc12 PE=1 SV=1	4778	-0.348539	0.430121	-1.0965	0.185534	0.107277	0.00052662	0.781094		0.998825		0.0120308	+
65009000	69055000	87166000	72216000	96171000	86719000	73398000	60378000	66588000	48609000	53552000	68370000	24577000	25968000	34670000	53032000	50599000	56237000	0	3	47	48.4	111.18	Q9JKR6;F6TRP3;E0CYZ2	Hypoxia up-regulated protein 1	Hyou1	>sp|Q9JKR6|HYOU1_MOUSE Hypoxia up-regulated protein 1 OS=Mus musculus GN=Hyou1 PE=1 SV=1	5308	-0.206871	0.242888	-0.921198	0.341945	0.267155	0.000519295	0.882401		0.998825		0.0120308	+
141090000	83822000	85837000	77084000	93192000	87419000	127620000	89580000	93858000	93989000	93317000	125000000	33236000	30651000	43125000	80718000	63910000	78827000	0	10	19	57.9	41.525	P42208;E9Q3V6;F6WYM0;D3YYB1;D3Z3C0;D3Z1S1;F6UKN5;D3YZU7;D3YV76;G3UYQ0	Septin-2	2002-09-01	>sp|P42208|SEPT2_MOUSE Septin-2 OS=Mus musculus GN=Sept2 PE=1 SV=2;>tr|E9Q3V6|E9Q3V6_MOUSE Septin-2 OS=Mus musculus GN=Sept2 PE=1 SV=1;>tr|F6WYM0|F6WYM0_MOUSE Septin-2 (Fragment) OS=Mus musculus GN=Sept2 PE=1 SV=2;>tr|D3YYB1|D3YYB1_MOUSE Septin-2 (Fragment	2246	0.230286	-0.00856608	-1.06982	0.361939	0.972569	0.000521059	0.890351		0.998825		0.0120308	+
1047900	0	912000	734810	0	0	798290	833830	771330	1034200	0	772940	5454500	32933000	2641700	702550	937700	922210	3.86e-22	1	3	41.8	11.007	P18528	Ig heavy chain V region 6.96		>sp|P18528|HVM57_MOUSE Ig heavy chain V region 6.96 OS=Mus musculus PE=4 SV=1	2036	0.41186	-0.159062	3.20263	0.690741	0.836255	0.000530428	0.981636		0.998825		0.0120308	+
213070000	24820000	123910000	75987000	85748000	70873000	15270000	10053000	13336000	10369000	15981000	13425000	972410000	567150000	418480000	140310000	139590000	37240000	0	3	13	44.5	36.389	P01863;P01865;P84751	Ig gamma-2A chain C region, A allele;Ig gamma-2A chain C region, membrane-bound form	Ighg;Igh-1a	>sp|P01863|GCAA_MOUSE Ig gamma-2A chain C region, A allele OS=Mus musculus GN=Ighg PE=1 SV=1;>sp|P01865|GCAM_MOUSE Ig gamma-2A chain C region, membrane-bound form OS=Mus musculus GN=Igh-1a PE=1 SV=3	1836	0.168103	-0.0391917	2.76786	0.794847	0.951609	0.000530222	0.987179		0.998825		0.0120308	+
21809000	34008000	24469000	51521000	26799000	16849000	30144000	21393000	23113000	24341000	19178000	29660000	8713700	11431000	11958000	23616000	28805000	43835000	6.71e-152	1	17	52.7	44.889	Q07417	Short-chain specific acyl-CoA dehydrogenase, mitochondrial	Acads	>sp|Q07417|ACADS_MOUSE Short-chain specific acyl-CoA dehydrogenase, mitochondrial OS=Mus musculus GN=Acads PE=1 SV=2	2811	-0.117541	0.0342472	-1.54745	0.745513	0.924539	0.000536535	0.983964		0.998825		0.0120937	+
3497800	3272700	3751400	3384900	6312900	6567200	4281800	4915800	7364800	4229000	1903400	4495100	69052000	88514000	37735000	23289000	19884000	16457000	1.15e-38	5	6	62	11.954	P01645;P01644;P01646;P04946;A0A075B5L0	Ig kappa chain V-V region HP 93G7;Ig kappa chain V-V region HP R16.7;Ig kappa chain V-V region HP 123E6		>sp|P01645|KV5AC_MOUSE Ig kappa chain V-V region HP 93G7 OS=Mus musculus PE=1 SV=1;>sp|P01644|KV5AB_MOUSE Ig kappa chain V-V region HP R16.7 OS=Mus musculus PE=1 SV=1;>sp|P01646|KV5AD_MOUSE Ig kappa chain V-V region HP 123E6 OS=Mus musculus PE=1 SV=1	1819	-0.569445	0.69968	1.63779	0.153417	0.0843364	0.000572626	0.768469		0.998825		0.0128275	+
16998000	14482000	12643000	10375000	11531000	11027000	11406000	6648400	11134000	10997000	11779000	13626000	100900000	81051000	84063000	52044000	44307000	22774000	1.45e-241	3	32	40.8	95.915	P08553;A0A0R4J036;D3YZ35	Neurofilament medium polypeptide	Nefm	>sp|P08553|NFM_MOUSE Neurofilament medium polypeptide OS=Mus musculus GN=Nefm PE=1 SV=4;>tr|A0A0R4J036|A0A0R4J036_MOUSE Neurofilament 3, medium OS=Mus musculus GN=Nefm PE=1 SV=1;>tr|D3YZ35|D3YZ35_MOUSE Neurofilament medium polypeptide OS=Mus musculus GN=Ne	235	0.413097	-0.356408	1.23775	0.170449	0.233311	0.000584745	0.780066		0.998825		0.0128886	+
54897000	43196000	48010000	49685000	71291000	45607000	43391000	30561000	33620000	25296000	28782000	38240000	19806000	17181000	18322000	35184000	34154000	39077000	3.13e-279	2	14	45.9	42.679	Q78ZA7;A2RSB1	Nucleosome assembly protein 1-like 4	Nap1l4	>sp|Q78ZA7|NP1L4_MOUSE Nucleosome assembly protein 1-like 4 OS=Mus musculus GN=Nap1l4 PE=1 SV=1;>tr|A2RSB1|A2RSB1_MOUSE Nucleosome assembly protein 1-like 4 OS=Mus musculus GN=Nap1l4 PE=1 SV=1	547	-0.168437	0.22697	-0.972329	0.466315	0.329679	0.000580185	0.929351		0.998825		0.0128886	+
0	440890	0	435260	476950	0	0	0	0	0	495530	0	1684100	1554900	1108900	3410300	3332300	3920600	2.08e-167	1	9	23.4	60.047	Q63886	UDP-glucuronosyltransferase 1-1	Ugt1a1	>sp|Q63886|UD11_MOUSE UDP-glucuronosyltransferase 1-1 OS=Mus musculus GN=Ugt1a1 PE=1 SV=2	3510	-0.047439	NA	-1.31319	0.900768	NA	0.000586006	0.993817		NA		0.0128886	+
0	14671000	10444000	22112000	16176000	15563000	11075000	6853200	9895100	7066300	5464000	8850500	2189300	2826600	3218200	8479700	4512600	7813000	7.4e-201	1	6	69.5	10.458	P62075	Mitochondrial import inner membrane translocase subunit Tim13	Timm13	>sp|P62075|TIM13_MOUSE Mitochondrial import inner membrane translocase subunit Tim13 OS=Mus musculus GN=Timm13 PE=1 SV=1	2510	-0.520996	0.379769	-1.30269	0.142474	0.226169	0.000638801	0.760167		0.998825		0.0139149	+
258810000	215020000	166980000	185920000	129630000	190770000	133780000	130550000	136620000	73915000	99936000	185630000	14138000	21513000	7252200	28893000	41851000	65677000	0	2	72	46.2	158.39	A2AVJ7;Q99PL5	Ribosome-binding protein 1	Rrbp1	>tr|A2AVJ7|A2AVJ7_MOUSE Ribosome-binding protein 1 OS=Mus musculus GN=Rrbp1 PE=1 SV=1;>sp|Q99PL5|RRBP1_MOUSE Ribosome-binding protein 1 OS=Mus musculus GN=Rrbp1 PE=1 SV=2	520	0.336583	0.26949	-1.7258	0.418341	0.515371	0.000640341	0.911346		0.998825		0.0139149	+
0	5284900	5227500	10652000	7521600	1727800	1715900	0	714870	2434100	833400	1134800	464360	1647200	619300	3017100	9920000	13932000	8.98e-17	2	3	31.2	8.9863	Q792A4;P56392	Cytochrome c oxidase subunit 7A1, mitochondrial	Cox7a1	>tr|Q792A4|Q792A4_MOUSE Cox7ah OS=Mus musculus GN=Cox7a1 PE=1 SV=1;>sp|P56392|CX7A1_MOUSE Cytochrome c oxidase subunit 7A1, mitochondrial OS=Mus musculus GN=Cox7a1 PE=1 SV=1	2418	0.0208271	-0.25361	-3.25949	0.980252	0.763492	0.00064981	0.997929		0.998825		0.0140367	+
42083000	34569000	35387000	38351000	46785000	54788000	36727000	34778000	38903000	40764000	21673000	42598000	633570	531940	1686300	1922800	2673800	9523200	1.51e-258	7	24	50.7	61.014	Q5SX75;Q60716;B0QZH3;B0QZH1;Q5SX76;B0QZH2;F6ULE1	Prolyl 4-hydroxylase subunit alpha-2	P4ha2	>tr|Q5SX75|Q5SX75_MOUSE Procollagen-proline, 2-oxoglutarate 4-dioxygenase (Proline 4-hydroxylase), alpha II polypeptide, isoform CRA_f OS=Mus musculus GN=P4ha2 PE=1 SV=1;>sp|Q60716|P4HA2_MOUSE Prolyl 4-hydroxylase subunit alpha-2 OS=Mus musculus GN=P4ha2 P	3363	-0.31115	0.132507	-2.14292	0.546248	0.796222	0.000659696	0.94614		0.998825		0.0141659	+
249980	677140	1687600	1133200	8746000	8431900	177940	453530	174680	343730	271400	201370	63824000	168080000	31690000	1405100	16392000	3458600	2.09e-56	2	7	45.8	13.305	A0A0B4J1H7;A0A0B4J1H8			>tr|A0A0B4J1H7|A0A0B4J1H7_MOUSE Protein Igkv1-135 (Fragment) OS=Mus musculus GN=Igkv1-135 PE=4 SV=1;>tr|A0A0B4J1H8|A0A0B4J1H8_MOUSE Protein Igkv1-133 (Fragment) OS=Mus musculus GN=Igkv1-133 PE=4 SV=1	141	-2.73083	-0.138081	4.01924	0.0113345	0.886343	0.000686342	0.462217		0.998825		0.014481	+
10536000	17579000	23543000	30018000	23341000	25270000	27390000	39086000	25956000	45831000	39912000	52826000	7067900	6049600	7051700	18491000	11687000	47278000	2.86e-304	2	30	26.2	164.98	Q61830;Q2HZ94	Macrophage mannose receptor 1	Mrc1	>sp|Q61830|MRC1_MOUSE Macrophage mannose receptor 1 OS=Mus musculus GN=Mrc1 PE=1 SV=2;>tr|Q2HZ94|Q2HZ94_MOUSE Macrophage mannose receptor 1 OS=Mus musculus GN=Mrc1 PE=1 SV=1	2870	-0.675268	-0.597473	-1.69519	0.111926	0.155947	0.000682978	0.735106		0.998825		0.014481	+
0	0	0	0	0	0	0	0	1199900	0	0	0	5302500	8116000	2865700	775490	0	456730	4.5e-08	8	2	14.8	12.447	P01820;A0A075B697;P01819;A0A075B5Q7;A0A075B696;A0A0A6YWY9;A0A075B6A7;A0A075B5Q5	Ig heavy chain V region PJ14;Ig heavy chain V region MOPC 141		>sp|P01820|HVM44_MOUSE Ig heavy chain V region PJ14 OS=Mus musculus PE=1 SV=1;>tr|A0A075B697|A0A075B697_MOUSE Protein Ighv2-9-1 (Fragment) OS=Mus musculus GN=Ighv2-9-1 PE=4 SV=1;>sp|P01819|HVM43_MOUSE Ig heavy chain V region MOPC 141 OS=Mus musculus PE=3 S	45	NA	NA	3.06415	NA	NA	0.000684957	NA		NA		0.014481	+
98273000	93103000	81687000	101300000	72292000	78025000	191510000	123560000	118770000	141130000	166760000	181370000	1334900000	1377000000	1483700000	622560000	824780000	753230000	0	2	35	65.7	42.572	Q99MQ4;A6H6K1	Asporin	Aspn	>sp|Q99MQ4|ASPN_MOUSE Asporin OS=Mus musculus GN=Aspn PE=1 SV=1;>tr|A6H6K1|A6H6K1_MOUSE Aspn protein OS=Mus musculus GN=Aspn PE=1 SV=1	582	0.130852	-0.196375	0.937067	0.564607	0.390561	0.000706728	0.948185		0.998825		0.0147397	+
7188900	5598900	5870000	5409900	6085200	6683300	5625000	4802200	6315000	4686800	6233000	5541600	1490500	921610	1627300	3023500	2004600	3691600	1.05e-59	1	9	34.8	33.601	Q9JKY0	Cell differentiation protein RCD1 homolog	Rqcd1	>sp|Q9JKY0|RCD1_MOUSE Cell differentiation protein RCD1 homolog OS=Mus musculus GN=Rqcd1 PE=1 SV=1	5311	0.0342692	0.0251663	-1.10776	0.897916	0.924929	0.000706136	0.993817		0.998825		0.0147397	+
0	21904000	10335000	18321000	18054000	15793000	11241000	7979800	14005000	6529300	7491000	8178500	36010000	70233000	45892000	103840000	116020000	212430000	4.55e-20	1	6	55.5	13.779	P01887	Beta-2-microglobulin	B2m	>sp|P01887|B2MG_MOUSE Beta-2-microglobulin OS=Mus musculus GN=B2m PE=1 SV=2	1840	-0.209132	0.548404	-1.48753	0.598693	0.136303	0.000715058	0.958328		0.998825		0.0148283	+
38272000	29775000	33190000	31168000	31322000	27862000	37503000	35184000	39518000	32343000	28465000	31177000	11194000	9979900	12005000	17664000	18102000	18472000	6.86e-104	2	19	54	39.832	Q91WK2;Q5M9L0	Eukaryotic translation initiation factor 3 subunit H	Eif3h	>sp|Q91WK2|EIF3H_MOUSE Eukaryotic translation initiation factor 3 subunit H OS=Mus musculus GN=Eif3h PE=1 SV=1;>tr|Q5M9L0|Q5M9L0_MOUSE Eukaryotic translation initiation factor 3 subunit H OS=Mus musculus GN=Eif3h PE=1 SV=1	3319	0.158622	0.286759	-0.714545	0.366768	0.112888	0.000746772	0.893082		0.998825		0.0153979	+
0	0	0	426230	711080	0	2176800	1400700	1218700	2019100	0	0	6691600	9130800	3318800	858270	1957300	1604500	4.81e-21	1	7	25.1	46.04	Q9JK42	[Pyruvate dehydrogenase [lipoamide]] kinase isozyme 2, mitochondrial	Pdk2	>sp|Q9JK42|PDK2_MOUSE [Pyruvate dehydrogenase (acetyl-transferring)] kinase isozyme 2, mitochondrial OS=Mus musculus GN=Pdk2 PE=1 SV=2	5294	NA	-0.382479	2.07775	NA	0.554159	0.000755739	NA		0.998825		0.0154948	+
14957000	15251000	15685000	32998000	28938000	23040000	16915000	24947000	21303000	21317000	11443000	14701000	15202000	24314000	15319000	36834000	33777000	44432000	5.96e-46	1	6	49.5	10.916	Q9CQ75	NADH dehydrogenase [ubiquinone] 1 alpha subcomplex subunit 2	Ndufa2	>sp|Q9CQ75|NDUA2_MOUSE NADH dehydrogenase [ubiquinone] 1 alpha subcomplex subunit 2 OS=Mus musculus GN=Ndufa2 PE=1 SV=3	4729	-0.868637	0.442773	-1.09624	0.00480134	0.113647	0.00080455	0.442324		0.998825		0.0164029	+
4705200	715680	1315600	535340	1229000	499490	2501100	7271600	2764400	4682800	2049500	2618000	38623000	32290000	50509000	11966000	2523700	148430	1.2e-82	2	8	42	22.875	P11672;A0A0A6YW77	Neutrophil gelatinase-associated lipocalin	Lcn2	>sp|P11672|NGAL_MOUSE Neutrophil gelatinase-associated lipocalin OS=Mus musculus GN=Lcn2 PE=1 SV=1;>tr|A0A0A6YW77|A0A0A6YW77_MOUSE Neutrophil gelatinase-associated lipocalin (Fragment) OS=Mus musculus GN=Lcn2 PE=1 SV=1	1955	1.25094	0.333564	4.59128	0.276471	0.767555	0.00082396	0.857159		0.998825		0.0166102	+
361530	329930	592870	523500	517500	566560	480160	445320	514010	269550	1094000	591450	2734400	9028200	522820	13462000	17510000	27619000	2.51e-38	4	10	21.9	54.748	Q8CI59;A0A0R4J1G9;E9QN92;D3YTP0	Metalloreductase STEAP3	Steap3	>sp|Q8CI59|STEA3_MOUSE Metalloreductase STEAP3 OS=Mus musculus GN=Steap3 PE=1 SV=1;>tr|A0A0R4J1G9|A0A0R4J1G9_MOUSE Metalloreductase STEAP3 OS=Mus musculus GN=Steap3 PE=1 SV=1;>tr|E9QN92|E9QN92_MOUSE Metalloreductase STEAP3 OS=Mus musculus GN=Steap3 PE=1 SV	323	-0.372662	-0.222065	-2.99357	0.613306	0.762679	0.000819576	0.961609		0.998825		0.0166102	+
14223000	4351300	9352600	8541300	9094100	9037700	1693900	1872800	1842800	2239300	3944500	1997900	144800000	142860000	35825000	28141000	23190000	16759000	2.59e-102	4	5	91	11.98	P01654;P01656;P01655;A0A075B5P0	Ig kappa chain V-III region PC 2880/PC 1229;Ig kappa chain V-III region MOPC 70;Ig kappa chain V-III region PC 7132		>sp|P01654|KV3A1_MOUSE Ig kappa chain V-III region PC 2880/PC 1229 OS=Mus musculus PE=1 SV=1;>sp|P01656|KV3A3_MOUSE Ig kappa chain V-III region MOPC 70 OS=Mus musculus PE=1 SV=1;>sp|P01655|KV3A2_MOUSE Ig kappa chain V-III region PC 7132 OS=Mus musculus PE=	1822	-0.0935697	-0.53131	2.02758	0.851039	0.294853	0.000828449	0.987179		0.998825		0.0166102	+
115910000	270880000	207450000	310700000	364140000	322550000	336770000	861000000	553970000	415170000	743860000	464910000	22856000	38471000	8734500	7309000	2703200	4830400	6.57e-249	2	18	99	10.959	Q497J0;D6REU3		BC100530	>tr|Q497J0|Q497J0_MOUSE MCG130175, isoform CRA_b OS=Mus musculus GN=BC100530 PE=1 SV=1;>tr|D6REU3|D6REU3_MOUSE Protein BC100530 OS=Mus musculus GN=BC100530 PE=1 SV=1	3164	-0.830113	0.0543344	2.11143	0.124507	0.916688	0.000838826	0.735106		0.998825		0.0166344	+
339500000	238130000	265020000	233590000	264460000	276110000	221710000	207210000	217340000	205430000	182950000	220700000	53849000	56702000	71470000	101450000	96463000	119650000	0	1	22	56.6	48.1	Q922R8	Protein disulfide-isomerase A6	Pdia6	>sp|Q922R8|PDIA6_MOUSE Protein disulfide-isomerase A6 OS=Mus musculus GN=Pdia6 PE=1 SV=3	4555	0.110258	0.0887905	-0.807626	0.580589	0.655785	0.000835169	0.956291		0.998825		0.0166344	+
2430900	2619900	3116700	3829200	4870400	5423800	3569500	7425200	5773600	4265700	4135400	4532500	971390	815150	0	2653900	1816700	1909000	1.32e-33	1	6	75.6	10.214	Q8BGS2	BolA-like protein 2	Bola2	>sp|Q8BGS2|BOLA2_MOUSE BolA-like protein 2 OS=Mus musculus GN=Bola2 PE=1 SV=1	3834	-0.783122	0.312169	-1.23579	0.0100518	0.257015	0.000872278	0.462217		0.998825		0.0170688	+
708420	401190	5383100	606480	4971900	5205500	264820	261410	209670	195340	370130	269710	57800000	60814000	27270000	5224400	1580400	6030400	7.34e-149	2	5	54	10.976	A0A075B5N4;A0A0G2JF28			>tr|A0A075B5N4|A0A075B5N4_MOUSE Protein Igkv8-27 OS=Mus musculus GN=Igkv8-27 PE=4 SV=1;>tr|A0A0G2JF28|A0A0G2JF28_MOUSE Protein Igkv8-27 (Fragment) OS=Mus musculus GN=Igkv8-27 PE=4 SV=1	17	-1.11963	-0.141994	3.63734	0.2247	0.874641	0.000879545	0.807826		0.998825		0.0170688	+
6816600	15509000	17976000	28791000	21769000	7348500	6892900	5603100	5478900	8428700	3857400	8096200	3517800	2999700	5571100	29740000	31521000	8241400	3.14e-73	3	18	32.1	83.347	P54310;E9Q4M2;A0A0U1RNR0	Hormone-sensitive lipase	Lipe	>sp|P54310|LIPS_MOUSE Hormone-sensitive lipase OS=Mus musculus GN=Lipe PE=1 SV=2;>tr|E9Q4M2|E9Q4M2_MOUSE Hormone-sensitive lipase OS=Mus musculus GN=Lipe PE=1 SV=1	1149	-0.426176	-0.104987	-2.34504	0.465869	0.856256	0.00086999	0.929351		0.998825		0.0170688	+
97997000	104940000	107260000	110870000	111680000	102940000	114440000	78480000	81056000	83033000	75639000	102330000	40714000	49451000	27729000	69436000	66177000	134670000	0	2	45	53.6	104.02	P17427;A0A0J9YUA7	AP-2 complex subunit alpha-2	Ap2a2	>sp|P17427|AP2A2_MOUSE AP-2 complex subunit alpha-2 OS=Mus musculus GN=Ap2a2 PE=1 SV=2	2024	-0.0726163	0.0604539	-1.1581	0.800031	0.832926	0.000877585	0.987179		0.998825		0.0170688	+
37383000	23116000	26145000	16949000	28548000	36771000	20382000	27232000	33643000	33728000	32621000	22809000	19020000	10448000	15014000	32945000	46265000	31516000	1.48e-150	1	19	78	30.953	Q8K354	Carbonyl reductase [NADPH] 3	Cbr3	>sp|Q8K354|CBR3_MOUSE Carbonyl reductase [NADPH] 3 OS=Mus musculus GN=Cbr3 PE=1 SV=1	4214	0.115763	-0.142006	-1.33897	0.727426	0.669284	0.000885809	0.982831		0.998825		0.0170989	+
12322000	9447400	9796300	9587800	11591000	9033600	4413700	8376300	9210600	8784600	9763400	12221000	1900300	624810	834770	2835900	2446100	2872200	5.44e-79	1	18	23.3	108.84	Q9CSH3	Exosome complex exonuclease RRP44	Dis3	>sp|Q9CSH3|RRP44_MOUSE Exosome complex exonuclease RRP44 OS=Mus musculus GN=Dis3 PE=1 SV=4	4828	0.0600623	-0.539858	-1.44309	0.866988	0.146086	0.000911524	0.991144		0.998825		0.0175022	+
5460700	2785600	2394000	2840000	2144800	2493300	5372300	5370300	3882000	6101700	4042000	6541000	3374900	2274700	2709800	5403400	7819300	6494800	6.53e-61	1	11	25.6	56.613	Q3TW96	UDP-N-acetylhexosamine pyrophosphorylase-like protein 1	Uap1l1	>sp|Q3TW96|UAP1L_MOUSE UDP-N-acetylhexosamine pyrophosphorylase-like protein 1 OS=Mus musculus GN=Uap1l1 PE=1 SV=1	2968	0.420569	-0.175483	-1.24049	0.186044	0.571943	0.000929412	0.781094		0.998825		0.0176542	+
18939000	17805000	21948000	13207000	16892000	15098000	19181000	12468000	12957000	21486000	13813000	11519000	13603000	16499000	7494300	22665000	28848000	35072000	1.32e-222	2	28	45.8	88.053	P42227;B7ZC18	Signal transducer and activator of transcription 3	Stat3	>sp|P42227|STAT3_MOUSE Signal transducer and activator of transcription 3 OS=Mus musculus GN=Stat3 PE=1 SV=2;>tr|B7ZC18|B7ZC18_MOUSE Signal transducer and activator of transcription OS=Mus musculus GN=Stat3 PE=1 SV=1	2247	0.376362	-0.0430309	-1.25676	0.24044	0.890787	0.000939547	0.821913		0.998825		0.0176542	+
10737000	9620700	14884000	13398000	16402000	10369000	19277000	12130000	16155000	13023000	13957000	24194000	8609500	7415200	7079700	21711000	16171000	14462000	1.58e-153	4	15	14.4	138.29	A2AJY2;O35206;A2AJY7;A2AJY5	Collagen alpha-1(XV) chain;Endostatin	Col15a1	>tr|A2AJY2|A2AJY2_MOUSE Collagen alpha-1(XV) chain OS=Mus musculus GN=Col15a1 PE=1 SV=1;>sp|O35206|COFA1_MOUSE Collagen alpha-1(XV) chain OS=Mus musculus GN=Col15a1 PE=1 SV=2;>tr|A2AJY7|A2AJY7_MOUSE Collagen alpha-1(XV) chain OS=Mus musculus GN=Col15a1 PE=	459	-0.191792	-0.0731146	-1.16514	0.511912	0.801379	0.000936468	0.942256		0.998825		0.0176542	+
14380000	10328000	17468000	12498000	21525000	17684000	6263900	5518400	7207600	5524600	7529400	7962200	1532300	3249800	306070	10685000	5375300	4332200	1.24e-240	2	29	41	101.59	Q8K009;D3Z6B9	Mitochondrial 10-formyltetrahydrofolate dehydrogenase	Aldh1l2	>sp|Q8K009|AL1L2_MOUSE Mitochondrial 10-formyltetrahydrofolate dehydrogenase OS=Mus musculus GN=Aldh1l2 PE=1 SV=2;>tr|D3Z6B9|D3Z6B9_MOUSE Mitochondrial 10-formyltetrahydrofolate dehydrogenase OS=Mus musculus GN=Aldh1l2 PE=1 SV=1	4157	-0.291315	-0.136914	-2.451	0.634708	0.822797	0.000937731	0.96936		0.998825		0.0176542	+
0	15313000	19219000	14190000	26714000	20248000	2414700	3665500	5376200	7300200	18667000	3843300	7653800	20618000	3080600	46770000	49654000	40356000	6.98e-26	1	5	52.9	11.309	P09813	Apolipoprotein A-II	Apoa2	>sp|P09813|APOA2_MOUSE Apolipoprotein A-II OS=Mus musculus GN=Apoa2 PE=1 SV=2	1920	-0.20171	-1.15427	-2.53198	0.772253	0.0794586	0.000943765	0.987179		0.998825		0.0176542	+
173620000	168520000	173280000	214930000	176170000	189450000	144530000	91246000	145880000	133910000	139940000	144870000	110240000	98987000	115280000	167170000	233570000	188710000	0	2	24	89.7	29.82	P67778;Q5SQG5	Prohibitin	Phb	>sp|P67778|PHB_MOUSE Prohibitin OS=Mus musculus GN=Phb PE=1 SV=1;>tr|Q5SQG5|Q5SQG5_MOUSE Prohibitin (Fragment) OS=Mus musculus GN=Phb PE=1 SV=1	2609	-0.163805	-0.164862	-0.853368	0.446871	0.444001	0.00096018	0.918671		0.998825		0.0178692	+
69566000	63180000	59631000	74633000	60116000	65588000	81532000	68152000	64078000	63506000	56481000	77926000	42856000	52685000	35450000	71622000	77370000	79753000	0	2	22	62.1	55.988	Q9D0K2;Q3UJQ9	Succinyl-CoA:3-ketoacid coenzyme A transferase 1, mitochondrial;Succinyl-CoA:3-ketoacid-coenzyme A transferase	Oxct1	>sp|Q9D0K2|SCOT1_MOUSE Succinyl-CoA:3-ketoacid coenzyme A transferase 1, mitochondrial OS=Mus musculus GN=Oxct1 PE=1 SV=1;>tr|Q3UJQ9|Q3UJQ9_MOUSE Succinyl-CoA:3-ketoacid-coenzyme A transferase OS=Mus musculus GN=Oxct1 PE=1 SV=1	4935	-0.0553041	0.116755	-0.820694	0.787979	0.571784	0.000971116	0.987179		0.998825		0.0179805	+
18572000	10190000	18048000	15462000	21245000	20090000	8229700	6747300	8402200	17075000	14203000	8617900	158840000	222220000	176040000	94893000	88958000	56615000	5.45e-154	1	13	53	36.568	A0A075B5P3			>tr|A0A075B5P3|A0A075B5P3_MOUSE Protein Ighg2b (Fragment) OS=Mus musculus GN=Ighg2b PE=1 SV=1	21	-0.31722	-0.721721	1.23331	0.313774	0.0312605	0.000996403	0.873469		0.998825		0.0183551	+
639820000	933750000	626470000	507160000	562510000	521340000	841460000	779310000	872410000	965840000	1121000000	1044400000	105490000	132330000	27935000	227650000	169650000	428220000	0	1	64	67.5	93.142	Q62009	Periostin	Postn	>sp|Q62009|POSTN_MOUSE Periostin OS=Mus musculus GN=Postn PE=1 SV=2	3475	0.443751	-0.325968	-1.80764	0.336752	0.477335	0.00101653	0.880447		0.998825		0.0186313	+
102640000	98887000	102510000	96297000	98291000	92891000	121790000	87279000	97206000	87433000	90111000	115390000	22553000	29528000	19208000	37726000	38760000	59221000	0	2	40	61.6	97.512	Q9QZE5;Q7TNQ1	Coatomer subunit gamma-1	Copg1	>sp|Q9QZE5|COPG1_MOUSE Coatomer subunit gamma-1 OS=Mus musculus GN=Copg1 PE=1 SV=1	5379	0.0849032	0.0643416	-0.919358	0.714661	0.781531	0.00102987	0.982831		0.998825		0.0187809	+
4866400	4672000	6490400	9489500	5434700	3969300	5092700	3858900	4337700	5107300	3482700	6555600	3690000	5010500	840470	11763000	16548000	6883800	4.98e-58	3	16	24.9	98.708	Q8R0Y6;A0A0N4SW56;A0A0N4SVT2	Cytosolic 10-formyltetrahydrofolate dehydrogenase	Aldh1l1	>sp|Q8R0Y6|AL1L1_MOUSE Cytosolic 10-formyltetrahydrofolate dehydrogenase OS=Mus musculus GN=Aldh1l1 PE=1 SV=1;>tr|A0A0N4SW56|A0A0N4SW56_MOUSE Cytosolic 10-formyltetrahydrofolate dehydrogenase OS=Mus musculus GN=Aldh1l1 PE=1 SV=1	4258	-0.157405	-0.150648	-2.14349	0.771632	0.781155	0.0010511	0.987179		0.998825		0.0190722	+
8856600	5621000	5922200	4069300	5673200	6419900	8741800	7249400	7779700	7370700	8603600	8111700	5348200	3073000	3643200	8184900	7513300	7654700	1.84e-169	2	7	34.6	33.31	Q9D0L7;D3Z5T2	Armadillo repeat-containing protein 10	Armc10	>sp|Q9D0L7|ARM10_MOUSE Armadillo repeat-containing protein 10 OS=Mus musculus GN=Armc10 PE=1 SV=1;>tr|D3Z5T2|D3Z5T2_MOUSE Armadillo repeat-containing protein 10 OS=Mus musculus GN=Armc10 PE=1 SV=1	4936	0.33074	-0.0204133	-0.991617	0.200504	0.93528	0.00107988	0.795327		0.998825		0.019497	+
32216000	37784000	17528000	12079000	24169000	13266000	22657000	13803000	24011000	19896000	16955000	19777000	300600000	547510000	230360000	89236000	134000000	138250000	0	1	27	67.5	47.473	Q6P8J7	Creatine kinase S-type, mitochondrial	Ckmt2	>sp|Q6P8J7|KCRS_MOUSE Creatine kinase S-type, mitochondrial OS=Mus musculus GN=Ckmt2 PE=1 SV=1	3605	0.817121	0.0555305	1.50785	0.0460916	0.884727	0.00109578	0.611395		0.998825		0.019686	+
1127400	1134800	1063900	1076800	1456300	1285100	1018100	866570	1060700	1450000	856480	959290	2586500	1532800	1513500	709850	999270	993360	2.09e-38	2	5	22.8	46.6	Q8VCA8;A2A709	Secernin-2	Scrn2	>sp|Q8VCA8|SCRN2_MOUSE Secernin-2 OS=Mus musculus GN=Scrn2 PE=1 SV=1	4341	-0.188713	-0.1161	1.03005	0.474984	0.658614	0.00110826	0.936666		0.998825		0.0198123	+
15678000	9584400	13964000	8411700	22169000	22704000	18247000	11744000	16025000	6892000	6937600	5457200	1385300	1210200	1978300	3400600	6137700	3425100	7.8e-58	2	15	43.8	43.474	Q3TMJ8;P31938	Dual specificity mitogen-activated protein kinase kinase 1	Map2k1	>tr|Q3TMJ8|Q3TMJ8_MOUSE Dual-specificity mitogen-activated protein kinase kinase 1 OS=Mus musculus GN=Map2k1 PE=1 SV=1;>sp|P31938|MP2K1_MOUSE Dual specificity mitogen-activated protein kinase kinase 1 OS=Mus musculus GN=Map2k1 PE=1 SV=2	2173	-0.336257	1.23559	-1.47664	0.37785	0.00436252	0.00113035	0.897133		0.714908		0.0201081	+
1410200	1119100	1091300	908200	1458400	1633600	1275100	1906900	1672600	969700	1282800	1776200	793390	1210400	1562900	3120500	2001700	3385300	3.36e-39	3	4	19	35.855	A2AUR3;Q60866;A2AUR5	Phosphotriesterase-related protein	Pter	>tr|A2AUR3|A2AUR3_MOUSE Phosphotriesterase-related protein (Fragment) OS=Mus musculus GN=Pter PE=1 SV=2;>sp|Q60866|PTER_MOUSE Phosphotriesterase-related protein OS=Mus musculus GN=Pter PE=1 SV=1;>tr|A2AUR5|A2AUR5_MOUSE Phosphotriesterase-related protein (F	518	-0.109746	0.29341	-1.27216	0.737063	0.374778	0.0011889	0.983964		0.998825		0.0209442	+
0	0	0	0	0	0	1277800	0	0	654310	0	0	5692300	6437300	3494900	23179000	18131000	12424000	1.25e-64	3	4	15.5	39.565	P52430;H3BLB8;H3BK03	Serum paraoxonase/arylesterase 1	Pon1	>sp|P52430|PON1_MOUSE Serum paraoxonase/arylesterase 1 OS=Mus musculus GN=Pon1 PE=1 SV=2;>tr|H3BLB8|H3BLB8_MOUSE Paraoxonase 1, isoform CRA_c OS=Mus musculus GN=Pon1 PE=1 SV=1;>tr|H3BK03|H3BK03_MOUSE Serum paraoxonase/arylesterase 1 (Fragment) OS=Mus muscu	2362	NA	0.965616	-1.78184	NA	0.153185	0.00118723	NA		0.998825		0.0209442	+
5701700	5199800	8549000	6320200	9017900	6857800	8896600	8508500	9251700	5998500	6507700	6981000	4095800	2960300	4054100	6215400	6165700	10494000	9.27e-76	1	9	28.2	40.555	Q99KV1	DnaJ homolog subfamily B member 11	Dnajb11	>sp|Q99KV1|DJB11_MOUSE DnaJ homolog subfamily B member 11 OS=Mus musculus GN=Dnajb11 PE=1 SV=1	4626	-0.208301	0.453898	-1.01105	0.428124	0.0958998	0.00122057	0.917472		0.998825		0.0213983	+
0	0	0	0	0	0	362700	402100	242580	218900	323780	226020	24693000	13412000	4105800	2631600	2851600	960630	6.92e-24	1	4	26.5	21.53	P51910	Apolipoprotein D	Apod	>sp|P51910|APOD_MOUSE Apolipoprotein D OS=Mus musculus GN=Apod PE=1 SV=1	2358	NA	0.381018	2.5195	NA	0.532478	0.00124033	NA		0.998825		0.0216402	+
6141800	5825700	5249300	6545900	5416400	6022600	9254800	10458000	7037200	11486000	11412000	11043000	7618000	9335400	4955100	12434000	17414000	11977000	1.41e-47	4	9	10.1	134.85	Q01279;Q9WVF5;B2KGF7;Q61527	Epidermal growth factor receptor	Egfr	>sp|Q01279|EGFR_MOUSE Epidermal growth factor receptor OS=Mus musculus GN=Egfr PE=1 SV=1;>tr|Q9WVF5|Q9WVF5_MOUSE Epidermal growth factor receptor OS=Mus musculus GN=Egfr PE=1 SV=1	2754	-0.0616981	-0.358812	-0.959069	0.803322	0.160711	0.00125	0.987179		0.998825		0.0217045	+
0	10308000	8683700	4732500	8748600	7067200	15860000	12556000	14214000	4359900	9587000	12009000	16534000	26723000	26182000	6797100	12180000	6094200	1.62e-50	2	6	37.9	15.032	Q9JJV2;D3YWS3	Profilin-2;Profilin	Pfn2	>sp|Q9JJV2|PROF2_MOUSE Profilin-2 OS=Mus musculus GN=Pfn2 PE=1 SV=3;>tr|D3YWS3|D3YWS3_MOUSE Profilin OS=Mus musculus GN=Pfn2 PE=1 SV=1	5288	0.51051	0.834596	1.5045	0.245394	0.043455	0.00126979	0.827178		0.998825		0.0219433	+
8164200	9163100	11139000	14780000	9040800	6822700	7552200	9932300	9367500	7262900	9170500	9472800	5992100	4624000	2646900	8379800	10625000	10397000	1.1e-113	1	18	36.8	82.843	P16332	Methylmalonyl-CoA mutase, mitochondrial	Mut	>sp|P16332|MUTA_MOUSE Methylmalonyl-CoA mutase, mitochondrial OS=Mus musculus GN=Mut PE=1 SV=2	2015	-0.0455611	0.0517839	-1.2183	0.88522	0.869688	0.00128724	0.993535		0.998825		0.0221394	+
1149300	388190	1890900	885120	2582000	1744700	1802200	1972000	2146900	1284400	477380	1361200	35238000	27051000	16949000	7224400	5363400	5273100	2.35e-40	1	4	28.5	14.311	P01639	Ig kappa chain V-V region MOPC 41	Gm5571	>sp|P01639|KV5A7_MOUSE Ig kappa chain V-V region MOPC 41 OS=Mus musculus GN=Gm5571 PE=1 SV=1	1816	-0.746917	1.06416	2.10067	0.183267	0.0651992	0.0013027	0.781094		0.998825		0.0221949	+
528640000	544900000	547430000	460640000	485610000	564380000	546690000	488150000	476010000	531660000	396840000	554080000	154650000	78222000	201020000	260200000	322370000	277030000	0	2	52	78.6	57.058	P09103;E9Q8G8	Protein disulfide-isomerase	P4hb	>sp|P09103|PDIA1_MOUSE Protein disulfide-isomerase OS=Mus musculus GN=P4hb PE=1 SV=2	1910	0.106549	0.0396441	-1.08358	0.705101	0.887792	0.00129676	0.982831		0.998825		0.0221949	+
10666000	11446000	7606400	7840100	6864900	6040200	8902800	8808700	6731000	7630800	8376800	9159200	17386000	18302000	20821000	33851000	29380000	36346000	1.01e-75	1	10	40.5	34.883	P42669	Transcriptional activator protein Pur-alpha	Pura	>sp|P42669|PURA_MOUSE Transcriptional activator protein Pur-alpha OS=Mus musculus GN=Pura PE=1 SV=1	2250	0.504336	-0.0498153	-0.816519	0.0286612	0.814735	0.00133448	0.5709		0.998825		0.0225519	+
33866000	23111000	26997000	19769000	22206000	27730000	19047000	16281000	18093000	18973000	19761000	23797000	41669000	44775000	50108000	20416000	32628000	22730000	4.01e-153	5	13	66.8	29.435	O08579;I7HJS1;Q3THM8;B7FAU5;D6RFS0	Emerin	Emd	>sp|O08579|EMD_MOUSE Emerin OS=Mus musculus GN=Emd PE=1 SV=1;>tr|I7HJS1|I7HJS1_MOUSE Emerin OS=Mus musculus GN=Emd PE=1 SV=1;>tr|Q3THM8|Q3THM8_MOUSE Emerin OS=Mus musculus GN=Emd PE=1 SV=1;>tr|B7FAU5|B7FAU5_MOUSE Emerin OS=Mus musculus GN=Emd PE=1 SV=1	1563	0.265397	-0.2252	0.877408	0.255468	0.331721	0.00134126	0.837383		0.998825		0.0225519	+
10994000	4411900	6654300	8793300	7870900	11840000	15443000	14794000	8369300	16115000	13305000	13655000	2205900	1340700	2536000	9166800	4344100	4194200	3.21e-51	1	11	33.3	51.702	Q61823	Programmed cell death protein 4	Pdcd4	>sp|Q61823|PDCD4_MOUSE Programmed cell death protein 4 OS=Mus musculus GN=Pdcd4 PE=1 SV=1	3470	-0.446177	-0.206985	-1.49232	0.260819	0.595888	0.0013423	0.842342		0.998825		0.0225519	+
6353100	7267800	9674900	8840600	9830200	10686000	7667400	9428400	7777500	7913000	7170400	6262400	1223300	2158400	1420200	3047400	2531300	3317900	1.59e-147	5	33	17.1	290.21	Q4FE56;P70398;E9PWA9;G3UZS3;G3UY52	Ubiquitin carboxyl-terminal hydrolase;Probable ubiquitin carboxyl-terminal hydrolase FAF-X	Usp9x	>tr|Q4FE56|Q4FE56_MOUSE Probable ubiquitin carboxyl-terminal hydrolase FAF-X OS=Mus musculus GN=Usp9x PE=1 SV=1;>sp|P70398|USP9X_MOUSE Probable ubiquitin carboxyl-terminal hydrolase FAF-X OS=Mus musculus GN=Usp9x PE=1 SV=2	2651	-0.352559	0.220688	-0.923631	0.157556	0.366765	0.00137753	0.774224		0.998825		0.0229869	+
10074000	20587000	18382000	18016000	22362000	25059000	23661000	25295000	27324000	13602000	16779000	25074000	235780	165170	544450	5759400	632260	918110	2.06e-152	1	19	40.6	66.682	P70698	CTP synthase 1	Ctps1	>sp|P70698|PYRG1_MOUSE CTP synthase 1 OS=Mus musculus GN=Ctps1 PE=1 SV=2	2668	-0.467493	0.50439	-2.43361	0.466085	0.432297	0.00138086	0.929351		0.998825		0.0229869	+
2435000	3734700	4483800	5964700	4375700	6536300	7365100	5577100	4908800	6326800	6042800	5923600	973100	765860	707230	1669100	1278600	2342100	3.52e-163	4	24	14.4	254.44	G3X922;D4AFX7;A0A087WRC9;A0A087WS25		Dnajc13	>tr|G3X922|G3X922_MOUSE MCG115602 OS=Mus musculus GN=Dnajc13 PE=1 SV=1;>tr|D4AFX7|D4AFX7_MOUSE Protein Dnajc13 OS=Mus musculus GN=Dnajc13 PE=1 SV=1	977	-0.688267	-0.0558589	-1.08179	0.0255359	0.84364	0.00139752	0.556803		0.998825		0.0231057	+
0	0	0	0	0	0	0	0	0	0	0	0	675180	512520	720760	1601500	1298000	1855100	6.54e-06	2	2	6.8	46.119	Q570Y9;B2ZRS5	DEP domain-containing mTOR-interacting protein	Deptor	>sp|Q570Y9|DPTOR_MOUSE DEP domain-containing mTOR-interacting protein OS=Mus musculus GN=Deptor PE=1 SV=2;>tr|B2ZRS5|B2ZRS5_MOUSE DEP domain-containing mTOR-interacting protein OS=Mus musculus GN=Deptor PE=1 SV=1	3278	NA	NA	-1.31687	NA	NA	0.00140073	NA		NA		0.0231057	+
2726800	4127800	4455900	3917500	5406600	2781200	8381500	5521000	3900900	7069900	5194700	4457900	3649100	2497300	2871900	7634300	8684000	5553800	7.69e-74	1	8	24.1	55.144	Q9DBE0	Cysteine sulfinic acid decarboxylase	Csad	>sp|Q9DBE0|CSAD_MOUSE Cysteine sulfinic acid decarboxylase OS=Mus musculus GN=Csad PE=1 SV=1	5120	-0.0773545	0.0469502	-1.27147	0.816457	0.887905	0.00140875	0.987179		0.998825		0.0231328	+
3988000	1086700	792690	962230	1329200	1474700	1142400	2036500	1220000	1636000	593800	1369900	76259000	54518000	24415000	21011000	4275200	6131400	3.25e-13	3	2	27.4	12.736	A0A0B4J1I9;P04945;A0A0B4J1I4	Ig kappa chain V-VI region NQ2-6.1		>tr|A0A0B4J1I9|A0A0B4J1I9_MOUSE Protein Igkv4-55 (Fragment) OS=Mus musculus GN=Igkv4-55 PE=1 SV=1;>sp|P04945|KV6AB_MOUSE Ig kappa chain V-VI region NQ2-6.1 OS=Mus musculus PE=2 SV=1;>tr|A0A0B4J1I4|A0A0B4J1I4_MOUSE Protein Igkv4-72 (Fragment) OS=Mus musculu	144	0.288338	0.36425	2.50869	0.662903	0.582565	0.00145043	0.975311		0.998825		0.0236231	+
5295400	7934000	3991500	5509400	4735500	5746300	8050500	6495600	4143100	6857500	7842800	9395900	3072100	2034900	1652000	5134000	4557800	4891200	7.86e-92	1	12	15.1	114.65	O09159	Lysosomal alpha-mannosidase	Man2b1	>sp|O09159|MA2B1_MOUSE Lysosomal alpha-mannosidase OS=Mus musculus GN=Man2b1 PE=1 SV=4	1600	0.0538913	-0.407277	-1.15674	0.859395	0.192964	0.00145163	0.987179		0.998825		0.0236231	+
38503000	61458000	40458000	105650000	66044000	49648000	53305000	55883000	50682000	60065000	48423000	52859000	198620000	310250000	264330000	96047000	143600000	121860000	9.68e-220	1	18	47.9	38.937	Q9D051	Pyruvate dehydrogenase E1 component subunit beta, mitochondrial	Pdhb	>sp|Q9D051|ODPB_MOUSE Pyruvate dehydrogenase E1 component subunit beta, mitochondrial OS=Mus musculus GN=Pdhb PE=1 SV=1	4920	-0.618477	-0.00889007	1.09051	0.0444508	0.975315	0.00147808	0.605215		0.998825		0.0239402	+
0	3797500	2521400	6280600	4912500	4758600	2366300	1498800	3675400	4335800	2254100	1946200	0	273230	409740	1230500	770710	2628400	2.64e-09	3	2	36.8	7.7412	Q5SWJ8;P60060;G3UWH0	Protein transport protein Sec61 subunit gamma	Sec61g	>tr|Q5SWJ8|Q5SWJ8_MOUSE MCG116534 OS=Mus musculus GN=Sec61g PE=1 SV=1;>sp|P60060|SC61G_MOUSE Protein transport protein Sec61 subunit gamma OS=Mus musculus GN=Sec61g PE=3 SV=1;>tr|G3UWH0|G3UWH0_MOUSE MCG7641, isoform CRA_b OS=Mus musculus GN=Sec61g PE=1 SV=	2459	-0.769662	-0.181723	-2.01875	0.152577	0.695221	0.0014843	0.768469		0.998825		0.0239402	+
17465000	18492000	24215000	21998000	23159000	20744000	20978000	16054000	16004000	14070000	10441000	23235000	12180000	13306000	11486000	23853000	26784000	22281000	1.75e-145	1	10	40.8	31.715	Q9QZD8	Mitochondrial dicarboxylate carrier	Slc25a10	>sp|Q9QZD8|DIC_MOUSE Mitochondrial dicarboxylate carrier OS=Mus musculus GN=Slc25a10 PE=1 SV=2	5377	-0.143791	0.223039	-0.978782	0.580344	0.394437	0.00151906	0.956291		0.998825		0.0243924	+
74570000	60785000	66663000	61052000	77789000	106660000	47873000	45126000	55339000	36862000	49191000	45341000	12505000	12978000	13004000	29566000	21874000	20131000	6.66e-239	2	19	39.8	56.585	Q61753;F6ZSB7	D-3-phosphoglycerate dehydrogenase	Phgdh	>sp|Q61753|SERA_MOUSE D-3-phosphoglycerate dehydrogenase OS=Mus musculus GN=Phgdh PE=1 SV=3	3465	-0.249849	0.179547	-0.874924	0.290099	0.443057	0.00154503	0.866732		0.998825		0.0245322	+
0	0	406580	375500	0	0	2201200	2245700	2007800	2240200	1576100	1925800	3818000	5396700	10071000	22520000	11307000	17453000	8.17e-62	7	15	16.6	135.94	Q3U1U4;A0A0R4J1B4;E9Q604;G5E8F1;E9Q5K8;P05555;D6RJ73	Integrin alpha-M	Itgam	>tr|Q3U1U4|Q3U1U4_MOUSE Integrin alpha-M OS=Mus musculus GN=Itgam PE=1 SV=1;>tr|A0A0R4J1B4|A0A0R4J1B4_MOUSE Integrin alpha-M OS=Mus musculus GN=Itgam PE=1 SV=1;>tr|E9Q604|E9Q604_MOUSE Integrin alpha M, isoform CRA_a OS=Mus musculus GN=Itgam PE=1 SV=2;>tr|G	2992	0.114726	0.181876	-1.47274	0.855962	0.619891	0.00154805	0.987179		0.998825		0.0245322	+
0	0	0	0	0	0	0	0	0	0	0	0	7800600	4397300	8819800	2354200	2211900	2408400	2.5e-85	1	11	11.4	116.99	P19246	Neurofilament heavy polypeptide	Nefh	>sp|P19246|NFH_MOUSE Neurofilament heavy polypeptide OS=Mus musculus GN=Nefh PE=1 SV=3	2045	NA	NA	1.53078	NA	NA	0.00153667	NA		NA		0.0245322	+
2961200	6928300	7279400	18176000	16858000	17114000	11543000	8906100	11827000	7934400	12518000	11690000	0	0	911790	4628100	2315300	4613600	1.73e-49	2	4	77.8	9.0303	Q4KML4;E9QMV2	Costars family protein ABRACL	Abracl	>sp|Q4KML4|ABRAL_MOUSE Costars family protein ABRACL OS=Mus musculus GN=Abracl PE=1 SV=1;>tr|E9QMV2|E9QMV2_MOUSE Costars family protein ABRACL OS=Mus musculus GN=Abracl PE=1 SV=1	1257	-1.71275	0.0195523	-2.00906	0.000339198	0.957441	0.00156382	0.259736		0.998825		0.0246743	+
0	0	0	0	0	0	0	723890	0	0	0	0	2450600	6086500	1915500	15056000	10910000	22643000	1.55e-53	8	4	24.6	28.093	P14434;P14438;G3UWR9;P14437;P14436;P14435;P23150;P04228	H-2 class II histocompatibility antigen, A-B alpha chain;H-2 class II histocompatibility antigen, A-U alpha chain	H2-Aa	>sp|P14434|HA2B_MOUSE H-2 class II histocompatibility antigen, A-B alpha chain OS=Mus musculus GN=H2-Aa PE=1 SV=2;>sp|P14438|HA2U_MOUSE H-2 class II histocompatibility antigen, A-U alpha chain (Fragment) OS=Mus musculus GN=H2-Aa PE=1 SV=1;>tr|G3UWR9|G3UWR9	1990	NA	NA	-2.3415	NA	NA	0.00160476	NA		NA		0.0252107	+
67681000	68696000	65844000	36482000	58201000	36394000	63825000	49200000	52819000	46842000	48059000	55501000	156720000	124830000	150540000	64147000	102940000	71115000	2.6e-276	2	16	91	18.709	Q3UHW9;P45591	Cofilin-2	Cfl2	>tr|Q3UHW9|Q3UHW9_MOUSE Cofilin-2 OS=Mus musculus GN=Cfl2 PE=1 SV=1;>sp|P45591|COF2_MOUSE Cofilin-2 OS=Mus musculus GN=Cfl2 PE=1 SV=1	2264	0.661566	0.135906	0.886093	0.0121742	0.568177	0.00165707	0.462217		0.998825		0.0257336	+
49707000	53864000	36595000	37901000	22165000	25088000	60015000	46757000	47680000	56524000	55971000	60641000	170420000	318780000	199100000	55383000	130700000	114220000	0	1	59	55.1	161.78	A2ABU4	Myomesin-3	Myom3	>sp|A2ABU4|MYOM3_MOUSE Myomesin-3 OS=Mus musculus GN=Myom3 PE=1 SV=1	416	0.73831	-0.172512	1.2351	0.0377415	0.602968	0.00165932	0.60262		0.998825		0.0257336	+
916800000	724450000	779390000	685800000	736560000	740680000	748320000	603080000	654570000	570070000	559490000	762400000	230290000	349420000	36591000	570620000	544760000	693080000	0	3	77	69.5	92.475	Q3UAD6;P08113;F7C312	Endoplasmin	Hsp90b1	>tr|Q3UAD6|Q3UAD6_MOUSE Endoplasmin OS=Mus musculus GN=Hsp90b1 PE=1 SV=1;>sp|P08113|ENPL_MOUSE Endoplasmin OS=Mus musculus GN=Hsp90b1 PE=1 SV=2;>tr|F7C312|F7C312_MOUSE Endoplasmin (Fragment) OS=Mus musculus GN=Hsp90b1 PE=1 SV=1	1900	0.155063	0.0943633	-2.06594	0.778983	0.864281	0.00164796	0.987179		0.998825		0.0257336	+
6502500	6026000	3822100	4452200	2797800	4009600	7394900	5014700	5751900	4345400	5067800	6941500	990980	1248300	1367600	5400400	2561200	1917300	3.05e-32	2	6	24.3	29.608	Q9CQ01;Q5FWA0	Ribonuclease T2	Rnaset2	>sp|Q9CQ01|RNT2_MOUSE Ribonuclease T2 OS=Mus musculus GN=Rnaset2 PE=1 SV=1;>tr|Q5FWA0|Q5FWA0_MOUSE Protein Rnaset2a OS=Mus musculus GN=Rnaset2b PE=1 SV=1	3305	0.528097	0.160212	-1.32347	0.150019	0.65223	0.00167792	0.763562		0.998825		0.0258015	+
20377000	59146000	52434000	50739000	44850000	44452000	23937000	20319000	39620000	16495000	14926000	26516000	10789000	15156000	17797000	47101000	26590000	56371000	9.99e-19	2	3	37.5	9.9583	Q9CQS8;E9PW43	Protein transport protein Sec61 subunit beta	Sec61b;Gm10320	>sp|Q9CQS8|SC61B_MOUSE Protein transport protein Sec61 subunit beta OS=Mus musculus GN=Sec61b PE=1 SV=3;>tr|E9PW43|E9PW43_MOUSE Protein Gm10320 OS=Mus musculus GN=Gm10320 PE=4 SV=1	4775	-0.227071	0.520073	-1.53196	0.581526	0.216229	0.0016714	0.956291		0.998825		0.0258015	+
2477900	3471600	2780700	1253800	2288600	2583500	2306200	1339500	3102300	2050100	8287300	2624100	33499000	12798000	27003000	8555400	6353700	3577800	1.65e-100	2	4	56.2	10.517	A0A075B5K2;A0A0G2JDR3			>tr|A0A075B5K2|A0A075B5K2_MOUSE Protein Igkv9-124 OS=Mus musculus GN=Igkv9-124 PE=1 SV=6;>tr|A0A0G2JDR3|A0A0G2JDR3_MOUSE Protein Igkv9-124 (Fragment) OS=Mus musculus GN=Igkv9-124 PE=1 SV=3	5	0.563356	-0.73929	1.96518	0.293586	0.173532	0.00169005	0.866905		0.998825		0.0258785	+
0	1518700	0	1444700	1546200	2229900	6591900	5121700	6469900	4669500	0	4338400	0	0	4825000	0	0	1195900	5.24e-36	1	7	52.6	18.977	Q80VJ3	2-deoxynucleoside 5-phosphate N-hydrolase 1	Dnph1	>sp|Q80VJ3|DNPH1_MOUSE 2-deoxynucleoside 5-phosphate N-hydrolase 1 OS=Mus musculus GN=Dnph1 PE=1 SV=2	3759	-0.169322	0.420138	2.01243	0.653086	0.179909	0.00170372	0.973185		0.998825		0.0259781	+
1201200	1571500	1932200	1646600	1553200	1247900	1110900	1161500	1088400	1585500	1421700	1107900	1616100	1010200	2142400	803810	682570	792070	1.39e-49	3	7	6.4	254.2	E9QAT4;A2AIX1;F7BPW6		Sec16a	>tr|E9QAT4|E9QAT4_MOUSE Protein Sec16a OS=Mus musculus GN=Sec16a PE=1 SV=1;>tr|A2AIX1|A2AIX1_MOUSE Protein Sec16a OS=Mus musculus GN=Sec16a PE=1 SV=1;>tr|F7BPW6|F7BPW6_MOUSE Protein Sec16a (Fragment) OS=Mus musculus GN=Sec16a PE=1 SV=1	450	0.064209	-0.276819	1.0029	0.811731	0.312275	0.0017192	0.987179		0.998825		0.0261044	+
3204400	4514400	4128300	2494600	3365200	3363900	4524200	2972300	4703500	2693500	3516000	3880900	440610	459270	491940	2540400	753570	884210	8.7e-16	2	6	24.1	42.536	Q91V12;E9PYH2	Cytosolic acyl coenzyme A thioester hydrolase	Acot7	>sp|Q91V12|BACH_MOUSE Cytosolic acyl coenzyme A thioester hydrolase OS=Mus musculus GN=Acot7 PE=1 SV=2;>tr|E9PYH2|E9PYH2_MOUSE Cytosolic acyl coenzyme A thioester hydrolase OS=Mus musculus GN=Acot7 PE=1 SV=1	1078	0.360167	0.261056	-1.3626	0.334261	0.480816	0.00176906	0.879821		0.998825		0.0267496	+
2852000	6005000	6056800	6961100	8344200	7996700	4013900	4598400	3569100	3200400	4136700	4977300	1954700	2110400	1715000	3678700	3493300	4833400	2.73e-25	1	8	28.9	39.124	Q8C0E2	Vacuolar protein sorting-associated protein 26B	Vps26b	>sp|Q8C0E2|VP26B_MOUSE Vacuolar protein sorting-associated protein 26B OS=Mus musculus GN=Vps26b PE=1 SV=1	4008	-0.720933	-0.000132982	-1.04472	0.019772	0.999624	0.0017828	0.50428		0.999843		0.0268456	+
33571000	33255000	32296000	52237000	32838000	30208000	41834000	32236000	26993000	35839000	26481000	44527000	171320000	121250000	33995000	377730000	434830000	180760000	1.43e-237	2	18	28	84.533	O70423;A2A4I8	Membrane primary amine oxidase	Aoc3	>sp|O70423|AOC3_MOUSE Membrane primary amine oxidase OS=Mus musculus GN=Aoc3 PE=1 SV=3;>tr|A2A4I8|A2A4I8_MOUSE Amine oxidase (Fragment) OS=Mus musculus GN=Aoc3 PE=1 SV=1	1722	-0.172259	-0.0720781	-1.80093	0.723786	0.882242	0.00179888	0.982831		0.998825		0.0269757	+
20875000	36405000	34028000	36852000	39588000	46175000	40590000	42032000	39912000	38445000	43919000	36182000	19638000	23159000	30818000	42601000	38039000	74773000	3.88e-247	2	23	60.2	44.76	Q5SW83;P61161	Actin-related protein 2	Actr2	>tr|Q5SW83|Q5SW83_MOUSE ARP2 actin-related protein 2 homolog (Yeast) OS=Mus musculus GN=Actr2 PE=1 SV=1;>sp|P61161|ARP2_MOUSE Actin-related protein 2 OS=Mus musculus GN=Actr2 PE=1 SV=1	2479	-0.461346	0.0523136	-1.03733	0.114854	0.852178	0.00181935	0.735106		0.998825		0.0271704	+
315950000	258340000	258340000	206270000	223170000	232880000	243220000	276830000	299430000	237170000	237900000	238880000	67743000	49793000	85532000	41351000	21070000	42505000	3.53e-182	2	20	46.6	28.68	Q5BLK1;P62754	40S ribosomal protein S6	Rps6	>tr|Q5BLK1|Q5BLK1_MOUSE 40S ribosomal protein S6 OS=Mus musculus GN=Rps6 PE=1 SV=1;>sp|P62754|RS6_MOUSE 40S ribosomal protein S6 OS=Mus musculus GN=Rps6 PE=1 SV=1	2553	0.324883	0.19271	0.98563	0.235221	0.474727	0.00185741	0.818481		0.998825		0.0275124	+
103930000	123270000	114930000	109330000	118470000	102010000	48018000	66992000	75927000	66335000	54149000	65595000	12418000	20593000	9272600	26258000	21534000	43872000	2.29e-290	6	41	42.2	102.71	P46935;B2RSC8;Q3V335;V9GWV8;V9GXK3;V9GXS6	E3 ubiquitin-protein ligase NEDD4;E3 ubiquitin-protein ligase	Nedd4	>sp|P46935|NEDD4_MOUSE E3 ubiquitin-protein ligase NEDD4 OS=Mus musculus GN=Nedd4 PE=1 SV=3;>tr|B2RSC8|B2RSC8_MOUSE E3 ubiquitin-protein ligase NEDD4 OS=Mus musculus GN=Nedd4 PE=1 SV=1	676	0.0550639	0.017654	-1.12986	0.857446	0.954053	0.00185544	0.987179		0.998825		0.0275124	+
21017000	14974000	23919000	16346000	16896000	17338000	18648000	18420000	23081000	15584000	17317000	15666000	2337200	1829200	3008200	4685200	3892600	3981800	4.6e-129	1	26	26.2	137.61	Q05D44	Eukaryotic translation initiation factor 5B	Eif5b	>sp|Q05D44|IF2P_MOUSE Eukaryotic translation initiation factor 5B OS=Mus musculus GN=Eif5b PE=1 SV=2	2799	0.219898	0.29994	-0.832457	0.33856	0.197385	0.00189072	0.880447		0.998825		0.027815	+
1657600	1416800	1267800	1909800	2000500	1162400	1855500	1721400	1576800	1567100	1488000	1752800	811870	1043300	893550	485540	0	454780	4.56e-14	1	4	14.2	48.34	Q921S7	39S ribosomal protein L37, mitochondrial	Mrpl37	>sp|Q921S7|RM37_MOUSE 39S ribosomal protein L37, mitochondrial OS=Mus musculus GN=Mrpl37 PE=1 SV=1	4542	-0.192277	0.100419	0.95558	0.40779	0.66271	0.00189317	0.911346		0.998825		0.027815	+
12821000	10502000	10310000	7848100	11464000	9322400	5949000	8073300	9221700	6077000	5391000	9115600	1531400	1374700	3978500	7372100	3957100	4914900	1.19e-92	5	12	30.4	40.855	Q9JK48;A0A0G2JEC4;Q3TYR7;A0A0G2JE45;A0A0G2JF57	Endophilin-B1	Sh3glb1	>sp|Q9JK48|SHLB1_MOUSE Endophilin-B1 OS=Mus musculus GN=Sh3glb1 PE=1 SV=1;>tr|A0A0G2JEC4|A0A0G2JEC4_MOUSE Endophilin-B1 OS=Mus musculus GN=Sh3glb1 PE=1 SV=1;>tr|Q3TYR7|Q3TYR7_MOUSE Endophilin B1 testis variant OS=Mus musculus GN=Sh3glb1 PE=1 SV=1	161	0.239452	0.18953	-1.36583	0.522396	0.611748	0.0019118	0.944761		0.998825		0.0279755	+
13700000	22819000	20461000	13866000	13967000	12185000	15769000	9721200	12757000	12265000	8462600	7823400	50500000	103820000	73392000	31830000	37603000	34800000	5.28e-94	1	10	73.5	12.575	Q9Z1P6	NADH dehydrogenase [ubiquinone] 1 alpha subcomplex subunit 7	Ndufa7	>sp|Q9Z1P6|NDUA7_MOUSE NADH dehydrogenase [ubiquinone] 1 alpha subcomplex subunit 7 OS=Mus musculus GN=Ndufa7 PE=1 SV=3	5506	0.477147	0.423859	1.07058	0.11677	0.16005	0.00193338	0.735106		0.998825		0.0280212	+
40355000	46596000	47444000	43806000	52670000	55771000	53241000	53048000	50793000	43704000	38810000	40164000	22063000	21184000	19174000	31256000	30820000	35293000	8.57e-181	4	13	30.7	40.538	F8WJK8;Q99L47;E9Q1V0;E9Q1X9	Hsc70-interacting protein	St13	>tr|F8WJK8|F8WJK8_MOUSE Hsc70-interacting protein OS=Mus musculus GN=St13 PE=1 SV=1;>sp|Q99L47|F10A1_MOUSE Hsc70-interacting protein OS=Mus musculus GN=St13 PE=1 SV=1	1394	-0.176476	0.357121	-0.639848	0.319829	0.0545675	0.00193809	0.873469		0.998825		0.0280212	+
69325000	63077000	44858000	39528000	82403000	64143000	47912000	44939000	42287000	41288000	44578000	44098000	18221000	15004000	19600000	38341000	28699000	35420000	8.55e-206	2	14	46.5	45.345	P28656;E9PW66	Nucleosome assembly protein 1-like 1	Nap1l1	>sp|P28656|NP1L1_MOUSE Nucleosome assembly protein 1-like 1 OS=Mus musculus GN=Nap1l1 PE=1 SV=2;>tr|E9PW66|E9PW66_MOUSE Nucleosome assembly protein 1-like 1 OS=Mus musculus GN=Nap1l1 PE=1 SV=1	2139	-0.0292035	0.0544782	-0.95413	0.910567	0.834116	0.00192399	0.993817		0.998825		0.0280212	+
621460	11539000	6671200	11994000	14549000	21791000	23546000	40719000	23738000	23891000	21821000	13890000	281010	603740	0	7810200	3060800	2990100	4.33e-141	1	6	63.2	7.3384	O08997	Copper transport protein ATOX1	Atox1	>sp|O08997|ATOX1_MOUSE Copper transport protein ATOX1 OS=Mus musculus GN=Atox1 PE=1 SV=1	1592	-2.10465	0.548718	-3.33281	0.0182755	0.498953	0.00197906	0.501518		0.998825		0.0284238	+
16066000	28993000	19022000	20312000	19552000	13752000	17797000	14756000	15840000	19294000	15179000	17383000	63914000	69722000	72619000	27336000	35316000	46744000	8.2e-141	3	17	69.8	32.898	Q7TMG8;O55126;A0A0G2JEV1	Protein NipSnap homolog 2	Gbas	>tr|Q7TMG8|Q7TMG8_MOUSE Glioblastoma amplified sequence OS=Mus musculus GN=Gbas PE=1 SV=1;>sp|O55126|NIPS2_MOUSE Protein NipSnap homolog 2 OS=Mus musculus GN=Gbas PE=1 SV=1	3710	0.230704	-0.0981202	0.948317	0.379851	0.705846	0.0019816	0.897852		0.998825		0.0284238	+
94648000	455860000	422720000	491540000	562110000	626850000	487810000	820770000	582130000	287400000	608490000	353460000	688840	782570	816330	201740	274480	228630	8.92e-228	1	19	96.1	11.64	P35173	Stefin-3	Stfa3	>sp|P35173|CYT3_MOUSE Stefin-3 OS=Mus musculus GN=Stfa3 PE=3 SV=1	2193	-1.0827	0.640164	1.70644	0.0323682	0.184169	0.00202422	0.583551		0.998825		0.0284725	+
158490000	235030000	261820000	253680000	289220000	331180000	344310000	283550000	317690000	214790000	207940000	293410000	99555000	75434000	84104000	128070000	162250000	195680000	0	2	25	70.4	23.713	Q9DCY1;P24369	Peptidyl-prolyl cis-trans isomerase;Peptidyl-prolyl cis-trans isomerase B	Ppib	>tr|Q9DCY1|Q9DCY1_MOUSE Peptidyl-prolyl cis-trans isomerase OS=Mus musculus GN=Ppib PE=1 SV=1;>sp|P24369|PPIB_MOUSE Peptidyl-prolyl cis-trans isomerase B OS=Mus musculus GN=Ppib PE=1 SV=2	2089	-0.440192	0.415168	-0.89532	0.0874759	0.105249	0.00200259	0.700925		0.998825		0.0284725	+
47109000	26688000	26114000	22014000	23515000	25943000	25951000	30126000	28817000	24028000	27569000	33675000	20119000	17173000	23671000	53894000	28318000	43759000	1.49e-170	1	17	56	39.502	Q9JHJ0	Tropomodulin-3	Tmod3	>sp|Q9JHJ0|TMOD3_MOUSE Tropomodulin-3 OS=Mus musculus GN=Tmod3 PE=1 SV=1	5252	0.431167	0.00463089	-1.00918	0.133557	0.986648	0.00202188	0.745693		0.998825		0.0284725	+
8954200	5601400	3376300	5826500	5815700	1865600	10354000	5863300	4906400	6112700	3669100	7636200	721910	646970	0	3079000	0	3308800	2.95e-44	1	3	31	20.165	P28667	MARCKS-related protein	Marcksl1	>sp|P28667|MRP_MOUSE MARCKS-related protein OS=Mus musculus GN=Marcksl1 PE=1 SV=2	2142	0.473858	0.268266	-2.22355	0.336561	0.581901	0.00201634	0.880447		0.998825		0.0284725	+
38699000	39422000	30450000	39502000	39375000	43619000	51452000	58944000	46986000	47728000	36689000	45488000	21086000	12764000	36061000	35849000	46389000	64601000	9.65e-175	1	17	75.1	32.277	P23492	Purine nucleoside phosphorylase	Pnp	>sp|P23492|PNPH_MOUSE Purine nucleoside phosphorylase OS=Mus musculus GN=Pnp PE=1 SV=2	2082	-0.181679	0.279955	-1.15341	0.567457	0.381755	0.00200937	0.948185		0.998825		0.0284725	+
213720000	228990000	276950000	261760000	394600000	294070000	82313000	97298000	96903000	102650000	79653000	102690000	400150000	628090000	460710000	322640000	271860000	132460000	0	3	37	68.4	54.752	Q8K0E8;Q3TGR2;CON__P02676	Fibrinogen beta chain;Fibrinopeptide B;Fibrinogen beta chain	Fgb	>sp|Q8K0E8|FIBB_MOUSE Fibrinogen beta chain OS=Mus musculus GN=Fgb PE=1 SV=1;>tr|Q3TGR2|Q3TGR2_MOUSE Fibrinogen beta chain OS=Mus musculus GN=Fgb PE=1 SV=1	2909	-0.38813	-0.0412986	1.10662	0.213478	0.891969	0.00205074	0.797834		0.998825		0.0287341	+
2907800	31834000	29075000	31583000	25869000	23270000	15014000	20195000	20685000	27441000	17669000	21589000	0	1690300	971680	9799900	6305400	9868400	7.37e-67	1	5	59	9.2908	P48771	Cytochrome c oxidase subunit 7A2, mitochondrial	Cox7a2	>sp|P48771|CX7A2_MOUSE Cytochrome c oxidase subunit 7A2, mitochondrial OS=Mus musculus GN=Cox7a2 PE=1 SV=2	2303	-0.94172	-0.246669	-2.72614	0.16999	0.710689	0.002094	0.780066		0.998825		0.0292274	+
19115000	12804000	2761000	24709000	1848800	3651800	151530000	134680000	78679000	72853000	146020000	124080000	1194400	532020	405320	208880000	53300000	1091600	0	1	27	69.9	49.104	Q9Z320	Keratin, type I cytoskeletal 27	Krt27	>sp|Q9Z320|K1C27_MOUSE Keratin, type I cytoskeletal 27 OS=Mus musculus GN=Krt27 PE=1 SV=1	5536	0.672376	0.0970557	-5.17563	0.638965	0.945815	0.00212019	0.96936		0.998825		0.0294105	+
12534000	11661000	17519000	16629000	15238000	11265000	23901000	19965000	20679000	27538000	17794000	22057000	35952000	29789000	27678000	17417000	14533000	19364000	6e-129	2	7	44.1	13.724	Q9CR51;Q5HZY7	V-type proton ATPase subunit G 1	Atp6v1g1	>sp|Q9CR51|VATG1_MOUSE V-type proton ATPase subunit G 1 OS=Mus musculus GN=Atp6v1g1 PE=1 SV=3;>tr|Q5HZY7|Q5HZY7_MOUSE ATPase, H+ transporting, lysosomal V1 subunit G1 OS=Mus musculus GN=Atp6v1g1 PE=1 SV=1	3312	-0.0519286	-0.0429046	0.867333	0.828368	0.857808	0.00212333	0.987179		0.998825		0.0294105	+
8862200	8574500	11951000	12319000	11639000	13104000	5490100	11476000	5926400	6906400	7373800	4070500	1958000	1550800	3226900	3329200	6708800	7570300	4.4e-33	2	8	42.3	21.67	Q9DB60;B1AS14	Prostamide/prostaglandin F synthase	Fam213b	>sp|Q9DB60|PGFS_MOUSE Prostamide/prostaglandin F synthase OS=Mus musculus GN=Fam213b PE=1 SV=1;>tr|B1AS14|B1AS14_MOUSE Prostamide/prostaglandin F synthase (Fragment) OS=Mus musculus GN=Fam213b PE=1 SV=1	5110	-0.345151	0.284001	-1.36968	0.36835	0.457251	0.00214782	0.894042		0.998825		0.0295244	+
0	0	0	0	0	0	0	0	0	0	0	0	401210	331400	0	1834700	955630	2318100	3.97e-19	1	3	9.5	62.565	Q3V1F1		Gm9705	>tr|Q3V1F1|Q3V1F1_MOUSE MCG125471 OS=Mus musculus GN=Cyp4f37 PE=1 SV=1	3153	NA	NA	-2.1298	NA	NA	0.00214314	NA		NA		0.0295244	+
12397000	8861500	11898000	11521000	8921400	6902600	10163000	9930800	10686000	7663000	11011000	11225000	1966300	2445700	2041900	3418900	4067300	4104600	1.42e-62	2	13	70.1	23.414	Q8VHN8;E9Q9G1	Protein syndesmos	Nudt16l1	>sp|Q8VHN8|SDOS_MOUSE Protein syndesmos OS=Mus musculus GN=Nudt16l1 PE=1 SV=2	4410	0.294912	0.0663928	-0.846401	0.219471	0.777066	0.00216574	0.803122		0.998825		0.0296584	+
0	0	0	0	0	0	0	0	0	0	0	0	1470100	1582100	0	14494000	10932000	4503100	9.08e-79	3	2	11.9	22.094	D3Z5D4;G3UVT9;D3Z1H5		Cd209g;Cd209f	>tr|D3Z5D4|D3Z5D4_MOUSE MCG132013 OS=Mus musculus GN=Cd209g PE=4 SV=1;>tr|G3UVT9|G3UVT9_MOUSE MCG132033, isoform CRA_c OS=Mus musculus GN=Cd209f PE=1 SV=1;>tr|D3Z1H5|D3Z1H5_MOUSE MCG132033, isoform CRA_a OS=Mus musculus GN=Cd209f PE=1 SV=1	905	NA	NA	-2.54951	NA	NA	0.00218479	NA		NA		0.0298067	+
0	6740800	3361100	2005200	5794300	2115100	1859000	3100500	1116800	2931600	2021700	1734400	40020000	60856000	73302000	15070000	25113000	12023000	3.01e-66	2	4	25.7	16.689	P08905;A0A077S2U6	Lysozyme C-2	Lyz2	>sp|P08905|LYZ2_MOUSE Lysozyme C-2 OS=Mus musculus GN=Lyz2 PE=1 SV=2;>tr|A0A077S2U6|A0A077S2U6_MOUSE Lysozyme C-2 OS=Mus musculus GN=Lyz2 PE=1 SV=1	48	0.711225	-0.225098	1.765	0.20167	0.643028	0.00221576	0.796584		0.998825		0.030116	+
3352400	1894700	2103200	1543700	0	0	1520500	1804800	2399000	2676900	3323200	2786400	619490	603290	636680	1113100	1756700	0	2.68e-19	1	4	21.1	28.372	Q6PDY2	2-aminoethanethiol dioxygenase	Ado	>sp|Q6PDY2|AEDO_MOUSE 2-aminoethanethiol dioxygenase OS=Mus musculus GN=Ado PE=1 SV=2	3627	0.620191	-0.637574	-1.17415	0.134614	0.037617	0.00224215	0.746661		0.998825		0.030361	+
4107300	3228000	2772200	3587800	3778000	3342100	7314900	4002500	3750800	7894400	5600200	5951200	4558800	2771300	3192700	7310800	6432100	6682500	3e-89	3	4	41.9	14.904	Q9Z266;V9GXI0;V9GXT7	SNARE-associated protein Snapin	Snapin	>sp|Q9Z266|SNAPN_MOUSE SNARE-associated protein Snapin OS=Mus musculus GN=Snapin PE=1 SV=1	5516	-0.100538	-0.420184	-0.987238	0.71537	0.14085	0.00228696	0.982831		0.998825		0.0308528	+
16709000	29869000	26278000	27422000	44653000	34547000	18346000	23473000	18611000	23414000	22626000	15755000	5363700	4380200	5853300	13348000	10220000	8230700	3.67e-217	1	22	27.1	119.49	Q9EPL8	Importin-7	Ipo7	>sp|Q9EPL8|IPO7_MOUSE Importin-7 OS=Mus musculus GN=Ipo7 PE=1 SV=2	5192	-0.561997	-0.0209829	-1.00713	0.0597449	0.940501	0.00231506	0.661869		0.998825		0.0310195	+
12384000	8668700	8027800	8674900	14052000	11483000	15236000	11809000	12469000	12891000	12950000	12279000	9933700	5988300	7009500	12713000	17056000	12876000	6.45e-38	2	5	34	28.73	Q3UGR5;D3YZI3	Haloacid dehalogenase-like hydrolase domain-containing protein 2	Hdhd2	>sp|Q3UGR5|HDHD2_MOUSE Haloacid dehalogenase-like hydrolase domain-containing protein 2 OS=Mus musculus GN=Hdhd2 PE=1 SV=2	3060	-0.234981	0.0400818	-0.916064	0.3647	0.875489	0.00231642	0.892181		0.998825		0.0310195	+
0	0	0	0	0	0	0	0	0	0	0	0	8154000	5021300	4084500	13660000	17834000	13795000	8.59e-50	6	7	21.1	42.403	Q9JMH3;Q0VGI4;A0A0R4J224;E9Q0I0;E9Q2Z0;E9Q0P5	Sialidase-2	Neu2	>sp|Q9JMH3|NEUR2_MOUSE Sialidase-2 OS=Mus musculus GN=Neu2 PE=1 SV=1;>tr|Q0VGI4|Q0VGI4_MOUSE Neu2 protein OS=Mus musculus GN=Neu2 PE=1 SV=1;>tr|A0A0R4J224|A0A0R4J224_MOUSE Neuraminidase 2, isoform CRA_b OS=Mus musculus GN=Neu2 PE=1 SV=1;>tr|E9Q0I0|E9Q0I0_M	2843	NA	NA	-1.44359	NA	NA	0.00234927	NA		NA		0.0313437	+
50464000	78834000	58162000	80969000	88130000	94239000	56088000	61290000	66815000	42104000	55996000	35708000	24212000	14075000	27291000	57147000	27786000	71514000	1.08e-181	6	11	58.2	24.693	O70251;A0A087WS46;G3UX43;G3UZ47;M0QWK5;M0QWH8	Elongation factor 1-beta	Eef1b	>sp|O70251|EF1B_MOUSE Elongation factor 1-beta OS=Mus musculus GN=Eef1b PE=1 SV=5;>tr|A0A087WS46|A0A087WS46_MOUSE Elongation factor 1-beta OS=Mus musculus GN=Eef1b2 PE=1 SV=1	1712	-0.512431	0.482855	-1.20231	0.14184	0.164668	0.00235827	0.758609		0.998825		0.0313485	+
17460000	16668000	13559000	23431000	27606000	26253000	18615000	23002000	22027000	15358000	15002000	24992000	29580000	25183000	36913000	7454300	26791000	7837500	4.66e-96	8	13	55.7	31.319	Q9R0P3;H3BKH6;H3BJP2;H3BLJ9;H3BJL6;H3BK43;H3BJC6;H3BL99	S-formylglutathione hydrolase	Esd	>sp|Q9R0P3|ESTD_MOUSE S-formylglutathione hydrolase OS=Mus musculus GN=Esd PE=1 SV=1;>tr|H3BKH6|H3BKH6_MOUSE S-formylglutathione hydrolase OS=Mus musculus GN=Esd PE=1 SV=1;>tr|H3BJP2|H3BJP2_MOUSE S-formylglutathione hydrolase (Fragment) OS=Mus musculus GN=	1502	-0.698477	0.234873	1.3786	0.086155	0.54662	0.00243035	0.697246		0.998825		0.0321889	+
189610000	176890000	190010000	238540000	174890000	167610000	167990000	235760000	274720000	244650000	240940000	222850000	42322000	70305000	59682000	133100000	83353000	105600000	1.15e-293	2	27	59.3	50.06	Q9D8N0;Q4FZK2	Elongation factor 1-gamma	Eef1g	>sp|Q9D8N0|EF1G_MOUSE Elongation factor 1-gamma OS=Mus musculus GN=Eef1g PE=1 SV=3;>tr|Q4FZK2|Q4FZK2_MOUSE Elongation factor 1-gamma OS=Mus musculus GN=Eef1g PE=1 SV=1	3185	-0.0456929	-0.0907263	-0.90916	0.858198	0.723184	0.00244564	0.987179		0.998825		0.0322736	+
0	0	0	0	0	0	2508000	2352000	2250600	1713200	1574500	1448300	6359200	6912400	7413400	4156700	4185600	4235100	2.28e-11	2	3	38	10.365	A2AKD6;Q9JJW0	Peroxisomal membrane protein 4	Pxmp4	>tr|A2AKD6|A2AKD6_MOUSE Peroxisomal membrane protein 4 OS=Mus musculus GN=Pxmp4 PE=1 SV=1;>sp|Q9JJW0|PXMP4_MOUSE Peroxisomal membrane protein 4 OS=Mus musculus GN=Pxmp4 PE=1 SV=3	460	NA	0.588262	0.714966	NA	0.00838489	0.00245645	NA		0.813252		0.0322987	+
79651000	77699000	101160000	90441000	90249000	105910000	81680000	92146000	72184000	97331000	106260000	127240000	168890000	101750000	11911000	210320000	293530000	394610000	0	1	40	53	83.206	Q8BH61	Coagulation factor XIII A chain	F13a1	>sp|Q8BH61|F13A_MOUSE Coagulation factor XIII A chain OS=Mus musculus GN=F13a1 PE=1 SV=3	3849	-0.155555	-0.423218	-2.29781	0.810969	0.517751	0.00255383	0.987179		0.998825		0.0334579	+
0	0	0	0	0	0	336450	245190	345100	0	424890	529880	2476800	6840500	13535000	1594900	1347400	1833600	1.87e-06	1	2	8.3	29.463	Q3UPR9	Somatomedin-B and thrombospondin type-1 domain-containing protein	Sbspon	>sp|Q3UPR9|SBSPO_MOUSE Somatomedin-B and thrombospondin type-1 domain-containing protein OS=Mus musculus GN=Sbspon PE=2 SV=1	3111	NA	-0.635942	1.95305	NA	0.277278	0.00257511	NA		0.998825		0.0336154	+
1504900	8176700	4955300	8192000	4792700	6586200	4815100	5420200	6532700	3559500	8559000	4985000	56309000	43173000	32713000	129340000	119870000	192120000	1.16e-66	3	13	83.3	9.0621	A0A0G2JGD2;Q545V2;P07091	Protein S100-A4	S100a4	>tr|A0A0G2JGD2|A0A0G2JGD2_MOUSE Protein S100-A4 (Fragment) OS=Mus musculus GN=S100a4 PE=1 SV=1;>tr|Q545V2|Q545V2_MOUSE Protein S100 OS=Mus musculus GN=S100a4 PE=1 SV=1;>sp|P07091|S10A4_MOUSE Protein S100-A4 OS=Mus musculus GN=S100a4 PE=1 SV=1	174	-0.694781	0.055627	-1.74128	0.172403	0.91027	0.00259665	0.780066		0.998825		0.033775	+
8104400	8079200	35214000	13845000	27568000	18622000	1138000	1587900	2288700	1082400	1029400	737750	17450000	17935000	22789000	8279800	3806300	6116100	1.03e-44	2	7	40.3	23.206	Q00724;H7BWY6	Retinol-binding protein 4	Rbp4	>sp|Q00724|RET4_MOUSE Retinol-binding protein 4 OS=Mus musculus GN=Rbp4 PE=1 SV=2;>tr|H7BWY6|H7BWY6_MOUSE Retinol-binding protein 4 OS=Mus musculus GN=Rbp4 PE=1 SV=1	1509	-0.540001	0.776969	1.73718	0.282373	0.129267	0.00261138	0.862093		0.998825		0.0338453	+
260140000	324480000	294980000	243430000	234010000	293160000	347710000	297550000	313660000	326020000	201230000	294010000	41471000	60803000	54928000	78358000	84817000	169240000	0	1	51	84.3	63.691	Q8BMK4	Cytoskeleton-associated protein 4	Ckap4	>sp|Q8BMK4|CKAP4_MOUSE Cytoskeleton-associated protein 4 OS=Mus musculus GN=Ckap4 PE=1 SV=2	3912	0.192285	0.252427	-1.00663	0.504616	0.383565	0.00264877	0.938864		0.998825		0.0341737	+
31169000	21606000	24817000	20171000	26389000	29363000	28413000	23837000	21949000	22425000	23948000	18809000	6260700	5441700	6204300	14877000	7363500	13504000	3.41e-157	1	21	70.6	38.62	Q9R1T2	SUMO-activating enzyme subunit 1	Sae1	>sp|Q9R1T2|SAE1_MOUSE SUMO-activating enzyme subunit 1 OS=Mus musculus GN=Sae1 PE=1 SV=1	5413	0.030736	0.185514	-0.93629	0.908125	0.489462	0.00266496	0.993817		0.998825		0.0341737	+
0	0	0	0	0	0	195710	252090	286820	300950	189470	0	42956000	45718000	2001000	611890	757360	0	4.12e-91	1	2	23.5	12.615	P01642	Ig kappa chain V-V region L7	Gm10881	>sp|P01642|KV5A9_MOUSE Ig kappa chain V-V region L7 (Fragment) OS=Mus musculus GN=Gm10881 PE=1 SV=1	1817	NA	0.0185207	4.53517	NA	0.987183	0.00266354	NA		0.998825		0.0341737	+
4362000	0	4807700	4971400	4211600	5880900	3620500	3025300	3504500	3364600	4390100	2738800	14974000	15466000	24648000	5462700	3199700	14566000	4.3e-21	1	3	21.2	25.258	P40240	CD9 antigen	Cd9	>sp|P40240|CD9_MOUSE CD9 antigen OS=Mus musculus GN=Cd9 PE=1 SV=2	2236	-0.119518	-0.0252523	1.49541	0.799708	0.952155	0.00268911	0.987179		0.998825		0.034362	+
35030000	32516000	42710000	28499000	46464000	51089000	55369000	54835000	33159000	53725000	35737000	37877000	42982000	42147000	35613000	21750000	9784300	24498000	1.45e-80	1	15	48.6	34.306	P35550	rRNA 2-O-methyltransferase fibrillarin	Fbl	>sp|P35550|FBRL_MOUSE rRNA 2-O-methyltransferase fibrillarin OS=Mus musculus GN=Fbl PE=1 SV=2	2210	-0.159828	0.1574	1.20813	0.643563	0.648576	0.00269927	0.969951		0.998825		0.0343707	+
0	10512000	6491000	12317000	12252000	15384000	31258000	30150000	29064000	14669000	24585000	22446000	1764500	1339600	0	3679200	2479300	4202200	6.11e-46	1	4	35.5	8.496	P62309	Small nuclear ribonucleoprotein G	Snrpg	>sp|P62309|RUXG_MOUSE Small nuclear ribonucleoprotein G OS=Mus musculus GN=Snrpg PE=1 SV=1	2531	-0.683298	0.587919	-1.13296	0.0451166	0.0526846	0.00272707	0.608991		0.998825		0.0344181	+
26472000	41524000	24769000	14879000	28621000	22932000	18209000	19706000	18103000	20221000	15887000	20862000	2795400	2598100	1444700	3464000	7246400	4814200	1.02e-291	1	29	36.9	103.64	Q8CGY6	Protein unc-45 homolog B	Unc45b	>sp|Q8CGY6|UN45B_MOUSE Protein unc-45 homolog B OS=Mus musculus GN=Unc45b PE=1 SV=1	4110	0.494256	-0.0162537	-1.17524	0.154327	0.961344	0.00273145	0.768469		0.998825		0.0344181	+
13684000	30019000	15103000	19187000	12929000	13226000	20598000	26277000	26623000	33471000	19580000	22329000	60914000	56919000	65078000	36044000	30861000	17975000	1.3e-160	2	11	79.7	14.173	Q9D0T1;E9PZS4	NHP2-like protein 1	Nhp2l1	>sp|Q9D0T1|NH2L1_MOUSE NHP2-like protein 1 OS=Mus musculus GN=Snu13 PE=1 SV=4	4944	0.308224	-0.00764169	1.16464	0.360048	0.981641	0.00271634	0.889174		0.998825		0.0344181	+
3441700	4218200	3784900	4501000	2863200	2597200	4893500	6138300	5594400	5650100	5641300	5226300	2349700	2246800	4267400	5946400	4890500	5286900	4e-20	4	5	50	14.376	M0QWY0;Q3TPU5;O70378;M0QWP2	ER membrane protein complex subunit 8	Emc8	>tr|M0QWY0|M0QWY0_MOUSE ER membrane protein complex subunit 8 (Fragment) OS=Mus musculus GN=Emc8 PE=1 SV=1;>tr|Q3TPU5|Q3TPU5_MOUSE ER membrane protein complex subunit 8 OS=Mus musculus GN=Emc8 PE=1 SV=1;>sp|O70378|EMC8_MOUSE ER membrane protein complex sub	1557	0.238391	0.00419842	-0.923572	0.37236	0.987298	0.00274467	0.896801		0.998825		0.034465	+
0	1095900	1661600	3036100	3530000	2621600	1791200	2747000	2472100	1869100	2474300	2125900	4704200	4703900	6044900	7754500	9686900	11325000	2.55e-44	1	9	79.3	14.255	P52760	Ribonuclease UK114	Hrsp12	>sp|P52760|UK114_MOUSE Ribonuclease UK114 OS=Mus musculus GN=Hrsp12 PE=1 SV=3	2369	-1.17177	0.102361	-0.888598	0.000761223	0.684347	0.00276631	0.291754		0.998825		0.0345059	+
0	4082300	5956100	3437800	3427100	4570400	7533900	5356000	11541000	6158800	6953300	8779700	672620	0	819220	2501400	1192700	2410400	7.19e-21	1	6	45.5	11.528	Q9JIX0	Enhancer of yellow 2 transcription factor homolog	Eny2	>sp|Q9JIX0|ENY2_MOUSE Transcription and mRNA export factor ENY2 OS=Mus musculus GN=Eny2 PE=1 SV=1	5278	0.384944	0.101199	-1.37865	0.325497	0.768797	0.00276693	0.873469		0.998825		0.0345059	+
0	0	0	0	0	0	0	0	0	0	0	0	1889100	1859400	1213400	9943700	3800500	19094000	4.43e-26	1	8	27.6	31.557	P04441	H-2 class II histocompatibility antigen gamma chain	Cd74	>sp|P04441|HG2A_MOUSE H-2 class II histocompatibility antigen gamma chain OS=Mus musculus GN=Cd74 PE=1 SV=3	1863	NA	NA	-2.46796	NA	NA	0.00277918	NA		NA		0.0345399	+
8074100	3471300	4041500	2233200	1589300	2766700	7660900	9337100	10075000	7154000	8344700	8792800	3325600	3245000	2636400	5008700	6509600	8285500	4.51e-127	2	2	9.7	36.464	Q9ERN0;Q3TAL2	Secretory carrier-associated membrane protein 2	Scamp2	>sp|Q9ERN0|SCAM2_MOUSE Secretory carrier-associated membrane protein 2 OS=Mus musculus GN=Scamp2 PE=1 SV=1;>tr|Q3TAL2|Q3TAL2_MOUSE Secretory carrier membrane protein 2 OS=Mus musculus GN=Scamp2 PE=1 SV=1	2888	1.176	0.153613	-1.0824	0.00148098	0.621536	0.0028007	0.366464		0.998825		0.0345705	+
16036000	13237000	12162000	10579000	16306000	13601000	15209000	10697000	13949000	9902300	10091000	11976000	8907600	8829000	9346800	14956000	14175000	16009000	8.38e-121	4	11	59	25.109	D3Z440;Q9CZ04;D3YVI6;D3Z0S0	COP9 signalosome complex subunit 7a	Cops7a	>tr|D3Z440|D3Z440_MOUSE COP9 signalosome complex subunit 7a (Fragment) OS=Mus musculus GN=Cops7a PE=1 SV=7;>sp|Q9CZ04|CSN7A_MOUSE COP9 signalosome complex subunit 7a OS=Mus musculus GN=Cops7a PE=1 SV=2;>tr|D3YVI6|D3YVI6_MOUSE COP9 signalosome complex subun	923	0.044316	0.304514	-0.73765	0.833912	0.16288	0.00279996	0.987179		0.998825		0.0345705	+
8999800	9309400	7910700	9617600	7541100	8708800	4625700	6485600	4582400	7138500	6501100	6851100	9823500	8744400	12000000	6785800	5961200	5859300	0	3	17	53.9	36.983	P63087;A0A0G2JGC1;A0A0G2JFF1	Serine/threonine-protein phosphatase PP1-gamma catalytic subunit	Ppp1cc	>sp|P63087|PP1G_MOUSE Serine/threonine-protein phosphatase PP1-gamma catalytic subunit OS=Mus musculus GN=Ppp1cc PE=1 SV=1;>tr|A0A0G2JGC1|A0A0G2JGC1_MOUSE Serine/threonine-protein phosphatase OS=Mus musculus GN=Ppp1cc PE=1 SV=1;>tr|A0A0G2JFF1|A0A0G2JFF1_MO	2592	0.0231535	-0.403208	0.706903	0.908993	0.0606895	0.00281244	0.993817		0.998825		0.0345978	+
0	13114000	6748800	3831400	3615600	5980200	5326600	5670800	5038600	5083400	4708800	5440000	4534400	6634100	8491300	2130600	3074700	3808700	3.31e-38	1	4	30.6	12.274	P62878	E3 ubiquitin-protein ligase RBX1	Rbx1	>sp|P62878|RBX1_MOUSE E3 ubiquitin-protein ligase RBX1 OS=Mus musculus GN=Rbx1 PE=1 SV=1	2568	1.10896	0.0750101	1.1186	0.00645783	0.81329	0.00284657	0.458341		0.998825		0.0348994	+
15967000	15370000	14950000	13576000	30269000	25277000	12288000	12845000	12916000	14857000	11655000	13562000	16549000	6405300	9557900	19094000	18912000	37928000	1.34e-79	2	18	58.3	26.8	Q8C845;Q9D8Y0	EF-hand domain-containing protein D2	Efhd2	>tr|Q8C845|Q8C845_MOUSE EF-hand domain-containing protein D2 OS=Mus musculus GN=Efhd2 PE=1 SV=1;>sp|Q9D8Y0|EFHD2_MOUSE EF-hand domain-containing protein D2 OS=Mus musculus GN=Efhd2 PE=1 SV=1	4056	-0.498699	-0.0744181	-1.2532	0.180479	0.836929	0.00294773	0.781094		0.998825		0.0358028	+
1275800	1407400	1239500	1341000	1202100	914030	3800700	1766200	3187800	4579800	2825800	2046300	1554000	963760	885940	2267600	2724500	2362700	1.7e-13	1	5	11.9	61.174	Q8BFR4	N-acetylglucosamine-6-sulfatase	Gns	>sp|Q8BFR4|GNS_MOUSE N-acetylglucosamine-6-sulfatase OS=Mus musculus GN=Gns PE=1 SV=1	3805	0.198338	-0.102496	-1.15319	0.553144	0.758241	0.00294783	0.948185		0.998825		0.0358028	+
107540000	78231000	73579000	70289000	75761000	97261000	96379000	87134000	88300000	84512000	94586000	98789000	70642000	40354000	61670000	102310000	113290000	86125000	5.44e-150	2	25	84.4	29.546	Q9R1P4;Q3TS44	Proteasome subunit alpha type-1;Proteasome subunit alpha type	Psma1	>sp|Q9R1P4|PSA1_MOUSE Proteasome subunit alpha type-1 OS=Mus musculus GN=Psma1 PE=1 SV=1;>tr|Q3TS44|Q3TS44_MOUSE Proteasome subunit alpha type OS=Mus musculus GN=Psma1 PE=1 SV=1	2953	0.0872238	-0.0303944	-0.831822	0.716703	0.899185	0.00294986	0.982831		0.998825		0.0358028	+
23109000	19700000	20653000	27360000	22860000	23360000	22331000	21825000	25269000	18944000	20378000	26093000	22864000	11074000	11745000	24679000	23511000	35828000	1.32e-85	3	15	34.9	53.912	Q9WUM3;A2RS22;D3YUG6	Coronin-1B;Coronin	Coro1b	>sp|Q9WUM3|COR1B_MOUSE Coronin-1B OS=Mus musculus GN=Coro1b PE=1 SV=1;>tr|A2RS22|A2RS22_MOUSE Coronin OS=Mus musculus GN=Coro1b PE=1 SV=1	542	-0.213438	0.0965013	-0.934905	0.433716	0.721218	0.00297378	0.918671		0.998825		0.0359728	+
4467900	3586000	3368800	3351800	2688500	3544400	2461600	1925200	3168700	2285700	3353300	2492100	4006600	3712000	3356400	5982900	8872600	5693700	3.51e-65	2	12	37.4	47.13	P22315;Q544X6	Ferrochelatase, mitochondrial;Ferrochelatase	Fech	>sp|P22315|HEMH_MOUSE Ferrochelatase, mitochondrial OS=Mus musculus GN=Fech PE=1 SV=2;>tr|Q544X6|Q544X6_MOUSE Ferrochelatase OS=Mus musculus GN=Fech PE=1 SV=1	2073	0.252309	-0.115695	-0.866026	0.321784	0.645359	0.00301937	0.873469		0.998825		0.0362824	+
19841000	8559500	26970000	9901300	17813000	15986000	7816700	5675600	6567400	4563200	8046300	6372400	2639500	1787100	1218200	7157300	4926000	3434800	5.96e-216	1	9	31.9	39.344	P22907	Porphobilinogen deaminase	Hmbs	>sp|P22907|HEM3_MOUSE Porphobilinogen deaminase OS=Mus musculus GN=Hmbs PE=1 SV=2	2078	0.232806	0.105482	-1.46581	0.58467	0.803648	0.00301022	0.956291		0.998825		0.0362824	+
35040000	15309000	16494000	20097000	12525000	21352000	30836000	29014000	26336000	23747000	31402000	32198000	9642400	10273000	5880500	22342000	14739000	19443000	1.83e-93	6	20	38.2	61.9	E9Q4G8;E9Q3Q6;Q61490;Q54AJ5;F6QH25;Q5MPX5	CD166 antigen	Alcam	>tr|E9Q4G8|E9Q4G8_MOUSE CD166 antigen OS=Mus musculus GN=Alcam PE=1 SV=1;>tr|E9Q3Q6|E9Q3Q6_MOUSE CD166 antigen OS=Mus musculus GN=Alcam PE=1 SV=1;>sp|Q61490|CD166_MOUSE CD166 antigen OS=Mus musculus GN=Alcam PE=1 SV=3;>tr|Q54AJ5|Q54AJ5_MOUSE CD166 antigen	1140	0.238873	-0.00955542	-1.14827	0.47615	0.977069	0.00303821	0.936666		0.998825		0.0363884	+
82118000	85750000	75351000	57125000	86686000	61110000	45875000	38648000	34493000	42185000	40455000	44276000	10002000	4652600	6806600	13916000	10618000	14288000	0	2	25	64.7	50.09	Q922F4;Q3UMM1	Tubulin beta-6 chain	Tubb6	>sp|Q922F4|TBB6_MOUSE Tubulin beta-6 chain OS=Mus musculus GN=Tubb6 PE=1 SV=1;>tr|Q3UMM1|Q3UMM1_MOUSE Tubulin beta-6 chain OS=Mus musculus GN=Tubb6 PE=1 SV=1	3098	0.270743	-0.102927	-0.91135	0.313804	0.697641	0.003074	0.873469		0.998825		0.0366959	+
13695000	39736000	35730000	40186000	41755000	46227000	30060000	72005000	33159000	17983000	43319000	31564000	35322000	58160000	60524000	24709000	9818400	17395000	1.74e-90	2	8	64.3	12.784	Q58DZ3;P62889	60S ribosomal protein L30	Rpl30	>tr|Q58DZ3|Q58DZ3_MOUSE 60S ribosomal protein L30 OS=Mus musculus GN=Rpl30 PE=1 SV=1;>sp|P62889|RL30_MOUSE 60S ribosomal protein L30 OS=Mus musculus GN=Rpl30 PE=1 SV=2	2570	-0.666451	0.515552	1.62682	0.172473	0.285375	0.00315632	0.780066		0.998825		0.0372614	+
10417000	12555000	13271000	15325000	14977000	15498000	17533000	17548000	16891000	16029000	14655000	18993000	3555300	2335500	2417400	6921100	3297600	5564800	1.78e-127	1	22	32	96.001	Q8VDM6	Heterogeneous nuclear ribonucleoprotein U-like protein 1	Hnrnpul1	>sp|Q8VDM6|HNRL1_MOUSE Heterogeneous nuclear ribonucleoprotein U-like protein 1 OS=Mus musculus GN=Hnrnpul1 PE=1 SV=1	4368	-0.34311	0.0706152	-0.887196	0.196424	0.784791	0.00316244	0.792759		0.998825		0.0372614	+
183860000	162350000	162300000	180650000	166810000	138590000	207570000	166890000	166150000	195390000	198470000	267110000	91098000	73963000	76205000	127750000	135590000	121510000	0	3	154	53.3	469.78	E9PZ16;B1B0C7;Q05793	Basement membrane-specific heparan sulfate proteoglycan core protein;Endorepellin;LG3 peptide	Hspg2	>tr|E9PZ16|E9PZ16_MOUSE Basement membrane-specific heparan sulfate proteoglycan core protein OS=Mus musculus GN=Hspg2 PE=1 SV=1;>tr|B1B0C7|B1B0C7_MOUSE Basement membrane-specific heparan sulfate proteoglycan core protein OS=Mus musculus GN=Hspg2 PE=1 SV=1;	1086	0.0669236	-0.2794	-0.68255	0.736574	0.172644	0.00314829	0.983964		0.998825		0.0372614	+
0	399920	0	0	0	0	0	0	666720	0	524800	712690	11393000	14271000	2693100	47618000	28190000	103550000	1.41e-69	8	9	42.3	30.128	Q3TD53;P14483;P06346;P06344;P01921;P06343;P06345;P06342	H-2 class II histocompatibility antigen, A beta chain;H-2 class II histocompatibility antigen, A-F beta chain;H-2 class II histocompatibility antigen, A-U beta chain;H-2 class II histocompatibility antigen, A-D beta chain;H-2 class II histocompatibility antigen, A-K beta chain;H-2 class II histocompatibility antigen, A-S beta chain;H-2 class II histocompatibility antigen, A-Q beta chain	H2-Ab1	>tr|Q3TD53|Q3TD53_MOUSE H-2 class II histocompatibility antigen, A-F beta chain OS=Mus musculus GN=H2-Ab1 PE=1 SV=1;>sp|P14483|HB2A_MOUSE H-2 class II histocompatibility antigen, A beta chain OS=Mus musculus GN=H2-Ab1 PE=1 SV=1;>sp|P06346|HB2F_MOUSE H-2 cl	1991	NA	0.12456	-2.77093	NA	0.905497	0.00315263	NA		0.998825		0.0372614	+
9499100	8992500	6949000	11170000	4586900	7219900	2106900	8914700	8809900	4772500	7977100	1716500	15597000	6545800	17885000	4893800	2410900	1425300	6.83e-83	1	14	35.6	47.634	Q7TMF5	Serpin A12	Serpina12	>sp|Q7TMF5|SPA12_MOUSE Serpin A12 OS=Mus musculus GN=Serpina12 PE=1 SV=2	3709	0.226131	0.446785	2.25471	0.731687	0.500523	0.00322783	0.982831		0.998825		0.0379087	+
16021000	14098000	13711000	14903000	12992000	13965000	13678000	14777000	14057000	16470000	17168000	18541000	8585000	5988700	3327900	12328000	8183900	12552000	2.1e-148	3	30	47.6	82.613	P46460;G3UX86;G3UX98	Vesicle-fusing ATPase	Nsf	>sp|P46460|NSF_MOUSE Vesicle-fusing ATPase OS=Mus musculus GN=Nsf PE=1 SV=2	2270	0.0628974	-0.292311	-0.963351	0.823825	0.308816	0.00331681	0.987179		0.998825		0.038828	+
15605000	32545000	17527000	22397000	21294000	17384000	12530000	12101000	17547000	10991000	12534000	14796000	474510	362510	433360	1213900	520070	1546700	5.16e-55	3	14	29	72.544	A0A0R4J1E3;Q9QXS6;F7CPL2	Drebrin	Dbn1	>tr|A0A0R4J1E3|A0A0R4J1E3_MOUSE Drebrin OS=Mus musculus GN=Dbn1 PE=1 SV=1;>sp|Q9QXS6|DREB_MOUSE Drebrin OS=Mus musculus GN=Dbn1 PE=1 SV=4	318	0.0319671	0.12642	-1.23713	0.929811	0.728078	0.00334089	0.994334		0.998825		0.0389843	+
10991000	15943000	22280000	21552000	15302000	20214000	17523000	19221000	15424000	4033300	7700200	11165000	1138100	1936800	2657700	4598900	3097500	10189000	1.81e-47	6	12	55.2	19.012	Q80ZP8;Q3TMX5;Q9CXI5;F6USD5;F6T4L3;F7C1S6	Mesencephalic astrocyte-derived neurotrophic factor	Manf	>tr|Q80ZP8|Q80ZP8_MOUSE Armet protein OS=Mus musculus GN=Manf PE=1 SV=1;>tr|Q3TMX5|Q3TMX5_MOUSE Arginine-rich, mutated in early stage tumors, isoform CRA_b OS=Mus musculus GN=Manf PE=1 SV=1;>sp|Q9CXI5|MANF_MOUSE Mesencephalic astrocyte-derived neurotrophic	2940	-0.258448	1.2983	-1.54414	0.572111	0.0107524	0.00345472	0.9517		0.813252		0.0400549	+
100990000	119770000	117040000	127750000	121260000	122670000	119920000	93555000	98495000	95493000	98029000	111150000	37882000	54508000	22108000	70977000	51059000	121330000	0	5	51	60.4	104.58	Q9DBG3;H3BIY9;H3BKM0;H3BJ06;Q5SWR0	AP-2 complex subunit beta	Ap2b1	>sp|Q9DBG3|AP2B1_MOUSE AP-2 complex subunit beta OS=Mus musculus GN=Ap2b1 PE=1 SV=1;>tr|H3BIY9|H3BIY9_MOUSE AP complex subunit beta OS=Mus musculus GN=Ap2b1 PE=1 SV=1;>tr|H3BKM0|H3BKM0_MOUSE AP-2 complex subunit beta OS=Mus musculus GN=Ap2b1 PE=1 SV=1	5124	-0.14197	0.0302748	-1.08853	0.659032	0.924801	0.0034487	0.975311		0.998825		0.0400549	+
3277400	5549300	2235100	9241100	5242600	2043700	4648100	3449900	1879400	4684100	2216400	7153600	1713300	2953300	2276300	7308800	10720000	6908800	2.08e-49	2	6	14.8	58.422	Q9ESU7;P51912	Neutral amino acid transporter B(0)	Slc1a5	>tr|Q9ESU7|Q9ESU7_MOUSE Amino acid transporter OS=Mus musculus GN=Slc1a5 PE=1 SV=1;>sp|P51912|AAAT_MOUSE Neutral amino acid transporter B(0) OS=Mus musculus GN=Slc1a5 PE=1 SV=2	5237	-0.428111	-0.433731	-1.8506	0.438342	0.432474	0.00352477	0.918671		0.998825		0.0406076	+
19439000	16752000	17249000	15408000	17875000	18625000	24701000	21863000	14816000	21839000	17375000	20318000	9177700	9744500	7332300	18539000	12767000	14048000	9.5e-282	2	19	47.2	55.971	Q8BJY1;F7BA91	26S proteasome non-ATPase regulatory subunit 5	Psmd5	>sp|Q8BJY1|PSMD5_MOUSE 26S proteasome non-ATPase regulatory subunit 5 OS=Mus musculus GN=Psmd5 PE=1 SV=4	3889	0.0429113	0.0187146	-0.779298	0.852215	0.935215	0.003515	0.987179		0.998825		0.0406076	+
3673100	5780900	7528900	4879000	5609000	6516900	5108000	7764800	7395100	5233500	7217900	5920000	2497000	2718200	2772700	1588700	1464900	1279700	3.99e-57	1	12	24.8	74.112	Q99ME9	Nucleolar GTP-binding protein 1	Gtpbp4	>sp|Q99ME9|NOG1_MOUSE Nucleolar GTP-binding protein 1 OS=Mus musculus GN=Gtpbp4 PE=1 SV=3	4668	-0.0525945	0.130442	0.886561	0.841421	0.620934	0.00359255	0.987179		0.998825		0.0412574	+
6670300	3949900	3549900	8240300	4266900	6707000	5083000	4407800	3841400	3398600	6867000	5555400	47275000	54326000	32731000	27006000	18023000	14577000	9.47e-88	2	10	31.4	42.712	Q9QXC1;Q6YJU1	Fetuin-B	Fetub	>sp|Q9QXC1|FETUB_MOUSE Fetuin-B OS=Mus musculus GN=Fetub PE=1 SV=1;>tr|Q6YJU1|Q6YJU1_MOUSE Fetuin-B OS=Mus musculus GN=Fetub PE=1 SV=1	5346	-0.444736	-0.197047	1.18839	0.218563	0.578024	0.00361238	0.802995		0.998825		0.0413543	+
120010000	124000000	135000000	124720000	159120000	145200000	170270000	132610000	112940000	169060000	110930000	112740000	180220000	184330000	187670000	263250000	327770000	337740000	0	6	32	71.7	56.537	Q544B1;P47738;A0A0G2JEU1;A0A0G2JFQ0;A0A0G2JF60;D3YYF3	Aldehyde dehydrogenase, mitochondrial	Aldh2	>tr|Q544B1|Q544B1_MOUSE Aldehyde dehydrogenase 2, mitochondrial, isoform CRA_b OS=Mus musculus GN=Aldh2 PE=1 SV=1;>sp|P47738|ALDH2_MOUSE Aldehyde dehydrogenase, mitochondrial OS=Mus musculus GN=Aldh2 PE=1 SV=1;>tr|A0A0G2JEU1|A0A0G2JEU1_MOUSE Aldehyde dehyd	2280	-0.173558	0.0897927	-0.742449	0.435632	0.684502	0.00363742	0.918671		0.998825		0.04151	+
0	41393000	46785000	41570000	67182000	66372000	84083000	100950000	79272000	46136000	54272000	31234000	31766000	31223000	48077000	75094000	60038000	73278000	1.01e-246	2	8	95.7	12.504	Q545F0;P34884	Macrophage migration inhibitory factor	Mif	>tr|Q545F0|Q545F0_MOUSE MCG3124, isoform CRA_b OS=Mus musculus GN=Mif PE=1 SV=1;>sp|P34884|MIF_MOUSE Macrophage migration inhibitory factor OS=Mus musculus GN=Mif PE=1 SV=2	2191	-0.374006	1.03615	-0.930326	0.233021	0.00165948	0.00366331	0.818481		0.466775		0.0416745	+
4228800	8044800	5448500	4220300	6675600	7075200	7251000	7317700	7544700	8073400	7765500	7375600	10328000	13004000	12972000	4478100	9745400	4403500	5.62e-73	1	11	41.4	39.681	Q3UMR5	Calcium uniporter protein, mitochondrial	Mcu	>sp|Q3UMR5|MCU_MOUSE Calcium uniporter protein, mitochondrial OS=Mus musculus GN=Mcu PE=1 SV=2	3100	-0.03495	-0.0693273	1.05973	0.911871	0.826329	0.00373356	0.993817		0.998825		0.042262	+
29437000	25162000	34246000	29083000	26483000	33111000	32330000	34790000	38382000	33373000	32242000	30713000	22473000	17163000	22779000	13590000	12353000	13699000	4.06e-147	1	13	63.9	19.724	P08030	Adenine phosphoribosyltransferase	Aprt	>sp|P08030|APT_MOUSE Adenine phosphoribosyltransferase OS=Mus musculus GN=Aprt PE=1 SV=2	1896	-0.00353551	0.12886	0.644415	0.98531	0.505326	0.00373825	0.998414		0.998825		0.042262	+
1184700	1473700	2548000	3716200	3527200	2973000	1315500	2945900	1779600	2495500	2067300	2152000	4096500	6067700	5084100	2981000	2613600	1335300	4.41e-41	1	4	15.6	42.88	Q6P3A8	2-oxoisovalerate dehydrogenase subunit beta, mitochondrial	Bckdhb	>sp|Q6P3A8|ODBB_MOUSE 2-oxoisovalerate dehydrogenase subunit beta, mitochondrial OS=Mus musculus GN=Bckdhb PE=1 SV=2	3591	-1.04365	-0.228961	1.20085	0.00962505	0.526517	0.00383446	0.462217		0.998825		0.0427974	+
3104800	5010700	4248000	6001500	5449900	3473200	2279000	4174700	2740100	3225100	3114700	3067900	1796000	879440	2251500	3187500	3082300	3838200	8.15e-65	3	4	18.4	43.528	O35465;F6WP10;D3Z597	Peptidyl-prolyl cis-trans isomerase FKBP8	Fkbp8	>sp|O35465|FKBP8_MOUSE Peptidyl-prolyl cis-trans isomerase FKBP8 OS=Mus musculus GN=Fkbp8 PE=1 SV=2	1632	-0.260507	-0.0804622	-1.13551	0.447454	0.8129	0.0038398	0.918671		0.998825		0.0427974	+
1501200	1342200	1388500	1612900	1718800	1226700	3325900	4543800	3259600	3892400	3670300	3694000	0	469920	0	1075900	1661800	819800	2.02e-26	4	5	12.5	53.291	Q9D0L8;D3Z478;D3YYS7;D3Z4K1	mRNA cap guanine-N7 methyltransferase	Rnmt	>sp|Q9D0L8|MCES_MOUSE mRNA cap guanine-N7 methyltransferase OS=Mus musculus GN=Rnmt PE=1 SV=1	4937	-0.093866	-0.0331343	-1.27339	0.722069	0.89987	0.00385516	0.982831		0.998825		0.0427974	+
23576000	13237000	12923000	16094000	17185000	11467000	3369800	2516100	6498700	5423500	5859300	4852600	45158000	88413000	25013000	17099000	16171000	19613000	1.97e-196	4	22	42.7	99.357	Q61704;E9PVS1;CON__Q0V8M9;F6ZXJ7	Inter-alpha-trypsin inhibitor heavy chain H3	Itih3	>sp|Q61704|ITIH3_MOUSE Inter-alpha-trypsin inhibitor heavy chain H3 OS=Mus musculus GN=Itih3 PE=1 SV=3;>tr|E9PVS1|E9PVS1_MOUSE Inter-alpha-trypsin inhibitor heavy chain H3 OS=Mus musculus GN=Itih3 PE=1 SV=1	3460	0.111864	-0.494902	1.40048	0.789482	0.247532	0.0038143	0.987179		0.998825		0.0427974	+
46056000	53975000	43014000	48024000	42577000	59029000	76407000	51247000	61460000	81086000	34298000	69231000	34820000	76917000	40680000	101450000	98953000	109730000	1.89e-76	2	9	77.5	8.2355	Q06185;Q8BTB6	ATP synthase subunit e, mitochondrial	Atp5i	>sp|Q06185|ATP5I_MOUSE ATP synthase subunit e, mitochondrial OS=Mus musculus GN=Atp5i PE=1 SV=2	2801	-0.0575133	0.107207	-1.11201	0.862733	0.747536	0.00382937	0.988855		0.998825		0.0427974	+
0	0	0	0	0	0	0	0	0	0	0	0	0	102430000	112060000	0	540550000	0	2.31e-07	1	3	4.2	119.15	P70193	Leucine-rich repeats and immunoglobulin-like domains protein 1	Lrig1	>sp|P70193|LRIG1_MOUSE Leucine-rich repeats and immunoglobulin-like domains protein 1 OS=Mus musculus GN=Lrig1 PE=2 SV=2	2628	NA	NA	-2.33959	NA	NA	0.00385637	NA		NA		0.0427974	+
42133000	41254000	53077000	121500000	87159000	55245000	65536000	86504000	81198000	82113000	84081000	74795000	65401000	52452000	65610000	107870000	138180000	95443000	0	1	27	65.6	53.247	Q9DCD0	6-phosphogluconate dehydrogenase, decarboxylating	Pgd	>sp|Q9DCD0|6PGD_MOUSE 6-phosphogluconate dehydrogenase, decarboxylating OS=Mus musculus GN=Pgd PE=1 SV=3	5160	-0.889711	-0.0556172	-0.88608	0.0037862	0.834246	0.00389706	0.442324		0.998825		0.0431135	+
39510000	18794000	22976000	17661000	24391000	16061000	16937000	11817000	13161000	12251000	18617000	13623000	265560000	268060000	163590000	118500000	133660000	79194000	0	2	41	51	121.08	G3X9T8;G3X8Q5		Cp	>tr|G3X9T8|G3X9T8_MOUSE Ceruloplasmin OS=Mus musculus GN=Cp PE=1 SV=1;>tr|G3X8Q5|G3X8Q5_MOUSE Ceruloplasmin OS=Mus musculus GN=Cp PE=1 SV=1	1420	0.432176	-0.0804065	1.0702	0.191077	0.802537	0.00393437	0.786869		0.998825		0.0431135	+
2263700	2517600	1603600	1611500	1131900	1795300	1581800	3043800	1927600	7039600	2685500	0	21592000	4364300	9435200	4625600	2007500	2309800	1.09e-47	7	8	19.2	62.717	F8WI14;Q61508;D3Z0U9;D3Z038;D3YV64;D3Z772;D3YV22	Extracellular matrix protein 1	Ecm1	>tr|F8WI14|F8WI14_MOUSE Extracellular matrix protein 1 OS=Mus musculus GN=Ecm1 PE=1 SV=1;>sp|Q61508|ECM1_MOUSE Extracellular matrix protein 1 OS=Mus musculus GN=Ecm1 PE=1 SV=2	1380	0.493557	-1.04893	1.79132	0.360961	0.0938774	0.00395296	0.889638		0.998825		0.0431135	+
49439000	40002000	29799000	33509000	26429000	37645000	30772000	20514000	25109000	21807000	19754000	26095000	1322300	1227600	1999900	2305900	2789900	10429000	4.36e-117	3	26	47.8	64.697	Q61576;A2A4H9;F6W360	Peptidyl-prolyl cis-trans isomerase FKBP10	Fkbp10	>sp|Q61576|FKB10_MOUSE Peptidyl-prolyl cis-trans isomerase FKBP10 OS=Mus musculus GN=Fkbp10 PE=1 SV=2;>tr|A2A4H9|A2A4H9_MOUSE Peptidyl-prolyl cis-trans isomerase FKBP10 OS=Mus musculus GN=Fkbp10 PE=1 SV=1	3449	0.274797	0.164121	-1.45508	0.531524	0.707474	0.00390994	0.945592		0.998825		0.0431135	+
41528000	24566000	31428000	33116000	34770000	33355000	48520000	44604000	37335000	49677000	41033000	65814000	21219000	15124000	10132000	31995000	21197000	40426000	0	4	74	21.1	504.74	Q91ZX7;A0A0R4J0I9;Q3U5J2;A0A0N4SVX0	Prolow-density lipoprotein receptor-related protein 1;Low-density lipoprotein receptor-related protein 1 85 kDa subunit;Low-density lipoprotein receptor-related protein 1 515 kDa subunit;Low-density lipoprotein receptor-related protein 1 intracellular domain	Lrp1	>sp|Q91ZX7|LRP1_MOUSE Prolow-density lipoprotein receptor-related protein 1 OS=Mus musculus GN=Lrp1 PE=1 SV=1;>tr|A0A0R4J0I9|A0A0R4J0I9_MOUSE Low density lipoprotein receptor-related protein 1 OS=Mus musculus GN=Lrp1 PE=1 SV=1	269	-0.0877441	-0.244251	-1.02784	0.776546	0.433585	0.00395613	0.987179		0.998825		0.0431135	+
41397000	26389000	29816000	30741000	33431000	28215000	39246000	33583000	37495000	28579000	29208000	36212000	16169000	9561700	22555000	31217000	27436000	27332000	1.45e-165	1	19	49.3	55.249	Q99LF4	tRNA-splicing ligase RtcB homolog	D10Wsu52e	>sp|Q99LF4|RTCB_MOUSE tRNA-splicing ligase RtcB homolog OS=Mus musculus GN=Rtcb PE=1 SV=1	4643	0.057233	0.236077	-0.912322	0.834545	0.394315	0.00393262	0.987179		0.998825		0.0431135	+
0	4831700	2253800	4270200	3984200	4764500	3796000	3160400	1968000	2227100	4136100	4990200	315350	256950	208920	676020	406290	1152900	2.87e-38	3	2	34.1	9.0167	Q9CR20;D6RI20;J3QMQ2	Immediate early response 3-interacting protein 1	Ier3ip1;Hdhd2;Gm10784	>sp|Q9CR20|IR3IP_MOUSE Immediate early response 3-interacting protein 1 OS=Mus musculus GN=Ier3ip1 PE=3 SV=1;>tr|D6RI20|D6RI20_MOUSE Haloacid dehalogenase-like hydrolase domain-containing protein 2 OS=Mus musculus GN=Hdhd2 PE=4 SV=1;>tr|J3QMQ2|J3QMQ2_MOUSE	989	-0.391194	-0.320406	-1.40846	0.410458	0.450147	0.00405045	0.911346		0.998825		0.0440092	+
9887900	9863100	9671900	14301000	15064000	13991000	17786000	14609000	18261000	15403000	20933000	23462000	30350000	24770000	26150000	42358000	52401000	36977000	9.45e-140	3	10	99.2	13.077	Q3UNI8;O35215;G3UZN1	D-dopachrome decarboxylase	Ddt	>tr|Q3UNI8|Q3UNI8_MOUSE D-dopachrome decarboxylase OS=Mus musculus GN=Ddt PE=1 SV=1;>sp|O35215|DOPD_MOUSE D-dopachrome decarboxylase OS=Mus musculus GN=Ddt PE=1 SV=3;>tr|G3UZN1|G3UZN1_MOUSE D-dopachrome decarboxylase OS=Mus musculus GN=Ddt PE=1 SV=1	1616	-0.56009	-0.223135	-0.685726	0.0147071	0.29072	0.0041356	0.485038		0.998825		0.0448003	+
807610	1215200	783170	994100	999260	848350	852050	659040	1091700	5243200	2505800	843870	102240000	168510000	52889000	35953000	28420000	24318000	3.76e-194	2	13	23.6	59.162	Q9ESB3;A0A0R4J039	Histidine-rich glycoprotein	Hrg	>sp|Q9ESB3|HRG_MOUSE Histidine-rich glycoprotein OS=Mus musculus GN=Hrg PE=1 SV=2;>tr|A0A0R4J039|A0A0R4J039_MOUSE Histidine-rich glycoprotein OS=Mus musculus GN=Hrg PE=1 SV=1	237	-0.0442682	-1.39226	1.73262	0.932728	0.0161996	0.00417	0.994334		0.888353		0.0449049	+
339000000	476860000	326550000	266920000	263900000	260190000	679600000	493970000	480080000	471970000	405420000	585910000	2199900000	2576600000	3225800000	974690000	2041500000	1371000000	0	1	26	68.1	30.152	A0A0R4J1A8			>tr|A0A0R4J1A8|A0A0R4J1A8_MOUSE Troponin T, fast skeletal muscle OS=Mus musculus GN=Tnnt3 PE=1 SV=1	316	0.509559	0.175157	0.91673	0.0810099	0.530433	0.0041633	0.697246		0.998825		0.0449049	+
46309000	42071000	51726000	36645000	44159000	38906000	117500000	107010000	78094000	63685000	77019000	83612000	367930000	512580000	730710000	289840000	317350000	271430000	0	1	16	95	18.11	P20801	Troponin C, skeletal muscle	Tnnc2	>sp|P20801|TNNC2_MOUSE Troponin C, skeletal muscle OS=Mus musculus GN=Tnnc2 PE=1 SV=2	2058	0.226446	0.421974	0.823236	0.37027	0.10546	0.00419629	0.895389		0.998825		0.0450543	+
71350000	100780000	79911000	146750000	99133000	54361000	104480000	74770000	73320000	71786000	74760000	89996000	115440000	144120000	138300000	59124000	65621000	74696000	2.79e-275	1	22	45.1	47.907	P51174	Long-chain specific acyl-CoA dehydrogenase, mitochondrial	Acadl	>sp|P51174|ACADL_MOUSE Long-chain specific acyl-CoA dehydrogenase, mitochondrial OS=Mus musculus GN=Acadl PE=1 SV=2	2343	-0.153278	0.079472	0.993398	0.612201	0.792042	0.0042114	0.961609		0.998825		0.0450831	+
0	0	0	0	0	0	852430	0	0	1310200	1173700	1366400	2299900	1656000	0	4990400	3549300	8013000	2.37e-16	1	4	11.6	53.666	Q8K299	Scavenger receptor class A member 5	Scara5	>sp|Q8K299|SCAR5_MOUSE Scavenger receptor class A member 5 OS=Mus musculus GN=Scara5 PE=1 SV=1	4196	NA	-0.587424	-1.41837	NA	0.238258	0.00424655	NA		0.998825		0.0453257	+
14997000	37029000	38371000	2513600	31627000	36668000	18819000	23178000	18641000	25474000	21652000	44459000	663610	1157900	637460	3472600	3148100	10035000	1.04e-214	3	31	54.9	83.594	Q9R0E2;F6WNR1;A8Y5E6	Procollagen-lysine,2-oxoglutarate 5-dioxygenase 1	Plod1	>sp|Q9R0E2|PLOD1_MOUSE Procollagen-lysine,2-oxoglutarate 5-dioxygenase 1 OS=Mus musculus GN=Plod1 PE=1 SV=1	5396	0.956687	-0.533946	-2.6007	0.236689	0.502187	0.00426872	0.818481		0.998825		0.0453647	+
52050000	48453000	55798000	51878000	55923000	56149000	43984000	44426000	49065000	50046000	34402000	36962000	23633000	22899000	34423000	45056000	53193000	35554000	7.61e-151	2	12	64.4	26.468	Q9WTP6;F7BP55	Adenylate kinase 2, mitochondrial	Ak2	>sp|Q9WTP6|KAD2_MOUSE Adenylate kinase 2, mitochondrial OS=Mus musculus GN=Ak2 PE=1 SV=5	5421	-0.0690168	0.197308	-0.733296	0.757028	0.381768	0.00427521	0.986159		0.998825		0.0453647	+
58122000	45180000	50547000	50896000	42413000	51004000	89101000	67161000	73018000	54054000	64175000	81661000	35185000	32779000	29024000	93738000	46572000	47591000	0	2	26	63.4	56.141	Q9CPY7;A0A0G2JEM7	Cytosol aminopeptidase	Lap3	>sp|Q9CPY7|AMPL_MOUSE Cytosol aminopeptidase OS=Mus musculus GN=Lap3 PE=1 SV=3	4713	0.0896391	0.207748	-0.878005	0.737442	0.440863	0.00429885	0.983964		0.998825		0.0454826	+
3957000	5781000	4585900	4285300	7300100	5812600	6028400	6395200	5955300	4847600	6259900	6120800	1859900	1446900	974010	2876300	2428000	2273200	4.71e-32	1	6	37.3	26.949	Q9WVQ5	Methylthioribulose-1-phosphate dehydratase	Apip	>sp|Q9WVQ5|MTNB_MOUSE Methylthioribulose-1-phosphate dehydratase OS=Mus musculus GN=Apip PE=1 SV=1	5466	-0.264522	0.101936	-0.866169	0.324432	0.70024	0.00439372	0.873469		0.998825		0.0459676	+
58158000	65236000	54609000	43625000	54069000	48835000	33517000	39000000	37303000	33563000	32630000	39118000	37392000	36019000	11007000	56171000	48079000	59273000	0	2	48	44.9	114.86	O55143;J3KMM5	Sarcoplasmic/endoplasmic reticulum calcium ATPase 2	Atp2a2	>sp|O55143|AT2A2_MOUSE Sarcoplasmic/endoplasmic reticulum calcium ATPase 2 OS=Mus musculus GN=Atp2a2 PE=1 SV=2;>tr|J3KMM5|J3KMM5_MOUSE Calcium-transporting ATPase OS=Mus musculus GN=Atp2a2 PE=1 SV=2	1525	0.282651	0.062103	-1.14537	0.423178	0.858899	0.00438462	0.914611		0.998825		0.0459676	+
4085700	3241900	3775800	2783200	3073400	3834500	3593900	3291000	2632500	3283200	3301300	3325900	3015800	1872300	1723500	3146700	3371600	6662300	1.5e-36	1	5	27.8	28.37	Q8BTW3	Exosome complex component MTR3	Exosc6	>sp|Q8BTW3|EXOS6_MOUSE Exosome complex component MTR3 OS=Mus musculus GN=Exosc6 PE=1 SV=1	3949	0.202862	-0.0704573	-0.953533	0.488607	0.808609	0.00437683	0.938785		0.998825		0.0459676	+
140950000	103940000	111840000	112290000	115340000	117710000	107070000	102710000	96595000	101360000	104780000	95177000	70666000	71999000	27230000	97792000	106970000	98933000	0	6	37	60.5	93.354	Q3U4W8;P56399;D3Z4K7;D3YYA5;REV__F8VQ54;REV__Q8R418	Ubiquitin carboxyl-terminal hydrolase;Ubiquitin carboxyl-terminal hydrolase 5	Usp5	>tr|Q3U4W8|Q3U4W8_MOUSE Ubiquitin carboxyl-terminal hydrolase 5 OS=Mus musculus GN=Usp5 PE=1 SV=1;>sp|P56399|UBP5_MOUSE Ubiquitin carboxyl-terminal hydrolase 5 OS=Mus musculus GN=Usp5 PE=1 SV=1	2420	0.037286	0.025524	-0.967343	0.899442	0.931056	0.00439536	0.993817		0.998825		0.0459676	+
3517900	16193000	12775000	13376000	15481000	20468000	13711000	7562000	20853000	9847600	13965000	12123000	27472000	33975000	25687000	13014000	9539600	7339400	1.56e-69	1	10	74.2	13.996	Q9DAK9	14 kDa phosphohistidine phosphatase	Phpt1	>sp|Q9DAK9|PHP14_MOUSE 14 kDa phosphohistidine phosphatase OS=Mus musculus GN=Phpt1 PE=1 SV=1	5095	-0.8484	0.125414	1.57416	0.0923483	0.794316	0.00442522	0.706567		0.998825		0.046147	+
146610000	150260000	157370000	153950000	161240000	175050000	142840000	129060000	137650000	159640000	128720000	153830000	39919000	56927000	42099000	95594000	54087000	85891000	0	4	54	63.5	106.91	Q8BHN3;REV__D6REU9;REV__B9EHN5;REV__Q3T9X0	Neutral alpha-glucosidase AB	Ganab	>sp|Q8BHN3|GANAB_MOUSE Neutral alpha-glucosidase AB OS=Mus musculus GN=Ganab PE=1 SV=1	3867	-0.108601	-0.106773	-0.738887	0.631838	0.637544	0.00445963	0.968118		0.998825		0.0463725	+
41228000	61538000	46025000	49336000	51820000	52083000	44280000	38488000	42436000	20388000	24386000	26536000	11410000	11449000	13002000	19256000	15240000	28882000	1.2e-185	4	15	28.3	78.168	Q60865;F6YP03;F6YLI0;A2BH47	Caprin-1	Caprin1	>sp|Q60865|CAPR1_MOUSE Caprin-1 OS=Mus musculus GN=Caprin1 PE=1 SV=2	3394	-0.0636528	0.818262	-0.775721	0.788722	0.00307226	0.00448629	0.987179		0.575391		0.0465164	+
728800	869930	887620	884010	840010	713530	1008400	1306100	1040900	1449400	990520	1311300	810620	548590	978460	1234000	1213300	1465000	1.1e-14	2	6	10.8	63.085	Q9Z1Q2;Q80YU0	Abhydrolase domain-containing protein 16A	Abhd16a	>sp|Q9Z1Q2|ABHGA_MOUSE Protein ABHD16A OS=Mus musculus GN=Abhd16a PE=1 SV=3	5507	0.0289737	-0.152516	-0.777899	0.903318	0.525246	0.00455781	0.993817		0.998825		0.0471233	+
7330900	17144000	16944000	5316300	20711000	1767600	42923000	71299000	39626000	45546000	61294000	31824000	279660000	367190000	474320000	138780000	70386000	2563600	1.72e-158	1	12	66.5	19.331	O08692		Ngp	>sp|O08692|NGP_MOUSE Neutrophilic granule protein OS=Mus musculus GN=Ngp PE=1 SV=1	1572	1.14836	0.149867	3.64102	0.31237	0.893344	0.00459431	0.873469		0.998825		0.0473657	+
0	0	0	0	0	0	6631000	4972500	5664800	1672600	4719900	3337100	419250	468730	282380	682170	1115200	1110500	2.32e-18	2	4	27.5	30.148	Q9CQT2;Q14A95	RNA-binding protein 7	Rbm7	>sp|Q9CQT2|RBM7_MOUSE RNA-binding protein 7 OS=Mus musculus GN=Rbm7 PE=1 SV=1;>tr|Q14A95|Q14A95_MOUSE MCG9666, isoform CRA_d OS=Mus musculus GN=Rbm7 PE=1 SV=1	2852	NA	0.941926	-1.30943	NA	0.0277537	0.00466969	NA		0.998825		0.0480065	+
15113000	10924000	10013000	9765300	12105000	12891000	17771000	18707000	14407000	23559000	22762000	19264000	5859000	5938100	3977800	9747800	7063800	10401000	1.57e-94	1	16	18.9	118.58	G3X972		Sec24c	>tr|G3X972|G3X972_MOUSE Protein Sec24c OS=Mus musculus GN=Sec24c PE=1 SV=1	1438	0.0369208	-0.371812	-0.790469	0.879503	0.14088	0.00470568	0.993535		0.998825		0.0482398	+
2645500	8089500	7708400	8211100	10865000	11883000	13439000	14264000	15459000	9096700	12393000	15269000	936210	912400	707000	2219500	1272600	3335700	6.29e-25	2	8	60	9.1275	Q542U7;P62313	U6 snRNA-associated Sm-like protein LSm6	Lsm6	>tr|Q542U7|Q542U7_MOUSE LSM6 homolog, U6 small nuclear RNA associated (S. cerevisiae) OS=Mus musculus GN=Lsm6 PE=1 SV=1;>sp|P62313|LSM6_MOUSE U6 snRNA-associated Sm-like protein LSm6 OS=Mus musculus GN=Lsm6 PE=1 SV=1	2533	-0.8969	0.261076	-1.32119	0.0404116	0.524461	0.00474718	0.605215		0.998825		0.0485282	+
12732000	24568000	15753000	11106000	13621000	15931000	21465000	16673000	22248000	14903000	18826000	16755000	62068000	65919000	57532000	42188000	37624000	20675000	8.59e-85	1	9	74	14.015	Q9CQM5	Thioredoxin domain-containing protein 17	Txndc17	>sp|Q9CQM5|TXD17_MOUSE Thioredoxin domain-containing protein 17 OS=Mus musculus GN=Txndc17 PE=1 SV=1	4764	0.346739	0.253413	0.946942	0.245959	0.391599	0.00476661	0.827178		0.998825		0.04859	+
18691000	43451000	33050000	55133000	48214000	56743000	67391000	45669000	53938000	52277000	55636000	46858000	15663000	22028000	27298000	55586000	27244000	66566000	5.51e-58	3	7	60.6	12.259	Q4FZH7;P84089;G3UW85	Enhancer of rudimentary homolog	Erh	>tr|Q4FZH7|Q4FZH7_MOUSE Enhancer of rudimentary homolog OS=Mus musculus GN=Erh PE=1 SV=1;>sp|P84089|ERH_MOUSE Enhancer of rudimentary homolog OS=Mus musculus GN=Erh PE=1 SV=1;>tr|G3UW85|G3UW85_MOUSE Enhancer of rudimentary homolog OS=Mus musculus GN=Erh PE	2689	-0.82785	0.0945814	-1.13901	0.0298347	0.788184	0.00478127	0.574406		0.998825		0.0486029	+
2300800	1974400	1021900	839980	1048800	877980	2074100	1373100	1242200	4603600	4762300	3065400	52195000	70043000	52235000	25604000	30767000	31156000	1.26e-80	3	10	29.9	35.194	Q545P0;P14094;A0A0A6YX05	Sodium/potassium-transporting ATPase subunit beta-1	Atp1b1	>tr|Q545P0|Q545P0_MOUSE Sodium/potassium-transporting ATPase subunit beta OS=Mus musculus GN=Atp1b1 PE=1 SV=1;>sp|P14094|AT1B1_MOUSE Sodium/potassium-transporting ATPase subunit beta-1 OS=Mus musculus GN=Atp1b1 PE=1 SV=1	1984	0.861792	-1.41589	0.984945	0.0113112	0.000252327	0.00484631	0.462217		0.248101		0.0491264	+
0	7740300	5231100	12001000	8754400	8193400	5847400	3688900	3649700	5298100	3434900	4256300	2995100	2027600	8819900	11424000	7392900	12774000	3.51e-38	2	7	84	13.48	Q9JHS3;D3YTS4	Ragulator complex protein LAMTOR2	Lamtor2	>sp|Q9JHS3|LTOR2_MOUSE Ragulator complex protein LAMTOR2 OS=Mus musculus GN=Lamtor2 PE=1 SV=1;>tr|D3YTS4|D3YTS4_MOUSE Ragulator complex protein LAMTOR2 OS=Mus musculus GN=Lamtor2 PE=1 SV=1	5256	-0.580059	0.00780694	-1.44401	0.253151	0.985955	0.00494933	0.832912		0.998825		0.0500309
37163000	38049000	40722000	45349000	50762000	43850000	32574000	34289000	31903000	34975000	26104000	32628000	17939000	20521000	15883000	29339000	26530000	25497000	0	2	45	55.3	97.462	Q9ET01;Q3UEJ6	Glycogen phosphorylase, liver form;Phosphorylase	Pygl	>sp|Q9ET01|PYGL_MOUSE Glycogen phosphorylase, liver form OS=Mus musculus GN=Pygl PE=1 SV=4;>tr|Q3UEJ6|Q3UEJ6_MOUSE Alpha-1,4 glucan phosphorylase OS=Mus musculus GN=Pygl PE=1 SV=1	5242	-0.270743	0.0867868	-0.587593	0.151769	0.635621	0.00497974	0.767173		0.998825		0.0501986
0	3772800	2228400	9468500	5923100	4951300	2026400	2984100	5060400	2221200	1965900	1203100	8625900	13262000	10960000	4652900	5452500	4061100	2.43e-26	5	7	46.5	14.286	Q9D023;A0A0A6YY89;E9PY67;Q3V1C1;G5E869	Mitochondrial pyruvate carrier 2	Mpc2	>sp|Q9D023|MPC2_MOUSE Mitochondrial pyruvate carrier 2 OS=Mus musculus GN=Mpc2 PE=1 SV=1	4917	-1.16994	0.847393	1.20485	0.012065	0.0352141	0.00504042	0.462217		0.998825		0.0506695
43895000	68180000	54992000	48619000	38457000	34054000	48428000	51684000	54242000	66575000	55549000	69910000	59600000	97842000	64429000	37633000	54216000	32310000	2.92e-202	4	30	33.4	113.84	Q61941;Q8C9V5;Q8BGK0;E9Q8F4	NAD(P) transhydrogenase, mitochondrial	Nnt	>sp|Q61941|NNTM_MOUSE NAD(P) transhydrogenase, mitochondrial OS=Mus musculus GN=Nnt PE=1 SV=2;>tr|Q8C9V5|Q8C9V5_MOUSE NAD(P) transhydrogenase, mitochondrial OS=Mus musculus GN=Nnt PE=1 SV=1;>tr|Q8BGK0|Q8BGK0_MOUSE NAD(P) transhydrogenase, mitochondrial OS=	3473	0.455946	-0.309946	0.837216	0.0951451	0.24504	0.00506571	0.706567		0.998825		0.0507831
0	0	0	0	0	0	0	0	0	0	329430	0	22132000	25205000	1645500	1098300	550640	340520	1.07e-10	2	3	33.9	12.676	A0A075B5N2;A0A0G2JEI6			>tr|A0A075B5N2|A0A075B5N2_MOUSE Protein Igkv6-29 OS=Mus musculus GN=Igkv6-29 PE=4 SV=6;>tr|A0A0G2JEI6|A0A0G2JEI6_MOUSE Protein Igkv6-29 (Fragment) OS=Mus musculus GN=Igkv6-29 PE=4 SV=3	15	NA	NA	4.03986	NA	NA	0.00508658	NA		NA		0.0508518
3992700	2302300	2773700	2090300	0	1968300	2405100	1938200	1468000	1203000	2362800	2321800	2420600	3521800	2991400	5253800	7928000	5192800	4.46e-41	2	6	37.3	24.567	Q9D1X0;Q53YU5	Nucleolar protein 3	Nol3	>sp|Q9D1X0|NOL3_MOUSE Nucleolar protein 3 OS=Mus musculus GN=Nol3 PE=1 SV=1;>tr|Q53YU5|Q53YU5_MOUSE Apoptosis repressor interacting with CARD OS=Mus musculus GN=Nol3 PE=1 SV=1	3215	0.537087	0.0174295	-1.02811	0.145577	0.956252	0.00515635	0.760681		0.998825		0.0510456
46064000	51434000	53619000	56062000	63738000	69003000	62245000	58228000	65130000	50390000	53938000	51898000	56067000	38684000	49246000	58090000	77846000	103840000	2.64e-295	7	19	71.8	27.411	G3UXZ5;Q5HZK3;P97371;G3UXY0;G3X9K9;G3UWN9;G3UXR1	Proteasome activator complex subunit 1	Psme1	>tr|G3UXZ5|G3UXZ5_MOUSE Proteasome activator complex subunit 1 (Fragment) OS=Mus musculus GN=Psme1 PE=1 SV=1;>tr|Q5HZK3|Q5HZK3_MOUSE Proteasome (Prosome, macropain) 28 subunit, alpha OS=Mus musculus GN=Psme1 PE=1 SV=1;>sp|P97371|PSME1_MOUSE Proteasome acti	1411	-0.319041	0.247049	-0.712609	0.165046	0.276323	0.00516223	0.780066		0.998825		0.0510456
4965400	6333600	4678500	1716500	6742800	3305600	1969000	2954700	5662100	2142500	2385000	1465400	355970	645260	727810	1459400	1446300	1655700	9.82e-53	3	12	47.9	35.556	P70271;Q5SWV3;A8Y5C3	PDZ and LIM domain protein 4	Pdlim4	>sp|P70271|PDLI4_MOUSE PDZ and LIM domain protein 4 OS=Mus musculus GN=Pdlim4 PE=1 SV=3;>tr|Q5SWV3|Q5SWV3_MOUSE PDZ and LIM domain protein 4 OS=Mus musculus GN=Pdlim4 PE=1 SV=1	2636	0.647751	0.712411	-1.46192	0.169059	0.13282	0.0051511	0.780066		0.998825		0.0510456
42629000	32007000	31965000	23483000	31639000	37305000	44629000	40078000	32803000	45358000	27927000	42489000	44059000	39641000	41869000	63271000	84000000	70598000	1.07e-178	1	23	58.9	52.767	Q9D1A2	Cytosolic non-specific dipeptidase	Cndp2	>sp|Q9D1A2|CNDP2_MOUSE Cytosolic non-specific dipeptidase OS=Mus musculus GN=Cndp2 PE=1 SV=1	4954	0.218412	0.0413072	-0.786345	0.379784	0.866439	0.00516129	0.897852		0.998825		0.0510456
0	0	0	0	0	0	461540	1303500	569910	552650	1125300	0	4093700	49392000	20802000	2691500	1042200	3549100	4.39e-18	2	3	28.3	10.08	Q91WB5;G3UXN8		Scgb1b27	>tr|Q91WB5|Q91WB5_MOUSE ABPA27 OS=Mus musculus GN=Scgb1b27 PE=1 SV=1;>tr|G3UXN8|G3UXN8_MOUSE Protein Scgb1b27 OS=Mus musculus GN=Scgb1b27 PE=1 SV=1	4465	NA	-0.172132	2.90762	NA	0.855704	0.00519157	NA		0.998825		0.0511962
46920000	58675000	40619000	52501000	49422000	46158000	41086000	55219000	51080000	44810000	40579000	48499000	19926000	56177000	27358000	54783000	56663000	76628000	4.27e-33	3	11	64.5	8.4689	Q9CPQ1;D3Z6E1;A0A0G2JDA6	Cytochrome c oxidase subunit 6C	Cox6c	>sp|Q9CPQ1|COX6C_MOUSE Cytochrome c oxidase subunit 6C OS=Mus musculus GN=Cox6c PE=1 SV=3	4696	-0.0334311	0.131389	-0.985785	0.913659	0.670889	0.00522001	0.993817		0.998825		0.0513372
5294100	7155100	6248100	11375000	9097300	12535000	10223000	5835700	6526800	4877300	7176300	9337300	20102000	15546000	19762000	7605100	10398000	11659000	2.07e-16	4	6	39.4	17.018	Q3UJ76;P62743;A0A0U1RPS0;A0A0U1RQ06	AP-2 complex subunit sigma	Ap2s1	>tr|Q3UJ76|Q3UJ76_MOUSE AP-2 complex subunit sigma OS=Mus musculus GN=Ap2s1 PE=1 SV=1;>sp|P62743|AP2S1_MOUSE AP-2 complex subunit sigma OS=Mus musculus GN=Ap2s1 PE=1 SV=1;>tr|A0A0U1RPS0|A0A0U1RPS0_MOUSE AP-2 complex subunit sigma OS=Mus musculus GN=Ap2s1 P	2549	-0.817827	0.0831501	0.912278	0.0105359	0.771308	0.00526699	0.462217		0.998825		0.05152
4915400	6051900	6149600	6646500	7407200	6920400	9675400	7856900	9941600	6005800	8054800	10284000	5962200	5159300	4426500	1875900	4235500	2667700	1.34e-86	1	10	23.7	50.421	Q8BVY0		Rsl1d1	>sp|Q8BVY0|RL1D1_MOUSE Ribosomal L1 domain-containing protein 1 OS=Mus musculus GN=Rsl1d1 PE=1 SV=1	3974	-0.299063	0.200327	0.894492	0.294404	0.478072	0.00525796	0.867208		0.998825		0.05152
0	0	0	0	0	0	0	0	0	0	0	0	9686400	33552000	1393100	599020	466770	463390	4.45e-106	2	4	53.9	12.525	A0A075B5M8;A0A0G2JEI7			>tr|A0A075B5M8|A0A075B5M8_MOUSE Protein Igkv12-38 OS=Mus musculus GN=Igkv12-38 PE=4 SV=6;>tr|A0A0G2JEI7|A0A0G2JEI7_MOUSE Protein Igkv12-38 (Fragment) OS=Mus musculus GN=Igkv12-38 PE=4 SV=3	14	NA	NA	3.9243	NA	NA	0.00528652	NA		NA		0.051572
0	1792700	1713400	2628900	2009000	2034100	3399400	3942200	2451600	1600900	1806700	2859400	1621400	3306500	2300500	4081800	4213600	5231100	9.13e-17	1	4	46.2	10.854	Q8K215	LYR motif-containing protein 4	Lyrm4	>sp|Q8K215|LYRM4_MOUSE LYR motif-containing protein 4 OS=Mus musculus GN=Lyrm4 PE=1 SV=1	4190	-0.332278	0.663351	-0.955627	0.327141	0.0394682	0.00548963	0.873732		0.998825		0.053267
9684900	10198000	13165000	9671300	14128000	10940000	6990900	7161900	8238800	6727900	7058700	8683100	4826100	3367400	4267000	7232400	5881200	6988300	1.16e-96	3	21	19.9	122.74	Q9Z1T1;Q9JME5;E9Q1S6	AP-3 complex subunit beta-1	Ap3b1	>sp|Q9Z1T1|AP3B1_MOUSE AP-3 complex subunit beta-1 OS=Mus musculus GN=Ap3b1 PE=1 SV=2	5510	-0.062963	0.000161942	-0.699937	0.77547	0.999414	0.00547555	0.987179		0.999843		0.053267
44310000	60524000	54704000	78871000	54250000	35344000	42598000	33772000	37113000	30886000	29101000	37427000	47864000	73096000	77790000	22331000	32953000	45703000	2.32e-140	1	17	46.7	50.113	Q9Z2I9	Succinyl-CoA ligase [ADP-forming] subunit beta, mitochondrial	Sucla2	>sp|Q9Z2I9|SUCB1_MOUSE Succinyl-CoA ligase [ADP-forming] subunit beta, mitochondrial OS=Mus musculus GN=Sucla2 PE=1 SV=2	5525	-0.0149543	0.222544	1.00599	0.962401	0.486489	0.00551938	0.997397		0.998825		0.0534129
34738000	28113000	33357000	43305000	31942000	16693000	48410000	31486000	30524000	29295000	31380000	34590000	45370000	58239000	51133000	27715000	26234000	26938000	1.03e-92	2	14	37.6	36.154	Q9WUM5;A0A0N4SVU4	Succinyl-CoA ligase [ADP/GDP-forming] subunit alpha, mitochondrial	Suclg1	>sp|Q9WUM5|SUCA_MOUSE Succinyl-CoA ligase [ADP/GDP-forming] subunit alpha, mitochondrial OS=Mus musculus GN=Suclg1 PE=1 SV=4	5439	0.165861	0.182244	0.929992	0.574099	0.537319	0.00555832	0.953382		0.998825		0.0536084
416850	961150	745630	458040	583510	957310	0	0	623380	0	345690	418520	437650	523920	372130	714350	1077200	1473400	2.06e-12	6	2	7.8	37.98	A0A0U1RNL7;A0A0U1RPT4;Q3UCB5;O55028;D3Z7R0;A0A0U1RQ97	[3-methyl-2-oxobutanoate dehydrogenase [lipoamide]] kinase, mitochondrial	Bckdk	>tr|A0A0U1RNL7|A0A0U1RNL7_MOUSE [3-methyl-2-oxobutanoate dehydrogenase [lipoamide]] kinase, mitochondrial OS=Mus musculus GN=Bckdk PE=4 SV=1;>tr|A0A0U1RPT4|A0A0U1RPT4_MOUSE [3-methyl-2-oxobutanoate dehydrogenase [lipoamide]] kinase, mitochondrial OS=Mus mu	354	0.0745109	0.712724	-1.244	0.844479	0.224818	0.0055839	0.987179		0.998825		0.0536084
3492300	4520900	4607000	5278500	3947000	3765000	2019600	3018100	1168000	1663800	1771100	1723400	1666900	1291700	1679900	3383700	3328000	2298000	3.6e-11	1	3	10.8	28.834	Q99J56	Derlin-1	Derl1	>sp|Q99J56|DERL1_MOUSE Derlin-1 OS=Mus musculus GN=Derl1 PE=1 SV=1	4584	-0.0363064	0.162455	-0.946274	0.90332	0.588505	0.00557336	0.993817		0.998825		0.0536084
1277700	1137700	852510	851800	1061200	964230	1959100	1319800	1702000	1533000	1682500	2483100	1822300	1904100	487220	2069000	2953200	6060000	2.52e-27	1	5	10.8	58.844	P13597	Intercellular adhesion molecule 1	Icam1	>sp|P13597|ICAM1_MOUSE Intercellular adhesion molecule 1 OS=Mus musculus GN=Icam1 PE=1 SV=1	1978	0.169242	-0.180455	-1.48434	0.718971	0.701302	0.00561951	0.982831		0.998825		0.0538079
8220200	23042000	24568000	24736000	28212000	31151000	18170000	50335000	22686000	23682000	17190000	15758000	40149000	31544000	27257000	94429000	69055000	78801000	6.94e-58	1	10	59	11.675	P10639	Thioredoxin	Txn	>sp|P10639|THIO_MOUSE Thioredoxin OS=Mus musculus GN=Txn PE=1 SV=3	1934	-0.741405	0.563323	-1.29927	0.0862206	0.183526	0.00565172	0.697246		0.998825		0.0539602
94497000	92572000	83155000	86651000	105380000	98104000	103060000	80445000	86005000	82553000	88517000	86961000	141820000	175320000	174100000	105490000	117100000	107700000	7.81e-230	3	25	77.7	34.127	Q9DCN2;F2Z456;A0A0A0MQM3	NADH-cytochrome b5 reductase 3;NADH-cytochrome b5 reductase 3 membrane-bound form;NADH-cytochrome b5 reductase 3 soluble form	Cyb5r3	>sp|Q9DCN2|NB5R3_MOUSE NADH-cytochrome b5 reductase 3 OS=Mus musculus GN=Cyb5r3 PE=1 SV=3;>tr|F2Z456|F2Z456_MOUSE NADH-cytochrome b5 reductase OS=Mus musculus GN=Cyb5r3 PE=1 SV=1;>tr|A0A0A0MQM3|A0A0A0MQM3_MOUSE NADH-cytochrome b5 reductase 3 (Fragment) OS=	5171	-0.0982308	0.0544233	0.568135	0.586789	0.762544	0.00566516	0.956291		0.998825		0.0539602
6171500	5583600	5317900	5679500	3668200	7187600	8115600	5328000	7260500	5194400	7351300	7449100	9985100	5551800	6292000	15041000	12873000	11949000	6.73e-64	2	13	38.7	44.054	P27601;Q9D034	Guanine nucleotide-binding protein subunit alpha-13	Gna13	>sp|P27601|GNA13_MOUSE Guanine nucleotide-binding protein subunit alpha-13 OS=Mus musculus GN=Gna13 PE=1 SV=1	2121	0.097109	0.047446	-0.907609	0.736306	0.869127	0.00573239	0.983964		0.998825		0.0543784
4625400	3737100	4147400	3890000	4085300	4593600	4502300	5557700	4566800	4793000	3926800	3757100	1162300	1618700	1997000	2074600	2554100	3468400	3.26e-64	2	5	27.5	21.732	Q9DCR2;Q3U8S0	AP-3 complex subunit sigma-1	Ap3s1	>sp|Q9DCR2|AP3S1_MOUSE AP-3 complex subunit sigma-1 OS=Mus musculus GN=Ap3s1 PE=1 SV=2;>tr|Q3U8S0|Q3U8S0_MOUSE AP-3 complex subunit sigma-1 OS=Mus musculus GN=Ap3s1 PE=1 SV=1	3024	-0.00871097	0.23081	-0.763422	0.971303	0.347609	0.00573902	0.997397		0.998825		0.0543784
20802000	38118000	34639000	41504000	49922000	30184000	28061000	35477000	24666000	30420000	33805000	24254000	12622000	6329000	5290800	16676000	11118000	26492000	1.12e-226	1	31	42.7	83.355	Q9D0R2	Threonine--tRNA ligase, cytoplasmic	Tars	>sp|Q9D0R2|SYTC_MOUSE Threonine--tRNA ligase, cytoplasmic OS=Mus musculus GN=Tars PE=1 SV=2	4942	-0.396518	-0.00638356	-1.18046	0.299004	0.986417	0.00579414	0.868721		0.998825		0.0546154
84225000	63171000	71647000	76809000	77070000	80473000	69763000	62614000	66413000	45525000	60965000	54232000	32520000	22449000	10496000	47127000	30450000	43655000	3.6e-286	5	46	60.6	87.676	Q8BML9;D3Z158;Q8R1V9;A0A0A6YY08;F6TDS3		Qars	>tr|Q8BML9|Q8BML9_MOUSE Glutaminyl-tRNA synthetase OS=Mus musculus GN=Qars PE=1 SV=1;>tr|D3Z158|D3Z158_MOUSE Protein Qars OS=Mus musculus GN=Qars PE=1 SV=1;>tr|Q8R1V9|Q8R1V9_MOUSE Protein Qars OS=Mus musculus GN=Qars PE=1 SV=1	3913	-0.107707	0.315868	-1.01261	0.738117	0.333491	0.00578167	0.983964		0.998825		0.0546154
10092000	6096100	6440400	3909100	3174600	4017600	19246000	13252000	16282000	29851000	18161000	31523000	46000000	68992000	50926000	19045000	44201000	22027000	2.86e-197	1	19	72.4	23.793	Q9CRA2		Pdlim5	>tr|Q9CRA2|Q9CRA2_MOUSE PDZ and LIM domain protein 5 OS=Mus musculus GN=Pdlim5 PE=1 SV=1	4813	0.997192	-0.680677	1.04278	0.00778853	0.0539304	0.00583449	0.462217		0.998825		0.0548533
10588000	24517000	24373000	25281000	16706000	17321000	26926000	27162000	18615000	29631000	25231000	34707000	2030500	2327200	349310	3115000	3468700	6334200	5.23e-87	1	26	31.8	112.67	Q6NXL1		Sec24d	>tr|Q6NXL1|Q6NXL1_MOUSE Protein Sec24d OS=Mus musculus GN=Sec24d PE=1 SV=1	3580	-0.0686768	-0.309147	-1.79126	0.904102	0.589303	0.00585555	0.993817		0.998825		0.054909
1205600	947660	976180	1181400	959160	992000	2641400	1612900	1297400	1590500	1606500	1868600	1828800	11065000	4608000	1426600	1910400	1723000	1.66e-21	3	8	20.2	63.232	Q5U458;E9Q8B3;A2A8D1	DnaJ homolog subfamily C member 11	Dnajc11	>sp|Q5U458|DJC11_MOUSE DnaJ homolog subfamily C member 11 OS=Mus musculus GN=Dnajc11 PE=1 SV=2;>tr|E9Q8B3|E9Q8B3_MOUSE DnaJ homolog subfamily C member 11 OS=Mus musculus GN=Dnajc11 PE=1 SV=1	3368	-0.00378036	0.070408	1.43872	0.993418	0.877944	0.00590263	0.998414		0.998825		0.0552078
0	2168200	1454400	2192900	3031300	2797100	2741000	2856700	3017500	2312100	2741500	2634600	0	743660	1117100	2249400	1311800	1796500	6.29e-44	1	7	87.5	7.7059	Q9CQS2	H/ACA ribonucleoprotein complex subunit 3	Nop10	>sp|Q9CQS2|NOP10_MOUSE H/ACA ribonucleoprotein complex subunit 3 OS=Mus musculus GN=Nop10 PE=3 SV=1	4773	-0.577109	0.166884	-0.935856	0.0646331	0.526192	0.00592955	0.665531		0.998825		0.0553171
1673700	2909900	3506000	3236800	3577600	2615500	4600100	3990600	1908800	3919600	3919400	2119800	2038200	1485500	1948600	1276100	540340	598440	3.16e-41	2	3	13.4	46.201	Q8K2Q7;A0A0A6YWK4	BRO1 domain-containing protein BROX	Brox	>sp|Q8K2Q7|BROX_MOUSE BRO1 domain-containing protein BROX OS=Mus musculus GN=Brox PE=1 SV=1	4208	-0.275604	0.0352231	1.27924	0.502779	0.931246	0.0059722	0.938864		0.998825		0.0555721
13806000	22764000	19953000	16714000	23433000	28705000	13932000	15995000	18421000	14954000	20181000	16301000	12894000	15133000	15330000	9178300	7007900	8969300	3.77e-215	5	9	47.1	26.289	P58044;G3XA48;H3BLF8;H3BLP1;H3BKD7	Isopentenyl-diphosphate Delta-isomerase 1	Idi1	>sp|P58044|IDI1_MOUSE Isopentenyl-diphosphate Delta-isomerase 1 OS=Mus musculus GN=Idi1 PE=1 SV=1;>tr|G3XA48|G3XA48_MOUSE Isopentenyl-diphosphate Delta-isomerase 1 OS=Mus musculus GN=Idi1 PE=1 SV=1	2434	-0.277902	-0.0904424	0.789677	0.279774	0.720391	0.00599633	0.857159		0.998825		0.0556539
516650	3871900	3009900	3816600	3274500	2800100	1670800	1052200	1914500	3511400	1294700	962830	0	644870	937970	3516200	2757900	5277400	1.63e-51	10	7	14.1	82.104	A0A0G2JGQ6;Q9JLM8;Q80VB6;A0A0G2JGR9;A0A0G2JGH1;Q1EDH1;H7BX36;A0A0G2JE54;Q8CCN4;A0A0G2JEN4	Serine/threonine-protein kinase DCLK1	Dclk1	>tr|A0A0G2JGQ6|A0A0G2JGQ6_MOUSE Serine/threonine-protein kinase DCLK1 OS=Mus musculus GN=Dclk1 PE=1 SV=1;>sp|Q9JLM8|DCLK1_MOUSE Serine/threonine-protein kinase DCLK1 OS=Mus musculus GN=Dclk1 PE=1 SV=1;>tr|Q80VB6|Q80VB6_MOUSE Dclk1 protein OS=Mus musculus G	178	-0.846342	-0.126367	-2.25512	0.19884	0.843444	0.00609475	0.795327		0.998825		0.0562795
9279100	8535900	8425600	7769800	8674100	8646700	10915000	6585400	10144000	8883600	7501000	11611000	6185600	5415900	5103600	7067100	10649000	11400000	2.82e-138	1	25	31.6	133.42	Q6GQT9	Nodal modulator 1	Nomo1	>sp|Q6GQT9|NOMO1_MOUSE Nodal modulator 1 OS=Mus musculus GN=Nomo1 PE=1 SV=1	3562	0.0651888	-0.0308232	-0.773481	0.792505	0.900925	0.00608601	0.987179		0.998825		0.0562795
7345100	6369100	6626500	6750500	3580400	5124800	8036100	6960700	5906900	7146200	6473000	9076300	2278400	1679400	1860800	2421900	3637800	6448900	3.97e-57	2	9	67.9	21.465	Q9CX80;Q546K1	Cytoglobin	Cygb	>sp|Q9CX80|CYGB_MOUSE Cytoglobin OS=Mus musculus GN=Cygb PE=1 SV=1;>tr|Q546K1|Q546K1_MOUSE Cytoglobin OS=Mus musculus GN=Cygb PE=1 SV=1	3265	0.441169	-0.115195	-0.99879	0.181088	0.719521	0.00614571	0.781094		0.998825		0.0564832
36474000	23193000	22780000	21863000	24060000	27650000	18199000	28548000	23595000	26063000	13035000	18090000	4819600	6191900	9521700	12661000	10075000	20349000	7.19e-167	1	14	34.6	44.593	Q61081	Hsp90 co-chaperone Cdc37	Cdc37	>sp|Q61081|CDC37_MOUSE Hsp90 co-chaperone Cdc37 OS=Mus musculus GN=Cdc37 PE=1 SV=1	3414	0.133735	0.331712	-1.06531	0.69603	0.338694	0.00614793	0.982831		0.998825		0.0564832
34327000	17651000	18763000	17094000	14068000	21006000	18999000	25936000	21087000	22799000	25428000	12537000	20596000	17646000	21589000	42142000	34751000	37785000	1.17e-68	4	7	34.3	30.345	Q9QZ06;A9JEI5;Q8C5G6;F7AT44	Toll-interacting protein	Tollip	>sp|Q9QZ06|TOLIP_MOUSE Toll-interacting protein OS=Mus musculus GN=Tollip PE=1 SV=1;>tr|A9JEI5|A9JEI5_MOUSE Toll interacting protein, isoform CRA_b OS=Mus musculus GN=Tollip PE=1 SV=1;>tr|Q8C5G6|Q8C5G6_MOUSE Toll-interacting protein OS=Mus musculus GN=Toll	5372	0.39087	0.173468	-0.940681	0.207095	0.567372	0.00616941	0.796584		0.998825		0.0565373
53179000	159820000	139510000	109960000	147100000	137630000	130830000	168790000	146580000	108600000	135020000	120810000	184710000	237840000	296630000	156280000	82908000	97694000	0	2	12	77.3	14.515	Q6ZWZ6;P63323	40S ribosomal protein S12	Rps12	>tr|Q6ZWZ6|Q6ZWZ6_MOUSE 40S ribosomal protein S12 OS=Mus musculus GN=Rps12 PE=1 SV=1;>sp|P63323|RS12_MOUSE 40S ribosomal protein S12 OS=Mus musculus GN=Rps12 PE=1 SV=2	3678	-0.301664	0.290037	1.12384	0.408441	0.426349	0.00621379	0.911346		0.998825		0.0568006
0	0	0	0	0	0	1432700	1107500	916920	1021900	1332300	1027900	1221800	1005300	3028000	10183000	2174000	7115500	1.49e-42	4	9	13.1	101.68	Q99LB7;Q3TWI2;A2AH52;A2AH53	Sarcosine dehydrogenase, mitochondrial	Sardh	>sp|Q99LB7|SARDH_MOUSE Sarcosine dehydrogenase, mitochondrial OS=Mus musculus GN=Sardh PE=1 SV=1;>tr|Q3TWI2|Q3TWI2_MOUSE Sarcosine dehydrogenase OS=Mus musculus GN=Sardh PE=1 SV=1	2970	NA	0.0186794	-1.80227	NA	0.972972	0.00625481	NA		0.998825		0.0570319
0	0	0	0	0	0	0	0	0	0	0	0	3886000	0	0	395350	0	0	1.44e-32	1	3	39.2	10.661	P18527	Ig heavy chain V region 914		>sp|P18527|HVM56_MOUSE Ig heavy chain V region 914 OS=Mus musculus PE=1 SV=1	2035	NA	NA	3.29708	NA	NA	0.00629126	NA		NA		0.0572205
13771000	15678000	21449000	12891000	12996000	13956000	8688700	10573000	9070800	8257500	11258000	7097600	1366400	2641700	3431300	5984500	3652300	4327600	1.89e-83	3	11	45	40.512	Q5NBZ3;P32233;F7BQ65	Developmentally-regulated GTP-binding protein 1	Drg1	>tr|Q5NBZ3|Q5NBZ3_MOUSE Developmentally-regulated GTP-binding protein 1 OS=Mus musculus GN=Drg1 PE=1 SV=1;>sp|P32233|DRG1_MOUSE Developmentally-regulated GTP-binding protein 1 OS=Mus musculus GN=Drg1 PE=1 SV=1	2176	0.327245	0.111692	-0.977667	0.306859	0.723212	0.00632411	0.873469		0.998825		0.0572324
12958000	6581900	7584400	7770900	12231000	7199900	4935800	9368700	8529900	7737200	5832400	6224100	3698200	3489200	4059600	6624300	9003300	6497300	8.03e-52	1	9	28.3	54.357	P32921	Tryptophan--tRNA ligase, cytoplasmic;T1-TrpRS;T2-TrpRS	Wars	>sp|P32921|SYWC_MOUSE Tryptophan--tRNA ligase, cytoplasmic OS=Mus musculus GN=Wars PE=1 SV=2	2181	-0.0242963	0.163298	-0.962335	0.937467	0.59963	0.00630939	0.995016		0.998825		0.0572324
115110000	135820000	139800000	122220000	147040000	137110000	109960000	96252000	103450000	92574000	109280000	121370000	40305000	37942000	43895000	61367000	53759000	67408000	0	4	74	67.6	138.43	Q8CIE6;F8WHL2;F6XJN3;D6RH55	Coatomer subunit alpha;Xenin;Proxenin	Copa	>sp|Q8CIE6|COPA_MOUSE Coatomer subunit alpha OS=Mus musculus GN=Copa PE=1 SV=2;>tr|F8WHL2|F8WHL2_MOUSE Coatomer subunit alpha OS=Mus musculus GN=Copa PE=1 SV=1	1374	-0.055402	-0.0542212	-0.577132	0.766009	0.770841	0.00634937	0.987179		0.998825		0.057318
15655000	37785000	18736000	11594000	24267000	11679000	34563000	27158000	29063000	23822000	23101000	27822000	98735000	229300000	185050000	42859000	90329000	77879000	2.08e-247	2	25	58.7	55.316	Q9JIF9;A0A509	Myotilin	Myot	>sp|Q9JIF9|MYOTI_MOUSE Myotilin OS=Mus musculus GN=Myot PE=1 SV=1;>tr|A0A509|A0A509_MOUSE MCG4625 OS=Mus musculus GN=Myot PE=1 SV=1	368	0.583533	0.280486	1.26415	0.165507	0.494511	0.00637198	0.780066		0.998825		0.0573794
83478000	99322000	86466000	84898000	92360000	113230000	91162000	92129000	95460000	76454000	91986000	70739000	114820000	114760000	146170000	73612000	90032000	83285000	1.06e-239	2	23	75.8	29.295	A2AMW0;F7CAZ6		Capzb	>tr|A2AMW0|A2AMW0_MOUSE Capping protein (Actin filament) muscle Z-line, beta, isoform CRA_a OS=Mus musculus GN=Capzb PE=1 SV=1;>tr|F7CAZ6|F7CAZ6_MOUSE F-actin-capping protein subunit beta (Fragment) OS=Mus musculus GN=Capzb PE=1 SV=1	485	-0.101879	0.229644	0.602358	0.601582	0.247647	0.0063977	0.959251		0.998825		0.0574685
3783300	5578300	5764900	2992800	2811900	3361500	8527100	5055400	6758700	7769000	3810700	5297100	2505100	3428100	1746900	4991000	4349400	4959700	1.14e-65	2	13	28.1	77.731	B2RQS1;Q9ERG2	Striatin-3	Strn3	>tr|B2RQS1|B2RQS1_MOUSE Striatin-3 OS=Mus musculus GN=Strn3 PE=1 SV=1;>sp|Q9ERG2|STRN3_MOUSE Striatin-3 OS=Mus musculus GN=Strn3 PE=1 SV=1	664	0.70154	0.29788	-0.947775	0.033679	0.33754	0.00643018	0.589724		0.998825		0.0576176
738660000	517390000	508820000	461890000	399770000	343730000	173890000	164760000	184110000	164500000	169350000	239180000	79874000	61133000	84541000	147740000	96504000	138910000	0	4	31	72.5	49.67	P99024;A2AQ07;CON__ENSEMBL:ENSBTAP00000025008;G3UZR1	Tubulin beta-5 chain	Tubb5	>sp|P99024|TBB5_MOUSE Tubulin beta-5 chain OS=Mus musculus GN=Tubb5 PE=1 SV=1	2738	0.537701	-0.111747	-0.755583	0.0402479	0.648142	0.00646247	0.605215		0.998825		0.0577643
22405000	13701000	16602000	27428000	14943000	17347000	21722000	20216000	17663000	25288000	19753000	26405000	8398000	5826800	8867700	10259000	15506000	17490000	1.61e-98	1	18	36.6	46.797	Q9D8U8	Sorting nexin-5	Snx5	>sp|Q9D8U8|SNX5_MOUSE Sorting nexin-5 OS=Mus musculus GN=Snx5 PE=1 SV=1	5077	-0.157134	-0.256459	-0.895581	0.589134	0.381829	0.00650459	0.956291		0.998825		0.0578558
23465000	28258000	18030000	20758000	22731000	22057000	29936000	20359000	26406000	19332000	11597000	26308000	3827500	1982500	5309100	6071200	6254500	13752000	4.5e-59	1	18	25.3	62.995	Q9Z247	Peptidyl-prolyl cis-trans isomerase FKBP9	Fkbp9	>sp|Q9Z247|FKBP9_MOUSE Peptidyl-prolyl cis-trans isomerase FKBP9 OS=Mus musculus GN=Fkbp9 PE=1 SV=1	5515	0.0660458	0.483821	-1.23376	0.868521	0.236027	0.00649798	0.991144		0.998825		0.0578558
44271000	46501000	42263000	40812000	40782000	45750000	31146000	38127000	38362000	35420000	35482000	39962000	11437000	12739000	8748300	15501000	18526000	15211000	1.76e-228	2	33	42.8	106.98	Q9Z1Z0;A0A0J9YUG0	General vesicular transport factor p115	Uso1	>sp|Q9Z1Z0|USO1_MOUSE General vesicular transport factor p115 OS=Mus musculus GN=Uso1 PE=1 SV=2	5513	0.0642364	-0.0479188	-0.594309	0.73899	0.80355	0.0065716	0.983964		0.998825		0.0583089
0	0	0	0	0	0	1891600	2384700	1849400	4587200	3895000	3493400	7868300	11345000	10417000	5639800	5124400	6609300	3.31e-22	1	6	39.4	27.738	Q9DCM0	Protein ETHE1, mitochondrial	Ethe1	>sp|Q9DCM0|ETHE1_MOUSE Persulfide dioxygenase ETHE1, mitochondrial OS=Mus musculus GN=Ethe1 PE=1 SV=2	5169	NA	-0.967799	0.75843	NA	0.0013079	0.00660061	NA		0.466775		0.0584234
39861000	57366000	50731000	39332000	48401000	41832000	60235000	40822000	45273000	46053000	46742000	54932000	26849000	23129000	30974000	32612000	50092000	57342000	1.32e-289	6	18	83	31.461	Q9D031;Q01730;A2AUR7;B1AYQ0;E0CXG5;A0A0A6YWZ2	Ras suppressor protein 1	Rsu1	>tr|Q9D031|Q9D031_MOUSE Ras suppressor protein 1 OS=Mus musculus GN=Rsu1 PE=1 SV=1;>sp|Q01730|RSU1_MOUSE Ras suppressor protein 1 OS=Mus musculus GN=Rsu1 PE=1 SV=3;>tr|A2AUR7|A2AUR7_MOUSE Ras suppressor protein 1 OS=Mus musculus GN=Rsu1 PE=1 SV=1	4919	0.182129	-0.0290506	-0.761941	0.465297	0.906482	0.00666119	0.929351		0.998825		0.058751
3753800	3170700	2150200	9029600	1838300	1636700	2093300	4933600	2038700	3192800	2441400	3550200	10139000	9710800	10728000	29231000	38176000	26062000	6.73e-156	2	15	34.2	74.648	Q9R0H0;A2A848	Peroxisomal acyl-coenzyme A oxidase 1	Acox1	>sp|Q9R0H0|ACOX1_MOUSE Peroxisomal acyl-coenzyme A oxidase 1 OS=Mus musculus GN=Acox1 PE=1 SV=5;>tr|A2A848|A2A848_MOUSE Peroxisomal acyl-coenzyme A oxidase 1 (Fragment) OS=Mus musculus GN=Acox1 PE=1 SV=1	5398	-0.0287334	-0.131454	-1.59799	0.955818	0.800112	0.00667	0.997397		0.998825		0.058751
59732000	124190000	67138000	46925000	41355000	40199000	206490000	110460000	120960000	124540000	70071000	134990000	468300000	410860000	495610000	670850000	1161500000	1087100000	0	1	83	84.1	103.04	O88990	Alpha-actinin-3	Actn3	>sp|O88990|ACTN3_MOUSE Alpha-actinin-3 OS=Mus musculus GN=Actn3 PE=2 SV=1	1787	0.889966	0.40426	-1.05088	0.0178987	0.246982	0.00671824	0.501518		0.998825		0.0590327
7196200	4402000	3996300	5194700	4899700	3571600	6430800	5605100	4806800	6300300	7234700	6372600	9562500	13331000	4957500	16991000	17285000	16443000	1.71e-144	4	21	30.8	94.381	P48722;E0CY23;A0A0N4SW76;A0A0N4SVU2	Heat shock 70 kDa protein 4L	Hspa4l	>sp|P48722|HS74L_MOUSE Heat shock 70 kDa protein 4L OS=Mus musculus GN=Hspa4l PE=1 SV=2;>tr|E0CY23|E0CY23_MOUSE Heat shock 70 kDa protein 4L (Fragment) OS=Mus musculus GN=Hspa4l PE=1 SV=1	2302	0.159252	-0.248474	-0.978477	0.618272	0.439551	0.00676774	0.96197		0.998825		0.0590874
5460200	11988000	10070000	7905100	6970600	9111600	9934000	6242800	11041000	8189000	8418300	6401700	14109000	13023000	16268000	8168400	5432700	9253800	2.75e-101	1	7	57.6	14.585	P59708	Pre-mRNA branch site protein p14	Sf3b14	>sp|P59708|SF3B6_MOUSE Splicing factor 3B subunit 6 OS=Mus musculus GN=Sf3b6 PE=1 SV=1	2456	0.13281	0.209443	0.954365	0.669764	0.503134	0.00677419	0.97552		0.998825		0.0590874
4381400	5809200	4459000	7732200	2741300	7487300	9670400	8664700	4502600	4817200	5109700	6915400	4455000	3584500	5144900	5229000	21880000	17056000	6.43e-67	3	18	50.7	50.353	Q3UKN6;P81117;S4R2R9	Nucleobindin-2;Nesfatin-1	Nucb2	>tr|Q3UKN6|Q3UKN6_MOUSE Nucleobindin-2 OS=Mus musculus GN=Nucb2 PE=1 SV=1;>sp|P81117|NUCB2_MOUSE Nucleobindin-2 OS=Mus musculus GN=Nucb2 PE=1 SV=2	2676	-0.161244	0.382746	-1.52499	0.745619	0.444896	0.00677782	0.983964		0.998825		0.0590874
1384800000	913190000	1241100000	763570000	1373500000	1219000000	1498300000	986590000	1245900000	1163700000	809180000	1214000000	808100000	771490000	162940000	1302400000	1144100000	1396100000	0	6	74	78.2	83.28	Q71LX8;P11499;E9Q3D6;E9PX27;E9Q0C3;D3Z1R1	Heat shock protein HSP 90-beta	Hsp90ab1	>tr|Q71LX8|Q71LX8_MOUSE Heat shock protein 84b OS=Mus musculus GN=Hsp90ab1 PE=1 SV=1;>sp|P11499|HS90B_MOUSE Heat shock protein HSP 90-beta OS=Mus musculus GN=Hsp90ab1 PE=1 SV=3	1952	0.0969979	0.23489	-1.45093	0.837353	0.6203	0.00678959	0.987179		0.998825		0.0590874
24424000	27708000	22075000	18229000	19426000	23342000	33531000	41431000	37960000	29752000	47618000	33310000	9472400	8687900	9461800	14065000	12485000	18071000	1.54e-266	2	15	42.6	40.079	Q91YR1;D3Z2H0	Twinfilin-1	Twf1	>sp|Q91YR1|TWF1_MOUSE Twinfilin-1 OS=Mus musculus GN=Twf1 PE=1 SV=2	4510	0.286829	0.0526651	-0.678182	0.206944	0.812057	0.00690569	0.796584		0.998825		0.0598303
3109800	3603600	2943600	1575100	4470900	1091100	6049800	4148000	2684300	11505000	6760600	3866400	160650000	126550000	251670000	74750000	51201000	1106100	7.08e-154	2	2	19.8	19.453	P51437;A0A0R4J1G2	Cathelin-related antimicrobial peptide	Camp	>sp|P51437|CAMP_MOUSE Cathelicidin antimicrobial peptide OS=Mus musculus GN=Camp PE=1 SV=2;>tr|A0A0R4J1G2|A0A0R4J1G2_MOUSE Cathelicidin antimicrobial peptide OS=Mus musculus GN=Camp PE=1 SV=1	321	0.700683	-0.719285	3.41612	0.532294	0.52161	0.00690793	0.945592		0.998825		0.0598303
10493000	4824200	5352800	4693600	7320100	12431000	8444500	12169000	10465000	10043000	11668000	7720500	8249500	4300600	4991000	11821000	11655000	13619000	1.17e-126	3	10	35.4	33.155	Q543F3;Q08093;D3Z7R6	Calponin-2	Cnn2	>tr|Q543F3|Q543F3_MOUSE Calponin OS=Mus musculus GN=Cnn2 PE=1 SV=1;>sp|Q08093|CNN2_MOUSE Calponin-2 OS=Mus musculus GN=Cnn2 PE=1 SV=1;>tr|D3Z7R6|D3Z7R6_MOUSE Calponin OS=Mus musculus GN=Cnn2 PE=1 SV=1	2817	-0.217309	0.0866932	-1.1355	0.560467	0.815492	0.00698759	0.948185		0.998825		0.0603761
13613000	18901000	11424000	27216000	27356000	25898000	31836000	27219000	26332000	21575000	27437000	28214000	12268000	9837200	9894300	17311000	15381000	17427000	3.11e-92	1	14	33.7	43.512	P54728	UV excision repair protein RAD23 homolog B	Rad23b	>sp|P54728|RD23B_MOUSE UV excision repair protein RAD23 homolog B OS=Mus musculus GN=Rad23b PE=1 SV=2	2386	-0.906569	0.148931	-0.651047	0.000566163	0.48809	0.00704331	0.260789		0.998825		0.060713
12288000	7789000	7822200	11071000	10080000	8668600	16391000	10392000	12219000	19442000	11997000	19009000	30559000	33044000	26818000	16984000	18325000	17278000	7.57e-34	2	5	40.5	17.32	Q9D0S9;Q5M9J2	Histidine triad nucleotide-binding protein 2, mitochondrial	Hint2	>sp|Q9D0S9|HINT2_MOUSE Histidine triad nucleotide-binding protein 2, mitochondrial OS=Mus musculus GN=Hint2 PE=1 SV=1;>tr|Q5M9J2|Q5M9J2_MOUSE Histidine triad nucleotide binding protein 2 OS=Mus musculus GN=Hint2 PE=1 SV=1	3318	-0.12499	-0.362643	0.776693	0.624991	0.16789	0.00713099	0.964443		0.998825		0.0613231
0	0	0	0	0	0	0	0	0	0	0	0	2337800	4004400	0	9737600	6541600	7943800	3.36e-18	5	2	20	17.296	Q53ZF0;P97426;Q923L6;W0UVF7;P97425	Eosinophil cationic protein 1;Eosinophil cationic protein 2	Ear1;Ear10;Ear2	>tr|Q53ZF0|Q53ZF0_MOUSE Eosinophil cationic protein 1 OS=Mus musculus GN=Ear1 PE=1 SV=1;>sp|P97426|ECP1_MOUSE Eosinophil cationic protein 1 OS=Mus musculus GN=Ear1 PE=2 SV=1;>tr|Q923L6|Q923L6_MOUSE Eosinophil-associated ribonuclease 10 OS=Mus musculus GN=E	2713	NA	NA	-1.38098	NA	NA	0.00728769	NA		NA		0.0625225
1545100	3047500	2391600	3117000	2348900	4584700	7376700	2156100	2596200	5952900	2637400	5047300	1834500	1520600	2127900	6544000	8609300	2622300	1.81e-30	2	6	15.5	55.939	Q6NSR8;F6T2H5	Probable aminopeptidase NPEPL1	Npepl1	>sp|Q6NSR8|PEPL1_MOUSE Probable aminopeptidase NPEPL1 OS=Mus musculus GN=Npepl1 PE=1 SV=1;>tr|F6T2H5|F6T2H5_MOUSE Probable aminopeptidase NPEPL1 (Fragment) OS=Mus musculus GN=Npepl1 PE=1 SV=1	3574	-0.525223	-0.313473	-1.54581	0.310809	0.54082	0.00735568	0.873469		0.998825		0.062957
771520	2206200	1865900	1335100	1283900	3820000	874080	1404000	1001100	1037900	484310	366870	2927500	4511200	4982800	1966900	760670	1586800	3.31e-16	2	5	38	15.792	Q91W53;Q9D428	Golgin subfamily A member 7	Golga7	>sp|Q91W53|GOGA7_MOUSE Golgin subfamily A member 7 OS=Mus musculus GN=Golga7 PE=1 SV=1	4461	-0.347948	0.911985	1.59758	0.513337	0.0993231	0.00754348	0.942525		0.998825		0.0643364
74370	295660	98020	65939	81897	93727	2643200	4052100	1617900	1759000	1193200	2389200	123060000	160060000	174740000	51762000	33936000	94594	6.23e-241	2	22	53.8	44.458	O35744;F6RU51	Chitinase-3-like protein 3	Chi3l3	>sp|O35744|CHIL3_MOUSE Chitinase-like protein 3 OS=Mus musculus GN=Chil3 PE=1 SV=2	1652	0.696752	0.59632	4.77989	0.660697	0.706917	0.00757003	0.975311		0.998825		0.0643364
275280000	225360000	312630000	213670000	429010000	248780000	91005000	116790000	106980000	122960000	102290000	110560000	424850000	1221100000	549530000	318120000	437510000	169170000	0	2	39	53.9	87.428	E9PV24;CON__P02672		Fga	>sp|E9PV24|FIBA_MOUSE Fibrinogen alpha chain OS=Mus musculus GN=Fga PE=1 SV=1	1028	-0.0797383	-0.0965765	1.19957	0.840919	0.807984	0.00756019	0.987179		0.998825		0.0643364
1194200	1138200	1066600	1675100	1445300	1260900	1856000	0	2054200	1421100	1610100	1760400	2134700	3581800	1906000	1705000	1423500	1291600	3.01e-45	4	5	14	62.699	Q9JHU2;A0A0R4J0J0;Q3UVT7;D3Z486	Palmdelphin	Palmd	>sp|Q9JHU2|PALMD_MOUSE Palmdelphin OS=Mus musculus GN=Palmd PE=1 SV=1;>tr|A0A0R4J0J0|A0A0R4J0J0_MOUSE Palmdelphin OS=Mus musculus GN=Palmd PE=1 SV=1;>tr|Q3UVT7|Q3UVT7_MOUSE Palmdelphin OS=Mus musculus GN=Palmd PE=1 SV=1	270	-0.358084	0.295366	0.738964	0.154623	0.285889	0.00760039	0.768469		0.998825		0.0644435
9301100	11164000	8789800	11962000	13290000	10024000	12289000	6882200	6829900	9128900	3709100	9933000	4454300	4164000	0	9255200	16329000	7789400	7.74e-109	3	22	34	88.927	Q8CFX1;A2A7A7;A2A7A8	GDH/6PGL endoplasmic bifunctional protein;Glucose 1-dehydrogenase;6-phosphogluconolactonase	H6pd	>sp|Q8CFX1|G6PE_MOUSE GDH/6PGL endoplasmic bifunctional protein OS=Mus musculus GN=H6pd PE=1 SV=2;>tr|A2A7A7|A2A7A7_MOUSE GDH/6PGL endoplasmic bifunctional protein OS=Mus musculus GN=H6pd PE=1 SV=1	400	-0.267195	0.260527	-1.29294	0.485437	0.496212	0.00761814	0.937994		0.998825		0.0644435
32595000	14523000	23417000	21384000	42108000	34836000	22351000	15835000	24241000	17446000	11679000	20427000	1029300	1282700	1322300	3000100	1879900	2603000	5.84e-138	1	26	42.7	90.209	P07742	Ribonucleoside-diphosphate reductase large subunit	Rrm1	>sp|P07742|RIR1_MOUSE Ribonucleoside-diphosphate reductase large subunit OS=Mus musculus GN=Rrm1 PE=1 SV=2	1892	-0.501028	0.348088	-1.02398	0.154398	0.31414	0.00771917	0.768469		0.998825		0.0650619
14922000	15745000	12002000	10625000	16018000	12060000	13237000	15200000	9750800	15049000	8412500	5832600	7629100	4760000	6927900	13113000	9474300	16694000	3.34e-77	5	16	49	54.108	A0A0A6YX18;Q8BVE3;A0A0A6YWP6;A0A0A6YVU0;A0A0A6YW86	V-type proton ATPase subunit H	Atp6v1h	>tr|A0A0A6YX18|A0A0A6YX18_MOUSE V-type proton ATPase subunit H OS=Mus musculus GN=Atp6v1h PE=1 SV=1;>sp|Q8BVE3|VATH_MOUSE V-type proton ATPase subunit H OS=Mus musculus GN=Atp6v1h PE=1 SV=1;>tr|A0A0A6YWP6|A0A0A6YWP6_MOUSE V-type proton ATPase subunit H OS=	122	0.150656	0.470141	-1.01413	0.655731	0.175891	0.00773147	0.973882		0.998825		0.0650619
16680000	15134000	14753000	17723000	15758000	15258000	11742000	8217900	9843700	10200000	8176900	13607000	8833200	8251100	13270000	15675000	14672000	19153000	1.27e-181	2	13	38	47.874	Q9DBL1;E9Q5L3	Short/branched chain specific acyl-CoA dehydrogenase, mitochondrial	Acadsb	>sp|Q9DBL1|ACDSB_MOUSE Short/branched chain specific acyl-CoA dehydrogenase, mitochondrial OS=Mus musculus GN=Acadsb PE=1 SV=1;>tr|E9Q5L3|E9Q5L3_MOUSE Short/branched chain-specific acyl-CoA dehydrogenase, mitochondrial OS=Mus musculus GN=Acadsb PE=1 SV=1	5130	-0.0657372	-0.0870596	-0.730865	0.786843	0.720497	0.00774503	0.987179		0.998825		0.0650619
61398000	67577000	68367000	46694000	59893000	76328000	82842000	55585000	50047000	67361000	62653000	61431000	21508000	11158000	1196800	17984000	29560000	49835000	0	2	38	69	86.161	Q01405;E9Q1S3	Protein transport protein Sec23A	Sec23a	>sp|Q01405|SC23A_MOUSE Protein transport protein Sec23A OS=Mus musculus GN=Sec23a PE=1 SV=2;>tr|E9Q1S3|E9Q1S3_MOUSE Protein transport protein Sec23A OS=Mus musculus GN=Sec23a PE=1 SV=1	2757	0.137199	-0.057603	-2.17488	0.849623	0.936521	0.0077897	0.987179		0.998825		0.0652859
86272000	91501000	83935000	88027000	80639000	94541000	129480000	100780000	102690000	102670000	104550000	78835000	169170000	236930000	129180000	78874000	125280000	111730000	4.3e-168	7	16	59.1	30.255	Q8C2Q8;Q91VR2;Q3UD06;A2AKV2;A2AKV3;A2AKV1;A2AKV0	ATP synthase subunit gamma;ATP synthase subunit gamma, mitochondrial	Atp5c1	>tr|Q8C2Q8|Q8C2Q8_MOUSE ATP synthase subunit gamma OS=Mus musculus GN=Atp5c1 PE=1 SV=1;>sp|Q91VR2|ATPG_MOUSE ATP synthase subunit gamma, mitochondrial OS=Mus musculus GN=Atp5c1 PE=1 SV=1;>tr|Q3UD06|Q3UD06_MOUSE ATP synthase subunit gamma OS=Mus musculus GN	4029	-0.00559819	0.218356	0.741919	0.981911	0.38256	0.00782963	0.998014		0.998825		0.0654694
20179000	22931000	26799000	24055000	36325000	29731000	10362000	9185200	12691000	18119000	13010000	10421000	58776000	67937000	58017000	36708000	43138000	31781000	7.95e-87	4	16	36	54.971	Q61247;Q5ND36;Q5ND35;E9PXE0	Alpha-2-antiplasmin	Serpinf2	>sp|Q61247|A2AP_MOUSE Alpha-2-antiplasmin OS=Mus musculus GN=Serpinf2 PE=1 SV=1;>tr|Q5ND36|Q5ND36_MOUSE Alpha-2-antiplasmin OS=Mus musculus GN=Serpinf2 PE=1 SV=1;>tr|Q5ND35|Q5ND35_MOUSE Alpha-2-antiplasmin (Fragment) OS=Mus musculus GN=Serpinf2 PE=1 SV=1	3325	-0.355843	-0.33743	0.734262	0.159472	0.180792	0.00789059	0.777657		0.998825		0.0658275
16006000	22962000	24074000	18066000	29754000	28438000	18501000	20146000	26880000	29078000	17197000	13630000	5394500	4686100	6175000	14264000	8720000	8971100	1.94e-63	2	13	40.9	35.638	Q9Z1D1;Q544H0	Eukaryotic translation initiation factor 3 subunit G	Eif3g	>sp|Q9Z1D1|EIF3G_MOUSE Eukaryotic translation initiation factor 3 subunit G OS=Mus musculus GN=Eif3g PE=1 SV=2;>tr|Q544H0|Q544H0_MOUSE Eukaryotic translation initiation factor 3 subunit G OS=Mus musculus GN=Eif3g PE=1 SV=1	3247	-0.262818	0.185098	-0.94708	0.410826	0.560227	0.00795413	0.911346		0.998825		0.0662054
513230000	556100000	419900000	323840000	429950000	317290000	469360000	398420000	436090000	469790000	429120000	456640000	473000000	521270000	390870000	299890000	318170000	299020000	0	3	143	65.2	287.36	D3YW87;Q8VHX6;D3Z576	Filamin-C	Flnc	>tr|D3YW87|D3YW87_MOUSE Filamin-C OS=Mus musculus GN=Flnc PE=1 SV=2;>sp|Q8VHX6|FLNC_MOUSE Filamin-C OS=Mus musculus GN=Flnc PE=1 SV=3;>tr|D3Z576|D3Z576_MOUSE Filamin-C OS=Mus musculus GN=Flnc PE=1 SV=2	850	0.479873	-0.059716	0.585386	0.0245444	0.760675	0.00806968	0.5515		0.998825		0.0664056
13358000	17281000	18476000	12843000	10405000	13245000	22164000	11526000	12092000	10485000	18605000	20509000	20349000	15401000	21817000	27854000	43719000	38901000	5.65e-85	4	14	46.8	42.158	Q3UHH5;P21279;Q542R8;O70443	Guanine nucleotide-binding protein G(q) subunit alpha	Gnaq	>tr|Q3UHH5|Q3UHH5_MOUSE Guanine nucleotide-binding protein G(q) subunit alpha OS=Mus musculus GN=Gnaq PE=1 SV=1;>sp|P21279|GNAQ_MOUSE Guanine nucleotide-binding protein G(q) subunit alpha OS=Mus musculus GN=Gnaq PE=1 SV=4	2063	0.429088	-0.124705	-0.932977	0.181669	0.689949	0.00803663	0.781094		0.998825		0.0664056
377760000	639910000	513990000	322400000	483850000	343700000	560940000	353310000	406670000	498670000	361500000	458530000	1548500000	1416600000	351580000	1588100000	3448300000	2570700000	0	2	89	77	97.285	Q9WUB3;E9PUM3	Glycogen phosphorylase, muscle form;Phosphorylase	Pygm	>sp|Q9WUB3|PYGM_MOUSE Glycogen phosphorylase, muscle form OS=Mus musculus GN=Pygm PE=1 SV=3;>tr|E9PUM3|E9PUM3_MOUSE Alpha-1,4 glucan phosphorylase OS=Mus musculus GN=Pygm PE=1 SV=1	5435	0.404583	-0.0136086	-1.3952	0.391589	0.976727	0.00806297	0.907608		0.998825		0.0664056
1104400	2927600	3336200	1627500	3001000	4426900	861070	2133400	1437600	1444800	3201900	0	5278700	5145400	4771300	1565900	1571100	2494100	1.23e-28	6	5	20.8	35.776	E9Q9P8;Q8K5C8;O88451;O54909;Q8CGV4;G5E8H9	Retinol dehydrogenase 7	Rdh9;Rdh7;Rdh16;Rdh1;Rdh19	>tr|E9Q9P8|E9Q9P8_MOUSE Protein Gm28046 OS=Mus musculus GN=Gm28046 PE=3 SV=1;>tr|Q8K5C8|Q8K5C8_MOUSE Cis-retinol/androgen dehydrogenase type 3 OS=Mus musculus GN=Rdh9 PE=2 SV=1;>sp|O88451|RDH7_MOUSE Retinol dehydrogenase 7 OS=Mus musculus GN=Rdh7 PE=1 SV=1	1214	-0.334404	-0.637893	1.46685	0.494582	0.251108	0.00800721	0.938785		0.998825		0.0664056
6191900	12204000	10096000	15485000	8093000	8171000	11205000	10309000	8100600	10089000	6885600	15416000	5375400	2218200	1335200	6444200	11362000	4552300	1.61e-74	3	19	33.3	79.343	Q99MR8;A0A0G2JF64;A0A0G2JFQ5	Methylcrotonoyl-CoA carboxylase subunit alpha, mitochondrial	Mccc1	>sp|Q99MR8|MCCA_MOUSE Methylcrotonoyl-CoA carboxylase subunit alpha, mitochondrial OS=Mus musculus GN=Mccc1 PE=1 SV=2	4673	-0.14197	-0.0655654	-1.46425	0.771955	0.893408	0.00802226	0.987179		0.998825		0.0664056
18104000	15056000	15579000	13655000	14934000	15187000	5880800	5718400	7429300	8764600	4639600	3863800	107130000	172370000	15907000	21784000	18949000	16924000	2.58e-254	2	9	39.3	26.247	Q4JFI8;P12246	Serum amyloid P-component	Apcs	>tr|Q4JFI8|Q4JFI8_MOUSE Pentaxin OS=Mus musculus GN=Apcs PE=1 SV=1;>sp|P12246|SAMP_MOUSE Serum amyloid P-component OS=Mus musculus GN=Apcs PE=1 SV=2	1964	0.152842	0.223047	1.79772	0.799612	0.71138	0.00809555	0.987179		0.998825		0.0664677
5865100	3813500	7145100	5455900	4159300	2803400	5516000	8723200	6181100	8121900	6270800	5518700	17103000	14440000	6415900	31975000	22259000	22490000	1.48e-160	15	10	28.2	59.757	Q6ZQM8;Q62452;B2RT14;E9PXN7;D3Z748;P70691;G3UZC9;D6RH94;D3YWN0;D3YUP6;Q91WH2;Q8VCN3;Q8K169;Q3UEP4;P17717	UDP-glucuronosyltransferase 1-7C;UDP-glucuronosyltransferase 1-9;UDP-glucuronosyltransferase 1-2	Ugt1a7c;Ugt1a9;Ugt1a5;Ugt1a10;Ugt1a8;Ugt1a2	>sp|Q6ZQM8|UD17C_MOUSE UDP-glucuronosyltransferase 1-7C OS=Mus musculus GN=Ugt1a7c PE=1 SV=1;>sp|Q62452|UD19_MOUSE UDP-glucuronosyltransferase 1-9 OS=Mus musculus GN=Ugt1a9 PE=1 SV=3;>tr|B2RT14|B2RT14_MOUSE UDP-glucuronosyltransferase OS=Mus musculus GN=Ug	3665	0.442963	0.0271828	-1.11508	0.246633	0.942039	0.00820004	0.827178		0.998825		0.0670224
16420000000	13781000000	15085000000	11760000000	10569000000	11356000000	4254200000	7706300000	6866600000	6991300000	6693200000	1271900000	2721200000	2224300000	4864700000	1115000000	1001200000	1165800000	0	1	75	81.5	65.605	P04104	Keratin, type II cytoskeletal 1	Krt1	>sp|P04104|K2C1_MOUSE Keratin, type II cytoskeletal 1 OS=Mus musculus GN=Krt1 PE=1 SV=4	1860	0.420343	0.640792	1.49504	0.407051	0.212893	0.00819915	0.911346		0.998825		0.0670224
0	8923600	8205600	10486000	10032000	6476100	12986000	14192000	11826000	12809000	13655000	12284000	30440000	53254000	34728000	18306000	31445000	16035000	2.01e-43	2	5	70.6	11.101	Q9CQX8;Q9D6T9	28S ribosomal protein S36, mitochondrial	Mrps36	>sp|Q9CQX8|RT36_MOUSE 28S ribosomal protein S36, mitochondrial OS=Mus musculus GN=Mrps36 PE=1 SV=1;>tr|Q9D6T9|Q9D6T9_MOUSE 28S ribosomal protein S36, mitochondrial OS=Mus musculus GN=Mrps36 PE=1 SV=1	4791	-0.0393396	0.00473713	0.870821	0.903469	0.986969	0.00832277	0.993817		0.998825		0.0678726
147910	60675	351150	673980	251370	304970	290270	5647100	989670	113920	639030	573240	171660000	128060000	101740000	36820000	24753000	4145600	0	1	51	82.3	64.982	Q99M73	Keratin, type II cuticular Hb4	Krt84	>sp|Q99M73|KRT84_MOUSE Keratin, type II cuticular Hb4 OS=Mus musculus GN=Krt84 PE=2 SV=2	4664	-1.34507	1.76025	3.07107	0.205129	0.103342	0.00838829	0.796584		0.998825		0.0681009
223960000	198370000	195900000	175490000	200430000	190840000	93769000	130100000	147360000	133330000	139090000	159790000	32323000	32402000	24387000	43363000	39744000	58686000	0	3	61	73	102.09	Q78PY7;Q3TJ56;E9Q3E9	Staphylococcal nuclease domain-containing protein 1	Snd1	>sp|Q78PY7|SND1_MOUSE Staphylococcal nuclease domain-containing protein 1 OS=Mus musculus GN=Snd1 PE=1 SV=1;>tr|Q3TJ56|Q3TJ56_MOUSE Staphylococcal nuclease domain-containing protein 1 OS=Mus musculus GN=Snd1 PE=1 SV=1	3691	0.126308	-0.240865	-0.661928	0.57257	0.28844	0.00837373	0.9517		0.998825		0.0681009
250610000	208060000	185490000	196340000	177390000	225740000	367470000	236050000	223840000	358400000	267780000	388800000	585060000	638300000	494800000	406110000	335690000	306270000	2.41e-289	2	17	61.5	27.586	P21844;A4QPC5	Chymase	Cma1	>sp|P21844|CMA1_MOUSE Chymase OS=Mus musculus GN=Cma1 PE=1 SV=2;>tr|A4QPC5|A4QPC5_MOUSE Chymase OS=Mus musculus GN=Cma1 PE=1 SV=1	574	0.10029	-0.314632	0.715316	0.678329	0.204075	0.00848303	0.978223		0.998825		0.0686035
74888000	122190000	169500000	99312000	134910000	167410000	113760000	58446000	67157000	76105000	56740000	123730000	14755000	9113400	27880000	27017000	36026000	73113000	1.67e-126	1	11	46.9	29.661	P26645	Myristoylated alanine-rich C-kinase substrate	Marcks	>sp|P26645|MARCS_MOUSE Myristoylated alanine-rich C-kinase substrate OS=Mus musculus GN=Marcks PE=1 SV=2	2115	-0.17574	-0.0860406	-1.41297	0.712788	0.856733	0.008488	0.982831		0.998825		0.0686035
0	0	0	0	0	6036100	8519100	8964200	7658700	5601200	3114700	5087700	3839900	7787000	6591000	9997900	11051000	13516000	9.11e-30	3	5	50	13.553	Q542I7;O88653;A0A0G2JGQ3	Ragulator complex protein LAMTOR3	Lamtor3	>tr|Q542I7|Q542I7_MOUSE MCG121084 OS=Mus musculus GN=Lamtor3 PE=1 SV=1;>sp|O88653|LTOR3_MOUSE Ragulator complex protein LAMTOR3 OS=Mus musculus GN=Lamtor3 PE=1 SV=1;>tr|A0A0G2JGQ3|A0A0G2JGQ3_MOUSE Ragulator complex protein LAMTOR3 (Fragment) OS=Mus musculu	1767	NA	0.906711	-0.975456	NA	0.0128277	0.00854799	NA		0.840856		0.0689348
9440700	14676000	14222000	11921000	14137000	15428000	11943000	12013000	9039000	16994000	12135000	8767500	11482000	6648100	6748600	15207000	12131000	17240000	0	5	28	46	86.436	Q9D662;A2ANA0;A2AN98;A2AN99;A2AN97	Protein transport protein Sec23B	Sec23b	>sp|Q9D662|SC23B_MOUSE Protein transport protein Sec23B OS=Mus musculus GN=Sec23b PE=1 SV=1	5019	-0.130305	-0.160849	-0.87206	0.659474	0.587119	0.00862855	0.975311		0.998825		0.0694302
10436000	6511500	10064000	5730000	9737200	11750000	3449600	3008500	3934900	4356100	7135200	3671800	2252600	3041000	6054600	11370000	4223900	15450000	2.05e-30	2	7	16.5	45.341	O89112;B2KGR2	LanC-like protein 1	Lancl1	>sp|O89112|LANC1_MOUSE LanC-like protein 1 OS=Mus musculus GN=Lancl1 PE=1 SV=1;>tr|B2KGR2|B2KGR2_MOUSE LanC-like protein 1 (Fragment) OS=Mus musculus GN=Lancl1 PE=1 SV=1	1797	0.0183426	-0.494226	-1.38986	0.968874	0.301691	0.00865998	0.997397		0.998825		0.0695289
16279000	9299000	11867000	11628000	7390900	15729000	15563000	11819000	12239000	21866000	20298000	11382000	57962000	64175000	54100000	98806000	99033000	151130000	4.87e-202	3	19	82	25.958	Q542P5;P08074;F6YNX9	Carbonyl reductase [NADPH] 2	Cbr2	>tr|Q542P5|Q542P5_MOUSE Carbonyl reductase 2, isoform CRA_b OS=Mus musculus GN=Cbr2 PE=1 SV=1;>sp|P08074|CBR2_MOUSE Carbonyl reductase [NADPH] 2 OS=Mus musculus GN=Cbr2 PE=1 SV=1;>tr|F6YNX9|F6YNX9_MOUSE Carbonyl reductase [NADPH] 2 (Fragment) OS=Mus muscul	1899	0.140757	-0.39141	-0.958054	0.665117	0.23816	0.00868413	0.975311		0.998825		0.0695689
55334000	40120000	31363000	33075000	31132000	42092000	57280000	41754000	57510000	40063000	60728000	60958000	115150000	81459000	111340000	155850000	187980000	175780000	0	7	14	44.1	38.768	Q99LB4;D3YTL5;P24452;D3YZN3;D3YU77;D3Z014;D3Z4K5	Macrophage-capping protein	Capg	>tr|Q99LB4|Q99LB4_MOUSE Capping protein (Actin filament), gelsolin-like OS=Mus musculus GN=Capg PE=1 SV=1;>tr|D3YTL5|D3YTL5_MOUSE Macrophage-capping protein (Fragment) OS=Mus musculus GN=Capg PE=1 SV=1;>sp|P24452|CAPG_MOUSE Macrophage-capping protein OS=Mu	4635	0.228027	-0.0361693	-0.770263	0.388692	0.889931	0.00881793	0.906174		0.998825		0.0704852
8909500	9071600	6550300	11958000	4579100	2886500	18645000	14197000	13580000	12391000	12613000	16718000	4964500	8535400	8991900	27402000	11115000	18828000	2.01e-154	3	11	69.7	22.432	P61022;B0R091;B0R092	Calcineurin B homologous protein 1	Chp1	>sp|P61022|CHP1_MOUSE Calcineurin B homologous protein 1 OS=Mus musculus GN=Chp1 PE=1 SV=2;>tr|B0R091|B0R091_MOUSE Calcineurin B homologous protein 1 OS=Mus musculus GN=Chp1 PE=1 SV=1	2473	0.579638	0.153729	-1.30251	0.203227	0.72929	0.00900674	0.796584		0.998825		0.0709938
106870000	81735000	103340000	101210000	106410000	75089000	117190000	77179000	83560000	82780000	80389000	111010000	54264000	34577000	24394000	65167000	60671000	64306000	0	2	44	59.1	98.124	P28271;Q811J3	Cytoplasmic aconitate hydratase	Aco1	>sp|P28271|ACOC_MOUSE Cytoplasmic aconitate hydratase OS=Mus musculus GN=Aco1 PE=1 SV=3	2130	0.0544529	0.0104088	-0.824261	0.846231	0.970411	0.0090185	0.987179		0.998825		0.0709938
38793000	25153000	32229000	27419000	32885000	34648000	16762000	19399000	21200000	12985000	18500000	16042000	3825100	3374900	2947300	9442000	4953700	4440100	3.71e-168	5	32	40.1	101.09	G3X8Y3;A0A0A6YW80;Q80UM3;A0A0A6YX86;A0A0A6YXF4	N-alpha-acetyltransferase 15, NatA auxiliary subunit	Naa15	>tr|G3X8Y3|G3X8Y3_MOUSE N-alpha-acetyltransferase 15, NatA auxiliary subunit OS=Mus musculus GN=Naa15 PE=1 SV=1;>tr|A0A0A6YW80|A0A0A6YW80_MOUSE N-alpha-acetyltransferase 15, NatA auxiliary subunit OS=Mus musculus GN=Naa15 PE=1 SV=1;>sp|Q80UM3|NAA15_MOUSE N	1431	0.00450185	0.281491	-0.816152	0.987069	0.318917	0.009003	0.998414		0.998825		0.0709938
27882000	25294000	22334000	20263000	36379000	21255000	27458000	23671000	24200000	27150000	26597000	23228000	3924700	2876800	2596800	5456600	3951200	6932800	5.93e-155	2	14	53.3	33.995	Q64674;Q543H0	Spermidine synthase	Srm	>sp|Q64674|SPEE_MOUSE Spermidine synthase OS=Mus musculus GN=Srm PE=1 SV=1;>tr|Q543H0|Q543H0_MOUSE MCG16662 OS=Mus musculus GN=Srm PE=1 SV=1	3232	5.82029e-05	-0.029944	-0.783316	0.999826	0.91057	0.00899141	0.999826		0.998825		0.0709938
10275000	0	0	0	0	0	4861800	4793700	8685200	6233400	4262900	2440100	234920000	148320000	83217000	74377000	50993000	12043000	5.27e-34	1	5	42.5	12.273	P01631	Ig kappa chain V-II region 26-10		>sp|P01631|KV2A7_MOUSE Ig kappa chain V-II region 26-10 OS=Mus musculus PE=1 SV=1	1810	NA	0.547465	1.99662	NA	0.406278	0.00893072	NA		0.998825		0.0709938
0	0	0	0	0	0	669790	515230	374860	856000	684340	0	928480	8123100	12620000	601250	597740	0	4.51e-22	2	6	15.7	29.095	Q059V7;P28293	Cathepsin G	Ctsg	>tr|Q059V7|Q059V7_MOUSE Cathepsin G OS=Mus musculus GN=Ctsg PE=1 SV=1;>sp|P28293|CATG_MOUSE Cathepsin G OS=Mus musculus GN=Ctsg PE=1 SV=2	2131	NA	-0.597736	2.92829	NA	0.519637	0.00900148	NA		0.998825		0.0709938
7281900	8037700	6110700	8453000	10241000	9466800	8241100	9407500	7481000	8644600	8095100	8282700	2982800	2390300	5157400	4890500	5146600	7268800	3.46e-92	4	11	33.3	53.442	Q99LD4;Q3MIA8;G3UXW9;B1ATU4	COP9 signalosome complex subunit 1	Gps1	>sp|Q99LD4|CSN1_MOUSE COP9 signalosome complex subunit 1 OS=Mus musculus GN=Gps1 PE=1 SV=1;>tr|Q3MIA8|Q3MIA8_MOUSE COP9 signalosome complex subunit 1 OS=Mus musculus GN=Gps1 PE=1 SV=1;>tr|G3UXW9|G3UXW9_MOUSE COP9 signalosome complex subunit 1 OS=Mus muscul	1410	-0.396801	0.000310062	-0.771605	0.144614	0.999057	0.00896484	0.760681		0.999843		0.0709938
3066900	4338300	3837500	4656100	4714800	2273800	4071000	2930300	3429100	3172000	3380000	2900300	1569800	1493000	1373700	754410	855570	977470	7.23e-24	3	5	20.7	35.159	Q9CQR6;A0A0N4SVL9;A0A0N4SVE2	Serine/threonine-protein phosphatase 6 catalytic subunit	Ppp6c	>sp|Q9CQR6|PPP6_MOUSE Serine/threonine-protein phosphatase 6 catalytic subunit OS=Mus musculus GN=Ppp6c PE=1 SV=1;>tr|A0A0N4SVL9|A0A0N4SVL9_MOUSE Serine/threonine-protein phosphatase OS=Mus musculus GN=Ppp6c PE=1 SV=1	4772	0.0108846	0.131881	0.783786	0.967513	0.623073	0.00910484	0.997397		0.998825		0.0715183
12153000	6823700	5794200	6277200	4057700	5130900	7101500	3153700	5639200	4461800	3564800	4337600	11668000	13825000	15023000	6054100	7166300	7971800	1.31e-199	3	9	62.2	17.156	Q8R2K3;Q9CYR0;D3Z3Y3	Single-stranded DNA-binding protein;Single-stranded DNA-binding protein, mitochondrial	Ssbp1	>tr|Q8R2K3|Q8R2K3_MOUSE Single-stranded DNA-binding protein OS=Mus musculus GN=Ssbp1 PE=1 SV=1;>sp|Q9CYR0|SSBP_MOUSE Single-stranded DNA-binding protein, mitochondrial OS=Mus musculus GN=Ssbp1 PE=1 SV=1	4283	0.627993	0.290772	0.935959	0.064006	0.369837	0.00924185	0.665531		0.998825		0.0724377
140190000	58600000	28483000	98364000	8846300	37700000	394310000	515470000	312040000	278460000	450020000	326400000	5808200	2377600	1431200	410040000	122100000	2016300	0	1	32	75.1	48.921	Q8VCW2	Keratin, type I cytoskeletal 25	Krt25	>sp|Q8VCW2|K1C25_MOUSE Keratin, type I cytoskeletal 25 OS=Mus musculus GN=Krt25 PE=1 SV=1	4356	0.944283	0.211477	-4.1057	0.504462	0.880334	0.00927721	0.938864		0.998825		0.0725581
62384000	91663000	88774000	81573000	94740000	86928000	87186000	67507000	75481000	67394000	67295000	80833000	27775000	24408000	13747000	30314000	31524000	74592000	0	1	44	53.6	102.45	O55029	Coatomer subunit beta	Copb2	>sp|O55029|COPB2_MOUSE Coatomer subunit beta OS=Mus musculus GN=Copb2 PE=1 SV=2	1687	-0.134087	0.0926606	-0.979234	0.689946	0.782503	0.00933088	0.981065		0.998825		0.072821
48999000	43592000	53345000	43655000	55651000	50096000	44174000	36815000	42859000	53834000	44706000	45040000	34412000	55706000	27981000	75549000	45544000	80255000	0	7	39	42.9	101.87	G3UVV4;P17710;D3YYR4;D3Z365;D3Z105;B4YB29;F6QD41	Hexokinase-1	Hk1	>tr|G3UVV4|G3UVV4_MOUSE Hexokinase OS=Mus musculus GN=Hk1 PE=1 SV=1;>sp|P17710|HXK1_MOUSE Hexokinase-1 OS=Mus musculus GN=Hk1 PE=1 SV=3	1397	-0.0329586	-0.211025	-0.78741	0.902869	0.439051	0.00942439	0.993817		0.998825		0.0733929
73101000	108280000	116770000	119630000	140710000	122700000	105460000	96421000	93096000	85225000	90189000	95944000	19393000	24216000	12829000	30315000	23020000	59207000	0	1	45	55.4	107.06	Q9JIF7	Coatomer subunit beta	Copb1	>sp|Q9JIF7|COPB_MOUSE Coatomer subunit beta OS=Mus musculus GN=Copb1 PE=1 SV=1	5270	-0.390635	0.118207	-0.926447	0.230383	0.710681	0.00947135	0.813183		0.998825		0.0736007
813910	3877600	2755400	5539800	3872800	5101100	544900	2833000	1790000	844580	1164000	1153100	2552800	12411000	5633000	1550000	690850	2436000	1.33e-11	1	3	14.3	30.26	O89051	Integral membrane protein 2B;BRI2, membrane form;BRI2 intracellular domain;BRI2C, soluble form;Bri23 peptide	Itm2b	>sp|O89051|ITM2B_MOUSE Integral membrane protein 2B OS=Mus musculus GN=Itm2b PE=1 SV=1	1791	-1.21788	0.42848	2.03168	0.0959075	0.54181	0.00953457	0.706567		0.998825		0.0736744
14845000	19310000	17866000	21813000	17538000	18254000	27813000	30935000	27615000	27771000	22238000	28339000	12104000	10897000	13249000	16679000	15290000	32901000	1.25e-91	3	16	45.7	49.389	Q3TWV4;Q5FWI9;P84091	AP-2 complex subunit mu	Ap2m1	>tr|Q3TWV4|Q3TWV4_MOUSE AP-2 complex subunit mu OS=Mus musculus GN=Ap2m1 PE=1 SV=1;>tr|Q5FWI9|Q5FWI9_MOUSE AP-2 complex subunit mu OS=Mus musculus GN=Ap2m1 PE=1 SV=1;>sp|P84091|AP2M1_MOUSE AP-2 complex subunit mu OS=Mus musculus GN=Ap2m1 PE=1 SV=1	2690	-0.14979	0.146971	-0.757198	0.566868	0.57411	0.00953433	0.948185		0.998825		0.0736744
0	0	0	0	0	0	1681900	1140700	1739300	1543400	1237200	1984100	10749000	15717000	15099000	1876400	3721900	11876000	8.6e-42	3	6	31.9	36.092	Q3MI48;M0QW57;M0QW84	Junctional sarcoplasmic reticulum protein 1	Jsrp1	>sp|Q3MI48|JSPR1_MOUSE Junctional sarcoplasmic reticulum protein 1 OS=Mus musculus GN=Jsrp1 PE=1 SV=2;>tr|M0QW57|M0QW57_MOUSE Junctional sarcoplasmic reticulum protein 1 OS=Mus musculus GN=Jsrp1 PE=1 SV=1	1555	NA	-0.0610524	1.64394	NA	0.910106	0.00954174	NA		0.998825		0.0736744
3991700	6965200	3468600	1444500	4671300	5410300	24129000	11103000	16875000	10422000	3056400	12559000	1046200	920820	1058300	0	0	191370	2e-16	8	4	53.3	9.4226	Q5BL14;P09602;A3KGL9;F6W687;B7ZCQ3;E9Q2Z4;Q5XK38;J3QM43	Non-histone chromosomal protein HMG-17	Hmgn2;Gm16494;Gm6594	>tr|Q5BL14|Q5BL14_MOUSE High mobility group nucleosomal binding domain 2 OS=Mus musculus GN=Hmgn2 PE=1 SV=1;>sp|P09602|HMGN2_MOUSE Non-histone chromosomal protein HMG-17 OS=Mus musculus GN=Hmgn2 PE=1 SV=2;>tr|A3KGL9|A3KGL9_MOUSE Non-histone chromosomal pro	562	0.46714	1.16557	2.39486	0.420845	0.0580546	0.00973204	0.91444		0.998825		0.0742418
25648000	29083000	24605000	34578000	19714000	34907000	9781300	12443000	12504000	9870800	18074000	8357700	36148000	18026000	20648000	16087000	8094600	12013000	3.39e-81	5	10	23	53.844	Q544R6;P16675;G3X8T3;A2A5J9;A2A5J8	Lysosomal protective protein;Lysosomal protective protein 32 kDa chain;Lysosomal protective protein 20 kDa chain	Ctsa	>tr|Q544R6|Q544R6_MOUSE Carboxypeptidase OS=Mus musculus GN=Ctsa PE=1 SV=1;>sp|P16675|PPGB_MOUSE Lysosomal protective protein OS=Mus musculus GN=Ctsa PE=1 SV=1;>tr|G3X8T3|G3X8T3_MOUSE Carboxypeptidase OS=Mus musculus GN=Ctsa PE=1 SV=1	1425	-0.125458	0.00731995	1.0325	0.724665	0.98357	0.00965331	0.982831		0.998825		0.0742418
39009000	33437000	35447000	37711000	40412000	38670000	37787000	29488000	34452000	31635000	24170000	37000000	9588400	4091000	11919000	19428000	14236000	12146000	1.26e-141	1	16	28.8	58.792	O08795	Glucosidase 2 subunit beta	Prkcsh	>sp|O08795|GLU2B_MOUSE Glucosidase 2 subunit beta OS=Mus musculus GN=Prkcsh PE=1 SV=1	1580	-0.118061	0.147747	-0.945369	0.717437	0.651033	0.0096673	0.982831		0.998825		0.0742418
234390000	269170000	317190000	256730000	278530000	307340000	303690000	333910000	321250000	248820000	257620000	250590000	82947000	50121000	69952000	124420000	77159000	126880000	4.08e-296	3	34	77.9	29.597	Q545X8;P62702;V9GWY0	40S ribosomal protein S4, X isoform	Rps4x	>tr|Q545X8|Q545X8_MOUSE 40S ribosomal protein S4 OS=Mus musculus GN=Rps4x PE=1 SV=1;>sp|P62702|RS4X_MOUSE 40S ribosomal protein S4, X isoform OS=Mus musculus GN=Rps4x PE=1 SV=2;>tr|V9GWY0|V9GWY0_MOUSE 40S ribosomal protein S4 OS=Mus musculus GN=Gm15013 PE=	2546	-0.0472249	0.33843	-0.688029	0.842346	0.1672	0.00975842	0.987179		0.998825		0.0742418
19870000	15856000	16457000	14871000	23823000	17505000	5171500	11944000	9454200	8701600	6984200	3957000	45883000	61878000	41936000	28160000	30540000	14344000	4.13e-76	7	17	33	51.655	Q549A5;Q06890;E9PUU2;E9PXG5;E9Q8Y5;E9Q9B8;E9Q2G2	Clusterin;Clusterin;Clusterin beta chain;Clusterin alpha chain	Clu	>tr|Q549A5|Q549A5_MOUSE Clusterin OS=Mus musculus GN=Clu PE=1 SV=1;>sp|Q06890|CLUS_MOUSE Clusterin OS=Mus musculus GN=Clu PE=1 SV=1;>tr|E9PUU2|E9PUU2_MOUSE Clusterin (Fragment) OS=Mus musculus GN=Clu PE=1 SV=1;>tr|E9PXG5|E9PXG5_MOUSE Clusterin (Fragment) O	2805	-0.0831225	0.424882	1.09162	0.825263	0.268505	0.0097145	0.987179		0.998825		0.0742418
2880700	2722800	3366400	2559000	3673100	3209800	2036800	2806100	1677600	1585100	2515300	1394400	715670	0	773070	1942300	1060900	1452800	1.5e-16	4	6	24.6	25.219	Q9CQ10;A0A0N4SVS3;A0A0N4SUX9;A0A0N4SV76	Charged multivesicular body protein 3	Chmp3	>sp|Q9CQ10|CHMP3_MOUSE Charged multivesicular body protein 3 OS=Mus musculus GN=Chmp3 PE=1 SV=3;>tr|A0A0N4SVS3|A0A0N4SVS3_MOUSE Charged multivesicular body protein 3 (Fragment) OS=Mus musculus GN=Chmp3 PE=1 SV=2;>tr|A0A0N4SUX9|A0A0N4SUX9_MOUSE Charged mult	4717	-0.0641149	0.262107	-0.954278	0.826125	0.375476	0.00970792	0.987179		0.998825		0.0742418
5082000	5767700	3366300	6555400	3221500	2761900	4057500	7530800	5928200	7206000	6453000	3868600	40022000	24929000	39003000	31021000	5962300	9528200	2.95e-86	2	11	42.2	37.547	Q543M3;P06797	Cathepsin L1;Cathepsin L1 heavy chain;Cathepsin L1 light chain	Ctsl;Ctsl1	>tr|Q543M3|Q543M3_MOUSE Cathepsin L OS=Mus musculus GN=Ctsl PE=1 SV=1;>sp|P06797|CATL1_MOUSE Cathepsin L1 OS=Mus musculus GN=Ctsl PE=1 SV=2	1881	0.252826	0.00333603	1.48771	0.623535	0.994812	0.00975262	0.963929		0.999644		0.0742418
5162200	4406000	3795200	3223500	3795200	3012800	2502300	3232300	2119800	2617400	2943000	2544700	1673100	0	0	3640200	0	3119300	9.25e-49	2	11	20.8	76.293	Q9DBR0;Q059U9	A-kinase anchor protein 8	Akap8	>sp|Q9DBR0|AKAP8_MOUSE A-kinase anchor protein 8 OS=Mus musculus GN=Akap8 PE=1 SV=1;>tr|Q059U9|Q059U9_MOUSE A kinase (PRKA) anchor protein 8 OS=Mus musculus GN=Akap8 PE=1 SV=1	2794	0.409241	-0.0643912	-1.0101	0.0886279	0.776102	0.00991723	0.701279		0.998825		0.075279
27822000	48594000	32855000	39381000	34469000	41738000	62291000	49367000	51797000	108420000	52527000	63325000	21336000	38989000	20312000	48183000	36617000	76018000	3.29e-35	2	8	53.4	10.344	P56135;F8WHP8	ATP synthase subunit f, mitochondrial	Atp5j2	>sp|P56135|ATPK_MOUSE ATP synthase subunit f, mitochondrial OS=Mus musculus GN=Atp5j2 PE=1 SV=3;>tr|F8WHP8|F8WHP8_MOUSE ATP synthase subunit f, mitochondrial OS=Mus musculus GN=Atp5j2 PE=1 SV=1	2408	-0.116904	-0.390262	-0.997023	0.735115	0.267623	0.00993625	0.983964		0.998825		0.075279
0	0	0	0	0	0	790440	378760	503330	995980	0	1106200	788120	802790	895990	1905300	1111600	2572700	2.43e-11	2	4	24.6	24.99	A2AC16;Q91X52	L-xylulose reductase	Dcxr	>tr|A2AC16|A2AC16_MOUSE Dicarbonyl L-xylulose reductase, isoform CRA_a OS=Mus musculus GN=Dcxr PE=1 SV=1;>sp|Q91X52|DCXR_MOUSE L-xylulose reductase OS=Mus musculus GN=Dcxr PE=1 SV=2	418	NA	-0.980014	-1.08827	NA	0.0289697	0.00996895	NA		0.998825		0.0753695
7060900	6454000	5612700	6209900	6313200	7246700	7449800	9128000	8602400	7463800	8378700	9312100	2265200	2555100	2451200	5034400	2914900	3522200	3.36e-91	6	23	31.2	102.8	Q61210;E9PUF7;F6ZN61;A0A0U1RPN7;A0A0U1RPP2;A0A0U1RPH2	Rho guanine nucleotide exchange factor 1	Arhgef1	>sp|Q61210|ARHG1_MOUSE Rho guanine nucleotide exchange factor 1 OS=Mus musculus GN=Arhgef1 PE=1 SV=2;>tr|E9PUF7|E9PUF7_MOUSE Rho guanine nucleotide exchange factor 1 OS=Mus musculus GN=Arhgef1 PE=1 SV=1;>tr|F6ZN61|F6ZN61_MOUSE Rho guanine nucleotide exchan	1018	-0.0505084	0.00216547	-0.621746	0.814668	0.991974	0.00999503	0.987179		0.999644		0.0754095
30796000	24304000	25308000	24515000	23654000	25725000	23361000	29269000	15960000	21434000	19591000	14776000	3979500	11876000	16066000	27006000	16713000	19008000	2.21e-112	1	16	51	45.745	Q9QYJ0	DnaJ homolog subfamily A member 2	Dnaja2	>sp|Q9QYJ0|DNJA2_MOUSE DnaJ homolog subfamily A member 2 OS=Mus musculus GN=Dnaja2 PE=1 SV=1	5367	0.114529	0.273806	-1.16338	0.776758	0.500523	0.0100799	0.987179		0.998825		0.0758923
0	19236000	31966000	27717000	33655000	33300000	16011000	12150000	17170000	12078000	14372000	13382000	1267100	893300	1059500	1370300	1720400	3524700	2.99e-33	3	5	72.9	9.1175	P61961;H7BWZ1;D3YW97	Ubiquitin-fold modifier 1	Ufm1	>sp|P61961|UFM1_MOUSE Ubiquitin-fold modifier 1 OS=Mus musculus GN=Ufm1 PE=1 SV=1;>tr|H7BWZ1|H7BWZ1_MOUSE Ubiquitin-fold modifier 1 OS=Mus musculus GN=Ufm1 PE=1 SV=1;>tr|D3YW97|D3YW97_MOUSE Ubiquitin-fold modifier 1 OS=Mus musculus GN=Ufm1 PE=1 SV=1	2502	-0.34313	0.174684	-0.930869	0.346154	0.587849	0.0101893	0.886546		0.998825		0.0765568
19727000	20505000	21830000	20478000	21268000	26809000	13747000	24325000	23478000	18073000	15794000	20912000	2489300	1872900	1527300	3567500	3260900	2784800	2.94e-102	7	16	41.1	59.698	E9Q4Q2;D3YZC9;D3YZD0;Q64213;D3YVH4;F8WHF9;D6RDB7	Splicing factor 1	Sf1	>tr|E9Q4Q2|E9Q4Q2_MOUSE Splicing factor 1 OS=Mus musculus GN=Sf1 PE=1 SV=1;>tr|D3YZC9|D3YZC9_MOUSE Splicing factor 1 OS=Mus musculus GN=Sf1 PE=1 SV=1;>tr|D3YZD0|D3YZD0_MOUSE Splicing factor 1 OS=Mus musculus GN=Sf1 PE=1 SV=1;>sp|Q64213|SF01_MOUSE Splicing	883	-0.136854	0.129459	-0.728587	0.591934	0.611929	0.0104357	0.956291		0.998825		0.0782462
12911000	31642000	34102000	57745000	30964000	30892000	21867000	20794000	21516000	19728000	21779000	20561000	70782000	122510000	88846000	39201000	48544000	51567000	1.1e-142	3	16	89.7	17.086	Q7TMF3;A0A0R4J275;F6RBR6	NADH dehydrogenase [ubiquinone] 1 alpha subcomplex subunit 12	Ndufa12	>sp|Q7TMF3|NDUAC_MOUSE NADH dehydrogenase [ubiquinone] 1 alpha subcomplex subunit 12 OS=Mus musculus GN=Ndufa12 PE=1 SV=2;>tr|A0A0R4J275|A0A0R4J275_MOUSE MCG11204, isoform CRA_b OS=Mus musculus GN=Ndufa12 PE=1 SV=1	347	-0.663793	0.0488943	0.992895	0.0702345	0.887936	0.0105434	0.670503		0.998825		0.0787282
11056000	4294200	4907600	4957400	3572500	4914200	3100500	9478600	7233400	8316800	7313700	2727200	19444000	13048000	14088000	3502900	6765000	7576700	1.6e-129	2	20	23.8	128.9	Q61087;A0A0A6YVX1	Laminin subunit beta-3	Lamb3	>sp|Q61087|LAMB3_MOUSE Laminin subunit beta-3 OS=Mus musculus GN=Lamb3 PE=1 SV=2	3415	0.475474	0.119266	1.43595	0.35021	0.812232	0.0105391	0.887709		0.998825		0.0787282
10282000	6548200	5205500	5400700	5132700	6993600	6498800	7483000	6848900	7251300	7977900	4295700	3685600	1832600	2957700	6264300	4452100	4791600	4.55e-70	2	9	47	28.369	Q3U861;P57746	V-type proton ATPase subunit D	Atp6v1d	>tr|Q3U861|Q3U861_MOUSE ATPase, H+ transporting, lysosomal V1 subunit D, isoform CRA_b OS=Mus musculus GN=Atp6v1d PE=1 SV=1;>sp|P57746|VATD_MOUSE V-type proton ATPase subunit D OS=Mus musculus GN=Atp6v1d PE=1 SV=1	2428	0.285603	0.14084	-0.91396	0.377438	0.660271	0.0105657	0.897133		0.998825		0.0787332
12088000	10855000	13042000	13780000	11509000	11800000	15269000	13756000	18055000	16084000	20905000	15509000	22679000	22028000	26658000	14275000	16374000	17632000	5.94e-87	2	17	36	50.56	Q9R0X4;Q32MW3	Acyl-coenzyme A thioesterase 9, mitochondrial;Acyl-coenzyme A thioesterase 10, mitochondrial	Acot9;Acot10	>sp|Q9R0X4|ACOT9_MOUSE Acyl-coenzyme A thioesterase 9, mitochondrial OS=Mus musculus GN=Acot9 PE=1 SV=1;>sp|Q32MW3|ACO10_MOUSE Acyl-coenzyme A thioesterase 10, mitochondrial OS=Mus musculus GN=Acot10 PE=2 SV=1	5406	-0.0424141	-0.149547	0.563916	0.83	0.452949	0.0106708	0.987179		0.998825		0.0793534
12361000	45663000	43674000	45549000	48013000	73612000	144360000	84068000	87903000	119840000	96111000	154330000	31268000	24102000	35554000	67330000	65200000	71910000	3.21e-134	2	14	94.8	11.186	Q3TC45;P08207	Protein S100-A10	S100a10	>tr|Q3TC45|Q3TC45_MOUSE Protein S100-A10 OS=Mus musculus GN=S100a10 PE=1 SV=1;>sp|P08207|S10AA_MOUSE Protein S100-A10 OS=Mus musculus GN=S100a10 PE=1 SV=2	1902	-0.89948	-0.246131	-1.1848	0.0434357	0.555939	0.0107963	0.605215		0.998825		0.0794292
22483000	20105000	20697000	30697000	27564000	22141000	29044000	39211000	33880000	45461000	35010000	44233000	84966000	92924000	92424000	49437000	68500000	63070000	5.73e-81	1	13	60.2	28.09	Q9D172	ES1 protein homolog, mitochondrial	D10Jhu81e	>sp|Q9D172|ES1_MOUSE ES1 protein homolog, mitochondrial OS=Mus musculus GN=D10Jhu81e PE=1 SV=1	4952	-0.333401	-0.289692	0.590926	0.122392	0.175441	0.0108124	0.735106		0.998825		0.0794292
4510200	4684000	7304000	3170900	3230800	5222300	3638200	3083700	2908600	2644300	3048800	3972900	0	670980	1201600	1480200	1553500	3357600	2.52e-24	2	3	30.5	18.612	Q5M8N0;F7C0H6	CB1 cannabinoid receptor-interacting protein 1	Cnrip1	>sp|Q5M8N0|CNRP1_MOUSE CB1 cannabinoid receptor-interacting protein 1 OS=Mus musculus GN=Cnrip1 PE=1 SV=1;>tr|F7C0H6|F7C0H6_MOUSE CB1 cannabinoid receptor-interacting protein 1 (Fragment) OS=Mus musculus GN=Cnrip1 PE=1 SV=1	1346	0.509383	0.00896411	-1.13827	0.164482	0.979791	0.0107484	0.780066		0.998825		0.0794292
32123000	31343000	37711000	38283000	26554000	21968000	23631000	23763000	23318000	27321000	27688000	29603000	31004000	23966000	28106000	51822000	51449000	32270000	1.2e-249	1	21	39.6	79.481	P51660	Peroxisomal multifunctional enzyme type 2;(3R)-hydroxyacyl-CoA dehydrogenase;Enoyl-CoA hydratase 2	Hsd17b4	>sp|P51660|DHB4_MOUSE Peroxisomal multifunctional enzyme type 2 OS=Mus musculus GN=Hsd17b4 PE=1 SV=3	2349	0.252342	-0.258102	-0.680127	0.298886	0.288382	0.0108011	0.868721		0.998825		0.0794292
11957000	8538900	7475500	12069000	8089600	9551800	13367000	10414000	10186000	12588000	11325000	13824000	2587100	2062500	2888500	4174700	4301400	3488500	9.28e-35	1	8	29	37.67	Q9QYS9	Protein quaking	Qki	>sp|Q9QYS9|QKI_MOUSE Protein quaking OS=Mus musculus GN=Qki PE=1 SV=1	5369	-0.0958644	-0.155676	-0.674345	0.686001	0.51334	0.0107849	0.979824		0.998825		0.0794292
17231000	15267000	16308000	18131000	15835000	14748000	22067000	26354000	22877000	24777000	25702000	22043000	11769000	7027600	12248000	17204000	13061000	17220000	7.67e-267	2	20	53.6	56.55	P62814;A0A0U1RNU9	V-type proton ATPase subunit B, brain isoform	Atp6v1b2	>sp|P62814|VATB2_MOUSE V-type proton ATPase subunit B, brain isoform OS=Mus musculus GN=Atp6v1b2 PE=1 SV=1	2555	0.00969392	-0.0232267	-0.645871	0.965818	0.918231	0.0107041	0.997397		0.998825		0.0794292
13078000	16891000	22165000	18703000	26578000	21014000	20782000	19136000	16001000	16514000	17108000	19702000	21457000	12200000	24770000	30792000	34965000	30338000	6.59e-197	4	16	44	56.494	Q9CQF9;F7CIP8;D3Z275;A0A0N4SWD3	Prenylcysteine oxidase	Pcyox1	>sp|Q9CQF9|PCYOX_MOUSE Prenylcysteine oxidase OS=Mus musculus GN=Pcyox1 PE=1 SV=1	4748	-0.362568	0.0645234	-0.776015	0.19621	0.813181	0.0109378	0.792759		0.998825		0.0797822
3865100	3921400	4616400	5488900	6496500	4767700	2914200	5279800	4078800	2307300	5326500	3778100	1049600	1308800	1723600	1598600	2931600	5124200	5.45e-63	3	12	46	28.78	P70122;F6TN03;D6REV5	Ribosome maturation protein SBDS	Sbds	>sp|P70122|SBDS_MOUSE Ribosome maturation protein SBDS OS=Mus musculus GN=Sbds PE=1 SV=4;>tr|F6TN03|F6TN03_MOUSE Ribosome maturation protein SBDS (Fragment) OS=Mus musculus GN=Sbds PE=1 SV=1	2623	-0.426943	0.144891	-1.1141	0.284806	0.712005	0.0109342	0.86431		0.998825		0.0797822
22382000	15537000	24014000	22698000	14355000	15676000	15301000	11145000	12639000	11728000	21072000	12623000	20556000	20693000	22695000	53443000	41310000	26533000	1.53e-65	1	9	56.3	21.067	Q9R257	Heme-binding protein 1	Hebp1	>sp|Q9R257|HEBP1_MOUSE Heme-binding protein 1 OS=Mus musculus GN=Hebp1 PE=1 SV=2	5418	0.233092	-0.179887	-0.864669	0.447204	0.555955	0.0108921	0.918671		0.998825		0.0797822
0	415720	427220	454300	341470	441490	460900	238340	721040	707050	2258400	590740	6197900	2781800	3426800	8101500	8338200	23596000	1.1e-33	1	5	26.4	29.063	O35955	Proteasome subunit beta type-10	Psmb10	>sp|O35955|PSB10_MOUSE Proteasome subunit beta type-10 OS=Mus musculus GN=Psmb10 PE=1 SV=1	1661	0.0427007	-1.19134	-1.58466	0.944898	0.0450897	0.0109483	0.995537		0.998825		0.0797822
9716100	7811000	7927700	6350200	9044900	7804600	3637900	6855700	5948700	3908400	3982600	6370200	3549700	3137100	2973300	5862200	5156600	5178500	8.83e-69	4	13	23.4	88.796	Q3B7Z2;Q8K0C7;Q5QNQ4;Q5QNQ6	Oxysterol-binding protein 1	Osbp	>sp|Q3B7Z2|OSBP1_MOUSE Oxysterol-binding protein 1 OS=Mus musculus GN=Osbp PE=1 SV=3	2881	0.141519	0.193786	-0.747068	0.5922	0.465106	0.0110217	0.956291		0.998825		0.0799956
27701000	25525000	21935000	24292000	25325000	23938000	36308000	24883000	24374000	17557000	17335000	28856000	13134000	10159000	2450700	18259000	12873000	21639000	1.33e-178	1	28	51.1	91.83	Q80UM7	Mannosyl-oligosaccharide glucosidase	Mogs	>sp|Q80UM7|MOGS_MOUSE Mannosyl-oligosaccharide glucosidase OS=Mus musculus GN=Mogs PE=1 SV=1	3752	0.0247366	0.44186	-1.32028	0.957538	0.348635	0.0110057	0.997397		0.998825		0.0799956
1534800000	4001300000	4405100000	3895400000	3991800000	3634200000	3070000000	2876200000	1944600000	1416000000	2950300000	3057300000	7149300000	6835800000	8104600000	3003300000	2996900000	4597100000	0	2	25	97.3	15.748	A8DUK4;E9Q223		Hbb-b1	>tr|A8DUK4|A8DUK4_MOUSE Beta-globin OS=Mus musculus GN=Hbbt1 PE=1 SV=1;>tr|E9Q223|E9Q223_MOUSE Protein Hbb-bs (Fragment) OS=Mus musculus GN=Hbb-bs PE=1 SV=1	591	-0.355174	0.140076	1.0861	0.35987	0.714822	0.0110635	0.889174		0.998825		0.0801386
0	0	0	0	0	0	0	0	0	0	0	0	2036000	1338700	1317900	5081600	2497600	11146000	9.7e-16	5	4	19.7	30.153	O78196;P04231;P20040;P18468;P04230	H-2 class II histocompatibility antigen, E-S beta chain;H-2 class II histocompatibility antigen, E-Q beta chain;H-2 class II histocompatibility antigen, I-A beta chain;H-2 class II histocompatibility antigen, E-B beta chain	H2-Eb1	>tr|O78196|O78196_MOUSE H-2 class II histocompatibility antigen, I-A beta chain OS=Mus musculus GN=H2-Eb1 PE=1 SV=1;>sp|P04231|HB23_MOUSE H-2 class II histocompatibility antigen, E-S beta chain (Fragment) OS=Mus musculus GN=H2-Eb1 PE=1 SV=1;>sp|P20040|HB24	1739	NA	NA	-1.7645	NA	NA	0.0112021	NA		NA		0.0809808
9897100	7665000	6800900	7591600	8267100	7793100	6826600	4588200	5569700	4383300	4741600	5713600	2462000	1690000	2829500	3873800	2865200	4910400	2.52e-71	2	15	36.9	55.72	P14576;E9PXC0	Signal recognition particle 54 kDa protein	Srp54;Srp54c	>sp|P14576|SRP54_MOUSE Signal recognition particle 54 kDa protein OS=Mus musculus GN=Srp54 PE=1 SV=2;>tr|E9PXC0|E9PXC0_MOUSE Protein Srp54b OS=Mus musculus GN=Srp54b PE=1 SV=1	1992	0.0256782	0.184968	-0.736942	0.921524	0.481498	0.0113359	0.993817		0.998825		0.0817853
56156000	52265000	44100000	85084000	58392000	61527000	67751000	73997000	66937000	85256000	76367000	78805000	148990000	155590000	215540000	93926000	106580000	136350000	9.76e-269	4	15	74.8	32.967	Q5DQJ3;P47754;D6RCW7;A0A0N4SVM0	F-actin-capping protein subunit alpha-2	Capza2	>tr|Q5DQJ3|Q5DQJ3_MOUSE Capping protein (Actin filament) muscle Z-line, alpha 2, isoform CRA_c OS=Mus musculus GN=Capza2 PE=1 SV=1;>sp|P47754|CAZA2_MOUSE F-actin-capping protein subunit alpha-2 OS=Mus musculus GN=Capza2 PE=1 SV=3;>tr|D6RCW7|D6RCW7_MOUSE F-	2283	-0.412518	-0.204499	0.625825	0.0775806	0.363031	0.0114615	0.693894		0.998825		0.0820141
0	2697000	1340600	2885100	3090000	2882000	4814600	6899300	5356400	3269900	5068900	7152300	1880400	2205500	2743000	3934000	4920700	3751000	6.41e-50	8	7	52.5	13.244	Q8R0P4;D3Z442;D3YZD8;D3Z1Q3;D3YWY5;D3YX09;Q8CF11;D3YY39	Mth938 domain-containing protein	Aamdc	>sp|Q8R0P4|AAMDC_MOUSE Mth938 domain-containing protein OS=Mus musculus GN=Aamdc PE=1 SV=1;>tr|D3Z442|D3Z442_MOUSE Mth938 domain-containing protein OS=Mus musculus GN=Aamdc PE=1 SV=1;>tr|D3YZD8|D3YZD8_MOUSE Mth938 domain-containing protein OS=Mus musculus	884	-0.633982	0.195268	-0.891412	0.0863716	0.53617	0.0115083	0.697246		0.998825		0.0820141
3556500	10275000	6183100	8628000	12377000	11280000	4683800	6890800	8179000	3941000	8152000	4835800	4228300	2778300	6858800	7481300	8754800	16240000	4.19e-63	2	6	69.2	15.054	Q62048;D3Z375	Astrocytic phosphoprotein PEA-15	Pea15;Pea15a	>sp|Q62048|PEA15_MOUSE Astrocytic phosphoprotein PEA-15 OS=Mus musculus GN=Pea15 PE=1 SV=1;>tr|D3Z375|D3Z375_MOUSE Astrocytic phosphoprotein PEA-15 (Fragment) OS=Mus musculus GN=Pea15a PE=1 SV=1	3477	-0.805395	0.254935	-1.23968	0.0812508	0.563426	0.0113957	0.697246		0.998825		0.0820141
52912000	64873000	61145000	57904000	91721000	92417000	63259000	61414000	64219000	46028000	53036000	50701000	5498300	7160100	12010000	14832000	11054000	14145000	0	2	18	78.2	28.785	Q542J9;P17918	Proliferating cell nuclear antigen	Pcna	>tr|Q542J9|Q542J9_MOUSE Proliferating cell nuclear antigen OS=Mus musculus GN=Pcna PE=1 SV=1;>sp|P17918|PCNA_MOUSE Proliferating cell nuclear antigen OS=Mus musculus GN=Pcna PE=1 SV=2	2032	-0.408573	0.337802	-0.764569	0.145421	0.223669	0.0114381	0.760681		0.998825		0.0820141
2537900	7031000	5414700	5247700	7047500	6392900	3036400	1902300	2050500	1448600	4256600	4347100	20520000	41760000	41772000	13125000	11577000	16841000	1.71e-54	8	13	14.8	125.05	D6RGQ0;P06909;E9Q8I0;E9Q8H9;A0A0A6YWP4;A0A0A6YVP8;Q61405;Q4LDF6	Complement factor H	Cfh	>tr|D6RGQ0|D6RGQ0_MOUSE Complement factor H OS=Mus musculus GN=Cfh PE=1 SV=1;>sp|P06909|CFAH_MOUSE Complement factor H OS=Mus musculus GN=Cfh PE=1 SV=2;>tr|E9Q8I0|E9Q8I0_MOUSE Complement factor H OS=Mus musculus GN=Cfh PE=1 SV=1;>tr|E9Q8H9|E9Q8H9_MOUSE Com	985	-0.43034	-0.392777	1.27016	0.346171	0.388741	0.0114707	0.886546		0.998825		0.0820141
342430000	250780000	310990000	205090000	366120000	265670000	349300000	341050000	307570000	343780000	280920000	295880000	554420000	441080000	523320000	286810000	359110000	328220000	0	3	45	90.9	44.55	P09411;S4R2M7;P09041	Phosphoglycerate kinase 1	Pgk1	>sp|P09411|PGK1_MOUSE Phosphoglycerate kinase 1 OS=Mus musculus GN=Pgk1 PE=1 SV=4;>tr|S4R2M7|S4R2M7_MOUSE Phosphoglycerate kinase OS=Mus musculus GN=Pgk1 PE=1 SV=1	1913	0.139901	0.119118	0.639582	0.539657	0.600897	0.0114811	0.945908		0.998825		0.0820141
3033600	1827600	2234700	2861200	1931400	3007300	0	0	0	0	0	0	2094500	3405400	0	21473000	17103000	3432800	4.41e-21	1	4	12.5	41.489	P01902	H-2 class I histocompatibility antigen, K-D alpha chain	H2-K1	>sp|P01902|HA1D_MOUSE H-2 class I histocompatibility antigen, K-D alpha chain OS=Mus musculus GN=H2-K1 PE=1 SV=1	1844	-0.141225	NA	-2.01664	0.815387	NA	0.0115258	0.987179		NA		0.0820141
55890000	67649000	66264000	77504000	101930000	105500000	92918000	98330000	108940000	91722000	84282000	84912000	33909000	30114000	61666000	57122000	65420000	72948000	1.89e-261	1	39	58.4	62.581	Q60864	Stress-induced-phosphoprotein 1	Stip1	>sp|Q60864|STIP1_MOUSE Stress-induced-phosphoprotein 1 OS=Mus musculus GN=Stip1 PE=1 SV=1	3393	-0.580602	0.200302	-0.704127	0.0318853	0.428113	0.0116397	0.583551		0.998825		0.082501
44210000	35880000	35098000	42099000	53379000	46555000	46503000	50189000	46933000	41954000	39877000	52829000	12513000	7003400	27731000	25450000	20196000	50133000	5.15e-263	1	25	52.6	58.47	Q9CWK8	Sorting nexin-2	Snx2	>sp|Q9CWK8|SNX2_MOUSE Sorting nexin-2 OS=Mus musculus GN=Snx2 PE=1 SV=2	4839	-0.30383	0.102397	-1.13724	0.456168	0.800109	0.0116355	0.923928		0.998825		0.082501
2153700	1785200	2264000	1237100	1531900	1573000	5734800	3585900	2740100	4115900	4959100	2792600	1618500	1298200	1672900	4239500	3095800	1832000	9.33e-21	6	7	18.6	52.246	Q541E2;P51855;Q3UEE2;A2AQN9;A2AQN7;H3BKH4	Glutathione synthetase	Gss	>tr|Q541E2|Q541E2_MOUSE Glutathione synthetase (Fragment) OS=Mus musculus GN=Gss PE=1 SV=1;>sp|P51855|GSHB_MOUSE Glutathione synthetase OS=Mus musculus GN=Gss PE=1 SV=1;>tr|Q3UEE2|Q3UEE2_MOUSE Glutathione synthetase OS=Mus musculus GN=Gss PE=1 SV=1;>tr|A2A	2353	0.515325	-0.00552941	-0.924702	0.131544	0.986586	0.0117192	0.742702		0.998825		0.0827411
16045000	13340000	9198700	9205500	11525000	11130000	21956000	20033000	21058000	20179000	18980000	27400000	73603000	74472000	244010000	24180000	67329000	61716000	7.22e-127	1	18	57.8	52.641	P70402	Myosin-binding protein H	Mybph	>sp|P70402|MYBPH_MOUSE Myosin-binding protein H OS=Mus musculus GN=Mybph PE=2 SV=2	2652	0.245413	-0.059928	1.24496	0.581254	0.892352	0.0117071	0.956291		0.998825		0.0827411
49551000	58262000	48726000	70126000	91850000	58110000	119260000	105510000	99330000	106250000	85799000	139400000	44538000	74239000	40539000	77266000	70688000	175550000	0	2	26	59.4	69.062	Q9DBG6;A2ACG7	Dolichyl-diphosphooligosaccharide--protein glycosyltransferase subunit 2	Rpn2	>sp|Q9DBG6|RPN2_MOUSE Dolichyl-diphosphooligosaccharide--protein glycosyltransferase subunit 2 OS=Mus musculus GN=Rpn2 PE=1 SV=1;>tr|A2ACG7|A2ACG7_MOUSE Dolichyl-diphosphooligosaccharide--protein glycosyltransferase subunit 2 OS=Mus musculus GN=Rpn2 PE=1 S	5126	-0.470087	-0.00443575	-0.948845	0.176947	0.989519	0.0117579	0.781094		0.998825		0.0828534
32845000	30117000	19710000	29405000	20024000	20140000	27763000	26194000	25565000	25663000	21781000	27101000	6473000	10021000	12401000	14702000	17025000	15123000	1.77e-191	3	23	57.3	53.408	Q02819;D3Z7D7;D3Z1N1	Nucleobindin-1	Nucb1	>sp|Q02819|NUCB1_MOUSE Nucleobindin-1 OS=Mus musculus GN=Nucb1 PE=1 SV=2	2766	0.239548	0.0988021	-0.744351	0.372775	0.710138	0.0118462	0.896801		0.998825		0.0831755
186950000	162630000	214610000	181410000	191900000	162720000	112220000	96265000	129260000	100070000	113710000	126930000	88892000	95332000	131130000	155720000	168510000	143020000	0	4	19	84.9	22.677	Q0PD67;P62821;Q8K386;Q3TYH2	Ras-related protein Rab-1A	Rab1;Rab1A	>tr|Q0PD67|Q0PD67_MOUSE RAB1, member RAS oncogene family, isoform CRA_a OS=Mus musculus GN=Rab1a PE=1 SV=1;>sp|P62821|RAB1A_MOUSE Ras-related protein Rab-1A OS=Mus musculus GN=Rab1A PE=1 SV=3	2557	0.070093	-0.0191283	-0.588071	0.738514	0.927289	0.0118608	0.983964		0.998825		0.0831755
30911000	102180000	123660000	86968000	68730000	68425000	60175000	58051000	83033000	97995000	53732000	59614000	157040000	184520000	283490000	88618000	93992000	85538000	3.13e-140	3	5	94.7	11.475	Q58E35;P47955;E9Q3T0	60S acidic ribosomal protein P1	Rplp1	>tr|Q58E35|Q58E35_MOUSE 60S acidic ribosomal protein P1 OS=Mus musculus GN=Rplp1 PE=1 SV=1;>sp|P47955|RLA1_MOUSE 60S acidic ribosomal protein P1 OS=Mus musculus GN=Rplp1 PE=1 SV=1	2292	-0.0216498	-0.0372011	1.17633	0.958823	0.929312	0.0118724	0.997397		0.998825		0.0831755
396220000	213930000	216650000	172830000	155880000	200460000	317970000	244550000	217690000	273060000	173510000	321870000	80710000	91655000	119170000	48902000	72214000	39797000	7.56e-261	1	18	43.7	21.785	P43275	Histone H1.1	Hist1h1a	>sp|P43275|H11_MOUSE Histone H1.1 OS=Mus musculus GN=Hist1h1a PE=1 SV=2	2257	0.589496	0.0503626	0.882593	0.0758616	0.872957	0.0119218	0.690581		0.998825		0.0833609
0	0	1455400	177450	54045	0	1315900	629770	765860	749150	766160	1147800	18441000	18057000	1804200	28307000	40233000	54360000	2.24e-130	7	10	44.4	24.516	A2CF65;P49300;F8WHB7;J3QPR7;B1AU03;B1AU01;A2CF63	C-type lectin domain family 10 member A	Clec10a	>tr|A2CF65|A2CF65_MOUSE C-type lectin domain family 10 member A (Fragment) OS=Mus musculus GN=Clec10a PE=1 SV=1;>sp|P49300|CLC10_MOUSE C-type lectin domain family 10 member A OS=Mus musculus GN=Clec10a PE=1 SV=1;>tr|F8WHB7|F8WHB7_MOUSE C-type lectin domain	538	3.89352	-0.0179387	-2.22883	0.00480103	0.981494	0.0119577	0.442324		0.998825		0.0834069
0	1437400	1830100	10061000	6203400	634820	3282000	706280	740720	381560	792100	849170	542950	0	247850	1468400	9881100	2193800	1.16e-58	3	6	50	10.505	Q91V77;P56565;D3YUT6	Protein S100-A1	S100a1	>tr|Q91V77|Q91V77_MOUSE Protein S100 OS=Mus musculus GN=S100a1 PE=1 SV=1;>sp|P56565|S10A1_MOUSE Protein S100-A1 OS=Mus musculus GN=S100a1 PE=1 SV=2	4426	-1.07356	0.914009	-3.1109	0.334029	0.357023	0.0119744	0.879821		0.998825		0.0834069
0	0	0	0	0	0	615590	608620	520300	0	0	755410	5184300	2067900	1975600	4975700	6581800	19302000	5.99e-46	4	7	13.1	77.444	Q792S7;P36371;A6X8J5;A6X8J6	Antigen peptide transporter 2	Tap2	>tr|Q792S7|Q792S7_MOUSE Antigen peptide transporter 2 OS=Mus musculus GN=Tap2 PE=1 SV=1;>sp|P36371|TAP2_MOUSE Antigen peptide transporter 2 OS=Mus musculus GN=Tap2 PE=1 SV=1	2221	NA	-0.381641	-1.6331	NA	0.620076	0.0120076	NA		0.998825		0.0834783
0	0	0	0	0	0	0	0	0	0	0	0	1700000	1957200	1553500	833120	917120	1187300	6.67e-08	1	2	21.4	19.801	Q9DCU2	Plasmolipin	Pllp	>sp|Q9DCU2|PLLP_MOUSE Plasmolipin OS=Mus musculus GN=Pllp PE=1 SV=1	5176	NA	NA	0.836795	NA	NA	0.012036	NA		NA		0.0835154
28083000	54109000	61294000	50369000	55140000	46478000	40202000	48986000	34780000	41547000	49517000	38844000	61753000	35944000	8108800	69889000	58227000	97922000	4.5e-300	2	35	48.5	91.712	Q9EQH3;Q3TRJ1	Vacuolar protein sorting-associated protein 35	Vps35	>sp|Q9EQH3|VPS35_MOUSE Vacuolar protein sorting-associated protein 35 OS=Mus musculus GN=Vps35 PE=1 SV=1;>tr|Q3TRJ1|Q3TRJ1_MOUSE Vacuolar protein sorting 35, isoform CRA_a OS=Mus musculus GN=Vps35 PE=1 SV=1	2950	-0.156874	-0.0725107	-1.48949	0.768746	0.891778	0.0121166	0.987179		0.998825		0.0839146
17145000	14628000	19515000	17134000	17337000	20511000	13535000	23199000	21368000	16238000	15914000	12390000	6076500	6339100	6824300	8757400	11669000	9852100	2.81e-64	1	14	62.1	22.314	Q9CQW1	Synaptobrevin homolog YKT6	Ykt6	>sp|Q9CQW1|YKT6_MOUSE Synaptobrevin homolog YKT6 OS=Mus musculus GN=Ykt6 PE=1 SV=1	4786	-0.105651	0.356445	-0.647057	0.649287	0.137934	0.0121398	0.970799		0.998825		0.0839153
7378700	4125900	5231000	3720400	6232300	5716300	13804000	11189000	13816000	10074000	9538600	9118200	5951000	2193000	2857100	6861400	7209600	5239200	1.38e-77	12	11	23.3	67.101	Q9JMH6;Q9D8I4;A0A0U1RPS1;A0A0U1RPC6;A0A0M3HEP9;D3Z0K8;J3QMN4;A0A0U1RPV8;A0A0U1RQA4;J3QMQ8;Q9JLT4;A0A0M3HEQ0	Thioredoxin reductase 1, cytoplasmic	Txnrd1	>sp|Q9JMH6|TRXR1_MOUSE Thioredoxin reductase 1, cytoplasmic OS=Mus musculus GN=Txnrd1 PE=1 SV=3	5335	0.0882861	0.426603	-0.932393	0.791828	0.213459	0.0122419	0.987179		0.998825		0.0844599
809460	2460000	1862500	1920800	1950800	1596600	2051400	1338000	1558500	2743200	1524900	1427400	1571900	1637300	1712500	858370	820190	833300	2.91e-47	1	3	26.2	15.874	Q9D1I6	39S ribosomal protein L14, mitochondrial	Mrpl14	>sp|Q9D1I6|RM14_MOUSE 39S ribosomal protein L14, mitochondrial OS=Mus musculus GN=Mrpl14 PE=1 SV=1	4966	-0.229949	-0.160373	0.969774	0.511353	0.645724	0.0122681	0.942007		0.998825		0.0844802
1964900	2078800	1695400	1761100	1565700	1502100	2208500	3724600	1652100	3069500	3260000	3350400	1653200	1106000	1390600	1944800	2344300	2574600	4.41e-24	4	6	14.6	50.503	Q68FH4;Q3U3H5;Q8BUU7;B7ZCT4	N-acetylgalactosamine kinase	Galk2	>sp|Q68FH4|GALK2_MOUSE N-acetylgalactosamine kinase OS=Mus musculus GN=Galk2 PE=1 SV=1;>tr|Q3U3H5|Q3U3H5_MOUSE N-acetylgalactosamine kinase OS=Mus musculus GN=Galk2 PE=1 SV=1;>tr|Q8BUU7|Q8BUU7_MOUSE N-acetylgalactosamine kinase OS=Mus musculus GN=Galk2 PE=	3003	0.247189	-0.434252	-0.735602	0.356252	0.11493	0.0123961	0.888152		0.998825		0.0850555
22227000	14983000	14216000	15330000	20686000	21096000	18590000	17319000	16219000	15508000	17869000	22958000	6488400	3862900	4466400	5726000	10874000	9543100	9.54e-150	1	24	32.6	128.62	Q8R0G9	Nuclear pore complex protein Nup133	Nup133	>sp|Q8R0G9|NU133_MOUSE Nuclear pore complex protein Nup133 OS=Mus musculus GN=Nup133 PE=1 SV=2	4251	-0.166331	-0.0972644	-0.803861	0.566629	0.736653	0.0123986	0.948185		0.998825		0.0850555
292440000	517670000	336550000	212110000	290070000	224920000	350670000	228300000	263200000	261320000	261220000	328750000	1809500000	2049500000	1180500000	667640000	1380700000	758460000	0	2	88	64.1	126.2	Q6P6L5;F7D574		Mybpc1	>tr|Q6P6L5|Q6P6L5_MOUSE Protein Mybpc1 OS=Mus musculus GN=Mybpc1 PE=1 SV=1	3604	0.627209	-0.0302065	0.882514	0.0623696	0.924169	0.012483	0.665531		0.998825		0.085473
0	0	0	0	0	0	996190	916750	0	1087200	0	0	1355400	2643200	3851100	6288000	5342100	4786900	2.88e-28	5	6	8	132.32	A2AI91;A2AI89;A2AI88;P18826;A2AI87	Phosphorylase b kinase regulatory subunit alpha, skeletal muscle isoform	Phka1	>tr|A2AI91|A2AI91_MOUSE Phosphorylase b kinase regulatory subunit alpha, skeletal muscle isoform OS=Mus musculus GN=Phka1 PE=1 SV=1;>tr|A2AI89|A2AI89_MOUSE Phosphorylase b kinase regulatory subunit alpha, skeletal muscle isoform OS=Mus musculus GN=Phka1 PE	446	NA	-0.186071	-1.18094	NA	0.748307	0.0125971	NA		0.998825		0.0860918
7658000	7655300	5965500	2991000	2495400	2183600	4652800	6708200	4833800	2697100	3058500	3803300	4939400	4229600	21140000	20359000	13461000	21482000	5.69e-98	1	19	18.7	152.13	Q9ET54	Palladin	Palld	>sp|Q9ET54|PALLD_MOUSE Palladin OS=Mus musculus GN=Palld PE=1 SV=2	5246	1.47449	0.755233	-1.24921	0.00444937	0.108417	0.0126901	0.442324		0.998825		0.086361
3413800	6899800	4829800	7334000	6490200	6818900	14300000	14650000	10815000	12860000	9832300	11571000	12756000	18881000	15691000	6488500	9246500	12239000	1.1e-81	2	6	47.4	15.242	Q9CQB5;D3Z3X4	CDGSH iron-sulfur domain-containing protein 2	Cisd2	>sp|Q9CQB5|CISD2_MOUSE CDGSH iron-sulfur domain-containing protein 2 OS=Mus musculus GN=Cisd2 PE=1 SV=1;>tr|D3Z3X4|D3Z3X4_MOUSE CDGSH iron-sulfur domain-containing protein 2 OS=Mus musculus GN=Cisd2 PE=1 SV=1	4738	-0.504169	0.208589	0.791826	0.0922248	0.468799	0.0126675	0.706567		0.998825		0.086361
88882000	37029000	55963000	37637000	49580000	45195000	49452000	57064000	60232000	46805000	38852000	51305000	8588300	11208000	22794000	27566000	21341000	27394000	2.02e-166	2	17	68.4	22.165	Q9DBP5;A0A0R4J093	UMP-CMP kinase	Cmpk1	>sp|Q9DBP5|KCY_MOUSE UMP-CMP kinase OS=Mus musculus GN=Cmpk1 PE=1 SV=1;>tr|A0A0R4J093|A0A0R4J093_MOUSE UMP-CMP kinase OS=Mus musculus GN=Cmpk1 PE=1 SV=1	5135	0.375913	0.288482	-0.958907	0.286218	0.409527	0.0127078	0.86431		0.998825		0.086361
6619700	7189700	8742400	9907300	9343200	10445000	8715300	10033000	5845500	8988800	7083500	6147400	9069200	11495000	11472000	8377900	5241400	6459800	1.55e-78	3	14	54.7	37.616	Q9WUP7;A0A087WP81;A0A087WRL3	Ubiquitin carboxyl-terminal hydrolase isozyme L5	Uchl5	>sp|Q9WUP7|UCHL5_MOUSE Ubiquitin carboxyl-terminal hydrolase isozyme L5 OS=Mus musculus GN=Uchl5 PE=1 SV=2;>tr|A0A087WP81|A0A087WP81_MOUSE Ubiquitin carboxyl-terminal hydrolase isozyme L5 (Fragment) OS=Mus musculus GN=Uchl5 PE=1 SV=1;>tr|A0A087WRL3|A0A087W	5440	-0.403398	0.126746	0.693356	0.121487	0.613925	0.0127406	0.735106		0.998825		0.0864214
1388700	3672400	4389200	2482300	1848300	3696600	3122200	2711800	3598300	2266600	3461700	2935800	1514600	2021300	2013300	5036700	2989100	3692900	1.14e-24	2	5	27.6	35.977	Q80WW9;B0R015	DDRGK domain-containing protein 1	Ddrgk1	>sp|Q80WW9|DDRGK_MOUSE DDRGK domain-containing protein 1 OS=Mus musculus GN=Ddrgk1 PE=1 SV=2	3766	0.133447	0.134455	-1.05772	0.728337	0.726375	0.0130845	0.982831		0.998825		0.0885892
46390000	43525000	43334000	35954000	37146000	64605000	57073000	53104000	38857000	73002000	48705000	78742000	73739000	67811000	70567000	107510000	107980000	133240000	3.94e-94	1	7	34	18.08	P01831	Thy-1 membrane glycoprotein	Thy1	>sp|P01831|THY1_MOUSE Thy-1 membrane glycoprotein OS=Mus musculus GN=Thy1 PE=1 SV=1	1833	0.00618566	-0.415403	-0.712218	0.980898	0.12245	0.0131316	0.997958		0.998825		0.088742
0	4531800	9767500	3738700	7331300	5968800	4113400	8270300	6998900	8554300	6844000	5821500	9654200	10577000	15039000	3504600	6078500	7523200	9.35e-72	2	12	39.6	38.225	Q3ULJ0;D3Z0L6	Glycerol-3-phosphate dehydrogenase 1-like protein	Gpd1l	>sp|Q3ULJ0|GPD1L_MOUSE Glycerol-3-phosphate dehydrogenase 1-like protein OS=Mus musculus GN=Gpd1l PE=1 SV=2	3091	0.282688	-0.172494	1.08658	0.521785	0.660856	0.0132718	0.944761		0.998825		0.0895232
2760400	1231200	779620	991430	1150700	1752200	12122000	11210000	3717700	5269800	5036700	5371000	0	767870	808360	57038000	4856500	1106600	6.62e-252	1	13	45.2	51.117	Q3TRJ4	Keratin, type I cytoskeletal 26	Krt26	>sp|Q3TRJ4|K1C26_MOUSE Keratin, type I cytoskeletal 26 OS=Mus musculus GN=Krt26 PE=2 SV=1	2951	0.135508	0.607118	-3.09698	0.892257	0.54643	0.0133652	0.993535		0.998825		0.089986
2515000	4523100	5298700	3824700	5650600	5303800	6803400	6059400	7990300	6417900	3731500	1596900	1529200	2161700	2168800	4181700	3953200	4333600	7.12e-95	1	5	49.6	13.815	Q9CWW6	Peptidyl-prolyl cis-trans isomerase NIMA-interacting 4	Pin4	>sp|Q9CWW6|PIN4_MOUSE Peptidyl-prolyl cis-trans isomerase NIMA-interacting 4 OS=Mus musculus GN=Pin4 PE=1 SV=1	4845	-0.309089	1.03552	-1.10695	0.447992	0.0194248	0.0134965	0.918671		0.967062		0.0904804
0	1982400	1220000	2562100	2740200	2958100	1903600	2571600	2422600	2634400	1781800	1124400	808510	1536800	1324900	2972900	1592100	2610600	9.41e-20	1	4	57.7	11.101	Q3UGS4	Protein FAM195B	Fam195b	>sp|Q3UGS4|F195B_MOUSE Protein FAM195B OS=Mus musculus GN=Fam195b PE=1 SV=1	3061	-0.821695	0.389329	-0.969344	0.050598	0.277058	0.0135135	0.626615		0.998825		0.0904804
18116000	7908500	8812300	11161000	10035000	12869000	14332000	14647000	14321000	14686000	17224000	18628000	5515700	3134100	2851600	9692000	8255600	4482300	6.63e-58	3	10	34.7	42.722	Q9JK81;F8WGG3;F7A3N3	UPF0160 protein MYG1, mitochondrial	Myg1	>sp|Q9JK81|MYG1_MOUSE UPF0160 protein MYG1, mitochondrial OS=Mus musculus GN=Myg1 PE=1 SV=1;>tr|F8WGG3|F8WGG3_MOUSE UPF0160 protein MYG1, mitochondrial (Fragment) OS=Mus musculus GN=Myg1 PE=1 SV=1	5295	-0.0652712	-0.21851	-0.954347	0.851219	0.532492	0.0134855	0.987179		0.998825		0.0904804
1889000	2174000	2102200	2251200	2032600	2316400	1810300	1528800	1918400	970970	684030	1050300	994370	618270	0	1398100	1739600	1022100	4.91e-21	2	5	8.2	91.199	Q6PHU5;A2AEF0	Sortilin	Sort1	>sp|Q6PHU5|SORT_MOUSE Sortilin OS=Mus musculus GN=Sort1 PE=1 SV=1	3641	-0.0986768	0.976033	-0.788838	0.700584	0.00158069	0.013721	0.982831		0.466775		0.0911971
1361100	3992900	948620	535780	777900	711350	1906100	1333600	2538600	3345300	1703900	2753400	57072000	61775000	50563000	19470000	43417000	11595000	3.05e-75	2	12	68.9	19.077	Q545G3;O70548	Telethonin	Tcap	>tr|Q545G3|Q545G3_MOUSE Telethonin OS=Mus musculus GN=Tcap PE=1 SV=1;>sp|O70548|TELT_MOUSE Telethonin OS=Mus musculus GN=Tcap PE=1 SV=1	1730	1.37337	-0.427403	1.39498	0.0149345	0.407097	0.0136822	0.485038		0.998825		0.0911971
54806000	44249000	67831000	89002000	57128000	79087000	66939000	38326000	59341000	25133000	53450000	41345000	48731000	49657000	44986000	30031000	18093000	32099000	9.55e-103	1	5	54.6	13.281	P62315	Small nuclear ribonucleoprotein Sm D1	Snrpd1	>sp|P62315|SMD1_MOUSE Small nuclear ribonucleoprotein Sm D1 OS=Mus musculus GN=Snrpd1 PE=1 SV=1	2534	-0.430489	0.484672	0.881189	0.19387	0.146415	0.0137141	0.792031		0.998825		0.0911971
5370500	1225400	4832700	922560	5321700	5536800	0	478440	289950	538270	4040700	374570	196650000	284480000	148070000	53774000	43713000	23241000	8.55e-23	1	4	40.9	12.581	P01635	Ig kappa chain V-V region K2		>sp|P01635|KV5A3_MOUSE Ig kappa chain V-V region K2 (Fragment) OS=Mus musculus PE=1 SV=1	1812	0.0754948	-1.3263	2.41537	0.931334	0.189258	0.0137091	0.994334		0.998825		0.0911971
24098000	26008000	37222000	30482000	35993000	36055000	17395000	42655000	31381000	32149000	25680000	26046000	10897000	5646900	2451100	11577000	9827600	15926000	0	1	27	38.5	85.359	P12382	6-phosphofructokinase, liver type	Pfkl	>sp|P12382|PFKAL_MOUSE ATP-dependent 6-phosphofructokinase, liver type OS=Mus musculus GN=Pfkl PE=1 SV=4	1966	-0.255319	0.0404116	-1.19557	0.561787	0.926432	0.0138218	0.948185		0.998825		0.091699
786950	0	0	0	0	1161400	2106300	1569000	1771100	913790	1650500	2230200	455040	409730	890310	1364900	1414400	866370	6.08e-19	2	6	27.1	40.88	Q8R574;Q5SWZ0	Phosphoribosyl pyrophosphate synthase-associated protein 2	Prpsap2	>sp|Q8R574|KPRB_MOUSE Phosphoribosyl pyrophosphate synthase-associated protein 2 OS=Mus musculus GN=Prpsap2 PE=1 SV=1;>tr|Q5SWZ0|Q5SWZ0_MOUSE Phosphoribosyl pyrophosphate synthase-associated protein 2 OS=Mus musculus GN=Prpsap2 PE=1 SV=1	3358	-0.561521	0.266397	-1.11095	0.414916	0.500837	0.0139576	0.911346		0.998825		0.0921601
2766700	3480500	3576600	6123400	1945700	4477700	4341100	3824500	4220000	5965000	5279400	6514300	1282800	1220500	2092600	3293200	2629100	2587000	4.46e-35	1	9	21	62.586	P51655	Glypican-4;Secreted glypican-4	Gpc4	>sp|P51655|GPC4_MOUSE Glypican-4 OS=Mus musculus GN=Gpc4 PE=1 SV=2	2348	-0.210444	-0.516644	-0.924425	0.537316	0.141652	0.0139675	0.94579		0.998825		0.0921601
32268000	31037000	27126000	31149000	35770000	33026000	24810000	21923000	31935000	24631000	22685000	23427000	7093100	9176900	1169200	17904000	9031000	10101000	1.09e-172	3	31	42	101.43	Q68FL6;E9QB02;F6W0G8	Methionine--tRNA ligase, cytoplasmic	Mars	>sp|Q68FL6|SYMC_MOUSE Methionine--tRNA ligase, cytoplasmic OS=Mus musculus GN=Mars PE=1 SV=1;>tr|E9QB02|E9QB02_MOUSE Methionine--tRNA ligase, cytoplasmic OS=Mus musculus GN=Mars PE=1 SV=1	1226	-0.145748	0.135656	-1.47437	0.787608	0.801966	0.0139197	0.987179		0.998825		0.0921601
0	0	4043700	5684600	4400200	4283800	7351500	7918400	5384100	5480400	5511100	7977100	18719000	12993000	14353000	7110500	11713000	8988700	4.16e-42	1	10	42.7	21.441	Q05144	Ras-related C3 botulinum toxin substrate 2	Rac2	>sp|Q05144|RAC2_MOUSE Ras-related C3 botulinum toxin substrate 2 OS=Mus musculus GN=Rac2 PE=1 SV=1	2786	-0.232164	0.126489	0.742301	0.542969	0.638308	0.0140245	0.94614		0.998825		0.092368
24164000	13842000	16090000	11215000	16572000	18667000	10613000	12898000	11413000	11711000	9520900	8239500	4301900	9936400	6118800	15959000	11444000	9161200	7.41e-105	1	8	26.1	40.703	O35226	26S proteasome non-ATPase regulatory subunit 4	Psmd4	>sp|O35226|PSMD4_MOUSE 26S proteasome non-ATPase regulatory subunit 4 OS=Mus musculus GN=Psmd4 PE=1 SV=1	1618	0.209672	0.254721	-0.891851	0.524935	0.441349	0.0140986	0.944761		0.998825		0.0926883
19560000	23447000	19580000	21128000	21246000	23121000	18149000	19567000	20244000	18361000	13354000	15717000	4964500	5071500	4114800	8335000	4858900	10547000	1.89e-151	2	28	36.8	102.1	G3XA17;F7CBP1		Eif4g2	>tr|G3XA17|G3XA17_MOUSE Eukaryotic translation initiation factor 4 gamma 2 OS=Mus musculus GN=Eif4g2 PE=1 SV=1;>tr|F7CBP1|F7CBP1_MOUSE Eukaryotic translation initiation factor 4 gamma 2 OS=Mus musculus GN=Eif4g2 PE=1 SV=1	1455	-0.0669948	0.296165	-0.679082	0.788833	0.246452	0.0142299	0.987179		0.998825		0.0933822
13454000	4302100	3947000	7704400	1662700	2617600	8907400	10696000	7832300	4843100	9361500	8407500	15450000	12592000	19693000	8770300	2915800	6184500	1.21e-247	3	9	52.9	18.607	P60824;K4DI65;D3YU80	Cold-inducible RNA-binding protein	Cirbp	>sp|P60824|CIRBP_MOUSE Cold-inducible RNA-binding protein OS=Mus musculus GN=Cirbp PE=1 SV=1;>tr|K4DI65|K4DI65_MOUSE Cold inducible RNA binding protein, isoform CRA_a OS=Mus musculus GN=Cirbp PE=1 SV=1;>tr|D3YU80|D3YU80_MOUSE Cold-inducible RNA-binding pro	2469	0.92441	0.323211	1.53483	0.117929	0.570963	0.0146114	0.735106		0.998825		0.0955403
39086000	47799000	69472000	64628000	58984000	75473000	55777000	76841000	56142000	48588000	62879000	39400000	31876000	31548000	39941000	26215000	16918000	20294000	8.17e-186	1	16	58	28.532	O55234	Proteasome subunit beta type-5	Psmb5	>sp|O55234|PSB5_MOUSE Proteasome subunit beta type-5 OS=Mus musculus GN=Psmb5 PE=1 SV=3	1702	-0.382511	0.332387	0.719076	0.163632	0.222561	0.0146045	0.780066		0.998825		0.0955403
0	0	0	0	0	0	0	1501500	1061400	0	1177300	1032100	1888500	3753300	4210100	1947700	1479100	1238000	2.07e-42	1	4	23.1	39.51	Q9JKK7	Tropomodulin-2	Tmod2	>sp|Q9JKK7|TMOD2_MOUSE Tropomodulin-2 OS=Mus musculus GN=Tmod2 PE=1 SV=2	5305	NA	0.195654	1.02158	NA	0.651821	0.0146953	NA		0.998825		0.095916
0	0	0	0	1436700	0	1240800	1389100	1308000	1621800	1602300	1206400	777790	0	0	1498800	0	1750900	2.49e-50	2	4	22.9	34.577	Q3U0V2;B2RRZ7	Tumor necrosis factor receptor type 1-associated DEATH domain protein	Tradd	>sp|Q3U0V2|TRADD_MOUSE Tumor necrosis factor receptor type 1-associated DEATH domain protein OS=Mus musculus GN=Tradd PE=1 SV=1;>tr|B2RRZ7|B2RRZ7_MOUSE TNFRSF1A-associated via death domain OS=Mus musculus GN=Tradd PE=1 SV=1	671	NA	-0.158555	-1.0585	NA	0.511104	0.0147949	NA		0.998825		0.0963925
628360	2717500	4204000	7699100	7693100	7105800	6248800	5117100	9276300	2630600	6986500	13453000	591990	609890	395630	1518600	1128500	2970100	1.56e-18	1	5	59.2	7.8501	P63213	Guanine nucleotide-binding protein G(I)/G(S)/G(O) subunit gamma-2	Gng2	>sp|P63213|GBG2_MOUSE Guanine nucleotide-binding protein G(I)/G(S)/G(O) subunit gamma-2 OS=Mus musculus GN=Gng2 PE=1 SV=2	2599	-1.95785	0.0858686	-1.71839	0.00684773	0.892967	0.014971	0.46165		0.998825		0.0973649
1417300	6956100	7042900	6428800	3904900	4614100	6436800	3393800	8935700	6256300	2812000	3974000	5005000	5754200	4807700	1666800	2163300	2059900	8.07e-29	1	8	58.5	15.261	Q9CQN7	39S ribosomal protein L41, mitochondrial	Mrpl41	>sp|Q9CQN7|RM41_MOUSE 39S ribosomal protein L41, mitochondrial OS=Mus musculus GN=Mrpl41 PE=1 SV=1	4769	-0.246097	0.493776	1.40681	0.639017	0.351838	0.0150366	0.96936		0.998825		0.0976171
16877000	19878000	23152000	24074000	29374000	26980000	26411000	18955000	18378000	19372000	22442000	26874000	22014000	13940000	18245000	11335000	9818600	13255000	4.14e-76	7	16	50	45.663	P63094;Q6R0H7;Z4YKV1;A2A610;A2AE31;Q8CGK7;Q66L47	Guanine nucleotide-binding protein G(s) subunit alpha isoforms short;Guanine nucleotide-binding protein G(s) subunit alpha isoforms XLas	Gnas	>sp|P63094|GNAS2_MOUSE Guanine nucleotide-binding protein G(s) subunit alpha isoforms short OS=Mus musculus GN=Gnas PE=1 SV=1;>sp|Q6R0H7|GNAS1_MOUSE Guanine nucleotide-binding protein G(s) subunit alpha isoforms XLas OS=Mus musculus GN=Gnas PE=1 SV=1;>tr|Z	2594	-0.431297	-0.113639	0.638396	0.0839734	0.633298	0.0150667	0.697246		0.998825		0.0976378
40826000	30823000	22744000	44370000	24661000	33552000	40407000	46303000	29782000	40954000	35867000	30813000	31426000	30484000	33430000	29787000	12758000	12800000	2.87e-110	1	11	56.8	34.577	O35593	26S proteasome non-ATPase regulatory subunit 14	Psmd14	>sp|O35593|PSDE_MOUSE 26S proteasome non-ATPase regulatory subunit 14 OS=Mus musculus GN=Psmd14 PE=1 SV=2	1636	-0.123113	0.0993806	0.903941	0.714856	0.767885	0.0151261	0.982831		0.998825		0.0978477
36884000	44180000	24276000	19690000	14705000	27951000	94593000	109610000	120910000	105230000	78496000	97970000	6894000	4550100	6736800	3076000	1015700	5277000	2.39e-24	7	5	26	16.966	F6QL70;Q5M8M8;P47915;W4VSN7;D3Z1N9;F6YH22;F6VZG1	60S ribosomal protein L29	Gm17669;Rpl29;Gm10709	>tr|F6QL70|F6QL70_MOUSE Protein Gm17669 OS=Mus musculus GN=Gm17669 PE=4 SV=1;>tr|Q5M8M8|Q5M8M8_MOUSE 60S ribosomal protein L29 OS=Mus musculus GN=Rpl29 PE=2 SV=1;>sp|P47915|RL29_MOUSE 60S ribosomal protein L29 OS=Mus musculus GN=Rpl29 PE=2 SV=2;>tr|W4VSN7|	1297	0.763062	0.213472	1.22669	0.109431	0.641274	0.0151699	0.735106		0.998825		0.0979566
5764400000	3011100000	4263900000	3250000000	4189200000	3715300000	1356400000	1834100000	1584500000	1880800000	1777800000	1413900000	6615100000	9848300000	4084000000	2994500000	3973000000	3992200000	0	2	71	87.7	68.692	Q546G4;P07724	Serum albumin	Alb	>tr|Q546G4|Q546G4_MOUSE Albumin 1 OS=Mus musculus GN=Alb PE=1 SV=1;>sp|P07724|ALBU_MOUSE Serum albumin OS=Mus musculus GN=Alb PE=1 SV=3	1891	0.181331	-0.0876434	0.82995	0.559582	0.776998	0.0152117	0.948185		0.998825		0.0980518
2541200	1129200	943220	741390	662730	706590	1184200	1594400	1588200	1309300	2031400	1746900	571370	480720	1138500	1426300	1021500	1773700	2.8e-19	2	6	31.5	24.385	Q9ES56;Q544R8	Trafficking protein particle complex subunit 4	Trappc4	>sp|Q9ES56|TPPC4_MOUSE Trafficking protein particle complex subunit 4 OS=Mus musculus GN=Trappc4 PE=1 SV=1;>tr|Q544R8|Q544R8_MOUSE Trafficking protein particle complex 4, isoform CRA_a OS=Mus musculus GN=Trappc4 PE=1 SV=1	3253	0.987578	-0.210583	-1.01561	0.0177973	0.579881	0.0152839	0.501518		0.998825		0.0983424
270950000	168520000	164720000	222440000	258700000	308790000	345330000	190740000	237250000	219640000	174260000	252780000	119230000	88740000	13527000	157690000	135970000	160390000	0	5	64	64.7	84.787	Q80Y52;P07901;B7ZC50;A2A6A2;B7ZC49	Heat shock protein HSP 90-alpha	Hsp90aa1	>tr|Q80Y52|Q80Y52_MOUSE Heat shock protein 90, alpha (Cytosolic), class A member 1 OS=Mus musculus GN=Hsp90aa1 PE=1 SV=2;>sp|P07901|HS90A_MOUSE Heat shock protein HSP 90-alpha OS=Mus musculus GN=Hsp90aa1 PE=1 SV=4	1894	-0.411112	0.229776	-1.53087	0.475718	0.688462	0.0154417	0.936666		0.998825		0.0990514
0	1153500	0	0	667170	0	0	0	0	0	0	0	14959000	8500200	1583300	843910	690600	0	2.12e-30	11	4	34.5	12.675	P01799;P01797;P01796;P01801;P01800;P01802;P01804;P01798;P01803;A0A075B5T3;A0A0A6YWU3	Ig heavy chain V-III region ABE-47N;Ig heavy chain V-III region U61;Ig heavy chain V-III region A4;Ig heavy chain V-III region J606;Ig heavy chain V-III region T957;Ig heavy chain V-III region W3082;Ig heavy chain V-III region HPC76;Ig heavy chain V-III region E109;Ig heavy chain V region AMPC1		>sp|P01799|HVM30_MOUSE Ig heavy chain V-III region ABE-47N OS=Mus musculus PE=1 SV=1;>sp|P01797|HVM28_MOUSE Ig heavy chain V-III region U61 OS=Mus musculus PE=1 SV=1;>sp|P01796|HVM27_MOUSE Ig heavy chain V-III region A4 OS=Mus musculus PE=1 SV=1;>sp|P01801	1831	0.789892	NA	2.9419	0.590281	NA	0.0154486	0.956291		NA		0.0990514
8944500	12096000	12291000	8534900	13418000	11564000	12716000	10822000	11097000	17432000	13753000	9986200	7370700	3864800	3155900	6626100	8322400	9197900	2.26e-115	4	25	37.6	89.69	Q9WTX6;Q3TPM3;D3Z2H3;A0A0N4SUW1	Cullin-1	Cul1	>sp|Q9WTX6|CUL1_MOUSE Cullin-1 OS=Mus musculus GN=Cul1 PE=1 SV=1;>tr|Q3TPM3|Q3TPM3_MOUSE Cullin-1 (Fragment) OS=Mus musculus GN=Cul1 PE=1 SV=1	5428	0.00164471	-0.218448	-0.832072	0.995778	0.485695	0.0154817	0.998414		0.998825		0.0990882
4663600	2883700	6000400	5009300	4139300	5525100	6675400	6513300	6124100	6929300	6551700	5721900	11733000	9994600	8176000	5352900	7465800	5684000	3.74e-45	1	9	36.8	34.54	Q8CHP8	Phosphoglycolate phosphatase	Pgp	>sp|Q8CHP8|PGP_MOUSE Phosphoglycolate phosphatase OS=Mus musculus GN=Pgp PE=1 SV=1	4117	-0.168524	0.0118892	0.691152	0.517835	0.963357	0.0156873	0.94472		0.998825		0.100227
1265600	1070400	2437300	4268700	1953100	2062100	2671900	3258100	2931300	2806100	3103300	3958600	1663700	2361200	2233200	1026300	1237200	1102300	3.78e-17	1	4	40.9	18.213	Q8VDT9	39S ribosomal protein L50, mitochondrial	Mrpl50	>sp|Q8VDT9|RM50_MOUSE 39S ribosomal protein L50, mitochondrial OS=Mus musculus GN=Mrpl50 PE=1 SV=2	4374	-0.793474	-0.144641	0.88266	0.0274201	0.663215	0.0158454	0.558248		0.998825		0.100883
26471000	12253000	9067900	9552300	6535100	6046500	14994000	12634000	10363000	9698600	10868000	16297000	6692100	2952200	4939700	17707000	10014000	6289200	2.41e-75	2	11	77.2	17.27	Q9CQH7;A2A7Z4	Transcription factor BTF3 homolog 4	Btf3l4	>sp|Q9CQH7|BT3L4_MOUSE Transcription factor BTF3 homolog 4 OS=Mus musculus GN=Btf3l4 PE=1 SV=1;>tr|A2A7Z4|A2A7Z4_MOUSE Transcription factor BTF3 OS=Mus musculus GN=Btf3l4 PE=1 SV=1	402	0.989706	0.0633071	-1.1706	0.0364173	0.885388	0.0158341	0.60262		0.998825		0.100883
2726100	6285100	3765000	2862300	2701300	2749100	3790600	4039200	5755000	5464400	4024200	5858000	6037700	11479000	6809100	4210000	4133100	4881800	7.64e-36	1	11	24.4	58.081	Q99L88	Beta-1-syntrophin	Sntb1	>sp|Q99L88|SNTB1_MOUSE Beta-1-syntrophin OS=Mus musculus GN=Sntb1 PE=1 SV=4	4633	0.533879	-0.182621	0.825522	0.100575	0.558874	0.0161262	0.716865		0.998825		0.102145
225410000	150920000	152270000	115300000	165690000	149000000	232390000	231640000	228920000	195990000	206180000	220320000	33356000	48320000	51010000	66547000	99731000	53029000	3.51e-131	3	18	55.1	17.695	Q5M9M5;P62751;D3YTY6	60S ribosomal protein L23a	Rpl23a	>tr|Q5M9M5|Q5M9M5_MOUSE 60S ribosomal protein L23a OS=Mus musculus GN=Rpl23a PE=1 SV=1;>sp|P62751|RL23A_MOUSE 60S ribosomal protein L23a OS=Mus musculus GN=Rpl23a PE=1 SV=1	2552	0.286805	0.157532	-0.698191	0.284253	0.551161	0.0161282	0.864251		0.998825		0.102145
38695000	25747000	23832000	20928000	21134000	26709000	47193000	45064000	41841000	53388000	48472000	47907000	26516000	8728300	12000000	22476000	26799000	27327000	1.47e-230	3	17	82.8	29.645	Q99LD8;O08972;G3UZR0	N(G),N(G)-dimethylarginine dimethylaminohydrolase 2	Ddah2	>sp|Q99LD8|DDAH2_MOUSE N(G),N(G)-dimethylarginine dimethylaminohydrolase 2 OS=Mus musculus GN=Ddah2 PE=1 SV=1;>tr|O08972|O08972_MOUSE Dimethylarginine dimethylaminohydrolase 2, isoform CRA_a OS=Mus musculus GN=Ddah2 PE=1 SV=1;>tr|G3UZR0|G3UZR0_MOUSE N(G),N	4640	0.335826	-0.159811	-0.856087	0.305523	0.621139	0.0160927	0.872923		0.998825		0.102145
2204300	1731600	1871600	2007100	3229700	1736400	2767200	2596600	1775600	1741300	2439500	3040800	35634000	9596100	20841000	16188000	7278300	3888400	1.45e-43	2	8	28.1	53.748	P50428;F6QGM0	Arylsulfatase A	Arsa	>sp|P50428|ARSA_MOUSE Arylsulfatase A OS=Mus musculus GN=Arsa PE=1 SV=2	2330	-0.218638	-0.00594796	1.31802	0.660791	0.990445	0.0162426	0.975311		0.998825		0.102576
48878000	41996000	50955000	58120000	50954000	42078000	40590000	39642000	33781000	36576000	36604000	40570000	17873000	27407000	17648000	27117000	30126000	35209000	8.94e-236	2	34	43.6	105.84	Q8CGK3;A4UUI3	Lon protease homolog, mitochondrial	Lonp1	>sp|Q8CGK3|LONM_MOUSE Lon protease homolog, mitochondrial OS=Mus musculus GN=Lonp1 PE=1 SV=2	4104	-0.0840449	-0.000387873	-0.577974	0.700304	0.998579	0.0162527	0.982831		0.999843		0.102576
0	0	0	0	0	0	0	0	0	0	0	0	4115300	28374000	4277100	1360600	2415900	1334900	2.13e-34	2	2	30.6	12.005	P01663;P01662	Ig kappa chain V-III region PC 4050;Ig kappa chain V-III region ABPC 22/PC 9245		>sp|P01663|KV3AB_MOUSE Ig kappa chain V-III region PC 4050 OS=Mus musculus PE=1 SV=1;>sp|P01662|KV3AA_MOUSE Ig kappa chain V-III region ABPC 22/PC 9245 OS=Mus musculus PE=1 SV=1	1824	NA	NA	2.2773	NA	NA	0.0163884	NA		NA		0.103252
27397000	21327000	26090000	19863000	24478000	28823000	23251000	25584000	17230000	29165000	24337000	17353000	10541000	7696600	12941000	14625000	14751000	22111000	7.03e-232	4	33	62.2	70.568	Q9Z1F9;H3BLR3;H3BJQ2;H3BLM2	SUMO-activating enzyme subunit 2	Uba2	>sp|Q9Z1F9|SAE2_MOUSE SUMO-activating enzyme subunit 2 OS=Mus musculus GN=Uba2 PE=1 SV=1	5499	0.0391534	-0.0890432	-0.731853	0.887533	0.748066	0.0165606	0.993535		0.998825		0.104157
183640000	148560000	148110000	118790000	137240000	114050000	119920000	113010000	151900000	261670000	186300000	213790000	454370000	331120000	313660000	233520000	263090000	236300000	1.46e-178	1	16	63	15.942	P08228	Superoxide dismutase [Cu-Zn]	Sod1	>sp|P08228|SODC_MOUSE Superoxide dismutase [Cu-Zn] OS=Mus musculus GN=Sod1 PE=1 SV=2	1904	0.375481	-0.779684	0.566643	0.0950045	0.00207834	0.0166764	0.706567		0.466775		0.104703
0	741360	816800	815370	1200300	1052200	818900	799720	1035800	732300	744590	0	452180	359500	0	615220	0	780080	3.46e-21	3	6	21.4	41.624	Q91YS8;Q3UY68;D3Z368	Calcium/calmodulin-dependent protein kinase type 1	Camk1	>sp|Q91YS8|KCC1A_MOUSE Calcium/calmodulin-dependent protein kinase type 1 OS=Mus musculus GN=Camk1 PE=1 SV=1;>tr|Q3UY68|Q3UY68_MOUSE Calcium/calmodulin-dependent protein kinase I OS=Mus musculus GN=Camk1 PE=1 SV=1	3137	-0.37596	0.250845	-0.780918	0.166913	0.345062	0.0167435	0.780066		0.998825		0.104762
13462000	20986000	22513000	21433000	29682000	22112000	14329000	18591000	20364000	16167000	18576000	16450000	1948900	1663500	1643500	4488800	2072300	2733200	1.63e-76	3	22	41.7	68.625	Q8R050;Q149F3;F7CE88	Eukaryotic peptide chain release factor GTP-binding subunit ERF3A	Gspt1	>sp|Q8R050|ERF3A_MOUSE Eukaryotic peptide chain release factor GTP-binding subunit ERF3A OS=Mus musculus GN=Gspt1 PE=1 SV=2	4243	-0.379615	0.0420415	-0.7515	0.194935	0.882662	0.0167377	0.792759		0.998825		0.104762
4082100	8458500	8126900	9759000	6017500	6618300	8216000	7901700	6711500	6702300	7085900	5941200	22345000	23858000	22732000	9949800	12399000	18922000	3.68e-211	1	10	46.9	24.683	Q9DC70	NADH dehydrogenase [ubiquinone] iron-sulfur protein 7, mitochondrial	Ndufs7	>sp|Q9DC70|NDUS7_MOUSE NADH dehydrogenase [ubiquinone] iron-sulfur protein 7, mitochondrial OS=Mus musculus GN=Ndufs7 PE=1 SV=1	5153	-0.156647	0.208958	0.79176	0.603592	0.490038	0.0168397	0.959915		0.998825		0.105183
7936700	9438800	11091000	9316800	9804300	6834700	3690900	10081000	4498800	3733600	2592000	1388500	0	1710400	8060400	1310400	0	905020	2.3e-58	5	10	20	69.971	Q8R0H9;A2A9W5;S4R2D2;A2A9W7;Q8BMI3	ADP-ribosylation factor-binding protein GGA1	Gga1	>sp|Q8R0H9|GGA1_MOUSE ADP-ribosylation factor-binding protein GGA1 OS=Mus musculus GN=Gga1 PE=1 SV=1	4252	0.137834	1.21388	1.76958	0.798858	0.0388481	0.0169404	0.987179		0.998825		0.10563
68859000	51685000	52847000	60041000	61943000	58934000	41858000	46909000	44771000	45282000	46573000	50964000	25626000	32915000	7042500	37402000	30210000	49337000	0	5	45	54.7	97.194	Q3T9X3;P39054;F8WIV5;G3UZZ3;G3UY64	Dynamin-2	Dnm2	>tr|Q3T9X3|Q3T9X3_MOUSE Dynamin-2 OS=Mus musculus GN=Dnm2 PE=1 SV=1;>sp|P39054|DYN2_MOUSE Dynamin-2 OS=Mus musculus GN=Dnm2 PE=1 SV=2;>tr|F8WIV5|F8WIV5_MOUSE Dynamin-2 OS=Mus musculus GN=Dnm2 PE=1 SV=2;>tr|G3UZZ3|G3UZZ3_MOUSE Dynamin-2 (Fragment) OS=Mus mu	2231	-0.0726545	-0.0967671	-1.07693	0.859254	0.813371	0.0170665	0.987179		0.998825		0.106234
11928000	15401000	19307000	31010000	22520000	17651000	25404000	20090000	26349000	23030000	16191000	20042000	67997000	133550000	70413000	28277000	57390000	60127000	6.05e-61	1	9	58.8	15.283	Q9CQZ5	NADH dehydrogenase [ubiquinone] 1 alpha subcomplex subunit 6	Ndufa6	>sp|Q9CQZ5|NDUA6_MOUSE NADH dehydrogenase [ubiquinone] 1 alpha subcomplex subunit 6 OS=Mus musculus GN=Ndufa6 PE=1 SV=1	4795	-0.60115	0.283153	0.905351	0.0959705	0.416407	0.0171554	0.706567		0.998825		0.106605
11987000	27289000	25624000	26475000	29088000	23317000	29068000	22093000	26226000	29988000	19325000	28660000	8081200	4771700	9044900	13314000	8709300	26763000	1.49e-65	3	15	20	80.597	Q3U573;P46978;D3YZN5	Dolichyl-diphosphooligosaccharide--protein glycosyltransferase subunit STT3A	Stt3a	>tr|Q3U573|Q3U573_MOUSE Dolichyl-diphosphooligosaccharide--protein glycosyltransferase subunit STT3A OS=Mus musculus GN=Stt3a PE=1 SV=1;>sp|P46978|STT3A_MOUSE Dolichyl-diphosphooligosaccharide--protein glycosyltransferase subunit STT3A OS=Mus musculus GN=S	2277	-0.366421	0.00667275	-1.0513	0.366767	0.986707	0.017235	0.893082		0.998825		0.106916
3817400	3049100	3602600	19510000	7168000	2431500	6288400	5497200	3582400	5558800	4761200	5924400	2569700	3086900	3179100	8449100	9506200	5247600	3.13e-176	2	11	38	46.167	P31324;H3BK84	cAMP-dependent protein kinase type II-beta regulatory subunit	Prkar2b	>sp|P31324|KAP3_MOUSE cAMP-dependent protein kinase type II-beta regulatory subunit OS=Mus musculus GN=Prkar2b PE=1 SV=3;>tr|H3BK84|H3BK84_MOUSE cAMP-dependent protein kinase type II-beta regulatory subunit OS=Mus musculus GN=Prkar2b PE=1 SV=1	2167	-1.00627	-0.113484	-1.35432	0.0656311	0.826097	0.0172655	0.668095		0.998825		0.106923
5790600	8194500	12125000	16037000	11192000	10653000	10397000	10036000	9568100	3602200	6146900	5629800	22540000	45065000	22841000	17512000	12756000	17228000	4.77e-134	2	11	52.6	19.784	Q9CXZ1;E9QPX3	NADH dehydrogenase [ubiquinone] iron-sulfur protein 4, mitochondrial	Ndufs4	>sp|Q9CXZ1|NDUS4_MOUSE NADH dehydrogenase [ubiquinone] iron-sulfur protein 4, mitochondrial OS=Mus musculus GN=Ndufs4 PE=1 SV=3;>tr|E9QPX3|E9QPX3_MOUSE NADH dehydrogenase [ubiquinone] iron-sulfur protein 4, mitochondrial OS=Mus musculus GN=Ndufs4 PE=1 SV=1	1284	-0.579887	0.99895	0.86206	0.092785	0.0073174	0.0173777	0.706567		0.813252		0.107331
35356000	40892000	34454000	47190000	55529000	54790000	47027000	48621000	44827000	53203000	48006000	33152000	17250000	22548000	19968000	13375000	13540000	14218000	1.17e-249	3	15	69	31.27	Q7TQI3;D3YWF6;D3Z7K0	Ubiquitin thioesterase OTUB1	Otub1	>sp|Q7TQI3|OTUB1_MOUSE Ubiquitin thioesterase OTUB1 OS=Mus musculus GN=Otub1 PE=1 SV=2;>tr|D3YWF6|D3YWF6_MOUSE Ubiquitin thioesterase OTUB1 OS=Mus musculus GN=Otub1 PE=1 SV=1	3726	-0.507668	0.0904906	0.533205	0.0225044	0.657655	0.0174202	0.531971		0.998825		0.107331
258370000	382160000	376430000	403320000	440890000	508690000	384950000	436800000	422880000	367550000	395880000	306090000	244230000	162150000	226660000	270660000	290390000	433280000	0	4	29	80.8	29.174	Q5SS40;P62259;D6REF3;F6WA09	14-3-3 protein epsilon	Ywhae	>tr|Q5SS40|Q5SS40_MOUSE 14-3-3 protein epsilon OS=Mus musculus GN=Ywhae PE=1 SV=1;>sp|P62259|1433E_MOUSE 14-3-3 protein epsilon OS=Mus musculus GN=Ywhae PE=1 SV=1;>tr|D6REF3|D6REF3_MOUSE 14-3-3 protein epsilon OS=Mus musculus GN=Ywhae PE=1 SV=1	2522	-0.429183	0.224804	-0.641049	0.0942488	0.364702	0.017393	0.706567		0.998825		0.107331
6532400	8257000	9137900	9610300	10582000	9936900	8793800	7222400	6797800	7394200	7751600	7261100	2929600	3192900	3646400	3890500	4424000	6659600	1.19e-285	2	10	32.1	38.361	Q3UF75;Q9EPC1	Alpha-parvin	Parva	>tr|Q3UF75|Q3UF75_MOUSE Alpha-parvin OS=Mus musculus GN=Parva PE=1 SV=1;>sp|Q9EPC1|PARVA_MOUSE Alpha-parvin OS=Mus musculus GN=Parva PE=1 SV=1	3050	-0.346092	0.0176522	-0.5829	0.134743	0.936869	0.0175651	0.746661		0.998825		0.107857
6636900	4159800	3135000	3744200	3877800	3311400	3201500	2526100	3286600	1991800	2196700	3015600	1181700	810710	1818400	1872800	2112000	2395900	1.11e-30	3	9	16.4	84.194	Q5F258;Q68FF6;D3Z409	ARF GTPase-activating protein GIT1	Git1	>tr|Q5F258|Q5F258_MOUSE ARF GTPase-activating protein GIT1 OS=Mus musculus GN=Git1 PE=1 SV=1;>sp|Q68FF6|GIT1_MOUSE ARF GTPase-activating protein GIT1 OS=Mus musculus GN=Git1 PE=1 SV=1	3297	0.282717	0.3368	-0.814528	0.370305	0.28847	0.0175554	0.895389		0.998825		0.107857
0	0	0	0	0	0	0	0	0	0	0	0	9722600	17584000	1249100	1074600	1017800	735890	2.56e-28	1	2	23.3	12.874	A0A0B4J1I1			>tr|A0A0B4J1I1|A0A0B4J1I1_MOUSE Protein Igkv16-104 (Fragment) OS=Mus musculus GN=Igkv16-104 PE=4 SV=1	143	NA	NA	2.68431	NA	NA	0.0176392	NA		NA		0.10813
4547800	2294400	3698400	3423800	6667900	3554900	1410300	3248500	4902600	7744000	4615900	5333000	1256200	980360	725370	1969100	0	2828300	1.72e-08	2	3	27.9	9.7331	A0A0N4SWI4;Q9CR98	Protein FAM136A	Fam136a	>tr|A0A0N4SWI4|A0A0N4SWI4_MOUSE Protein FAM136A OS=Mus musculus GN=Fam136a PE=1 SV=1;>sp|Q9CR98|F136A_MOUSE Protein FAM136A OS=Mus musculus GN=Fam136a PE=1 SV=1	212	-0.357484	-1.02844	-1.29299	0.421545	0.0315962	0.0177069	0.91444		0.998825		0.108361
5321900	5200200	4557700	4669800	4906200	3717100	3704000	4997400	3912700	4993700	3763200	2986100	7661000	4230100	3708900	11144000	6438600	8347300	6.78e-107	2	9	30.7	54.325	O88746;Q3UDC3	Target of Myb protein 1	Tom1	>sp|O88746|TOM1_MOUSE Target of Myb protein 1 OS=Mus musculus GN=Tom1 PE=1 SV=1;>tr|Q3UDC3|Q3UDC3_MOUSE Target of Myb protein 1 OS=Mus musculus GN=Tom1 PE=1 SV=1	1772	0.18889	0.122698	-0.770443	0.525108	0.67858	0.0177896	0.944761		0.998825		0.108685
72414000	52199000	62362000	71174000	58188000	96901000	85185000	89469000	81668000	95141000	92460000	77662000	813040000	426790000	606010000	363800000	379830000	392220000	0	3	28	82.1	25.97	P10649;A2AE89;D3YVP8	Glutathione S-transferase Mu 1	Gstm1	>sp|P10649|GSTM1_MOUSE Glutathione S-transferase Mu 1 OS=Mus musculus GN=Gstm1 PE=1 SV=2;>tr|A2AE89|A2AE89_MOUSE Glutathione S-transferase Mu 1 OS=Mus musculus GN=Gstm1 PE=1 SV=2	1935	-0.255936	-0.0445787	0.652006	0.314635	0.858692	0.0179428	0.873469		0.998825		0.109436
2335400	2211400	2979000	2288100	2842100	3730200	2616700	2914100	3815900	2561700	2973200	0	0	3025800	1441600	1393900	1076400	935700	1.16e-18	1	6	29.9	37.35	Q9D1P4	Cysteine and histidine-rich domain-containing protein 1	Chordc1	>sp|Q9D1P4|CHRD1_MOUSE Cysteine and histidine-rich domain-containing protein 1 OS=Mus musculus GN=Chordc1 PE=1 SV=1	4975	-0.218968	0.156382	0.899341	0.476084	0.647076	0.0180048	0.936666		0.998825		0.10963
0	24293000	41218000	33811000	48927000	80484000	70721000	64825000	60151000	24771000	83947000	57799000	763110	648800	719290	2155700	1134100	1447700	1.22e-35	2	3	46.4	6.6767	P62274;D3YYL7	40S ribosomal protein S29	Rps29	>sp|P62274|RS29_MOUSE 40S ribosomal protein S29 OS=Mus musculus GN=Rps29 PE=3 SV=2	2526	-0.690149	0.399129	-1.10434	0.157786	0.351248	0.0180927	0.774224		0.998825		0.109945
124900000	166420000	93753000	93613000	106150000	103020000	99080000	103100000	124070000	98178000	83918000	96618000	18887000	28922000	25586000	36561000	36866000	35637000	0	2	48	32.4	220.5	P70670;Q60817	Nascent polypeptide-associated complex subunit alpha, muscle-specific form	Naca	>sp|P70670|NACAM_MOUSE Nascent polypeptide-associated complex subunit alpha, muscle-specific form OS=Mus musculus GN=Naca PE=1 SV=2	2663	0.309827	0.223103	-0.593914	0.187609	0.336086	0.0181172	0.784063		0.998825		0.109945
5838200	5511100	5271900	5439200	4275100	4422400	4766000	3571000	4276800	3775500	4725400	3850400	2498800	1947400	1161900	3209100	2476500	2823200	1.15e-28	1	8	21.1	57.543	Q3UKJ7	WD40 repeat-containing protein SMU1	Smu1	>sp|Q3UKJ7|SMU1_MOUSE WD40 repeat-containing protein SMU1 OS=Mus musculus GN=Smu1 PE=2 SV=2	3086	0.240668	0.0278421	-0.662844	0.352649	0.913148	0.0182473	0.887709		0.998825		0.110176
2635200	2070200	2843600	1899400	1535700	2561000	3492000	1831300	2846700	3568100	4147000	3423100	2827400	7731300	12766000	2704500	3263700	3315500	6.16e-28	1	8	17.4	60.112	Q8VCH6	Delta(24)-sterol reductase	Dhcr24	>sp|Q8VCH6|DHC24_MOUSE Delta(24)-sterol reductase OS=Mus musculus GN=Dhcr24 PE=1 SV=1	4347	0.351418	-0.492105	1.08572	0.40612	0.249745	0.0182767	0.911346		0.998825		0.110176
2095400	25149000	18604000	7547200	11002000	1955800	54171000	50505000	41816000	43091000	62786000	39913000	511940000	581850000	675080000	238990000	246760000	8558600	1.09e-110	2	13	58.4	13.049	Q3UP42;P31725	Protein S100-A9	S100a9	>tr|Q3UP42|Q3UP42_MOUSE Protein S100-A9 OS=Mus musculus GN=S100a9 PE=1 SV=1;>sp|P31725|S10A9_MOUSE Protein S100-A9 OS=Mus musculus GN=S100a9 PE=1 SV=3	2170	0.863647	0.027746	2.879	0.440457	0.980031	0.018244	0.918671		0.998825		0.110176
4763200	9660400	9765400	9078200	8906100	8584400	7987800	6281000	7725600	8149600	7688200	7458100	3413700	3135100	3000500	6529000	3410900	7337000	8.55e-59	2	8	36.3	37.895	Q9QYA2;G3UY77	Mitochondrial import receptor subunit TOM40 homolog	Tomm40	>sp|Q9QYA2|TOM40_MOUSE Mitochondrial import receptor subunit TOM40 homolog OS=Mus musculus GN=Tomm40 PE=1 SV=3	5359	-0.209075	-0.0899146	-0.782385	0.491152	0.765706	0.0182594	0.938785		0.998825		0.110176
67583000	83016000	46897000	31511000	43180000	37056000	64312000	55506000	49793000	73865000	64321000	83823000	238070000	451470000	497650000	144600000	332810000	178500000	1.1e-221	3	20	37.2	63.299	Q8CI51;A0A0G2JEJ0;A0A0G2JGZ5	PDZ and LIM domain protein 5	Pdlim5	>sp|Q8CI51|PDLI5_MOUSE PDZ and LIM domain protein 5 OS=Mus musculus GN=Pdlim5 PE=1 SV=4	4127	0.793973	-0.387964	0.876233	0.0301524	0.261081	0.018421	0.574406		0.998825		0.110495
29406000	24341000	30606000	23185000	34984000	41472000	16256000	17006000	16763000	10569000	15905000	9456900	2316200	3016600	4369400	5414700	3956900	7441200	2.4e-56	1	11	42.9	38.117	Q8BK64	Activator of 90 kDa heat shock protein ATPase homolog 1	Ahsa1	>sp|Q8BK64|AHSA1_MOUSE Activator of 90 kDa heat shock protein ATPase homolog 1 OS=Mus musculus GN=Ahsa1 PE=1 SV=2	3892	-0.208096	0.515446	-0.79489	0.500522	0.107522	0.0184087	0.938864		0.998825		0.110495
11996000	8274900	10235000	16837000	11827000	6305300	12792000	21752000	15058000	22531000	17714000	11025000	150840000	142320000	202860000	96123000	67969000	96568000	3.77e-62	3	11	44.7	25.442	P46412;D3Z2Y7;D3Z7Y0	Glutathione peroxidase 3;Glutathione peroxidase	Gpx3	>sp|P46412|GPX3_MOUSE Glutathione peroxidase 3 OS=Mus musculus GN=Gpx3 PE=1 SV=2;>tr|D3Z2Y7|D3Z2Y7_MOUSE Glutathione peroxidase (Fragment) OS=Mus musculus GN=Gpx3 PE=1 SV=1;>tr|D3Z7Y0|D3Z7Y0_MOUSE Glutathione peroxidase (Fragment) OS=Mus musculus GN=Gpx3 P	2268	-0.101156	-0.0187191	0.928536	0.777803	0.958301	0.018378	0.987179		0.998825		0.110495
31543000	21980000	23158000	21319000	23522000	25731000	15962000	18650000	21283000	14515000	18733000	14223000	6986900	4735900	3815500	10762000	7254500	6685000	1.03e-130	3	28	51.4	85.451	Q1HFZ0;H3BKN0;H3BJF3	tRNA (cytosine(34)-C(5))-methyltransferase	Nsun2	>sp|Q1HFZ0|NSUN2_MOUSE tRNA (cytosine(34)-C(5))-methyltransferase OS=Mus musculus GN=Nsun2 PE=1 SV=2;>tr|H3BKN0|H3BKN0_MOUSE tRNA (cytosine(34)-C(5))-methyltransferase OS=Mus musculus GN=Nsun2 PE=1 SV=1	2864	0.107233	0.242327	-0.6842	0.685423	0.365246	0.0184535	0.979824		0.998825		0.110508
99698000	87991000	84301000	91898000	101090000	123950000	155390000	97432000	99851000	99923000	125590000	149450000	172430000	152240000	92854000	72513000	97742000	79957000	0	5	28	61.2	42.574	Q9D154;Z4YK03;Q5SV42;Q8VHP7;A0A0R4J1T5	Leukocyte elastase inhibitor A	Serpinb1a	>sp|Q9D154|ILEUA_MOUSE Leukocyte elastase inhibitor A OS=Mus musculus GN=Serpinb1a PE=1 SV=1;>tr|Z4YK03|Z4YK03_MOUSE Leukocyte elastase inhibitor A OS=Mus musculus GN=Serpinb1a PE=1 SV=1	4951	-0.212662	-0.104825	0.699892	0.4364	0.699077	0.0186134	0.918671		0.998825		0.111282
16420000	34963000	28697000	56846000	46132000	45985000	38011000	34314000	41842000	44266000	39903000	48677000	79946000	123660000	83704000	39185000	55863000	75819000	9e-188	1	18	62	29.367	Q9CR68	Cytochrome b-c1 complex subunit Rieske, mitochondrial;Cytochrome b-c1 complex subunit 11	Uqcrfs1	>sp|Q9CR68|UCRI_MOUSE Cytochrome b-c1 complex subunit Rieske, mitochondrial OS=Mus musculus GN=Uqcrfs1 PE=1 SV=1	4809	-0.95673	-0.219969	0.773264	0.00519313	0.46583	0.0186487	0.455635		0.998825		0.111309
145780000	188910000	121410000	118450000	107470000	77145000	214580000	237520000	159980000	176470000	191070000	193280000	600090	7820600	3005400	805900	429200	1264100	1.27e-175	3	17	77.6	21.132	A2A6Q8;Q9CZ19;D6RFU4		Myl4	>tr|A2A6Q8|A2A6Q8_MOUSE Myosin light chain 4 (Fragment) OS=Mus musculus GN=Myl4 PE=1 SV=7;>tr|Q9CZ19|Q9CZ19_MOUSE Myosin light chain 4 OS=Mus musculus GN=Myl4 PE=1 SV=1	398	0.59272	0.111874	1.67053	0.365575	0.862618	0.018699	0.892181		0.998825		0.111427
18999000	9426100	5562100	4835500	12541000	5750000	19109000	12340000	10361000	11377000	12647000	19325000	195680000	95790000	316170000	69879000	78836000	77430000	0	1	36	58	61.508	P08551	Neurofilament light polypeptide	Nefl	>sp|P08551|NFL_MOUSE Neurofilament light polypeptide OS=Mus musculus GN=Nefl PE=1 SV=5	1906	0.506378	-0.060748	1.26628	0.311514	0.901728	0.0191114	0.873469		0.998825		0.113518
16011000	16474000	17469000	17914000	17210000	14502000	11402000	17857000	17875000	17451000	15783000	17630000	3194000	4065200	1280200	4525300	4073600	5412400	2.1e-170	1	29	23	197.24	Q6PFD9	Nuclear pore complex protein Nup98-Nup96;Nuclear pore complex protein Nup98;Nuclear pore complex protein Nup96	Nup98	>sp|Q6PFD9|NUP98_MOUSE Nuclear pore complex protein Nup98-Nup96 OS=Mus musculus GN=Nup98 PE=1 SV=2	3631	0.0164906	-0.137967	-0.861842	0.960713	0.681087	0.0191126	0.997397		0.998825		0.113518
67240000	88085000	79876000	102010000	84967000	55905000	76497000	65273000	68403000	68352000	75541000	78688000	108020000	130760000	155720000	73530000	74800000	106970000	2.52e-140	4	15	58.3	31.732	Q60930;G3UX26;D3YZT5;D3YUN8	Voltage-dependent anion-selective channel protein 2	Vdac2	>sp|Q60930|VDAC2_MOUSE Voltage-dependent anion-selective channel protein 2 OS=Mus musculus GN=Vdac2 PE=1 SV=2;>tr|G3UX26|G3UX26_MOUSE Voltage-dependent anion-selective channel protein 2 (Fragment) OS=Mus musculus GN=Vdac2 PE=1 SV=1;>tr|D3YZT5|D3YZT5_MOUSE	3397	-0.0116699	-0.0834325	0.635869	0.962378	0.736407	0.0192772	0.997397		0.998825		0.114309
9857100	12301000	13211000	12882000	14780000	18262000	17576000	17420000	20096000	19386000	20095000	21091000	2664800	1275500	3528000	5822200	2757300	4496100	1.13e-87	2	19	34.6	74.042	Q3UDE2;F2Z423	Tubulin--tyrosine ligase-like protein 12	Ttll12	>sp|Q3UDE2|TTL12_MOUSE Tubulin--tyrosine ligase-like protein 12 OS=Mus musculus GN=Ttll12 PE=1 SV=1	3041	-0.37546	-0.139546	-0.863185	0.273379	0.678751	0.0193195	0.854778		0.998825		0.114373
15511000	13345000	15324000	13403000	16612000	14748000	6984700	10518000	12534000	9436900	6215000	5966300	18695000	12898000	18508000	13311000	6999800	10312000	4.8e-68	1	14	45.6	39.666	P70460	Vasodilator-stimulated phosphoprotein	Vasp	>sp|P70460|VASP_MOUSE Vasodilator-stimulated phosphoprotein OS=Mus musculus GN=Vasp PE=1 SV=4	2660	-0.0173354	0.463156	0.739493	0.952001	0.122365	0.019371	0.997397		0.998825		0.114491
0	52168000	73988000	54341000	61383000	60245000	67409000	54133000	77410000	34670000	49787000	53476000	5438800	5406800	13200000	20232000	9274300	14595000	1.77e-51	2	7	52.9	8.2038	Q9JJI8;Q52KP0	60S ribosomal protein L38	Rpl38	>sp|Q9JJI8|RL38_MOUSE 60S ribosomal protein L38 OS=Mus musculus GN=Rpl38 PE=1 SV=3;>tr|Q52KP0|Q52KP0_MOUSE 60S ribosomal protein L38 OS=Mus musculus GN=Rpl38 PE=1 SV=1	3213	0.0861361	0.536697	-0.938963	0.832183	0.154367	0.0194098	0.987179		0.998825		0.114534
82253000	90519000	63752000	116860000	111550000	86303000	127710000	78290000	117150000	130760000	101200000	142440000	342960000	495290000	331160000	196000000	257820000	276280000	2.95e-122	4	15	63.3	19.53	P19783;A2RSV8;M0QWX7;D6RG40	Cytochrome c oxidase subunit 4 isoform 1, mitochondrial	Cox4i1	>sp|P19783|COX41_MOUSE Cytochrome c oxidase subunit 4 isoform 1, mitochondrial OS=Mus musculus GN=Cox4i1 PE=1 SV=2;>tr|A2RSV8|A2RSV8_MOUSE Cytochrome c oxidase subunit 4 isoform 1, mitochondrial OS=Mus musculus GN=Cox4i1 PE=1 SV=1	552	-0.416952	-0.226692	0.669858	0.12506	0.391391	0.0195301	0.735106		0.998825		0.114795
14355000	7011800	8927100	10726000	12368000	10735000	7196000	7808700	8863200	5864800	7681900	8951900	2731800	2905200	3475000	4732400	4451900	5024100	5.15e-46	2	11	35.4	49.419	Q3TN07;P46467	Vacuolar protein sorting-associated protein 4B	Vps4b	>tr|Q3TN07|Q3TN07_MOUSE Vacuolar protein sorting 4b (Yeast) OS=Mus musculus GN=Vps4b PE=1 SV=1;>sp|P46467|VPS4B_MOUSE Vacuolar protein sorting-associated protein 4B OS=Mus musculus GN=Vps4b PE=1 SV=2	2271	-0.218458	0.101455	-0.646785	0.392266	0.688326	0.0195243	0.907608		0.998825		0.114795
0	0	0	0	0	0	0	999260	0	1089500	0	1045700	754350	0	842980	1708900	0	1360600	5.91e-11	1	5	17.5	41.984	Q8K0C9	GDP-mannose 4,6 dehydratase	Gmds	>sp|Q8K0C9|GMDS_MOUSE GDP-mannose 4,6 dehydratase OS=Mus musculus GN=Gmds PE=1 SV=1	4165	NA	-0.0951356	-0.935217	NA	0.805443	0.019549	NA		0.998825		0.114795
27614000	25586000	22897000	29824000	14216000	23627000	17991000	27917000	15299000	7097900	11824000	22141000	7957100	6123200	13059000	16240000	16206000	20596000	4.8e-93	1	11	47.3	20.767	Q9QXT0	Protein canopy homolog 2	Cnpy2	>sp|Q9QXT0|CNPY2_MOUSE Protein canopy homolog 2 OS=Mus musculus GN=Cnpy2 PE=1 SV=1	5353	0.232057	0.684499	-1.02746	0.565073	0.102794	0.0196304	0.948185		0.998825		0.115087
36559000	37092000	41253000	34994000	46328000	32318000	17260000	32231000	29445000	33082000	32525000	26185000	15096000	16085000	13774000	17855000	28186000	26328000	0	2	29	58.3	79.532	E9PUD2;Q8K1M6	Dynamin-1-like protein	Dnm1l	>tr|E9PUD2|E9PUD2_MOUSE Dynamin-1-like protein OS=Mus musculus GN=Dnm1l PE=1 SV=1;>sp|Q8K1M6|DNM1L_MOUSE Dynamin-1-like protein OS=Mus musculus GN=Dnm1l PE=1 SV=2	1016	0.0331678	-0.261063	-0.66148	0.898041	0.321028	0.0198421	0.993817		0.998825		0.11614
0	2365600	0	0	0	0	1119800	2107700	2367800	0	1258200	1031000	1111300	2326600	2346000	684150	1156800	875180	6.84e-10	1	4	23.1	13.667	P60521	Gamma-aminobutyric acid receptor-associated protein-like 2	Gabarapl2	>sp|P60521|GBRL2_MOUSE Gamma-aminobutyric acid receptor-associated protein-like 2 OS=Mus musculus GN=Gabarapl2 PE=1 SV=1	2464	NA	0.639783	1.0435	NA	0.164417	0.0205585	NA		0.998825		0.12014
23387000	36796000	47542000	35241000	45377000	34262000	30826000	26764000	28049000	35114000	22189000	45744000	25734000	25036000	25440000	43656000	46259000	36032000	0	1	32	23.1	201.82	P97927	Laminin subunit alpha-4	Lama4	>sp|P97927|LAMA4_MOUSE Laminin subunit alpha-4 OS=Mus musculus GN=Lama4 PE=1 SV=2	2733	-0.140778	-0.207878	-0.719372	0.621309	0.467832	0.0207345	0.963198		0.998825		0.120974
6042000	7648100	8285000	16119000	11261000	12781000	20343000	19942000	22315000	23560000	25671000	21081000	23437000	17805000	14736000	9487100	14880000	12410000	1.2e-63	4	12	39.6	35.328	Q91Z53;Q3T9Z2;D6REG4;B1AXQ0	Glyoxylate reductase/hydroxypyruvate reductase	Grhpr	>sp|Q91Z53|GRHPR_MOUSE Glyoxylate reductase/hydroxypyruvate reductase OS=Mus musculus GN=Grhpr PE=1 SV=1;>tr|Q3T9Z2|Q3T9Z2_MOUSE Glyoxylate reductase/hydroxypyruvate reductase OS=Mus musculus GN=Grhpr PE=1 SV=1;>tr|D6REG4|D6REG4_MOUSE Glyoxylate reductase/	2885	-0.868227	-0.168835	0.601503	0.00198895	0.480904	0.0208427	0.366464		0.998825		0.12141
25199000	9890200	16757000	11219000	15905000	12328000	13570000	14774000	13644000	14151000	11837000	17106000	2137300	2908800	5311900	6532600	4121300	9225100	3.18e-56	4	15	81.5	18.884	Q6ZWQ5;Q3TGS7;Q3V2H3;O70493	Sorting nexin-12	Snx12	>tr|Q6ZWQ5|Q6ZWQ5_MOUSE Sorting nexin 12, isoform CRA_c OS=Mus musculus GN=Snx12 PE=1 SV=1;>tr|Q3TGS7|Q3TGS7_MOUSE Sorting nexin 12, isoform CRA_b OS=Mus musculus GN=Snx12 PE=1 SV=1;>tr|Q3V2H3|Q3V2H3_MOUSE Sorting nexin-12 OS=Mus musculus GN=Snx12 PE=1 SV=	2910	0.311591	-0.0219545	-0.970293	0.421744	0.954372	0.0209767	0.91444		0.998825		0.121995
26332000	22892000	23488000	21755000	30655000	22934000	38291000	26563000	22777000	29774000	26695000	31077000	17765000	16697000	18161000	26646000	21939000	30129000	1.37e-177	4	15	41.2	50.213	Q3U1C2;P60122;D3YW60;Q05CB6	RuvB-like 1	Ruvbl1	>tr|Q3U1C2|Q3U1C2_MOUSE DNA helicase OS=Mus musculus GN=Ruvbl1 PE=1 SV=1;>sp|P60122|RUVB1_MOUSE RuvB-like 1 OS=Mus musculus GN=Ruvbl1 PE=1 SV=1	2460	-0.0382811	-0.0304207	-0.565486	0.864222	0.891889	0.0210462	0.989123		0.998825		0.122007
535570	418690	0	0	0	0	534200	0	0	452980	0	397060	1061700	0	1024800	2295700	0	0	1.4e-05	5	2	18.6	14.307	E9PZI9;Q05D16;E9QMY1;Q80VX2;O54901	OX-2 membrane glycoprotein	Cd200	>tr|E9PZI9|E9PZI9_MOUSE OX-2 membrane glycoprotein OS=Mus musculus GN=Cd200 PE=1 SV=1;>tr|Q05D16|Q05D16_MOUSE Cd200 protein OS=Mus musculus GN=Cd200 PE=1 SV=1;>tr|E9QMY1|E9QMY1_MOUSE OX-2 membrane glycoprotein OS=Mus musculus GN=Cd200 PE=1 SV=1;>tr|Q80VX2|	1094	NA	0.332978	-1.13807	NA	0.406499	0.0210442	NA		0.998825		0.122007
0	0	0	0	0	0	1318800	2006300	1882800	1738700	1609800	1635400	2250700	1824300	1375700	1065600	1189400	1159500	2.67e-11	1	3	12.6	36.731	Q9CWU9	Nucleoporin Nup37	Nup37	>sp|Q9CWU9|NUP37_MOUSE Nucleoporin Nup37 OS=Mus musculus GN=Nup37 PE=1 SV=2	4844	NA	0.040703	0.647493	NA	0.869608	0.0211377	NA		0.998825		0.122342
833550	823610	985490	773060	1524000	1190800	661960	900600	1124400	0	775150	0	1881700	11378000	1530100	825640	0	1109600	1.53e-21	4	4	10.1	59.434	Q922J9;D3Z5W6;D3Z4N9;D3Z072	Fatty acyl-CoA reductase 1	Far1	>sp|Q922J9|FACR1_MOUSE Fatty acyl-CoA reductase 1 OS=Mus musculus GN=Far1 PE=1 SV=1;>tr|D3Z5W6|D3Z5W6_MOUSE Fatty acyl-CoA reductase 1 (Fragment) OS=Mus musculus GN=Far1 PE=1 SV=1;>tr|D3Z4N9|D3Z4N9_MOUSE Fatty acyl-CoA reductase 1 (Fragment) OS=Mus musculu	4552	-0.35072	0.175096	1.74206	0.563683	0.837519	0.0212196	0.948185		0.998825		0.122621
0	0	0	0	0	0	263980	366900	0	336260	0	0	11849000	7772200	7556100	1384500	838650	8091300	2.12e-09	1	2	26.9	12.723	A0A075B5M4			>tr|A0A075B5M4|A0A075B5M4_MOUSE Protein Igkv4-57-1 (Fragment) OS=Mus musculus GN=Igkv4-57-1 PE=4 SV=1	12	NA	-0.111669	2.06827	NA	0.921467	0.0212865	NA		0.998825		0.122812
3559900	2413300	3158700	2244300	3993300	3820100	2691500	2287200	2097100	4335000	2628500	2594200	1032500	784970	981880	1149900	0	2946400	5.27e-36	1	10	14.9	90.582	Q9DC23	DnaJ homolog subfamily C member 10	Dnajc10	>sp|Q9DC23|DJC10_MOUSE DnaJ homolog subfamily C member 10 OS=Mus musculus GN=Dnajc10 PE=1 SV=2	5146	-0.111761	-0.398391	-0.990074	0.749227	0.264294	0.0213317	0.985177		0.998825		0.122877
4036700	8385400	7387800	2861400	6625200	2142400	22063000	26695000	18914000	26614000	23896000	16986000	87544000	84739000	13525000	23853000	24437000	1089700	3.16e-214	6	36	60.1	77.837	P08071;A0A0G2JFM6;A0A0G2JEA3;A0A0G2JDN0;A0A0G2JGN1;A0A0G2JGX1	Lactotransferrin	Ltf	>sp|P08071|TRFL_MOUSE Lactotransferrin OS=Mus musculus GN=Ltf PE=1 SV=4	1898	0.874096	0.0151002	2.4329	0.373153	0.987561	0.0217161	0.896801		0.998825		0.124303
1545100	2408800	1757600	2209800	1922500	1867500	1916900	1247800	1365800	1248900	2044900	1994400	401820	348700	478920	700280	547440	671850	9.42e-16	1	4	19	33.073	Q9DCU6	39S ribosomal protein L4, mitochondrial	Mrpl4	>sp|Q9DCU6|RM04_MOUSE 39S ribosomal protein L4, mitochondrial OS=Mus musculus GN=Mrpl4 PE=1 SV=1	5177	-0.0927953	-0.213578	-0.646817	0.718907	0.411707	0.0216137	0.982831		0.998825		0.124303
2902900	4307500	3612400	5083800	3255000	2608500	11601000	9381400	8257600	7474000	11073000	10410000	13788000	9354800	11299000	14655000	19219000	23205000	6.5e-160	2	34	22.4	233.32	Q69ZN7;E9Q390	Myoferlin	Myof	>sp|Q69ZN7|MYOF_MOUSE Myoferlin OS=Mus musculus GN=Myof PE=1 SV=2;>tr|E9Q390|E9Q390_MOUSE Myoferlin OS=Mus musculus GN=Myof PE=1 SV=2	3546	0.0218394	0.0195662	-0.722093	0.939416	0.94571	0.021656	0.995443		0.998825		0.124303
0	0	0	0	0	0	4945200	5121000	6322300	14769000	8199600	5926800	15497000	10784000	17917000	2965900	9839700	8363700	5.65e-17	1	4	41.1	11.614	P17095	High mobility group protein HMG-I/HMG-Y	Hmga1	>sp|P17095|HMGA1_MOUSE High mobility group protein HMG-I/HMG-Y OS=Mus musculus GN=Hmga1 PE=1 SV=4	2020	NA	-0.722476	1.20594	NA	0.138752	0.0216877	NA		0.998825		0.124303
2027600	13028000	20783000	20925000	14155000	24845000	32973000	62816000	81936000	25893000	75700000	21191000	21218000	25601000	22252000	87328000	62121000	75052000	6.48e-75	2	15	98.9	10.051	Q545I9;P14069	Protein S100-A6	S100a6	>tr|Q545I9|Q545I9_MOUSE Protein S100 OS=Mus musculus GN=S100a6 PE=1 SV=1;>sp|P14069|S10A6_MOUSE Protein S100-A6 OS=Mus musculus GN=S100a6 PE=1 SV=3	1983	-1.24893	0.676595	-1.69071	0.0787667	0.323543	0.0219132	0.69442		0.998825		0.125233
157790000	241530000	192070000	106050000	130920000	98767000	165140000	98923000	100590000	119780000	98345000	147260000	447930000	699030000	962150000	286190000	473590000	430030000	0	1	19	83.1	31.457	Q9JK37	Myozenin-1	Myoz1	>sp|Q9JK37|MYOZ1_MOUSE Myozenin-1 OS=Mus musculus GN=Myoz1 PE=1 SV=1	5292	0.806608	-0.0244167	0.789863	0.0198029	0.938306	0.0220638	0.50428		0.998825		0.125895
0	931240	729890	647490	748460	1075500	1335200	949130	0	1128300	994690	1772500	504680	355210	0	1310900	1090300	504230	2.07e-29	6	8	16.7	56.098	E9Q6P2;G3X8U7;E0CZ78;P48453;Q3V074;P48455	Serine/threonine-protein phosphatase;Serine/threonine-protein phosphatase 2B catalytic subunit beta isoform	Ppp3cb	>tr|E9Q6P2|E9Q6P2_MOUSE Serine/threonine-protein phosphatase OS=Mus musculus GN=Ppp3cb PE=1 SV=1;>tr|G3X8U7|G3X8U7_MOUSE Serine/threonine-protein phosphatase OS=Mus musculus GN=Ppp3cb PE=1 SV=1;>tr|E0CZ78|E0CZ78_MOUSE Serine/threonine-protein phosphatase O	1009	0.0348431	-0.159885	-1.08239	0.934431	0.706575	0.0223383	0.994334		0.998825		0.127262
20930000	36775000	36340000	41061000	45351000	60695000	31946000	30143000	35163000	27308000	42750000	36347000	9903100	10960000	14191000	20865000	13185000	26953000	2.45e-153	7	21	61.2	42.809	Q9WVJ2;B2RT97;E9Q5I9;E9Q0U1;F6ZQQ3;E9PY93;F6PXS6	26S proteasome non-ATPase regulatory subunit 13	Psmd13	>sp|Q9WVJ2|PSD13_MOUSE 26S proteasome non-ATPase regulatory subunit 13 OS=Mus musculus GN=Psmd13 PE=1 SV=1;>tr|B2RT97|B2RT97_MOUSE 26S proteasome non-ATPase regulatory subunit 13 OS=Mus musculus GN=Psmd13 PE=1 SV=1;>tr|E9Q5I9|E9Q5I9_MOUSE 26S proteasome no	682	-0.67345	-0.109195	-0.755885	0.0387292	0.719093	0.0224672	0.605215		0.998825		0.127795
0	1374700	881640	1629000	0	1101800	2458500	3080500	2895600	1836100	2539100	1927900	570890	728400	1141200	1170200	1081900	2241100	2.35e-34	1	5	25.5	24.967	P70280	Vesicle-associated membrane protein 7	Vamp7	>sp|P70280|VAMP7_MOUSE Vesicle-associated membrane protein 7 OS=Mus musculus GN=Vamp7 PE=1 SV=1	2637	-0.283235	0.428938	-0.859963	0.500482	0.220764	0.0226093	0.938864		0.998825		0.127897
170390000	176410000	183180000	206670000	184450000	129610000	174070000	135660000	158950000	159650000	167920000	184640000	157110000	177270000	142640000	119570000	89203000	122090000	0	4	23	79.9	33.296	Q3V235;O35129;F6QPR1;F6Q8V7	Prohibitin-2	Phb2	>tr|Q3V235|Q3V235_MOUSE Prohibitin 2 OS=Mus musculus GN=Phb2 PE=1 SV=1;>sp|O35129|PHB2_MOUSE Prohibitin-2 OS=Mus musculus GN=Phb2 PE=1 SV=1;>tr|F6QPR1|F6QPR1_MOUSE Prohibitin-2 (Fragment) OS=Mus musculus GN=Phb2 PE=1 SV=1	1612	0.0483686	-0.134113	0.535166	0.821974	0.534985	0.0226261	0.987179		0.998825		0.127897
10789000	8896900	7081400	9962400	6595200	9855700	10511000	10404000	8783500	5361800	6327600	9565200	3287900	2248100	3452900	4493500	3980900	6175000	2.88e-124	2	13	39	60.18	Q8BMP6;A0A0R4J079	Golgi resident protein GCP60	Acbd3	>sp|Q8BMP6|GCP60_MOUSE Golgi resident protein GCP60 OS=Mus musculus GN=Acbd3 PE=1 SV=3;>tr|A0A0R4J079|A0A0R4J079_MOUSE Acyl-Coenzyme A binding domain containing 3, isoform CRA_b OS=Mus musculus GN=Acbd3 PE=1 SV=1	246	0.0238096	0.521151	-0.704564	0.932904	0.0801197	0.0226253	0.994334		0.998825		0.127897
32823000	34021000	33439000	31574000	35605000	34418000	35513000	29676000	28730000	28625000	24372000	32823000	9423300	12061000	11276000	17314000	11754000	19127000	0	1	42	50.5	107.66	P17426	AP-2 complex subunit alpha-1	Ap2a1	>sp|P17426|AP2A1_MOUSE AP-2 complex subunit alpha-1 OS=Mus musculus GN=Ap2a1 PE=1 SV=1	2023	-0.0183772	0.134247	-0.532499	0.931421	0.532198	0.022523	0.994334		0.998825		0.127897
3115600	5182100	6618700	6169500	2166800	4157400	5295100	1058000	2413000	1215400	2982500	3903900	1814200	2491600	2088500	5216100	5156800	5933800	3.55e-08	1	3	7.5	45.58	Q8BU14	Translocation protein SEC62	Sec62	>sp|Q8BU14|SEC62_MOUSE Translocation protein SEC62 OS=Mus musculus GN=Sec62 PE=1 SV=1	3954	0.314398	-0.0220147	-1.35984	0.566882	0.967841	0.0226831	0.948185		0.998825		0.12802
4559400	2630800	1926700	2574800	1948800	2429200	2737100	3659100	2419000	2913800	3032800	2765500	591740	581060	806440	1629500	926110	923550	4.22e-38	1	5	23.1	35.942	Q9CWI3	BRCA2 and CDKN1A-interacting protein	Bccip	>sp|Q9CWI3|BCCIP_MOUSE BRCA2 and CDKN1A-interacting protein OS=Mus musculus GN=Bccip PE=1 SV=1	4836	0.30765	-0.0041816	-0.776504	0.332143	0.989316	0.0228601	0.878772		0.998825		0.12842
104290000	248350000	218690000	388050000	207920000	150580000	131980000	107360000	133540000	107900000	61018000	134560000	119180000	118690000	113320000	224860000	238390000	209740000	0	5	41	62.9	77.951	P41216;D3Z041;D3Z457;D3YVF6;F6WNZ2	Long-chain-fatty-acid--CoA ligase 1	Acsl1	>sp|P41216|ACSL1_MOUSE Long-chain-fatty-acid--CoA ligase 1 OS=Mus musculus GN=Acsl1 PE=1 SV=2;>tr|D3Z041|D3Z041_MOUSE Long-chain-fatty-acid--CoA ligase 1 OS=Mus musculus GN=Acsl1 PE=1 SV=1	891	-0.369778	0.36317	-0.937677	0.334073	0.342523	0.0227974	0.879821		0.998825		0.12842
12486000	7342600	11718000	12487000	10321000	14266000	11997000	12540000	8768200	9663100	6208000	11504000	12233000	10433000	30871000	9141500	6106700	9748000	5.6e-95	12	9	38.6	43.008	Q62433;Q545R3;E9Q514;E9Q5I8;E9Q3F9;E9PVF3;F6VLR8;E9Q0J8;E9PZC7;E9Q7G8;E9Q147;E9Q7V2	Protein NDRG1	Ndrg1	>sp|Q62433|NDRG1_MOUSE Protein NDRG1 OS=Mus musculus GN=Ndrg1 PE=1 SV=1;>tr|Q545R3|Q545R3_MOUSE N-myc downstream regulated gene 1 OS=Mus musculus GN=Ndrg1 PE=1 SV=1	3263	-0.259263	0.310308	0.949642	0.500433	0.421466	0.022849	0.938864		0.998825		0.12842
7520600	7043000	7336000	7598700	8337800	8522700	2978900	3877000	2572500	7107900	6145700	3572800	5303800	6010100	4842100	4027600	2155200	4027300	5.96e-49	2	10	48.2	24.56	Q99P58;Q549X4	Ras-related protein Rab-27B	Rab27b	>sp|Q99P58|RB27B_MOUSE Ras-related protein Rab-27B OS=Mus musculus GN=Rab27b PE=1 SV=3;>tr|Q549X4|Q549X4_MOUSE RAB27b, member RAS oncogene family, isoform CRA_a OS=Mus musculus GN=Rab27b PE=1 SV=1	3268	-0.158233	-0.797721	0.714164	0.584587	0.0127813	0.023178	0.956291		0.840856		0.130005
10968000	11965000	14913000	19518000	19332000	16297000	16304000	21009000	18693000	11266000	21170000	16677000	10243000	5663600	9102800	10734000	14131000	14166000	5.91e-91	5	11	24.1	63.676	Q8R0X7;D6REF7;D3YZT4;D3YY13;D3Z1Z3	Sphingosine-1-phosphate lyase 1	Sgpl1	>sp|Q8R0X7|SGPL1_MOUSE Sphingosine-1-phosphate lyase 1 OS=Mus musculus GN=Sgpl1 PE=1 SV=1;>tr|D6REF7|D6REF7_MOUSE Sphingosine-1-phosphate lyase 1 OS=Mus musculus GN=Sgpl1 PE=1 SV=1	4257	-0.547032	0.226021	-0.675485	0.0588824	0.412236	0.0232516	0.661869		0.998825		0.130216
6137700	4063700	4394400	4568800	6658700	7790800	7403300	13537000	12757000	6364400	8683000	8720700	8917200	8313100	6709200	4756800	5336400	4670900	2.78e-15	2	4	43.6	11.557	P63166;A0A087WRQ4	Small ubiquitin-related modifier 1	Sumo1	>sp|P63166|SUMO1_MOUSE Small ubiquitin-related modifier 1 OS=Mus musculus GN=Sumo1 PE=1 SV=1;>tr|A0A087WRQ4|A0A087WRQ4_MOUSE Small ubiquitin-related modifier 1 OS=Mus musculus GN=Sumo1 PE=1 SV=1	2597	-0.37089	0.469489	0.68952	0.195924	0.107072	0.0235099	0.792759		0.998825		0.131096
1030900	1111300	977530	1569000	1146300	1155200	4060000	2080100	2276500	1532500	2027400	3654800	15616000	2528100	22173000	24295000	27799000	26499000	2.59e-94	6	12	23.3	78.403	Q9EPL9;Q3TAW3;E9Q296;Q8C178;D3Z2N6;A0A0J9YVH1	Peroxisomal acyl-coenzyme A oxidase 3;Acyl-coenzyme A oxidase	Acox3	>sp|Q9EPL9|ACOX3_MOUSE Peroxisomal acyl-coenzyme A oxidase 3 OS=Mus musculus GN=Acox3 PE=1 SV=2;>tr|Q3TAW3|Q3TAW3_MOUSE Acyl-coenzyme A oxidase OS=Mus musculus GN=Acox3 PE=1 SV=1;>tr|E9Q296|E9Q296_MOUSE Acyl-coenzyme A oxidase OS=Mus musculus GN=Acox3 PE=1	5193	-0.297202	0.253213	-1.45127	0.614026	0.667061	0.0234901	0.961609		0.998825		0.131096
963490000	1839700000	1438900000	1467800000	1588100000	1321100000	2399200000	2623000000	2171700000	2414300000	2653600000	3078400000	3184600000	5266400000	3851800000	2399800000	3243800000	2127400000	0	2	22	71.8	11.367	P62806;B2RTM0	Histone H4	Hist1h4a;Gm11275	>sp|P62806|H4_MOUSE Histone H4 OS=Mus musculus GN=Hist1h4a PE=1 SV=2;>tr|B2RTM0|B2RTM0_MOUSE Histone H4 OS=Mus musculus GN=Hist2h4 PE=1 SV=1	688	-0.0913329	-0.175887	0.653936	0.730352	0.509106	0.0235171	0.982831		0.998825		0.131096
0	0	0	0	0	0	1861000	0	1928300	1805800	1818400	2120500	7955900	2946800	2832200	6341200	7361100	19805000	3.91e-37	3	6	22.2	39.803	G3XA18;Q9D7V9;H3BL13	N-acylethanolamine-hydrolyzing acid amidase;N-acylethanolamine-hydrolyzing acid amidase subunit alpha;N-acylethanolamine-hydrolyzing acid amidase subunit beta	Naaa	>tr|G3XA18|G3XA18_MOUSE N-acylethanolamine-hydrolyzing acid amidase OS=Mus musculus GN=Naaa PE=1 SV=1;>sp|Q9D7V9|NAAA_MOUSE N-acylethanolamine-hydrolyzing acid amidase OS=Mus musculus GN=Naaa PE=1 SV=2;>tr|H3BL13|H3BL13_MOUSE N-acylethanolamine-hydrolyzing	1456	NA	-0.0115336	-1.26634	NA	0.98319	0.0235593	NA		0.998825		0.13113
7568400	4689300	6472500	4321000	6180500	6098200	4790200	7131700	4593700	4308000	6293500	5700200	1952800	3281400	3536300	7382700	3664500	4390300	7.03e-32	2	9	31.5	38.167	Q9QYJ3;Q3TU79	DnaJ homolog subfamily B member 1	Dnajb1	>sp|Q9QYJ3|DNJB1_MOUSE DnaJ homolog subfamily B member 1 OS=Mus musculus GN=Dnajb1 PE=1 SV=3;>tr|Q3TU79|Q3TU79_MOUSE DnaJ (Hsp40) homolog, subfamily B, member 1 OS=Mus musculus GN=Dnajb1 PE=1 SV=1	2958	0.165404	0.00736507	-0.796663	0.609669	0.981784	0.0236545	0.961332		0.998825		0.131458
1069800	1943800	0	880450	0	0	1095400	1620400	970080	761300	514810	717270	0	0	2073700	0	698320	0	1.27e-13	1	5	22.4	21.607	Q921W0	Charged multivesicular body protein 1a	Chmp1a	>sp|Q921W0|CHM1A_MOUSE Charged multivesicular body protein 1a OS=Mus musculus GN=Chmp1a PE=1 SV=1	4544	0.711797	0.871582	1.57025	0.186262	0.0282886	0.0238998	0.781094		0.998825		0.132451
12170000	9227800	11862000	13666000	15111000	13228000	9184100	15171000	8124500	13348000	9061200	9496600	39445000	31127000	52396000	27646000	12881000	31989000	2.23e-113	5	14	39.9	38.194	Q922Q1;E0CZH6;A0A087WPC2;Q9CW42;D3YZZ3	MOSC domain-containing protein 2, mitochondrial	Marc2	>sp|Q922Q1|MARC2_MOUSE Mitochondrial amidoxime reducing component 2 OS=Mus musculus GN=Marc2 PE=1 SV=1	4553	-0.342454	-0.00435025	0.831522	0.318468	0.989719	0.0239791	0.873469		0.998825		0.132451
11907000	12849000	14389000	12690000	9186900	12607000	9832300	15956000	14929000	17563000	15738000	14746000	5564400	5558100	2661900	8139600	5513100	8525800	1.26e-219	2	26	39	87.22	P27612;F7D1R5	Phospholipase A-2-activating protein	Plaa	>sp|P27612|PLAP_MOUSE Phospholipase A-2-activating protein OS=Mus musculus GN=Plaa PE=1 SV=4	2122	0.192424	-0.26439	-0.738794	0.523907	0.383997	0.0239489	0.944761		0.998825		0.132451
268080000	251740000	236400000	250740000	216710000	309100000	404560000	253510000	330290000	248200000	275240000	388870000	99165000	93492000	17200000	145180000	94409000	148130000	0	1	41	52.1	75.441	Q8VIJ6	Splicing factor, proline- and glutamine-rich	Sfpq	>sp|Q8VIJ6|SFPQ_MOUSE Splicing factor, proline- and glutamine-rich OS=Mus musculus GN=Sfpq PE=1 SV=1	4416	-0.0261819	0.118558	-1.22219	0.957919	0.811325	0.0239685	0.997397		0.998825		0.132451
14099000	35081000	33031000	20213000	25631000	30502000	11735000	27486000	13597000	26064000	30116000	27529000	22082000	17416000	0	13586000	6223500	8840200	2.5e-46	2	12	23.2	80.085	Q8CHW4;F6T9C3	Translation initiation factor eIF-2B subunit epsilon	Eif2b5	>sp|Q8CHW4|EI2BE_MOUSE Translation initiation factor eIF-2B subunit epsilon OS=Mus musculus GN=Eif2b5 PE=1 SV=1	4121	0.0167746	-0.767899	1.11105	0.966648	0.0711935	0.0240585	0.997397		0.998825		0.132687
187260000	244740000	269310000	258100000	249010000	323140000	165200000	210500000	232220000	187870000	230130000	119540000	143420000	122380000	191950000	252400000	208380000	252380000	0	2	29	71.5	42.111	P70124;A0A087WQM9	Serpin B5	Serpinb5	>sp|P70124|SPB5_MOUSE Serpin B5 OS=Mus musculus GN=Serpinb5 PE=1 SV=1	2624	-0.250542	0.212811	-0.659809	0.357288	0.432481	0.0241801	0.888605		0.998825		0.133156
9481400	9136000	10142000	10356000	11471000	11156000	14012000	9455300	12336000	13049000	10555000	12281000	5342600	4775800	5511400	6818200	6934800	7819800	5.05e-244	1	25	30.5	128.65	Q810B6	Ankyrin repeat and FYVE domain-containing protein 1	Ankfy1	>sp|Q810B6|ANFY1_MOUSE Rabankyrin-5 OS=Mus musculus GN=Ankfy1 PE=1 SV=2	3798	-0.204851	-0.019318	-0.464891	0.28802	0.918687	0.0242624	0.86431		0.998825		0.133379
42729000	35777000	38530000	34103000	36346000	36625000	54354000	42068000	48449000	35113000	36280000	55211000	15666000	15197000	21698000	28651000	19394000	32800000	2.43e-136	4	26	57	63.772	A2A6U3;Q80UG5;A2A6U5;A8Y5D3	Septin-9	2009-09-01	>tr|A2A6U3|A2A6U3_MOUSE Septin-9 OS=Mus musculus GN=Sept9 PE=1 SV=1;>sp|Q80UG5|SEPT9_MOUSE Septin-9 OS=Mus musculus GN=Sept9 PE=1 SV=1	399	0.125823	0.218775	-0.606091	0.611603	0.381338	0.0242942	0.961609		0.998825		0.133379
1307100	2781500	1204100	1376300	0	1108400	649640	1155800	1822600	1258100	0	0	1744100	2138000	1945800	2022900	5927200	18255000	1.76e-15	5	6	15.6	54.452	Q3UFS5;P55065;A2A5K2;A2A5K3;A2A5K4	Phospholipid transfer protein	Pltp	>tr|Q3UFS5|Q3UFS5_MOUSE Phospholipid transfer protein OS=Mus musculus GN=Pltp PE=1 SV=1;>sp|P55065|PLTP_MOUSE Phospholipid transfer protein OS=Mus musculus GN=Pltp PE=1 SV=1;>tr|A2A5K2|A2A5K2_MOUSE Phospholipid transfer protein OS=Mus musculus GN=Pltp PE=1	2396	0.405426	-0.180379	-1.63948	0.581609	0.845476	0.0245199	0.956291		0.998825		0.134415
1400100	9054600	6657000	5763900	4890900	7929200	9211100	10323000	10109000	5922200	5215500	6356600	3312700	3331200	3515600	9935000	5286600	9215800	2.5e-14	3	4	30.4	11.777	A0A0R4J2A1;F6UR10;Q9D958	Signal peptidase complex subunit 1	Spcs1	>tr|A0A0R4J2A1|A0A0R4J2A1_MOUSE Signal peptidase complex subunit 1 OS=Mus musculus GN=Spcs1 PE=1 SV=1;>tr|F6UR10|F6UR10_MOUSE Signal peptidase complex subunit 1 OS=Mus musculus GN=Spcs1 PE=1 SV=2;>sp|Q9D958|SPCS1_MOUSE Signal peptidase complex subunit 1 OS	349	-0.468423	0.762345	-1.21372	0.351248	0.137994	0.0245847	0.887709		0.998825		0.13456
3087900	2012500	2502000	2682900	2384100	2409700	2005500	1846200	1899100	1090800	1772600	1818200	597580	457150	0	848830	0	902180	4.06e-49	1	10	16	84.213	Q8CGC6	RNA-binding protein 28	Rbm28	>sp|Q8CGC6|RBM28_MOUSE RNA-binding protein 28 OS=Mus musculus GN=Rbm28 PE=1 SV=4	4100	0.00420168	0.333357	-0.743546	0.986286	0.187335	0.0246205	0.998414		0.998825		0.13456
9015500	32947000	10365000	2332500	17419000	11661000	9538700	6895800	8884100	9645700	15673000	10912000	1887400	918880	1197400	0	775040	117230	1.15e-35	4	9	40.4	19.843	D3YUN3;F6QC77;Q9WUZ5;D3YTL4	Troponin I, slow skeletal muscle	Tnni1	>tr|D3YUN3|D3YUN3_MOUSE Troponin I, slow skeletal muscle OS=Mus musculus GN=Tnni1 PE=1 SV=1;>tr|F6QC77|F6QC77_MOUSE Troponin I, slow skeletal muscle (Fragment) OS=Mus musculus GN=Tnni1 PE=1 SV=1;>sp|Q9WUZ5|TNNI1_MOUSE Troponin I, slow skeletal muscle OS=Mu	832	0.899869	-0.499366	2.08154	0.245957	0.512741	0.0249291	0.827178		0.998825		0.135837
9191300	16993000	28103000	13289000	28601000	22686000	16696000	16346000	13353000	9121600	11184000	12682000	2215200	6218500	4094100	6386100	5837900	19127000	9.44e-121	1	14	39.3	52.264	P61620	Protein transport protein Sec61 subunit alpha isoform 1	Sec61a1	>sp|P61620|S61A1_MOUSE Protein transport protein Sec61 subunit alpha isoform 1 OS=Mus musculus GN=Sec61a1 PE=1 SV=2	2495	-0.325229	0.497089	-1.21945	0.51742	0.326869	0.0249095	0.94472		0.998825		0.135837
32328000	21225000	26974000	29896000	44688000	35291000	31102000	38203000	29723000	29068000	34691000	31295000	5772600	4672700	13661000	13877000	12187000	11390000	3e-203	4	21	49.6	58.388	P26638;Q8C483;A2AFS0;A2AFS1	Serine--tRNA ligase, cytoplasmic	Sars	>sp|P26638|SYSC_MOUSE Serine--tRNA ligase, cytoplasmic OS=Mus musculus GN=Sars PE=1 SV=3;>tr|Q8C483|Q8C483_MOUSE Serine--tRNA ligase, cytoplasmic OS=Mus musculus GN=Sars PE=1 SV=1;>tr|A2AFS0|A2AFS0_MOUSE Serine--tRNA ligase, cytoplasmic (Fragment) OS=Mus m	2114	-0.45051	0.0529442	-0.795734	0.179646	0.870938	0.0249738	0.781094		0.998825		0.135877
25956000	24312000	24782000	26869000	26441000	26435000	25703000	26811000	31967000	24107000	25886000	32100000	21286000	30036000	19777000	16946000	15464000	17508000	2.82e-201	6	17	40.7	60.342	Q6DFW4;A0A0A0MQ76;A0A087WQ46;A0A087WP00;A0A087WSU5;A0A087WSL8	Nucleolar protein 58	Nop58	>sp|Q6DFW4|NOP58_MOUSE Nucleolar protein 58 OS=Mus musculus GN=Nop58 PE=1 SV=1;>tr|A0A0A0MQ76|A0A0A0MQ76_MOUSE Nucleolar protein 58 OS=Mus musculus GN=Nop58 PE=1 SV=1	3555	-0.0862913	0.0458382	0.488223	0.667025	0.818832	0.0250333	0.97552		0.998825		0.135997
59832000	42208000	41525000	41161000	38173000	51458000	31958000	52049000	46871000	40582000	36528000	36524000	155160000	133540000	131140000	172530000	244280000	213230000	0	12	26	75.1	42.598	Q60854;Q4FJQ6;F8WIV2;K7E6F1;E9Q108;E9Q0P9;E9Q3Y1;E9Q6X2;E9PYY0;E9PZQ9;E9Q4R2;E9Q5Q5	Serpin B6	Serpinb6;Serpinb6a	>sp|Q60854|SPB6_MOUSE Serpin B6 OS=Mus musculus GN=Serpinb6 PE=1 SV=1;>tr|Q4FJQ6|Q4FJQ6_MOUSE Serine (Or cysteine) peptidase inhibitor, clade B, member 6a, isoform CRA_a OS=Mus musculus GN=Serpinb6a PE=1 SV=1;>tr|F8WIV2|F8WIV2_MOUSE Serpin B6 OS=Mus muscul	3171	0.123237	0.1763	-0.574813	0.602793	0.458693	0.0252105	0.959522		0.998825		0.136755
15290000	9932700	13881000	16691000	24323000	11833000	20409000	11958000	10951000	12618000	14278000	19775000	8638700	5699600	5029700	7468600	17767000	12182000	5.8e-94	1	14	38.7	55.446	Q99KQ4	Nicotinamide phosphoribosyltransferase	Nampt	>sp|Q99KQ4|NAMPT_MOUSE Nicotinamide phosphoribosyltransferase OS=Mus musculus GN=Nampt PE=1 SV=1	4623	-0.393572	-0.135277	-0.903768	0.298143	0.716343	0.0254864	0.868721		0.998825		0.137037
3606100	6530400	2736300	2074800	4026200	3741600	7683500	6639100	4555100	6765000	4810600	8175600	14511000	10628000	12627000	8339200	6061100	6591500	2.14e-29	6	9	46.7	23.384	A0A0R4J1N9;P40630;D3Z0F3;REV__H3BIX9;REV__H3BLL3;REV__Q921G6	Transcription factor A, mitochondrial	Tfam	>tr|A0A0R4J1N9|A0A0R4J1N9_MOUSE Transcription factor A, mitochondrial OS=Mus musculus GN=Tfam PE=1 SV=1;>sp|P40630|TFAM_MOUSE Transcription factor A, mitochondrial OS=Mus musculus GN=Tfam PE=1 SV=2;>tr|D3Z0F3|D3Z0F3_MOUSE Transcription factor A, mitochondr	332	0.34793	-0.0651324	0.84641	0.325132	0.851585	0.0254892	0.873469		0.998825		0.137037
2039900	1047000	1853100	1872200	1964300	2127800	2424500	2378600	3128800	1946300	1836100	2667600	1644300	1705300	1662000	1489700	1068800	571400	1.62e-12	6	3	54.3	8.6107	F8WH46;Q9DCT6;D3Z687;F6XN97;A2CF80;A2CF83	Chromatin complexes subunit BAP18	0610010K14Rik;Bap18	>tr|F8WH46|F8WH46_MOUSE Protein 0610010K14Rik OS=Mus musculus GN=0610010K14Rik PE=1 SV=1;>sp|Q9DCT6|BAP18_MOUSE Chromatin complexes subunit BAP18 OS=Mus musculus GN=Bap18 PE=1 SV=1;>tr|D3Z687|D3Z687_MOUSE Protein 0610010K14Rik OS=Mus musculus GN=0610010K14	946	-0.327804	0.306829	0.785611	0.31759	0.34857	0.025346	0.873469		0.998825		0.137037
161840000	145660000	150190000	142830000	130540000	168330000	176200000	169710000	168170000	139140000	120330000	159540000	66021000	51426000	12021000	56914000	101580000	69268000	0	2	51	59.1	71.982	P08003;A0A0R4J0Z1	Protein disulfide-isomerase A4	Pdia4	>sp|P08003|PDIA4_MOUSE Protein disulfide-isomerase A4 OS=Mus musculus GN=Pdia4 PE=1 SV=3;>tr|A0A0R4J0Z1|A0A0R4J0Z1_MOUSE Protein disulfide-isomerase A4 OS=Mus musculus GN=Pdia4 PE=1 SV=1	300	0.0576272	0.30446	-1.1015	0.898617	0.50393	0.0253244	0.993817		0.998825		0.137037
0	0	0	0	0	0	856800	732720	681180	498610	1133500	847670	1310900	1643300	872660	2640100	1805000	2314100	2.6e-21	4	3	30.8	20.148	F6YTG0;Q3TLP5;F6Z5N5;E0CXC8	Enoyl-CoA hydratase domain-containing protein 2, mitochondrial	Echdc2	>tr|F6YTG0|F6YTG0_MOUSE Enoyl-CoA hydratase domain-containing protein 2, mitochondrial (Fragment) OS=Mus musculus GN=Echdc2 PE=1 SV=1;>sp|Q3TLP5|ECHD2_MOUSE Enoyl-CoA hydratase domain-containing protein 2, mitochondrial OS=Mus musculus GN=Echdc2 PE=1 SV=2;	1329	NA	-0.0546235	-0.850799	NA	0.871945	0.0254761	NA		0.998825		0.137037
0	0	0	0	0	124000	446360	415910	307010	629780	597760	208920	71683000	26729000	60831000	16954000	27241000	21148000	9.94e-135	2	12	70.1	28.33	P13634;D3YYQ4	Carbonic anhydrase 1	Ca1	>sp|P13634|CAH1_MOUSE Carbonic anhydrase 1 OS=Mus musculus GN=Ca1 PE=1 SV=4	1979	NA	-0.154867	1.19217	NA	0.744681	0.0254348	NA		0.998825		0.137037
99716000	72063000	70908000	74684000	76770000	63090000	112090000	92126000	75928000	93389000	113590000	113130000	54488000	53791000	47312000	41027000	31944000	35976000	4.49e-118	4	18	53.2	27.744	Q6PDM2;H7BX95;F7AI47;F6QXN3	Serine/arginine-rich splicing factor 1	Srsf1	>sp|Q6PDM2|SRSF1_MOUSE Serine/arginine-rich splicing factor 1 OS=Mus musculus GN=Srsf1 PE=1 SV=3;>tr|H7BX95|H7BX95_MOUSE Serine/arginine-rich-splicing factor 1 OS=Mus musculus GN=Srsf1 PE=1 SV=1	1514	0.164508	-0.206636	0.519508	0.445666	0.340721	0.0255319	0.918671		0.998825		0.137064
89288000	109360000	130790000	115600000	130610000	120980000	107360000	123870000	115380000	101470000	97003000	110990000	24151000	25378000	35094000	41352000	33125000	46429000	0	6	34	67.9	58.066	Q564F4;P80315;G5E839;G3UYW5;G3UXF3;G3UXG2	T-complex protein 1 subunit delta	Cct4	>tr|Q564F4|Q564F4_MOUSE T-complex protein 1 subunit delta OS=Mus musculus GN=Cct4 PE=1 SV=1;>sp|P80315|TCPD_MOUSE T-complex protein 1 subunit delta OS=Mus musculus GN=Cct4 PE=1 SV=3;>tr|G5E839|G5E839_MOUSE T-complex protein 1 subunit delta OS=Mus musculus	2672	-0.176024	0.162871	-0.51976	0.415592	0.450583	0.0256018	0.911346		0.998825		0.137236
34825000	21139000	12539000	19525000	3070600	11933000	50834000	101870000	42195000	27706000	64041000	65377000	2139100	958600	1427000	124950000	10556000	970400	0	1	22	48.7	50.346	A6BLY7	Keratin, type I cytoskeletal 28	Krt28	>sp|A6BLY7|K1C28_MOUSE Keratin, type I cytoskeletal 28 OS=Mus musculus GN=Krt28 PE=1 SV=1	576	1.22908	0.305107	-2.92648	0.316029	0.800383	0.0257439	0.873469		0.998825		0.137795
20710000	22151000	18683000	19493000	16651000	24139000	31122000	33885000	27674000	23684000	28145000	38520000	48621000	18437000	38187000	17372000	21587000	19416000	6.91e-89	2	15	34.7	67.669	Q9R069;D3YTK7	Basal cell adhesion molecule	Bcam	>sp|Q9R069|BCAM_MOUSE Basal cell adhesion molecule OS=Mus musculus GN=Bcam PE=1 SV=1	5392	0.0436244	0.0625901	0.742686	0.886745	0.838142	0.0258643	0.993535		0.998825		0.138235
0	1169100	2040100	1574300	1749300	1583800	1977800	3060600	3044100	1705300	1854600	1241300	2030000	5656200	2108800	1533600	1638100	1554300	9.16e-23	1	7	41.1	23.275	Q91WK1	SPRY domain-containing protein 4	Spryd4	>sp|Q91WK1|SPRY4_MOUSE SPRY domain-containing protein 4 OS=Mus musculus GN=Spryd4 PE=1 SV=1	4471	-0.0812737	0.74358	0.877508	0.840246	0.0538115	0.0261499	0.987179		0.998825		0.139556
0	0	0	0	0	0	3432100	4284400	4557800	3256100	5813900	0	8735400	197230000	33163000	10871000	9018800	5630300	7.43e-48	1	4	43.5	12.03	P01636	Ig kappa chain V-V region MOPC 149		>sp|P01636|KV5A4_MOUSE Ig kappa chain V-V region MOPC 149 OS=Mus musculus PE=1 SV=1	1813	NA	-0.0991515	2.22988	NA	0.919971	0.0262084	NA		0.998825		0.139663
16311000	18190000	22028000	19518000	25415000	17775000	4037700	5455800	3510000	6750200	4591500	2990200	1862800	1365400	642100	1788800	2131200	2793400	5.52e-118	3	23	34.3	85.73	Q62351;Q542D9;Q8C872	Transferrin receptor protein 1	Tfrc	>sp|Q62351|TFR1_MOUSE Transferrin receptor protein 1 OS=Mus musculus GN=Tfrc PE=1 SV=1;>tr|Q542D9|Q542D9_MOUSE Transferrin receptor protein 1 OS=Mus musculus GN=Tfrc PE=1 SV=1;>tr|Q8C872|Q8C872_MOUSE Transferrin receptor protein 1 OS=Mus musculus GN=Tfrc P	3222	-0.144622	-0.0871141	-0.901671	0.698979	0.815528	0.0263152	0.982831		0.998825		0.140026
0	0	941510	0	0	589020	2877100	1297500	2526900	331360	1076900	1369100	753750	591590	832380	0	1694100	2239600	7.45e-09	3	3	8.4	38.174	A3KGR9;Q9D8V0;Q6PGJ8	Minor histocompatibility antigen H13	H13;Hm13	>tr|A3KGR9|A3KGR9_MOUSE Minor histocompatibility antigen H13 (Fragment) OS=Mus musculus GN=H13 PE=1 SV=1;>sp|Q9D8V0|HM13_MOUSE Minor histocompatibility antigen H13 OS=Mus musculus GN=Hm13 PE=1 SV=1	564	0.67666	1.42371	-1.4385	0.45073	0.0164243	0.026555	0.920244		0.888353		0.141095
0	0	0	0	0	0	923720	1499700	1109700	1103100	0	899910	4232800	4521600	3011900	5688200	5559100	17167000	2.56e-28	2	6	24.1	38.474	O70370;F6WR04	Cathepsin S	Ctss	>sp|O70370|CATS_MOUSE Cathepsin S OS=Mus musculus GN=Ctss PE=1 SV=2;>tr|F6WR04|F6WR04_MOUSE Cathepsin S OS=Mus musculus GN=Ctss PE=1 SV=1	1321	NA	0.212082	-1.07935	NA	0.659921	0.0267292	NA		0.998825		0.141813
17858000	11726000	10005000	22170000	15234000	17677000	19443000	26489000	25660000	29147000	22431000	27060000	48341000	56993000	50885000	64034000	72851000	122580000	6.02e-176	7	19	52.7	50.989	Q3U1N0;O89053;G3UYK8;A0A0U1RPY8;D3YW57;G3UX53;D3YXM2	Coronin;Coronin-1A	Coro1a	>tr|Q3U1N0|Q3U1N0_MOUSE Coronin OS=Mus musculus GN=Coro1a PE=1 SV=1;>sp|O89053|COR1A_MOUSE Coronin-1A OS=Mus musculus GN=Coro1a PE=1 SV=5;>tr|G3UYK8|G3UYK8_MOUSE Coronin OS=Mus musculus GN=Coro1a PE=1 SV=1	1792	-0.503971	-0.139664	-0.677975	0.088305	0.621239	0.0267793	0.701279		0.998825		0.141872
0	0	0	0	0	0	1895800	2905600	2089400	2528400	2636800	1563200	1103800	852070	1037100	631780	489580	727780	1.43e-39	1	4	18.4	33.471	Q8BR90	UPF0600 protein C5orf51 homolog		>sp|Q8BR90|CE051_MOUSE UPF0600 protein C5orf51 homolog OS=Mus musculus PE=1 SV=1	3935	NA	0.0477388	0.705131	NA	0.866606	0.026901	NA		0.998825		0.141895
0	0	0	0	0	0	0	0	0	0	0	0	759110	5447100	3056800	0	402960	572020	2.4e-05	1	1	13.8	12.562	A0A075B5L7			>tr|A0A075B5L7|A0A075B5L7_MOUSE Protein Igkv4-80 (Fragment) OS=Mus musculus GN=Igkv4-80 PE=4 SV=2	9	NA	NA	2.27854	NA	NA	0.0268987	NA		NA		0.141895
0	0	0	0	0	0	0	554980	0	0	0	0	2480900	0	1918600	0	0	796320	3.78e-06	1	2	4	57.706	Q8VCS0	N-acetylmuramoyl-L-alanine amidase	Pglyrp2	>sp|Q8VCS0|PGRP2_MOUSE N-acetylmuramoyl-L-alanine amidase OS=Mus musculus GN=Pglyrp2 PE=1 SV=1	4352	NA	NA	1.45404	NA	NA	0.0268605	NA		NA		0.141895
32035000	26244000	34378000	32742000	20540000	22402000	23383000	29259000	18239000	34531000	36493000	40552000	8048400	7898400	8411200	12557000	11704000	11190000	4.34e-200	5	32	38.1	100.45	Q99MR6;A0A0G2JDF8;A0A0G2JG65;A0A0G2JDN3;A0A0G2JDF1	Serrate RNA effector molecule homolog	Srrt	>sp|Q99MR6|SRRT_MOUSE Serrate RNA effector molecule homolog OS=Mus musculus GN=Srrt PE=1 SV=1;>tr|A0A0G2JDF8|A0A0G2JDF8_MOUSE Serrate RNA effector molecule homolog (Fragment) OS=Mus musculus GN=Srrt PE=1 SV=1	4672	0.313878	-0.678208	-0.542214	0.177648	0.00786004	0.0271804	0.781094		0.813252		0.141924
146030000	256010000	148760000	72663000	118720000	51719000	175780000	129880000	114290000	146520000	127750000	168820000	646920000	711700000	854190000	332230000	552080000	430630000	0	2	26	51.3	72.312	E9PYJ9;Q9JKS4	LIM domain-binding protein 3	Ldb3	>tr|E9PYJ9|E9PYJ9_MOUSE LIM domain-binding protein 3 OS=Mus musculus GN=Ldb3 PE=1 SV=1;>sp|Q9JKS4|LDB3_MOUSE LIM domain-binding protein 3 OS=Mus musculus GN=Ldb3 PE=1 SV=1	1081	1.21273	-0.0952874	0.772113	0.00154335	0.767085	0.0270359	0.366464		0.998825		0.141924
7435500	6231900	4160500	5859300	11284000	8739900	6697500	8798500	8463000	4278500	10669000	6898700	2542800	1458300	1941600	3487000	2724000	4598300	1.21e-59	1	7	23.7	46.297	Q3UPH1	Protein PRRC1	Prrc1	>sp|Q3UPH1|PRRC1_MOUSE Protein PRRC1 OS=Mus musculus GN=Prrc1 PE=1 SV=1	3108	-0.528579	0.219694	-0.866954	0.156715	0.545106	0.0270919	0.77412		0.998825		0.141924
94149000	168300000	136140000	126740000	165260000	164310000	127620000	148860000	185780000	152290000	203340000	149880000	12041000	8075000	8916500	10189000	23395000	17018000	2.24e-104	4	17	54.9	24.146	Q9CZM2;Q5M8Q0;E9QAZ2;B8JKK2	60S ribosomal protein L15;Ribosomal protein L15	Rpl15;Gm10020	>sp|Q9CZM2|RL15_MOUSE 60S ribosomal protein L15 OS=Mus musculus GN=Rpl15 PE=2 SV=4;>tr|Q5M8Q0|Q5M8Q0_MOUSE Ribosomal protein L15 OS=Mus musculus GN=Rpl15 PE=2 SV=1;>tr|E9QAZ2|E9QAZ2_MOUSE Ribosomal protein L15 OS=Mus musculus GN=Gm10020 PE=3 SV=1	1224	-0.225552	-0.127918	-0.743831	0.470087	0.680283	0.0270664	0.933336		0.998825		0.141924
201050000	155820000	169430000	155170000	154360000	161890000	101380000	145310000	108460000	96591000	99975000	105330000	42762000	47259000	64132000	85952000	54303000	91799000	1.04e-258	5	17	79.2	37.497	P60335;A0A087WR61;A0A087WSI1;G3UYM5;A0A087WRH3	Poly(rC)-binding protein 1	Pcbp1	>sp|P60335|PCBP1_MOUSE Poly(rC)-binding protein 1 OS=Mus musculus GN=Pcbp1 PE=1 SV=1	2462	0.151524	0.213652	-0.574669	0.528793	0.37754	0.0269769	0.945592		0.998825		0.141924
3827800	6027900	7638700	5848000	4016700	4903600	13032000	10447000	10405000	9246300	17452000	18648000	2345700	2462200	1988700	5460100	2768000	3904600	1.58e-32	3	7	46	15.076	Q9QXA5;Q9CY46;D3YTP8	U6 snRNA-associated Sm-like protein LSm4	Lsm4	>sp|Q9QXA5|LSM4_MOUSE U6 snRNA-associated Sm-like protein LSm4 OS=Mus musculus GN=Lsm4 PE=1 SV=1;>tr|Q9CY46|Q9CY46_MOUSE LSM4 homolog, U6 small nuclear RNA associated (S. cerevisiae), isoform CRA_b OS=Mus musculus GN=Lsm4 PE=1 SV=1;>tr|D3YTP8|D3YTP8_MOUSE	4874	0.204568	-0.365976	-0.787051	0.535044	0.273638	0.0271199	0.94579		0.998825		0.141924
1295800	1291200	1972500	1033400	5523900	783500	500580	697080	558150	573420	581130	401770	16212000	27191000	8917300	6865100	10149000	2056100	1.47e-19	2	6	17.4	67.26	Q61129;A0A0G2JF07	Complement factor I;Complement factor I heavy chain;Complement factor I light chain	Cfi	>sp|Q61129|CFAI_MOUSE Complement factor I OS=Mus musculus GN=Cfi PE=1 SV=3	3418	-0.14617	0.180252	1.59486	0.825928	0.78632	0.0271434	0.987179		0.998825		0.141924
6438700	3048900	5745000	4979100	5326400	6100000	8400400	6219300	7161800	8494400	9118200	8311300	13288000	12223000	13316000	10446000	5680200	8995900	2.95e-37	1	4	31.4	17.247	Q9CRB2	H/ACA ribonucleoprotein complex subunit 2	Nhp2	>sp|Q9CRB2|NHP2_MOUSE H/ACA ribonucleoprotein complex subunit 2 OS=Mus musculus GN=Nhp2 PE=1 SV=1	4817	-0.173497	-0.260934	0.673932	0.539493	0.359828	0.0273163	0.945908		0.998825		0.14243
39970000	53987000	51298000	54300000	60184000	72803000	43517000	50578000	63736000	32733000	53978000	31000000	156960000	102580000	238660000	104320000	79337000	102330000	1.28e-157	2	18	88.5	18.521	Q9R0P5;Q4FK36	Destrin	Dstn	>sp|Q9R0P5|DEST_MOUSE Destrin OS=Mus musculus GN=Dstn PE=1 SV=3;>tr|Q4FK36|Q4FK36_MOUSE Destrin OS=Mus musculus GN=Dstn PE=1 SV=1	3178	-0.367579	0.452309	0.733291	0.240226	0.153005	0.0273557	0.821913		0.998825		0.14243
92054000	42257000	36433000	45684000	38345000	39697000	79218000	85640000	89134000	37671000	61132000	61216000	20585000	32342000	31992000	12766000	7231500	27452000	1.16e-41	4	10	41.9	13.293	Q9D1R9;A0A0G2JEY6;A0A0G2JGY8;D3YWC0	60S ribosomal protein L34	Rpl34	>sp|Q9D1R9|RL34_MOUSE 60S ribosomal protein L34 OS=Mus musculus GN=Rpl34 PE=1 SV=2;>tr|A0A0G2JEY6|A0A0G2JEY6_MOUSE 60S ribosomal protein L34 OS=Mus musculus GN=Rpl34 PE=1 SV=1;>tr|A0A0G2JGY8|A0A0G2JGY8_MOUSE 60S ribosomal protein L34 (Fragment) OS=Mus musc	4979	0.34304	0.699756	1.02144	0.42601	0.115501	0.0274764	0.916911		0.998825		0.142854
162260000	103230000	99178000	101640000	100670000	72686000	136900000	128520000	127130000	69465000	108300000	133710000	46822000	36865000	49215000	24626000	12240000	42997000	6.47e-115	4	11	52	14.552	Q6ZWV7;G3UWD7;F6XS56;F6YXU0	60S ribosomal protein L35	Rpl35;Gm10269	>sp|Q6ZWV7|RL35_MOUSE 60S ribosomal protein L35 OS=Mus musculus GN=Rpl35 PE=1 SV=1;>tr|G3UWD7|G3UWD7_MOUSE MCG123152 OS=Mus musculus GN=Gm10269 PE=3 SV=1	3673	0.381366	0.386009	0.906304	0.321932	0.316265	0.027624	0.873469		0.998825		0.143381
148410000	94651000	94483000	85732000	127650000	107800000	225530000	169340000	183770000	94758000	142530000	213710000	64410000	38567000	124730000	125220000	108820000	155250000	0	2	36	64.1	68.527	Q91YQ5;A0A0N4SUJ8	Dolichyl-diphosphooligosaccharide--protein glycosyltransferase subunit 1	Rpn1	>sp|Q91YQ5|RPN1_MOUSE Dolichyl-diphosphooligosaccharide--protein glycosyltransferase subunit 1 OS=Mus musculus GN=Rpn1 PE=1 SV=1	4509	0.0536258	0.425489	-0.921597	0.889328	0.278815	0.0276568	0.993535		0.998825		0.143381
7132800	4130400	6287400	8042500	8503400	5256700	3394600	4745100	2845000	5558100	4433400	2857700	13830000	14435000	6721400	9337800	4473800	4625800	2.58e-57	1	10	15.9	82.784	Q8BND5	Sulfhydryl oxidase 1	Qsox1	>sp|Q8BND5|QSOX1_MOUSE Sulfhydryl oxidase 1 OS=Mus musculus GN=Qsox1 PE=1 SV=1	3917	-0.318876	-0.206584	0.92969	0.417291	0.596927	0.0277262	0.911346		0.998825		0.143536
5457000	2695500	4347100	3654800	6254900	4220800	3931500	5567400	5140900	3578700	4908000	3466800	1216400	1482800	2090700	2146300	2452000	3428000	5.68e-47	3	7	27.1	38.97	Q61249;Q9QZ29;A0A0B4J1F7	Immunoglobulin-binding protein 1	Igbp1	>sp|Q61249|IGBP1_MOUSE Immunoglobulin-binding protein 1 OS=Mus musculus GN=Igbp1 PE=1 SV=1	3432	-0.197861	0.29531	-0.75275	0.53306	0.355929	0.0279558	0.945592		0.998825		0.144312
14088000	22680000	8840600	10813000	15400000	10907000	8871300	9451000	13658000	8545000	14521000	11655000	39307000	69337000	66474000	25481000	42243000	28709000	1.12e-52	1	10	75.7	18.634	P35385	Heat shock protein beta-7	Hspb7	>sp|P35385|HSPB7_MOUSE Heat shock protein beta-7 OS=Mus musculus GN=Hspb7 PE=1 SV=3	2205	0.214105	-0.111927	0.850649	0.550292	0.753817	0.0279297	0.94614		0.998825		0.144312
0	325430	527810	2402900	3841300	3640200	1063100	8115100	3565700	1654400	3746600	3251400	0	1018600	0	0	148870	0	2.28e-16	3	5	65.2	12.605	Q9D8T7;F8WHU8;F7DE82	SRA stem-loop-interacting RNA-binding protein, mitochondrial	Slirp	>sp|Q9D8T7|SLIRP_MOUSE SRA stem-loop-interacting RNA-binding protein, mitochondrial OS=Mus musculus GN=Slirp PE=1 SV=2;>tr|F8WHU8|F8WHU8_MOUSE SRA stem-loop-interacting RNA-binding protein, mitochondrial (Fragment) OS=Mus musculus GN=Slirp PE=1 SV=1;>tr|F7	5076	-2.96087	0.203373	2.77446	0.00163272	0.752696	0.0280996	0.366464		0.998825		0.144839
2056500	2709200	1974200	1751900	1875600	1047000	1948800	1963100	1963800	1778200	1890400	2583700	2938300	1655100	2892600	2090900	1171200	1263400	3.72e-18	2	5	18.8	36.79	Q9DB25;D6RCG2	Dolichyl-phosphate beta-glucosyltransferase	Alg5	>sp|Q9DB25|ALG5_MOUSE Dolichyl-phosphate beta-glucosyltransferase OS=Mus musculus GN=Alg5 PE=1 SV=1	5105	0.558931	-0.0697267	0.728281	0.082168	0.819633	0.0281376	0.697246		0.998825		0.144839
66098000	53807000	66793000	49472000	55254000	58458000	40959000	38690000	39285000	32795000	39794000	36682000	36859000	25649000	39659000	45247000	42845000	53493000	5.29e-282	1	19	62.2	42.613	P61164	Alpha-centractin	Actr1a	>sp|P61164|ACTZ_MOUSE Alpha-centractin OS=Mus musculus GN=Actr1a PE=1 SV=1	2480	0.189653	0.126747	-0.48819	0.361588	0.538956	0.0282665	0.890081		0.998825		0.145296
0	0	0	0	0	0	0	0	0	0	0	0	0	4149700	0	0	1012200	1694900	0	2	33	99.3	16.881	A0A0U1RP93;F6ULR7			>tr|A0A0U1RP93|A0A0U1RP93_MOUSE Myosin regulatory light chain 2, skeletal muscle isoform OS=Mus musculus GN=Mylpf PE=4 SV=1	360	NA	NA	1.66366	NA	NA	0.0283522	NA		NA		0.145531
2441100	7961800	2765000	3823300	1902200	1049000	1558500	1297900	4049500	1539500	1161700	2091100	1241300	1099400	973050	2902100	4822900	1586400	7.1e-19	1	3	11.2	53.109	P11152	Lipoprotein lipase	Lpl	>sp|P11152|LIPL_MOUSE Lipoprotein lipase OS=Mus musculus GN=Lpl PE=1 SV=3	1944	0.938801	0.37704	-1.35453	0.114414	0.511504	0.0286012	0.735106		0.998825		0.146601
64889000	74335000	85567000	93006000	94278000	83463000	65000000	62915000	60956000	62106000	61693000	62920000	24202000	46645000	35438000	46630000	39713000	87241000	0	3	48	58.8	101.19	Q5SVG5;Q5SVG4;O35643	AP-1 complex subunit beta-1	Ap1b1	>tr|Q5SVG5|Q5SVG5_MOUSE AP-1 complex subunit beta-1 OS=Mus musculus GN=Ap1b1 PE=1 SV=1;>tr|Q5SVG4|Q5SVG4_MOUSE AP-1 complex subunit beta-1 OS=Mus musculus GN=Ap1b1 PE=1 SV=1;>sp|O35643|AP1B1_MOUSE AP-1 complex subunit beta-1 OS=Mus musculus GN=Ap1b1 PE=1 S	1642	-0.275691	0.0164617	-0.67157	0.337259	0.953602	0.0286995	0.880447		0.998825		0.146624
14407000	22735000	22673000	30117000	21875000	19351000	8409100	23386000	6767900	18450000	7948900	7475200	15156000	30386000	12379000	7641600	7554400	9808700	6.04e-75	2	16	44.1	38.752	Q61646;Q3UBS3	Haptoglobin;Haptoglobin alpha chain;Haptoglobin beta chain	Hp	>sp|Q61646|HPT_MOUSE Haptoglobin OS=Mus musculus GN=Hp PE=1 SV=1;>tr|Q3UBS3|Q3UBS3_MOUSE Haptoglobin OS=Mus musculus GN=Hp PE=1 SV=1	3029	-0.261766	0.0922585	1.113	0.578621	0.844116	0.0287062	0.955294		0.998825		0.146624
0	0	1176300	0	0	0	3312900	9207500	3449000	3609000	3358300	3682000	0	908610	1216700	2135900	2218500	2040600	9.2e-12	2	5	40.5	21.919	D3Z3A0;Q9DCL8	Protein phosphatase inhibitor 2	Ppp1r2	>tr|D3Z3A0|D3Z3A0_MOUSE MCG126099, isoform CRA_b OS=Mus musculus GN=Ppp1r2 PE=1 SV=1;>sp|Q9DCL8|IPP2_MOUSE Protein phosphatase inhibitor 2 OS=Mus musculus GN=Ppp1r2 PE=1 SV=3	919	NA	0.412421	-1.01879	NA	0.276792	0.0287269	NA		0.998825		0.146624
24725000	36621000	18774000	20082000	25707000	23493000	23440000	33863000	29497000	23373000	34398000	23106000	27214000	19230000	23826000	26795000	34978000	70907000	4.72e-231	6	22	46.9	72.65	Q60710;F8WJE0;F6TVP2;E9Q0K6;E9PYG9;E0CXZ5	SAM domain and HD domain-containing protein 1	Samhd1	>sp|Q60710|SAMH1_MOUSE Deoxynucleoside triphosphate triphosphohydrolase SAMHD1 OS=Mus musculus GN=Samhd1 PE=1 SV=2;>tr|F8WJE0|F8WJE0_MOUSE Deoxynucleoside triphosphate triphosphohydrolase SAMHD1 OS=Mus musculus GN=Samhd1 PE=1 SV=1;>tr|F6TVP2|F6TVP2_MOUSE D	3385	0.161821	0.110566	-0.806566	0.635417	0.74549	0.0288027	0.96936		0.998825		0.146805
0	0	0	1192600	0	0	1841000	3014100	3957000	1473200	1293800	1799000	555180	809400	831780	1108000	1008000	3797500	7.22e-26	4	6	47.5	21.151	Q9CQE5;Q32MD7;D3Z1B6;A0A0U1RPU5	Regulator of G-protein signaling 10	Rgs10	>sp|Q9CQE5|RGS10_MOUSE Regulator of G-protein signaling 10 OS=Mus musculus GN=Rgs10 PE=1 SV=1;>tr|Q32MD7|Q32MD7_MOUSE Regulator of G-protein signalling 10 OS=Mus musculus GN=Rgs10 PE=1 SV=1	2879	NA	0.892954	-1.16809	NA	0.0817229	0.0289511	NA		0.998825		0.147354
6259000	16343000	8311200	17178000	8285800	9458100	13523000	19004000	12140000	6763800	14463000	22085000	9033400	10287000	8913700	5151700	4015500	5019700	5.48e-41	4	7	34	17.261	Q9D3P8;D3YXU2;D3YY76;D3YV19	Plasminogen receptor (KT)	Plgrkt	>sp|Q9D3P8|PLRKT_MOUSE Plasminogen receptor (KT) OS=Mus musculus GN=Plgrkt PE=1 SV=1	5008	-0.222913	0.172654	0.999212	0.599048	0.683292	0.0290551	0.958328		0.998825		0.14747
0	0	0	0	0	0	1372300	1001400	1197700	1070900	1572200	743830	7393100	2912700	2425700	1090900	1402800	2955100	1.99e-34	1	7	30.7	27.634	Q61133	Glutathione S-transferase theta-2	Gstt2	>sp|Q61133|GSTT2_MOUSE Glutathione S-transferase theta-2 OS=Mus musculus GN=Gstt2 PE=1 SV=4	3419	NA	0.131409	1.17663	NA	0.785448	0.0290152	NA		0.998825		0.14747
0	957710	782830	0	0	0	4193200	6156400	2154000	1511300	1396400	1983000	36209000	4111700	3404000	2744300	1271700	0	1.07e-275	1	32	67.7	52.79	B1AQ75	Keratin, type I cuticular Ha6	Krt36	>sp|B1AQ75|KRT36_MOUSE Keratin, type I cuticular Ha6 OS=Mus musculus GN=Krt36 PE=1 SV=1	600	NA	1.24399	2.09336	NA	0.124938	0.0291935	NA		0.998825		0.147965
0	0	0	0	0	0	1903400	1280700	1093800	1356800	1267500	1901400	700520	608050	0	943520	1153100	1271700	3.12e-09	1	3	7.5	46.577	Q7TN29	Stromal membrane-associated protein 2	Smap2	>sp|Q7TN29|SMAP2_MOUSE Stromal membrane-associated protein 2 OS=Mus musculus GN=Smap2 PE=1 SV=1	3714	NA	-0.0981319	-0.771754	NA	0.727187	0.0294562	NA		0.998825		0.149089
63646000	88139000	107190000	84401000	93355000	114250000	91811000	77260000	83192000	94336000	84063000	108480000	23093000	19279000	22180000	28264000	27077000	41373000	0	6	46	40.7	133.57	Q3UPL0;S4R2A9;S4R192;S4R256;S4R1T5;S4R1Y8	Protein transport protein Sec31A	Sec31a	>sp|Q3UPL0|SC31A_MOUSE Protein transport protein Sec31A OS=Mus musculus GN=Sec31a PE=1 SV=2;>tr|S4R2A9|S4R2A9_MOUSE Protein transport protein Sec31A (Fragment) OS=Mus musculus GN=Sec31a PE=1 SV=1	3110	-0.19464	-0.178926	-0.560557	0.417773	0.455595	0.0295432	0.911346		0.998825		0.149321
27266000	18836000	21424000	17375000	20869000	19517000	21853000	21296000	18997000	17520000	23926000	20874000	23796000	14082000	19023000	26635000	23479000	31969000	1.46e-91	5	12	40.8	30.429	Q924B0;O55023;Q80ZJ2;A0A0A6YW07;D3Z703	Inositol monophosphatase 1	Impa1	>tr|Q924B0|Q924B0_MOUSE Inositol (Myo)-1(Or 4)-monophosphatase 1 OS=Mus musculus GN=Impa1 PE=1 SV=1;>sp|O55023|IMPA1_MOUSE Inositol monophosphatase 1 OS=Mus musculus GN=Impa1 PE=1 SV=1;>tr|Q80ZJ2|Q80ZJ2_MOUSE Impa1 protein OS=Mus musculus GN=Impa1 PE=1 SV=	4566	0.210393	0.00663841	-0.549834	0.373201	0.977286	0.0296091	0.896801		0.998825		0.149436
16559000	14450000	21162000	16937000	19187000	15858000	26893000	17936000	18090000	18409000	19660000	21986000	8986100	5280600	12747000	16828000	11751000	12832000	3.59e-101	4	17	30.7	65.696	Q9WUA2;A0A087WS80;A0A087WPV4;A0A087WQ15	Phenylalanine--tRNA ligase beta subunit	Farsb	>sp|Q9WUA2|SYFB_MOUSE Phenylalanine--tRNA ligase beta subunit OS=Mus musculus GN=Farsb PE=1 SV=2	5434	-0.00528531	0.0427168	-0.691341	0.98562	0.884222	0.0296484	0.998414		0.998825		0.149436
7663400	6800100	5027600	3858100	3640600	5379200	3316000	1097700	2928700	6048400	3800300	5075800	19443000	24243000	35063000	10747000	24063000	6595900	9.81e-237	3	21	76.9	31.345	P47757;A0A0A0MQI9;F6YHZ8	F-actin-capping protein subunit beta	Capzb	>sp|P47757|CAPZB_MOUSE F-actin-capping protein subunit beta OS=Mus musculus GN=Capzb PE=1 SV=3	2284	0.597984	-1.1507	1.09208	0.209033	0.0230621	0.0297539	0.796768		0.994373		0.149553
191300000	224590000	241170000	278910000	216370000	170850000	172330000	146050000	143270000	154650000	150400000	165040000	342220000	591190000	376550000	246910000	294830000	320120000	0	1	28	73.5	48.234	Q9DB77	Cytochrome b-c1 complex subunit 2, mitochondrial	Uqcrc2	>sp|Q9DB77|QCR2_MOUSE Cytochrome b-c1 complex subunit 2, mitochondrial OS=Mus musculus GN=Uqcrc2 PE=1 SV=1	5112	0.00241268	-0.0317682	0.569474	0.992035	0.895458	0.0297315	0.998414		0.998825		0.149553
70120000	95460000	115890000	104500000	123760000	112500000	86033000	108560000	74346000	71563000	90260000	95512000	82834000	81317000	68895000	52812000	44383000	62734000	1.03e-239	3	18	67.4	24.923	A2BE93;Q9EQU5;A2BE92	Protein SET	Set	>tr|A2BE93|A2BE93_MOUSE Protein SET (Fragment) OS=Mus musculus GN=Set PE=1 SV=1;>sp|Q9EQU5|SET_MOUSE Protein SET OS=Mus musculus GN=Set PE=1 SV=1;>tr|A2BE92|A2BE92_MOUSE Protein SET (Fragment) OS=Mus musculus GN=Set PE=1 SV=1	530	-0.307289	0.0579229	0.552609	0.203125	0.805479	0.0299915	0.796584		0.998825		0.150538
78166000	85301000	81813000	82782000	81174000	77538000	55945000	72625000	73076000	69063000	82212000	65514000	21830000	39518000	21330000	44983000	28764000	52233000	0	3	41	56.3	105.73	Q3TXS7;J3QN38;D6RGR5	26S proteasome non-ATPase regulatory subunit 1	Psmd1	>sp|Q3TXS7|PSMD1_MOUSE 26S proteasome non-ATPase regulatory subunit 1 OS=Mus musculus GN=Psmd1 PE=1 SV=1	2974	0.0221695	-0.108877	-0.62767	0.933844	0.684304	0.0300718	0.994334		0.998825		0.150733
23324000	21166000	29378000	23784000	23995000	25355000	29357000	29290000	29066000	26387000	22369000	23832000	14537000	12299000	15544000	31015000	18002000	15767000	5.11e-171	4	16	66.8	41.297	Q8CAY6;G3XA25;Q80X81;F2Z459	Acetyl-CoA acetyltransferase, cytosolic	Acat2;Acat3	>sp|Q8CAY6|THIC_MOUSE Acetyl-CoA acetyltransferase, cytosolic OS=Mus musculus GN=Acat2 PE=1 SV=2;>tr|G3XA25|G3XA25_MOUSE Acetyl-CoA acetyltransferase, cytosolic OS=Mus musculus GN=Acat2 PE=1 SV=1;>tr|Q80X81|Q80X81_MOUSE Acetyl-Coenzyme A acetyltransferase	4064	0.000461966	0.277579	-0.557737	0.998448	0.252721	0.0301553	0.99899		0.998825		0.150943
53305000	35973000	42764000	42414000	45714000	46069000	34556000	38351000	32243000	34398000	32901000	36599000	4077700	4034100	4271100	5472500	5139400	6196100	0	5	58	37.9	216.37	E9QAS4;Q6PDQ2;E9QAS5;F6WR45;E0CYH9	Chromodomain-helicase-DNA-binding protein 4	Chd4	>tr|E9QAS4|E9QAS4_MOUSE Chromodomain-helicase-DNA-binding protein 4 OS=Mus musculus GN=Chd4 PE=1 SV=1;>sp|Q6PDQ2|CHD4_MOUSE Chromodomain-helicase-DNA-binding protein 4 OS=Mus musculus GN=Chd4 PE=1 SV=1;>tr|E9QAS5|E9QAS5_MOUSE Chromodomain-helicase-DNA-bind	1223	-0.0404273	0.0155331	-0.43685	0.828176	0.933495	0.0302728	0.987179		0.998825		0.151114
422560	0	1043200	1867900	538250	1102500	0	213120	0	0	0	0	37438000	36761000	2038600	7290100	809030	1256400	3.38e-43	2	8	31.8	39.11	E9Q4Y1;E9Q5Z6		Adh6a	>tr|E9Q4Y1|E9Q4Y1_MOUSE Protein Adh6a OS=Mus musculus GN=Adh6a PE=1 SV=1;>tr|E9Q5Z6|E9Q5Z6_MOUSE Protein Adh6a OS=Mus musculus GN=Adh6a PE=1 SV=1	1153	-0.640393	NA	2.85489	0.625544	NA	0.0302346	0.964674		NA		0.151114
13499000	13497000	21739000	17361000	21263000	13175000	7928400	8702500	13453000	7203600	10213000	9179900	1276300	1948000	1508800	2924600	2640800	2003000	1.16e-170	3	31	28.2	151.83	A0A0R4J140;Z4YLI8;Q5SW19	Clustered mitochondria protein homolog	Cluh	>tr|A0A0R4J140|A0A0R4J140_MOUSE Clustered mitochondria protein homolog OS=Mus musculus GN=Cluh PE=1 SV=1;>tr|Z4YLI8|Z4YLI8_MOUSE Clustered mitochondria protein homolog OS=Mus musculus GN=Cluh PE=1 SV=1;>sp|Q5SW19|CLU_MOUSE Clustered mitochondria protein ho	307	-0.102288	0.155218	-0.681338	0.725231	0.594773	0.0303432	0.982831		0.998825		0.151257
18269000	21423000	31761000	25412000	29300000	30751000	65163000	71800000	71330000	29763000	70811000	74063000	61746000	50882000	60568000	40299000	17100000	43921000	9.57e-244	3	15	71.2	13.527	Q14AF6;P62317;D3Z5N9	Small nuclear ribonucleoprotein Sm D2	Snrpd2	>tr|Q14AF6|Q14AF6_MOUSE MCG4862 OS=Mus musculus GN=Snrpd2 PE=1 SV=1;>sp|P62317|SMD2_MOUSE Small nuclear ribonucleoprotein Sm D2 OS=Mus musculus GN=Snrpd2 PE=1 SV=1	2535	-0.293393	0.364741	0.884419	0.441107	0.340781	0.0303892	0.918671		0.998825		0.151279
6188000	4195500	10913000	6867200	10740000	7742900	10794000	4832400	7764400	5332400	9089200	9920400	11066000	5604100	2967000	14079000	15924000	8452900	2.23e-120	2	11	41.5	46.175	P35505;D3Z2R9	Fumarylacetoacetase	Fah	>sp|P35505|FAAA_MOUSE Fumarylacetoacetase OS=Mus musculus GN=Fah PE=1 SV=2	2209	-0.335854	-0.0822543	-1.12002	0.486243	0.86357	0.0306538	0.937994		0.998825		0.152179
6596400	3699300	4665300	4089700	4381400	6227500	4305600	3535300	3062400	4084200	8045400	6398100	3221100	2810600	2212700	5588500	5159700	3218000	7.32e-52	1	11	18.2	81.303	Q8K4Q8	Collectin-12	Colec12	>sp|Q8K4Q8|COL12_MOUSE Collectin-12 OS=Mus musculus GN=Colec12 PE=1 SV=1	4227	0.00962033	-0.724384	-0.737224	0.97563	0.033243	0.0306482	0.997929		0.998825		0.152179
999540000	1007700000	880340000	578970000	739600000	582230000	1163000000	893100000	872530000	1161400000	801120000	889570000	3265400000	2312100000	3994800000	1286200000	2910200000	1959300000	0	2	44	78	43.044	P07310;A2RTA0	Creatine kinase M-type	Ckm	>sp|P07310|KCRM_MOUSE Creatine kinase M-type OS=Mus musculus GN=Ckm PE=1 SV=1;>tr|A2RTA0|A2RTA0_MOUSE Creatine kinase M-type OS=Mus musculus GN=Ckm PE=1 SV=1	554	0.611202	0.0430114	0.678109	0.0487837	0.882289	0.0310004	0.619889		0.998825		0.153513
6260700	3689100	2888900	3344700	8065600	7877100	1339200	1748500	1858300	2295000	3037600	2573800	4277200	0	2354700	1957600	1223300	1666700	1.26e-14	5	5	14.4	44.576	O08970;Q3TAP8;A0A0G2JG92;A0A0G2JDW8;A0A0G2JG42	Tuftelin	Tuft1	>sp|O08970|TUFT1_MOUSE Tuftelin OS=Mus musculus GN=Tuft1 PE=1 SV=2;>tr|Q3TAP8|Q3TAP8_MOUSE Tuftelin OS=Mus musculus GN=Tuft1 PE=1 SV=1;>tr|A0A0G2JG92|A0A0G2JG92_MOUSE Tuftelin (Fragment) OS=Mus musculus GN=Tuft1 PE=1 SV=1;>tr|A0A0G2JDW8|A0A0G2JDW8_MOUSE Tu	1590	-0.55707	-0.681284	1.00049	0.15836	0.0896574	0.0310072	0.775257		0.998825		0.153513
13068000	10277000	9307500	9196800	8908900	10441000	17498000	16534000	13388000	12496000	11427000	12218000	3753300	3518300	3301200	6736400	5120700	3767900	1.49e-42	1	12	46.7	19.414	Q6PGB6	N-alpha-acetyltransferase 50	Naa50	>sp|Q6PGB6|NAA50_MOUSE N-alpha-acetyltransferase 50 OS=Mus musculus GN=Naa50 PE=1 SV=1	3633	0.186523	0.384737	-0.52535	0.4128	0.102447	0.0311619	0.911346		0.998825		0.153859
56514000	65766000	73215000	78997000	63191000	46493000	115540000	66021000	106900000	58348000	80974000	99414000	12650000	19963000	23956000	13691000	8139400	11472000	9.07e-240	1	17	50.5	30.53	Q9CX86	Heterogeneous nuclear ribonucleoprotein A0	Hnrnpa0	>sp|Q9CX86|ROA0_MOUSE Heterogeneous nuclear ribonucleoprotein A0 OS=Mus musculus GN=Hnrnpa0 PE=1 SV=1	4850	0.0763914	0.267798	0.749686	0.812254	0.409922	0.031132	0.987179		0.998825		0.153859
0	5603600	4105200	4646400	7401300	2500500	11464000	25115000	24623000	11719000	10220000	2124600	0	3482200	718750	5725700	6693500	4495600	9.12e-10	2	4	53.8	5.8378	Q545F5;P56382	ATP synthase subunit epsilon, mitochondrial	Atp5e	>tr|Q545F5|Q545F5_MOUSE ATP synthase subunit epsilon, mitochondrial OS=Mus musculus GN=Atp5e PE=1 SV=1;>sp|P56382|ATP5E_MOUSE ATP synthase subunit epsilon, mitochondrial OS=Mus musculus GN=Atp5e PE=1 SV=2	2415	0.119867	1.60255	-1.81446	0.876146	0.0330925	0.0312592	0.992651		0.998825		0.153998
80590000	59185000	57904000	55812000	70664000	65991000	34771000	51161000	49428000	43317000	49953000	43588000	10696000	12990000	13293000	20324000	17338000	15329000	0	1	39	52.8	106.91	Q8BGQ7	Alanine--tRNA ligase, cytoplasmic	Aars	>sp|Q8BGQ7|SYAC_MOUSE Alanine--tRNA ligase, cytoplasmic OS=Mus musculus GN=Aars PE=1 SV=1	3831	0.0284997	-0.033627	-0.512745	0.896948	0.878554	0.0312748	0.993817		0.998825		0.153998
205230000	222640000	316980000	333510000	361350000	204110000	106250000	127010000	152070000	157990000	149420000	125720000	320390000	553880000	344200000	325000000	256130000	156750000	0	3	23	58	49.391	Q8VCM7;Q3UEM7;Q3UER8	Fibrinogen gamma chain	Fgg	>sp|Q8VCM7|FIBG_MOUSE Fibrinogen gamma chain OS=Mus musculus GN=Fgg PE=1 SV=1;>tr|Q3UEM7|Q3UEM7_MOUSE Fibrinogen gamma chain OS=Mus musculus GN=Fgg PE=1 SV=1;>tr|Q3UER8|Q3UER8_MOUSE Fibrinogen gamma chain OS=Mus musculus GN=Fgg PE=1 SV=1	3048	-0.254422	-0.178566	0.741006	0.429607	0.577338	0.0316686	0.917472		0.998825		0.155235
0	0	743940	341230	519530	0	603790	772660	788670	1218800	706010	738670	5178200	1079500	1790700	2003600	9448600	17851000	4.94e-165	5	14	38.4	66.739	Q9Z0E6;E9Q2N7;Q8CFB4;A0A0G2JEX3;Q8BMN7	Interferon-induced guanylate-binding protein 2	Gbp2	>sp|Q9Z0E6|GBP2_MOUSE Guanylate-binding protein 1 OS=Mus musculus GN=Gbp2 PE=1 SV=1	5467	0.82121	-0.262902	-1.69375	0.448445	0.713349	0.031587	0.919087		0.998825		0.155235
95946000	125810000	128790000	125300000	93263000	121600000	127010000	152500000	138210000	126640000	142900000	151820000	72008000	84695000	108890000	65076000	57314000	63697000	0	3	29	61	66.821	G5E924;G3UYY3;G3UY56		Hnrnpl	>tr|G5E924|G5E924_MOUSE Heterogeneous nuclear ribonucleoprotein L (Fragment) OS=Mus musculus GN=Hnrnpl PE=1 SV=1	1490	0.0438798	-0.0139622	0.49471	0.836786	0.947703	0.0316919	0.987179		0.998825		0.155235
0	0	0	0	0	0	0	0	0	0	361130	0	1423900	0	0	373300	0	0	1.47e-07	1	2	9.1	47.661	Q3TMH2	Secernin-3	Scrn3	>sp|Q3TMH2|SCRN3_MOUSE Secernin-3 OS=Mus musculus GN=Scrn3 PE=1 SV=1	2935	NA	NA	1.93144	NA	NA	0.0316971	NA		NA		0.155235
6214400	39509000	50110000	37910000	71635000	59156000	65990000	79737000	61897000	40488000	80108000	81297000	151310000	145320000	66661000	35741000	64041000	32347000	1.06e-117	2	9	72.2	13.777	P70349;B0R1E3	Histidine triad nucleotide-binding protein 1	Hint1	>sp|P70349|HINT1_MOUSE Histidine triad nucleotide-binding protein 1 OS=Mus musculus GN=Hint1 PE=1 SV=3	2646	-1.2358	0.101335	1.43554	0.0599903	0.869973	0.0319619	0.661869		0.998825		0.156144
18455000	27617000	35114000	24561000	43839000	42809000	19543000	20379000	22607000	11485000	14444000	13210000	4021100	5760500	13546000	15362000	12378000	10321000	1.9e-169	2	17	73.4	26.51	Q9CXW3;A0A0A6YY29	Calcyclin-binding protein	Cacybp	>sp|Q9CXW3|CYBP_MOUSE Calcyclin-binding protein OS=Mus musculus GN=Cacybp PE=1 SV=1;>tr|A0A0A6YY29|A0A0A6YY29_MOUSE Calcyclin-binding protein (Fragment) OS=Mus musculus GN=Cacybp PE=1 SV=1	4868	-0.454512	0.680042	-0.884342	0.243836	0.0893236	0.0319688	0.826194		0.998825		0.156144
108710000	86026000	50761000	67350000	55677000	64575000	108450000	85254000	82273000	73641000	79420000	82209000	39224000	33216000	39761000	36838000	14727000	20870000	2.48e-103	1	13	48.6	16.605	P14115	60S ribosomal protein L27a	Rpl27a	>sp|P14115|RL27A_MOUSE 60S ribosomal protein L27a OS=Mus musculus GN=Rpl27a PE=1 SV=5	1986	0.324487	0.219471	0.731927	0.312559	0.49063	0.0321437	0.873469		0.998825		0.156506
155610000	128650000	102340000	109740000	105730000	113020000	128810000	112090000	121660000	125300000	113230000	130650000	30056000	44199000	9497600	65624000	32739000	44254000	0	1	33	55.4	88.846	Q62318	Transcription intermediary factor 1-beta	Trim28	>sp|Q62318|TIF1B_MOUSE Transcription intermediary factor 1-beta OS=Mus musculus GN=Trim28 PE=1 SV=3	3493	0.213199	-0.0233556	-0.970283	0.612253	0.955532	0.0321724	0.961609		0.998825		0.156506
0	0	480660	0	0	0	2567600	0	2047900	1901600	899250	936370	1506600	0	441210	340440	353470	321560	5.28e-12	4	3	8.1	48.057	Q99KK2;A0A0R4J0B4;A0A0N4SW65;A0A0N4SWC3	N-acylneuraminate cytidylyltransferase	Cmas	>sp|Q99KK2|NEUA_MOUSE N-acylneuraminate cytidylyltransferase OS=Mus musculus GN=Cmas PE=1 SV=2;>tr|A0A0R4J0B4|A0A0R4J0B4_MOUSE Cytidine monophospho-N-acetylneuraminic acid synthetase OS=Mus musculus GN=Cmas PE=1 SV=1	255	NA	0.970897	1.26932	NA	0.0854236	0.0321249	NA		0.998825		0.156506
344550000	261870000	243050000	187990000	153520000	214450000	409910000	291230000	352450000	327120000	324860000	467070000	3784000000	3280400000	2926300000	2240000000	2412400000	2261600000	0	3	33	65.3	39.809	Q3UKR1;P28654;REV__Q91VC4	Decorin	Dcn	>tr|Q3UKR1|Q3UKR1_MOUSE Decorin OS=Mus musculus GN=Dcn PE=1 SV=1;>sp|P28654|PGS2_MOUSE Decorin OS=Mus musculus GN=Dcn PE=1 SV=1	2138	0.608615	-0.0803115	0.524709	0.0152916	0.723842	0.0323915	0.485772		0.998825		0.157246
4318100	3602700	2498300	2519700	2378600	1668900	1771300	2879600	2599700	2674700	3021100	1805000	3529600	3423500	4565500	2314800	1339800	3407500	1.15e-87	2	6	18.9	37.316	O88736;Q8C5N9	3-keto-steroid reductase	Hsd17b7	>sp|O88736|DHB7_MOUSE 3-keto-steroid reductase OS=Mus musculus GN=Hsd17b7 PE=1 SV=1;>tr|Q8C5N9|Q8C5N9_MOUSE 3-keto-steroid reductase OS=Mus musculus GN=Hsd17b7 PE=1 SV=1	1770	0.65272	-0.0458092	0.79471	0.0721049	0.893968	0.0324111	0.680578		0.998825		0.157246
8937900	4863300	9380200	4501200	5148500	5325200	7222000	3268100	3734200	6849600	3292500	4872600	9958400	8830500	0	6925000	5070300	727940	6.75e-47	1	9	59.5	23.632	P06837	Neuromodulin	Gap43	>sp|P06837|NEUM_MOUSE Neuromodulin OS=Mus musculus GN=Gap43 PE=1 SV=1	1884	0.574731	-0.106082	1.67061	0.377843	0.868963	0.0324889	0.897133		0.998825		0.157413
199040	647790	183220	180140	132830	228100	713560	432020	302500	333410	365810	418090	1237000000	854700000	1005300000	484980000	679590000	411160000	5.61e-77	1	11	33.9	27.621	P27573	Myelin protein P0	Mpz	>sp|P27573|MYP0_MOUSE Myelin protein P0 OS=Mus musculus GN=Mpz PE=1 SV=1	2120	0.704599	0.290288	0.993939	0.116258	0.503136	0.0326156	0.735106		0.998825		0.157484
3524300	4820800	4698400	5952100	4747800	4806700	7788900	4189300	4959900	6361800	7046900	6665200	10527000	10578000	10140000	11195000	16020000	24264000	2.54e-62	3	10	45	32.88	Q9EQ06;A8Y5N4;Q8VCR2	Estradiol 17-beta-dehydrogenase 11	Hsd17b11	>sp|Q9EQ06|DHB11_MOUSE Estradiol 17-beta-dehydrogenase 11 OS=Mus musculus GN=Hsd17b11 PE=1 SV=1	5198	-0.255642	-0.294877	-0.651239	0.370879	0.304072	0.0325852	0.89619		0.998825		0.157484
2363500	8019000	6672600	3744700	8952400	6896800	6000200	5599000	6659900	5507400	5987100	7042500	9317600	26646000	23045000	4445500	10618000	10755000	3.42e-44	1	4	19.9	17.358	P51637	Caveolin-3	Cav3	>sp|P51637|CAV3_MOUSE Caveolin-3 OS=Mus musculus GN=Cav3 PE=1 SV=1	2347	-0.290152	-0.0178787	1.16186	0.566239	0.971651	0.0326338	0.948185		0.998825		0.157484
0	0	0	0	0	0	2130200	2167100	1922800	4947600	2057400	2361700	4047500	0	3508100	0	1699300	2073700	7.67e-08	1	2	22	13.915	Q91X96	Guanine nucleotide exchange factor MSS4	Rabif	>sp|Q91X96|MSS4_MOUSE Guanine nucleotide exchange factor MSS4 OS=Mus musculus GN=Rabif PE=1 SV=1	4485	NA	-0.479138	1.00529	NA	0.17722	0.0328415	NA		0.998825		0.158276
3299800	2079000	1582700	2083000	1812200	2139900	2001400	3085400	1437700	1867200	1483000	1608600	992120	2119900	0	2906200	1836900	5290500	1.41e-45	3	12	20.5	86.072	Q3UM29;A0A0R4J0Q9;Q3TR20	Conserved oligomeric Golgi complex subunit 7	Cog7	>sp|Q3UM29|COG7_MOUSE Conserved oligomeric Golgi complex subunit 7 OS=Mus musculus GN=Cog7 PE=1 SV=1;>tr|A0A0R4J0Q9|A0A0R4J0Q9_MOUSE Conserved oligomeric Golgi complex subunit 7 OS=Mus musculus GN=Cog7 PE=1 SV=1;>tr|Q3TR20|Q3TR20_MOUSE Conserved oligomeric	279	0.142236	0.331676	-1.07031	0.731075	0.427117	0.0329264	0.982831		0.998825		0.158475
229300000	117250000	104620000	132650000	151150000	164820000	391590000	396550000	403420000	386350000	197660000	308120000	85063000	95546000	72906000	39905000	38566000	77453000	0	6	11	45	12.254	Q0VGU2;P26350;A0A087WP98;A0A087WPN6;A0A087WQN2;J3QPK6	Prothymosin alpha;Thymosin alpha	Ptma	>tr|Q0VGU2|Q0VGU2_MOUSE Prothymosin alpha OS=Mus musculus GN=Ptma PE=1 SV=1;>sp|P26350|PTMA_MOUSE Prothymosin alpha OS=Mus musculus GN=Ptma PE=1 SV=2	2109	-0.0787318	0.471247	0.770464	0.814286	0.172581	0.0332018	0.987179		0.998825		0.159589
7533400	5554700	6597400	8904300	6060200	5952300	6874700	5670000	8970200	5342800	7873500	7511800	3780100	3067900	3253100	4961200	3976300	6873100	7.66e-51	1	10	35.6	39.916	Q8BTZ7	Mannose-1-phosphate guanyltransferase beta	Gmppb	>sp|Q8BTZ7|GMPPB_MOUSE Mannose-1-phosphate guanyltransferase beta OS=Mus musculus GN=Gmppb PE=1 SV=1	3953	-0.0728024	0.0486753	-0.615195	0.785786	0.855709	0.0332908	0.987179		0.998825		0.159805
371280	335270	357350	202960	230420	229640	515570	409200	366030	482440	266850	461160	52426000	77346000	84533000	28515000	59702000	48258000	4.98e-133	1	11	25.6	56.43	Q9D1G3	Protein-cysteine N-palmitoyltransferase HHAT-like protein	Hhatl	>sp|Q9D1G3|HHATL_MOUSE Protein-cysteine N-palmitoyltransferase HHAT-like protein OS=Mus musculus GN=Hhatl PE=1 SV=2	4962	0.683444	0.12643	0.68609	0.0342671	0.673433	0.0336704	0.592152		0.998825		0.161245
37183000	98397000	71745000	42819000	52190000	52052000	82367000	72630000	69833000	66938000	60341000	68439000	328320000	197730000	45544000	214500000	490510000	385950000	0	1	40	60.9	85.268	P47857	6-phosphofructokinase, muscle type	Pfkm	>sp|P47857|PFKAM_MOUSE ATP-dependent 6-phosphofructokinase, muscle type OS=Mus musculus GN=Pfkm PE=1 SV=3	2289	0.390997	0.199227	-1.26184	0.480957	0.717872	0.0336977	0.937994		0.998825		0.161245
68812000	63651000	50534000	55092000	53655000	57581000	78111000	71815000	71838000	71954000	79672000	91161000	40994000	64333000	16793000	61831000	51970000	73724000	0	2	43	47.9	84.939	Q00PI9;REV__E9Q6B2	Heterogeneous nuclear ribonucleoprotein U-like protein 2	Hnrnpul2	>sp|Q00PI9|HNRL2_MOUSE Heterogeneous nuclear ribonucleoprotein U-like protein 2 OS=Mus musculus GN=Hnrnpul2 PE=1 SV=2	2751	0.125647	-0.126107	-0.806293	0.721416	0.720445	0.0337242	0.982831		0.998825		0.161245
10011000	11036000	19899000	11180000	15384000	19941000	19147000	18104000	18812000	13921000	16668000	17957000	1539600	3157700	2718600	6457400	3127300	3473600	5.31e-239	5	16	49.9	44.868	Q5NTY0;P63037;B1AXY1;B1AXX9;B1AXY0	DnaJ homolog subfamily A member 1	Dnaja1	>tr|Q5NTY0|Q5NTY0_MOUSE DnaJ (Hsp40) homolog, subfamily A, member 1 OS=Mus musculus GN=Dnaja1 PE=1 SV=1;>sp|P63037|DNJA1_MOUSE DnaJ homolog subfamily A member 1 OS=Mus musculus GN=Dnaja1 PE=1 SV=1;>tr|B1AXY1|B1AXY1_MOUSE DnaJ homolog subfamily A member 1 (	2588	-0.216309	0.212455	-0.80267	0.54004	0.547195	0.0340552	0.945908		0.998825		0.162437
37079000	38845000	40325000	37940000	37964000	41634000	49728000	44062000	51746000	33916000	46335000	56261000	15585000	7335600	5093600	14234000	17140000	11303000	0	2	48	66.6	68.542	P26043;Q7TSG6	Radixin	Rdx	>sp|P26043|RADI_MOUSE Radixin OS=Mus musculus GN=Rdx PE=1 SV=3;>tr|Q7TSG6|Q7TSG6_MOUSE Radixin OS=Mus musculus GN=Rdx PE=1 SV=1	2105	-0.0155084	0.119585	-0.744973	0.962013	0.714031	0.034063	0.997397		0.998825		0.162437
3077600	13558000	10518000	15940000	11374000	9236200	6170600	4463100	4650200	7207200	6357300	3706800	14488000	16742000	10954000	4557400	3892300	12756000	1.19e-84	1	8	49	29.758	O88441	Metaxin-2	Mtx2	>sp|O88441|MTX2_MOUSE Metaxin-2 OS=Mus musculus GN=Mtx2 PE=1 SV=1	1751	-0.643186	-0.135759	1.18409	0.226433	0.793816	0.0344555	0.809947		0.998825		0.16345
7541500	5186600	6242000	5804900	9055400	9037500	9259600	7769600	6370300	7400700	7539400	9074400	2715300	1896200	3353200	3017600	4828700	4460800	2.79e-39	2	10	25	57.772	Q543M7;O35344	Importin subunit alpha;Importin subunit alpha-3	Kpna3	>tr|Q543M7|Q543M7_MOUSE Importin subunit alpha OS=Mus musculus GN=Kpna3 PE=1 SV=1;>sp|O35344|IMA4_MOUSE Importin subunit alpha-4 OS=Mus musculus GN=Kpna3 PE=1 SV=1	1624	-0.320108	-0.0479207	-0.637526	0.261697	0.863812	0.0343972	0.842342		0.998825		0.16345
13194000	16758000	6779400	13346000	12413000	10013000	5668300	11858000	11474000	10533000	15962000	1718200	32060000	26972000	26540000	17466000	9804900	6362900	2.96e-101	1	16	59.4	35.148	Q8K3P0	Short-chain dehydrogenase/reductase family 9C member 7	Sdr9c7	>sp|Q8K3P0|DR9C7_MOUSE Short-chain dehydrogenase/reductase family 9C member 7 OS=Mus musculus GN=Sdr9c7 PE=2 SV=1	4218	-0.0445126	0.475384	1.46495	0.944712	0.462911	0.0344315	0.995537		0.998825		0.16345
0	0	0	0	0	0	0	2037700	0	0	0	0	6547400	11729000	3088700	14598000	13593000	14306000	2.6e-40	1	8	60	15.088	P31532	Serum amyloid A-4 protein	Saa4	>sp|P31532|SAA4_MOUSE Serum amyloid A-4 protein OS=Mus musculus GN=Saa4 PE=1 SV=2	2169	NA	NA	-1.19501	NA	NA	0.0343943	NA		NA		0.16345
13051000	10381000	12943000	16518000	7640100	8982500	17072000	21330000	16408000	14041000	15995000	17879000	4128300	3691600	4602300	7456300	6314900	5271800	9.87e-86	2	9	48.5	21.897	Q9D892;Q60I30	Inosine triphosphate pyrophosphatase	Itpa	>sp|Q9D892|ITPA_MOUSE Inosine triphosphate pyrophosphatase OS=Mus musculus GN=Itpa PE=1 SV=2;>tr|Q60I30|Q60I30_MOUSE Inosine triphosphate pyrophosphatase OS=Mus musculus GN=Itpa PE=1 SV=1	3406	0.211401	0.191696	-0.607789	0.433079	0.476377	0.034804	0.918671		0.998825		0.164888
15089000	12246000	13660000	17860000	14717000	16192000	19793000	13331000	16966000	13283000	11195000	16369000	5532400	6079500	7236900	7514000	8136300	12634000	5.44e-141	2	17	37.7	56.614	Q8R1Q8;Q3TWG5	Cytoplasmic dynein 1 light intermediate chain 1	Dync1li1	>sp|Q8R1Q8|DC1L1_MOUSE Cytoplasmic dynein 1 light intermediate chain 1 OS=Mus musculus GN=Dync1li1 PE=1 SV=1;>tr|Q3TWG5|Q3TWG5_MOUSE Cytoplasmic dynein 1 light intermediate chain 1 OS=Mus musculus GN=Dync1li1 PE=1 SV=1	2969	-0.252055	0.29128	-0.554025	0.308785	0.242162	0.0348644	0.873469		0.998825		0.164958
64951000	50426000	56295000	47151000	37056000	28905000	50575000	51946000	45025000	46675000	48613000	45956000	49928000	33748000	44140000	37166000	22875000	28094000	2.17e-209	1	15	59.2	32.237	Q8CDN6	Thioredoxin-like protein 1	Txnl1	>sp|Q8CDN6|TXNL1_MOUSE Thioredoxin-like protein 1 OS=Mus musculus GN=Txnl1 PE=1 SV=3	4079	0.621908	0.0595947	0.543782	0.0180851	0.803334	0.0349696	0.501518		0.998825		0.16524
9220400	7999800	12270000	9528700	9101300	12052000	17319000	8232200	8647200	11934000	8963400	13616000	17056000	16760000	3297100	19074000	16239000	36955000	5.66e-58	1	8	20.2	40.982	Q64314	Hematopoietic progenitor cell antigen CD34	Cd34	>sp|Q64314|CD34_MOUSE Hematopoietic progenitor cell antigen CD34 OS=Mus musculus GN=Cd34 PE=1 SV=1	3520	-0.0699692	-0.0787531	-1.19845	0.894535	0.881397	0.0352043	0.993817		0.998825		0.166106
0	1226100	0	0	0	0	2410600	2540700	0	0	0	1059200	79529000	73503000	32809000	26429000	38785000	27621000	1.26e-49	2	9	44.2	36.718	A0A075B6A3;A0A0A6YXW6			>tr|A0A075B6A3|A0A075B6A3_MOUSE Protein Igha (Fragment) OS=Mus musculus GN=Igha PE=1 SV=1;>tr|A0A0A6YXW6|A0A0A6YXW6_MOUSE Protein Igha (Fragment) OS=Mus musculus GN=Igha PE=1 SV=1	46	NA	1.22433	0.920377	NA	0.0553934	0.0352443	NA		0.998825		0.166106
493330000	524460000	583200000	509090000	508360000	573350000	605990000	479910000	475390000	440540000	507540000	652110000	307480000	214060000	204600000	298960000	505960000	291920000	0	1	73	85	75.288	F8WIT2	Annexin	Anxa6	>tr|F8WIT2|F8WIT2_MOUSE Annexin OS=Mus musculus GN=Anxa6 PE=1 SV=1	1386	0.00787368	-0.0267331	-0.571259	0.97504	0.915414	0.0352913	0.997929		0.998825		0.166112
38973000	11045000	14350000	8582600	12313000	18367000	18919000	19865000	30659000	37061000	18317000	19582000	29949000	20152000	22311000	9100000	12688000	14717000	7.76e-29	1	3	23.8	11.43	Q9D0J8	Parathymosin	Ptms	>sp|Q9D0J8|PTMS_MOUSE Parathymosin OS=Mus musculus GN=Ptms PE=1 SV=3	4934	0.556399	-0.0682411	0.995654	0.217201	0.876662	0.0356237	0.802006		0.998825		0.167362
10410000	7638300	9840500	8026200	7910700	9026500	12333000	13717000	9753400	11902000	12228000	10046000	5556300	4422400	6278000	8834500	6389900	7650200	1e-73	3	11	25.8	43.158	Q7TNV0;E9Q8Y1;D3YVJ6	Protein DEK	Dek	>sp|Q7TNV0|DEK_MOUSE Protein DEK OS=Mus musculus GN=Dek PE=1 SV=1;>tr|E9Q8Y1|E9Q8Y1_MOUSE Protein DEK (Fragment) OS=Mus musculus GN=Dek PE=1 SV=1;>tr|D3YVJ6|D3YVJ6_MOUSE Protein DEK (Fragment) OS=Mus musculus GN=Dek PE=1 SV=1	3718	0.149269	0.0596562	-0.49506	0.497951	0.785161	0.0356492	0.938864		0.998825		0.167362
10243000	6198900	6541700	7939200	7635900	8014600	8354300	7846900	6336200	9139500	6555900	5098900	4756300	3604700	1612000	8161200	3926000	5063500	4.88e-60	1	16	32	70.449	Q9JLQ0	CD2-associated protein	Cd2ap	>sp|Q9JLQ0|CD2AP_MOUSE CD2-associated protein OS=Mus musculus GN=Cd2ap PE=1 SV=3	5322	-0.0774158	0.147722	-0.851135	0.836972	0.695123	0.035727	0.987179		0.998825		0.167511
3150900	5200800	5564000	11304000	5729800	3968000	7284700	5403300	3118800	6831900	4668500	9556500	5109000	4145800	10507000	10409000	15383000	11592000	2.21e-144	3	13	34.9	58.408	Q99MN9;E9Q1J7;D3YZC1	Propionyl-CoA carboxylase beta chain, mitochondrial	Pccb	>sp|Q99MN9|PCCB_MOUSE Propionyl-CoA carboxylase beta chain, mitochondrial OS=Mus musculus GN=Pccb PE=1 SV=2;>tr|E9Q1J7|E9Q1J7_MOUSE Propionyl-CoA carboxylase beta chain, mitochondrial OS=Mus musculus GN=Pccb PE=1 SV=1	4670	-0.498176	-0.437342	-1.0208	0.278918	0.339721	0.0358153	0.857159		0.998825		0.167708
23643000	22628000	18269000	38651000	12736000	19512000	51614000	28467000	28879000	45869000	39243000	36142000	6216200	7558900	6584400	13644000	9622000	11764000	6.96e-41	2	10	25.4	39.025	Q3TWW8;A0A0A6YXX6		Srsf6	>sp|Q3TWW8|SRSF6_MOUSE Serine/arginine-rich splicing factor 6 OS=Mus musculus GN=Srsf6 PE=1 SV=1	2971	0.00877236	-0.203981	-0.773108	0.979532	0.55313	0.035929	0.997929		0.998825		0.167807
0	0	0	0	206320	0	437100	425920	303200	0	0	0	915000	602820	684280	15726000	726400	2791500	4.24e-95	2	4	87.1	6.7473	F8VQ65;O08632	Keratin-associated protein 19-5	Krtap19-5	>tr|F8VQ65|F8VQ65_MOUSE Keratin-associated protein 19-5 OS=Mus musculus GN=Krtap19-5 PE=1 SV=1;>sp|O08632|KR195_MOUSE Keratin-associated protein 19-5 OS=Mus musculus GN=Krtap19-5 PE=2 SV=1	1365	NA	NA	-2.13276	NA	NA	0.035898	NA		NA		0.167807
2098300	3528600	4228600	5236500	7336200	5364300	6083300	7593900	5015700	6437300	5800000	9521200	1573200	1274900	0	2176500	2344200	2575800	6.36e-49	3	9	23.3	54.084	Q8R180;Q4FK57;Q8R2E9	ERO1-like protein alpha	Ero1l	>sp|Q8R180|ERO1A_MOUSE ERO1-like protein alpha OS=Mus musculus GN=Ero1a PE=1 SV=2;>tr|Q4FK57|Q4FK57_MOUSE ERO1-like protein alpha OS=Mus musculus GN=Ero1l PE=1 SV=1	3180	-0.906176	-0.205835	-0.736666	0.00646777	0.481623	0.0359876	0.458341		0.998825		0.167865
10539000	11952000	9588700	6019200	10087000	7581700	9571700	8564800	11439000	4776900	5220400	9048900	6762000	2567300	5938200	1983800	2955200	3265000	1.77e-70	1	15	9.6	270.25	P14873	Microtubule-associated protein 1B;MAP1B heavy chain;MAP1 light chain LC1	Map1b	>sp|P14873|MAP1B_MOUSE Microtubule-associated protein 1B OS=Mus musculus GN=Map1b PE=1 SV=2	1999	0.463413	0.683393	0.809707	0.207956	0.0711223	0.036038	0.796677		0.998825		0.167884
1907800	3266700	3042700	1711600	1012800	1173400	0	0	0	0	0	0	369100	1251600	1528200	3089500	1030700	3811600	5.05e-22	1	4	33	23.648	Q9ESP1	Stromal cell-derived factor 2-like protein 1	Sdf2l1	>sp|Q9ESP1|SDF2L_MOUSE Stromal cell-derived factor 2-like protein 1 OS=Mus musculus GN=Sdf2l1 PE=1 SV=2	5233	1.07357	NA	-1.3679	0.0883961	NA	0.0361412	0.701279		NA		0.168149
11219000	14450000	14841000	32424000	27801000	21909000	12149000	4467600	5690800	6503000	7932700	9032300	53269000	78150000	42304000	28671000	24892000	46203000	6.24e-95	5	11	37	21.71	Q9CQH3;D3Z568;D3YX99;F6Y6V5;D3Z6W9	NADH dehydrogenase [ubiquinone] 1 beta subcomplex subunit 5, mitochondrial	Ndufb5	>sp|Q9CQH3|NDUB5_MOUSE NADH dehydrogenase [ubiquinone] 1 beta subcomplex subunit 5, mitochondrial OS=Mus musculus GN=Ndufb5 PE=1 SV=1;>tr|D3Z568|D3Z568_MOUSE NADH dehydrogenase (Ubiquinone) 1 beta subcomplex, 5, isoform CRA_e OS=Mus musculus GN=Ndufb5 PE=1	4750	-1.01229	-0.199648	0.805624	0.0111791	0.578115	0.0363067	0.462217		0.998825		0.168186
2973000	6500100	7599200	8417200	8042900	8052300	5243100	5763100	5693600	6376200	5525400	6288800	1963400	1367000	5570800	1450800	755060	1647300	1.68e-50	1	14	16.5	109.73	Q9CRT8	Exportin-T	Xpot	>sp|Q9CRT8|XPOT_MOUSE Exportin-T OS=Mus musculus GN=Xpot PE=1 SV=3	4825	-0.630743	-0.121651	1.01688	0.175039	0.78758	0.036355	0.781059		0.998825		0.168186
10256000	16638000	17398000	17972000	20029000	17786000	23679000	12036000	12072000	10603000	16551000	20863000	5167500	4596600	3147600	5700900	5379800	22487000	1.78e-65	1	7	14	45.681	P17047	Lysosome-associated membrane glycoprotein 2	Lamp2	>sp|P17047|LAMP2_MOUSE Lysosome-associated membrane glycoprotein 2 OS=Mus musculus GN=Lamp2 PE=1 SV=2	2019	-0.368986	-0.0319406	-1.06877	0.440569	0.946246	0.0362767	0.918671		0.998825		0.168186
40812000	35842000	44301000	35277000	45856000	51367000	38488000	28340000	35170000	31524000	17495000	24975000	5944800	4202100	5525800	10713000	5624100	8587600	5.95e-185	11	38	47	108.35	Q3UHU8;G3UYD0;Q9ESZ8;G3UYJ6;G3UX27;G3UWV2;G3UYD7;G3UZU4;Q99NI3;G3UY14;G3UWP6	General transcription factor II-I	Gtf2i	>tr|Q3UHU8|Q3UHU8_MOUSE General transcription factor II-I OS=Mus musculus GN=Gtf2i PE=1 SV=1;>tr|G3UYD0|G3UYD0_MOUSE General transcription factor II-I OS=Mus musculus GN=Gtf2i PE=1 SV=1;>sp|Q9ESZ8|GTF2I_MOUSE General transcription factor II-I OS=Mus muscul	3070	-0.121365	0.4922	-0.634831	0.667395	0.0953361	0.0363808	0.97552		0.998825		0.168186
5360100	3134200	2985000	3040000	2909000	1474900	5903600	5186600	5065500	5054600	5525000	5574300	2155800	3410800	3311600	4604300	4773500	4444100	5.71e-62	1	5	34.1	23.277	Q8BFQ8	Parkinson disease 7 domain-containing protein 1	Pddc1	>sp|Q8BFQ8|PDDC1_MOUSE Parkinson disease 7 domain-containing protein 1 OS=Mus musculus GN=Pddc1 PE=1 SV=1	3804	0.647625	-0.00175776	-0.66802	0.0415246	0.995263	0.036258	0.605215		0.999644		0.168186
824360	850960	855890	765840	745300	774220	1734200	626080	759390	1087500	1255500	1211200	541040	708030	806180	1320900	819020	1245900	3.8e-11	2	4	4.3	183.11	Q8K449;Q8K441	ATP-binding cassette sub-family A member 9	Abca9	>sp|Q8K449|ABCA9_MOUSE ATP-binding cassette sub-family A member 9 OS=Mus musculus GN=Abca9 PE=1 SV=2	4223	0.147394	-0.334704	-0.708606	0.640874	0.296527	0.0366671	0.96936		0.998825		0.169294
0	0	0	0	0	0	1462800	1509500	1375900	1263400	1034200	992420	426170	612650	838540	1027000	680410	1465500	1.32e-18	3	6	20.8	37.817	Q9ER41;F6VK94;D6REF0	Torsin-1B	Tor1b	>sp|Q9ER41|TOR1B_MOUSE Torsin-1B OS=Mus musculus GN=Tor1b PE=1 SV=2	5215	NA	0.409443	-0.741906	NA	0.217845	0.0368128	NA		0.998825		0.16975
3517900	2640200	2163000	2111300	2909100	3664400	5099200	3537800	3372700	2231900	2665800	1956700	1232200	1084100	1250200	2157400	1910600	1417900	1.84e-11	1	4	12.4	38.368	Q3UE37	Ubiquitin-conjugating enzyme E2 Z	Ube2z	>sp|Q3UE37|UBE2Z_MOUSE Ubiquitin-conjugating enzyme E2 Z OS=Mus musculus GN=Ube2z PE=1 SV=2	3043	-0.0546287	0.795255	-0.602394	0.839165	0.00866271	0.0374834	0.987179		0.813252		0.172405
6315300	9498900	10265000	7588700	9395200	8700300	8887700	8014900	7285900	5154300	6539600	7803500	6456000	6043600	6339100	9771300	8007300	8967600	3.25e-220	3	18	61.7	42.281	Q8R5C5;E0CZD4;E0CYB4	Beta-centractin	Actr1b	>sp|Q8R5C5|ACTY_MOUSE Beta-centractin OS=Mus musculus GN=Actr1b PE=1 SV=1	4323	-0.00188588	0.326834	-0.501421	0.993278	0.157993	0.0374626	0.998414		0.998825		0.172405
77117000	74308000	86780000	78522000	68189000	81796000	53863000	77756000	62028000	74828000	84322000	49770000	43506000	27848000	9583800	47218000	37012000	42817000	0	1	39	64.2	82.897	Q99KK7	Dipeptidyl peptidase 3	Dpp3	>sp|Q99KK7|DPP3_MOUSE Dipeptidyl peptidase 3 OS=Mus musculus GN=Dpp3 PE=1 SV=2	4620	0.0610743	-0.0907977	-0.896384	0.879288	0.82145	0.0382093	0.993535		0.998825		0.175078
5140700	5693700	5997600	10529000	4738500	3247300	7151200	7464300	4227000	6251100	4018600	9866100	2791300	1366800	7619700	8022100	8140200	5514700	8.02e-72	2	12	26.8	61.378	Q3ULD5;B2RUK5	Methylcrotonoyl-CoA carboxylase beta chain, mitochondrial	Mccc2	>sp|Q3ULD5|MCCB_MOUSE Methylcrotonoyl-CoA carboxylase beta chain, mitochondrial OS=Mus musculus GN=Mccc2 PE=1 SV=1;>tr|B2RUK5|B2RUK5_MOUSE Methylcrotonoyl-CoA carboxylase beta chain, mitochondrial OS=Mus musculus GN=Mccc2 PE=1 SV=1	692	0.0399094	-0.0451522	-1.21028	0.941387	0.933705	0.0382029	0.995537		0.998825		0.175078
0	0	399050	480550	0	0	0	0	0	0	0	0	19999000	6682500	1827500	1083900	1309300	0	5.83e-23	4	2	21.4	12.374	P01786;A0A075B5R3;A0A0A6YX91;A0A075B5R2	Ig heavy chain V region MOPC 47A		>sp|P01786|HVM17_MOUSE Ig heavy chain V region MOPC 47A OS=Mus musculus PE=1 SV=1;>tr|A0A075B5R3|A0A075B5R3_MOUSE Protein Ighv7-2 OS=Mus musculus GN=Ighv7-2 PE=4 SV=1;>tr|A0A0A6YX91|A0A0A6YX91_MOUSE Protein Ighv7-2 (Fragment) OS=Mus musculus GN=Ighv7-2 PE=	1830	-0.268117	NA	2.39155	0.856545	NA	0.0381703	0.987179		NA		0.175078
81573000	70545000	78167000	57262000	51496000	52757000	43879000	37725000	42868000	36213000	37282000	59416000	41107000	45682000	47231000	55006000	118700000	51083000	4.32e-248	2	17	83.6	22.187	Q9D1G1;Q0PD66	Ras-related protein Rab-1B	Rab1b	>sp|Q9D1G1|RAB1B_MOUSE Ras-related protein Rab-1B OS=Mus musculus GN=Rab1b PE=1 SV=1;>tr|Q0PD66|Q0PD66_MOUSE RAB1B, member RAS oncogene family, isoform CRA_c OS=Mus musculus GN=Rab1b PE=1 SV=1	2836	0.509905	-0.0586217	-0.638508	0.0900857	0.838031	0.0383502	0.70481		0.998825		0.175502
38600000	35319000	31597000	32746000	26836000	24655000	50660000	26972000	25579000	40253000	35337000	49315000	67496000	56797000	43915000	100620000	115760000	59060000	0	1	41	44.3	153.91	O88322	Nidogen-2	Nid2	>sp|O88322|NID2_MOUSE Nidogen-2 OS=Mus musculus GN=Nid2 PE=1 SV=2	1742	0.33072	-0.333649	-0.680165	0.288067	0.283975	0.0384591	0.86431		0.998825		0.175728
41741000	44475000	56646000	31753000	63432000	54581000	48968000	42154000	32759000	43317000	33747000	35172000	11112000	16385000	11825000	22758000	14453000	25827000	8.03e-204	1	24	57.7	55.758	Q9CZN7	Serine hydroxymethyltransferase	Shmt2	>tr|Q9CZN7|Q9CZN7_MOUSE Serine hydroxymethyltransferase OS=Mus musculus GN=Shmt2 PE=1 SV=1	4902	-0.0225853	0.133677	-0.663138	0.93958	0.654746	0.0385209	0.995443		0.998825		0.175728
0	0	0	0	0	0	1768400	1678500	1893500	1462100	0	2026600	22530000	9604600	24514000	11136000	5462700	12025000	6.84e-13	3	3	15.9	24.452	O88668;K4DI63;J3QP41	Protein CREG1	Creg1	>sp|O88668|CREG1_MOUSE Protein CREG1 OS=Mus musculus GN=Creg1 PE=1 SV=1;>tr|K4DI63|K4DI63_MOUSE Cellular repressor of E1A-stimulated genes 1, isoform CRA_a OS=Mus musculus GN=Creg1 PE=1 SV=1	1768	NA	0.0466725	0.954408	NA	0.919525	0.0385448	NA		0.998825		0.175728
0	0	0	0	0	0	0	0	0	0	0	0	3533200	1553800	2944500	9975300	5810000	3351900	1.01e-09	1	1	9	21.18	Q91XE8	Transmembrane protein 205	Tmem205	>sp|Q91XE8|TM205_MOUSE Transmembrane protein 205 OS=Mus musculus GN=Tmem205 PE=1 SV=1	4488	NA	NA	-1.19569	NA	NA	0.0386015	NA		NA		0.175765
42678000	38734000	44560000	66403000	46652000	48221000	54534000	66439000	61370000	75975000	77543000	69733000	39025000	31328000	35613000	53147000	38949000	54634000	6.74e-114	2	16	48.7	47.655	Q60972;A8Y5E8	Histone-binding protein RBBP4	Rbbp4	>sp|Q60972|RBBP4_MOUSE Histone-binding protein RBBP4 OS=Mus musculus GN=Rbbp4 PE=1 SV=5	3402	-0.340009	-0.295225	-0.458623	0.113929	0.165704	0.0386528	0.735106		0.998825		0.175778
1813600	705440	2467800	1949700	2169700	1110900	0	902510	579160	808880	0	0	10236000	2227100	0	1285000	1639700	0	6.64e-10	1	4	21.2	35.332	Q64726	Zinc-alpha-2-glycoprotein	Azgp1	>sp|Q64726|ZA2G_MOUSE Zinc-alpha-2-glycoprotein OS=Mus musculus GN=Azgp1 PE=1 SV=2	3535	-0.191267	-0.161973	1.71523	0.753519	0.859059	0.0389311	0.985225		0.998825		0.176822
34191000	35072000	43457000	35151000	32505000	32517000	22400000	31360000	26202000	31682000	28839000	32542000	15891000	14511000	4131800	22072000	12582000	21071000	3.91e-263	2	29	44.8	80.859	Q08943;A2AW05	FACT complex subunit SSRP1	Ssrp1	>sp|Q08943|SSRP1_MOUSE FACT complex subunit SSRP1 OS=Mus musculus GN=Ssrp1 PE=1 SV=2;>tr|A2AW05|A2AW05_MOUSE FACT complex subunit SSRP1 (Fragment) OS=Mus musculus GN=Ssrp1 PE=1 SV=1	2823	0.163343	-0.229054	-0.87493	0.680307	0.564451	0.0394748	0.978227		0.998825		0.179068
16166000	10273000	13529000	11969000	10220000	12422000	10417000	8985500	8212400	7545000	9855500	9617500	11630000	9086800	7235900	14460000	12166000	12533000	6.73e-121	3	15	54.4	41.287	P47811;B2KF35;B2KF34	Mitogen-activated protein kinase 14	Mapk14	>sp|P47811|MK14_MOUSE Mitogen-activated protein kinase 14 OS=Mus musculus GN=Mapk14 PE=1 SV=3;>tr|B2KF35|B2KF35_MOUSE Mitogen-activated protein kinase 14 OS=Mus musculus GN=Mapk14 PE=1 SV=1	2287	0.189885	0.0339341	-0.511883	0.417071	0.883467	0.039591	0.911346		0.998825		0.179294
0	889520	1507000	0	0	1456600	1674700	0	1889800	1883400	1419600	1352100	1456700	0	0	3500700	0	0	4.58e-08	1	3	4.5	57.034	Q9JKF6	Poliovirus receptor-related protein 1	Pvrl1	>sp|Q9JKF6|PVRL1_MOUSE Nectin-1 OS=Mus musculus GN=Pvrl1 PE=1 SV=3	5303	-0.331216	0.21306	-1.26494	0.474517	0.535247	0.0396236	0.936666		0.998825		0.179294
23087000	34613000	48621000	38500000	56072000	54589000	45438000	72005000	56937000	59823000	62728000	46056000	55074000	50812000	78924000	39134000	28358000	48116000	0	1	21	61.5	37.54	P62137	Serine/threonine-protein phosphatase PP1-alpha catalytic subunit	Ppp1ca	>sp|P62137|PP1A_MOUSE Serine/threonine-protein phosphatase PP1-alpha catalytic subunit OS=Mus musculus GN=Ppp1ca PE=1 SV=1	2513	-0.534046	0.0352467	0.682603	0.0987219	0.909175	0.039751	0.710898		0.998825		0.179457
2688100	0	919350	947270	1705700	1354700	1548000	4559300	2157700	1799400	3313900	1527400	6067900	3390000	6033300	3133500	2045200	2145000	1.12e-94	4	6	21.7	47.563	Q8BTY1;Q05CI8;A2AQY8;A2AQY9	Kynurenine--oxoglutarate transaminase 1	Ccbl1	>sp|Q8BTY1|KAT1_MOUSE Kynurenine--oxoglutarate transaminase 1 OS=Mus musculus GN=Ccbl1 PE=1 SV=1;>tr|Q05CI8|Q05CI8_MOUSE Ccbl1 protein OS=Mus musculus GN=Ccbl1 PE=1 SV=1;>tr|A2AQY8|A2AQY8_MOUSE Kynurenine--oxoglutarate transaminase 1 OS=Mus musculus GN=Ccb	2797	0.275908	0.247196	1.05815	0.606134	0.605532	0.0397584	0.959962		0.998825		0.179457
30156000	42070000	44220000	40875000	60634000	52058000	48874000	49268000	44180000	51120000	30719000	52806000	2461700	3254300	3747700	4067600	3604200	11231000	0	1	27	60.3	60.909	Q60715	Prolyl 4-hydroxylase subunit alpha-1	P4ha1	>sp|Q60715|P4HA1_MOUSE Prolyl 4-hydroxylase subunit alpha-1 OS=Mus musculus GN=P4ha1 PE=1 SV=2	3386	-0.400096	0.121123	-0.817092	0.288584	0.743815	0.0398475	0.864578		0.998825		0.179636
24304000	21839000	18715000	26011000	25557000	27877000	18680000	19351000	18861000	17748000	12168000	15326000	10165000	12338000	13057000	14897000	14039000	20881000	4.72e-276	2	24	41.1	97.679	Q9QXK3;A0A0M3HEQ7	Coatomer subunit gamma-2	Copg2	>sp|Q9QXK3|COPG2_MOUSE Coatomer subunit gamma-2 OS=Mus musculus GN=Copg2 PE=1 SV=1;>tr|A0A0M3HEQ7|A0A0M3HEQ7_MOUSE Coatomer subunit gamma OS=Mus musculus GN=Copg2 PE=1 SV=2	5350	-0.302199	0.351106	-0.469149	0.168605	0.113432	0.0400121	0.780066		0.998825		0.179798
2062700	2603100	2452100	2102700	2881600	3048200	2212200	1890400	2461900	1158900	1757000	2110400	1726500	2163100	1677100	796100	1977700	916230	1.69e-125	5	17	18.5	140.13	F8WHU7;Q9D3E6;F6XQW1;D6REF2;F6TNY1	Cohesin subunit SA-1	Stag1	>tr|F8WHU7|F8WHU7_MOUSE Cohesin subunit SA-1 OS=Mus musculus GN=Stag1 PE=1 SV=1;>sp|Q9D3E6|STAG1_MOUSE Cohesin subunit SA-1 OS=Mus musculus GN=Stag1 PE=1 SV=3;>tr|F6XQW1|F6XQW1_MOUSE Cohesin subunit SA-1 (Fragment) OS=Mus musculus GN=Stag1 PE=1 SV=1	1377	-0.162763	0.420186	0.706098	0.612454	0.201301	0.0399661	0.961609		0.998825		0.179798
8954100	15982000	15032000	13263000	10951000	13812000	10300000	17353000	12645000	11035000	11792000	15664000	1990300	2861600	1872300	1701200	1049700	1551200	1.27e-76	3	12	42.9	33.558	Q9Z130;F6VQH5;D3YTQ3	Heterogeneous nuclear ribonucleoprotein D-like	Hnrpdl	>sp|Q9Z130|HNRDL_MOUSE Heterogeneous nuclear ribonucleoprotein D-like OS=Mus musculus GN=Hnrnpdl PE=1 SV=1;>tr|F6VQH5|F6VQH5_MOUSE Heterogeneous nuclear ribonucleoprotein D-like (Fragment) OS=Mus musculus GN=Hnrnpdl PE=1 SV=1;>tr|D3YTQ3|D3YTQ3_MOUSE Hetero	5494	0.0300189	0.0493668	0.648235	0.918639	0.866634	0.0400321	0.993817		0.998825		0.179798
35494000	61075000	54933000	95298000	59287000	47943000	50901000	48277000	44017000	44448000	27738000	42498000	112890000	146330000	143440000	61280000	77842000	117380000	5.96e-93	1	19	53.9	31.814	Q9CQA3	Succinate dehydrogenase [ubiquinone] iron-sulfur subunit, mitochondrial	Sdhb	>sp|Q9CQA3|SDHB_MOUSE Succinate dehydrogenase [ubiquinone] iron-sulfur subunit, mitochondrial OS=Mus musculus GN=Sdhb PE=1 SV=1	4734	-0.394912	0.349761	0.693332	0.220659	0.275512	0.0401189	0.803872		0.998825		0.179965
1618700	1818600	901040	1263700	592890	1867000	53529000	38632000	18797000	6908200	34227000	41886000	658550	277810	437370	90117000	961340	491060	0	1	63	86.4	55.759	Q9Z2T6	Keratin, type II cuticular Hb5	Krt85	>sp|Q9Z2T6|KRT85_MOUSE Keratin, type II cuticular Hb5 OS=Mus musculus GN=Krt85 PE=1 SV=2	5529	0.307705	0.657181	-3.01803	0.822335	0.632547	0.0401892	0.987179		0.998825		0.180058
0	0	0	0	0	0	4095200	1984300	3574000	3623200	3098700	4601100	43104000	31492000	14316000	11365000	6304000	23439000	4.75e-80	4	5	30.2	25.933	A2AL78;Q9CR06;A2AL77;A2AL76		Asph	>tr|A2AL78|A2AL78_MOUSE Aspartyl/asparaginyl beta-hydroxylase OS=Mus musculus GN=Asph PE=1 SV=1;>tr|Q9CR06|Q9CR06_MOUSE Aspartate-beta-hydroxylase, isoform CRA_a OS=Mus musculus GN=Asph PE=1 SV=1;>tr|A2AL77|A2AL77_MOUSE Aspartyl/asparaginyl beta-hydroxylas	472	NA	-0.276934	1.17639	NA	0.596883	0.0404038	NA		0.998825		0.180796
114330000	122630000	132480000	132740000	117710000	119620000	134630000	116930000	113730000	112290000	103880000	125610000	101900000	134700000	126560000	80211000	89747000	103380000	0	5	33	58.6	65.322	Q76MZ3;G3UWL2;G3UXQ1;H3BK50;H3BJ83	Serine/threonine-protein phosphatase 2A 65 kDa regulatory subunit A alpha isoform	Ppp2r1a	>sp|Q76MZ3|2AAA_MOUSE Serine/threonine-protein phosphatase 2A 65 kDa regulatory subunit A alpha isoform OS=Mus musculus GN=Ppp2r1a PE=1 SV=3	3683	-0.00833915	0.0983319	0.412953	0.964565	0.602021	0.0405208	0.997397		0.998825		0.181096
7047800	4070600	1816600	7150100	1536100	2193300	5370600	5359200	5322900	4377500	7025000	8815400	532630	433840	0	1269500	1171400	1105300	2.62e-97	1	21	29.5	106.75	Q8BJD1	Inter-alpha-trypsin inhibitor heavy chain H5	Itih5	>sp|Q8BJD1|ITIH5_MOUSE Inter-alpha-trypsin inhibitor heavy chain H5 OS=Mus musculus GN=Itih5 PE=1 SV=1	3882	0.371106	-0.274439	-1.29576	0.482946	0.602449	0.0406093	0.937994		0.998825		0.181268
71056000	37766000	63594000	42219000	31402000	39158000	64663000	56511000	52894000	68682000	70837000	70086000	29816000	38460000	37774000	38290000	59213000	63076000	7.31e-153	5	13	84	22.197	Q923D2;Q3U6G1;E9PZC3;E9PZC4;A0A0U1RPU7	Flavin reductase (NADPH)	Blvrb	>sp|Q923D2|BLVRB_MOUSE Flavin reductase (NADPH) OS=Mus musculus GN=Blvrb PE=1 SV=3;>tr|Q3U6G1|Q3U6G1_MOUSE Biliverdin reductase B (Flavin reductase (NADPH)) OS=Mus musculus GN=Blvrb PE=1 SV=1;>tr|E9PZC3|E9PZC3_MOUSE Flavin reductase (NADPH) OS=Mus musculus	3018	0.5728	-0.27273	-0.574008	0.0411173	0.305016	0.0407461	0.605215		0.998825		0.181638
75885000	52756000	71638000	46827000	111260000	69262000	49342000	29797000	36614000	38301000	44157000	33090000	149490000	254150000	147760000	203370000	343850000	394230000	0	3	27	62.7	45.854	A0A0R4J0X5;Q00896;D3YZL0	Alpha-1-antitrypsin 1-3	Serpina1c	>tr|A0A0R4J0X5|A0A0R4J0X5_MOUSE Alpha-1-antitrypsin 1-3 OS=Mus musculus GN=Serpina1c PE=1 SV=1;>sp|Q00896|A1AT3_MOUSE Alpha-1-antitrypsin 1-3 OS=Mus musculus GN=Serpina1c PE=1 SV=2	296	-0.109085	-0.0198261	-0.765449	0.754636	0.954631	0.0407922	0.985225		0.998825		0.181638
6518400	14308000	3784700	6863200	5204900	8977700	5792700	7072200	6622600	7852200	6183500	543550	19629000	5927500	18417000	4553000	4168000	3126000	1.75e-50	1	5	22.1	29.144	G5E8Z3		2310050C09Rik	>tr|G5E8Z3|G5E8Z3_MOUSE MCG120169 OS=Mus musculus GN=2310050C09Rik PE=1 SV=1	1488	0.0458474	1.1206	1.72378	0.953525	0.167679	0.0412139	0.997397		0.998825		0.183291
12188000	21819000	22466000	27592000	23800000	26982000	24031000	21329000	21177000	18549000	27902000	22069000	6144000	7867900	10214000	6351400	3921400	5526000	6.31e-114	12	9	41.4	27.815	Q9D883;Q14C24;G3UW94;E9Q809;F8WH71;E9Q5Y2;E9PUZ3;E9Q1I7;E9Q5J3;Q8BGJ9;E9PWX6;E9PWM2	Splicing factor U2AF 35 kDa subunit	U2af1	>sp|Q9D883|U2AF1_MOUSE Splicing factor U2AF 35 kDa subunit OS=Mus musculus GN=U2af1 PE=1 SV=4;>tr|Q14C24|Q14C24_MOUSE MCG14259, isoform CRA_a OS=Mus musculus GN=U2af1 PE=1 SV=1;>tr|G3UW94|G3UW94_MOUSE MCG14259, isoform CRA_b OS=Mus musculus GN=U2af1 PE=1 S	2858	-0.522485	-0.0246282	0.613658	0.0772012	0.93003	0.0414745	0.692181		0.998825		0.183999
1616300	1903300	4051800	4502700	3061200	2062300	2348800	3052000	2465300	3210300	2622500	3359500	1699600	770110	2046300	714170	668540	917790	3.4e-26	3	6	14.2	62.022	Q9DBL7;REV__F6QNN0;REV__J3QNE4	Bifunctional coenzyme A synthase;Phosphopantetheine adenylyltransferase;Dephospho-CoA kinase	Coasy	>sp|Q9DBL7|COASY_MOUSE Bifunctional coenzyme A synthase OS=Mus musculus GN=Coasy PE=1 SV=2	5131	-0.39646	-0.226152	0.870563	0.326727	0.571744	0.0414512	0.873732		0.998825		0.183999
11626000	12164000	12071000	14125000	11046000	12988000	16402000	14273000	14031000	15897000	12895000	17002000	3455800	3208700	4330800	3387000	1826200	2693700	1.68e-92	8	18	40.8	61.447	A2AJ72;Q3TIX6;A0A0A6YVV5;F7AM43;A2AJ71;A0A0A6YY39;A0A0A6YX76;F6W2V3		Fubp3	>tr|A2AJ72|A2AJ72_MOUSE MCG130458 OS=Mus musculus GN=Fubp3 PE=1 SV=1;>tr|Q3TIX6|Q3TIX6_MOUSE Protein Fubp3 OS=Mus musculus GN=Fubp3 PE=1 SV=1;>tr|A0A0A6YVV5|A0A0A6YVV5_MOUSE Protein Fubp3 (Fragment) OS=Mus musculus GN=Fubp3 PE=1 SV=1	452	-0.0785658	-0.0289316	0.509067	0.736242	0.901125	0.041598	0.983964		0.998825		0.184321
22580000	33213000	18128000	35128000	19295000	26201000	17320000	36250000	30815000	33560000	23884000	6027700	52034000	27376000	57619000	18652000	20686000	20026000	8.95e-123	3	13	73.4	21.166	Q9D7X8;A0A0N4SWE8;A0A0N4SVX8	Gamma-glutamylcyclotransferase	Ggct	>sp|Q9D7X8|GGCT_MOUSE Gamma-glutamylcyclotransferase OS=Mus musculus GN=Ggct PE=1 SV=1	5061	-0.128714	0.666174	1.13536	0.804489	0.211544	0.0416709	0.987179		0.998825		0.184419
2318600	1212100	1461600	2345500	1293900	1556900	2782700	3638600	3410100	2119800	3410600	3416700	1562900	1719000	1469700	1139200	636050	1251400	3.66e-49	5	6	28.7	36.346	A0A0R4J1Y3;E9QMF4;E0CXW7;E0CYK9;E0CYN9		Osgep	>tr|A0A0R4J1Y3|A0A0R4J1Y3_MOUSE Probable tRNA N6-adenosine threonylcarbamoyltransferase OS=Mus musculus GN=Osgep PE=1 SV=1;>tr|E9QMF4|E9QMF4_MOUSE Probable tRNA N6-adenosine threonylcarbamoyltransferase OS=Mus musculus GN=Osgep PE=1 SV=1;>tr|E0CXW7|E0CXW7_	338	-0.0673289	0.161042	0.707514	0.835478	0.620547	0.0418186	0.987179		0.998825		0.184847
9352600	12293000	11693000	14976000	14375000	15900000	9479900	9890600	10305000	6893000	7241100	8293300	1319900	1769500	2871100	2280500	2467300	4337300	7.38e-166	1	12	29.7	53.706	P28658	Ataxin-10	Atxn10	>sp|P28658|ATX10_MOUSE Ataxin-10 OS=Mus musculus GN=Atxn10 PE=1 SV=2	2140	-0.450484	0.407405	-0.621236	0.128183	0.166014	0.04203	0.737021		0.998825		0.185556
445240	1921700	1832700	1752800	2014300	1666900	2545700	2409000	1617400	2249500	2716100	2632300	872920	552160	880670	1257900	1211700	2079600	3.62e-14	1	3	13.9	39.774	Q8R2U0	Nucleoporin SEH1	Seh1l	>sp|Q8R2U0|SEH1_MOUSE Nucleoporin SEH1 OS=Mus musculus GN=Seh1l PE=2 SV=1	4289	-0.636033	-0.232431	-0.966868	0.165002	0.601856	0.0421275	0.780066		0.998825		0.18576
17882000	14493000	10387000	13339000	7324400	13445000	18506000	17611000	23031000	16412000	18022000	19234000	10889000	15143000	4470200	28885000	9834200	18897000	3.55e-82	1	23	38	84.059	Q9ERG0	LIM domain and actin-binding protein 1	Lima1	>sp|Q9ERG0|LIMA1_MOUSE LIM domain and actin-binding protein 1 OS=Mus musculus GN=Lima1 PE=1 SV=3	5222	0.349385	0.133979	-0.956016	0.431115	0.760694	0.0424201	0.917472		0.998825		0.186823
0	0	0	0	0	0	0	0	0	0	0	0	1488600	3352500	0	640810	0	0	3.65e-07	1	2	34.2	13.059	A0A075B5P1			>tr|A0A075B5P1|A0A075B5P1_MOUSE Protein Igkv3-1 (Fragment) OS=Mus musculus GN=Igkv3-1 PE=4 SV=6	20	NA	NA	1.80163	NA	NA	0.0425446	NA		NA		0.187145
9773500	11345000	10541000	10963000	15708000	18301000	8060800	7036000	8503000	8547500	7247200	9339100	805830	1057100	956220	1015700	1505000	1545000	1.31e-60	1	12	42.6	31.474	P70677	Caspase-3;Caspase-3 subunit p17;Caspase-3 subunit p12	Casp3	>sp|P70677|CASP3_MOUSE Caspase-3 OS=Mus musculus GN=Casp3 PE=1 SV=1	2665	-0.482151	-0.0875198	-0.511924	0.054516	0.710815	0.0426704	0.634375		0.998825		0.187462
24580000	35266000	32007000	38283000	45611000	44202000	47569000	50681000	56257000	53608000	34399000	55178000	12292000	8199100	20778000	17234000	20096000	23734000	6.65e-172	2	25	55.7	57.147	Q922B2;Q8BJY7	Aspartate--tRNA ligase, cytoplasmic	Dars	>sp|Q922B2|SYDC_MOUSE Aspartate--tRNA ligase, cytoplasmic OS=Mus musculus GN=Dars PE=1 SV=2	4549	-0.491342	0.138924	-0.655237	0.117891	0.646151	0.0427201	0.735106		0.998825		0.187462
2388200	2320900	2998700	2289100	3153600	2396500	2788800	2703200	2087400	3589500	3539000	2395100	0	0	595260	0	1111800	979600	1.16e-43	1	15	16.7	134.11	Q8C2E7	WASH complex subunit strumpellin	Kiaa0196	>sp|Q8C2E7|STRUM_MOUSE WASH complex subunit strumpellin OS=Mus musculus GN=Kiaa0196 PE=1 SV=2	4027	-0.0192546	-0.317064	-0.809989	0.937179	0.209217	0.0428444	0.995016		0.998825		0.187781
1155700000	1468800000	1092100000	574600000	757050000	915280000	1647000000	1042300000	1121400000	1212000000	896340000	1334500000	5339800000	6670100000	8298500000	2800200000	6402200000	4018700000	0	2	67	87	32.836	P58774;A2AIM5	Tropomyosin beta chain	Tpm2	>sp|P58774|TPM2_MOUSE Tropomyosin beta chain OS=Mus musculus GN=Tpm2 PE=1 SV=1	2444	0.740809	0.138181	0.678981	0.0292882	0.660318	0.0432785	0.573511		0.998825		0.188998
1589100000	1383100000	1385100000	1321900000	1313200000	1387000000	1451500000	1318200000	1432200000	1141900000	1309900000	1399900000	822090000	598870000	1239800000	1277800000	1207000000	1113100000	0	4	60	84.5	70.87	P63017;Q504P4;D3Z5E2;D3YW43	Heat shock cognate 71 kDa protein	Hspa8	>sp|P63017|HSP7C_MOUSE Heat shock cognate 71 kDa protein OS=Mus musculus GN=Hspa8 PE=1 SV=1;>tr|Q504P4|Q504P4_MOUSE Heat shock cognate 71 kDa protein OS=Mus musculus GN=Hspa8 PE=1 SV=1	2584	0.11453	0.129526	-0.497844	0.61961	0.574959	0.0432562	0.962125		0.998825		0.188998
0	0	0	0	0	0	1874400	1833200	1296100	1540700	2001100	2070400	966090	778480	898170	714210	601850	508370	2.45e-24	1	2	9.4	39.394	Q8BGU5	Cyclin-Y	Ccny	>sp|Q8BGU5|CCNY_MOUSE Cyclin-Y OS=Mus musculus GN=Ccny PE=1 SV=1	3837	NA	-0.173106	0.542725	NA	0.483094	0.0432509	NA		0.998825		0.188998
0	0	0	0	0	0	0	0	0	0	0	0	10764000	0	0	4935800	4591800	0	6.53e-06	1	1	9.4	18.013	P01592	Immunoglobulin J chain	Igj	>sp|P01592|IGJ_MOUSE Immunoglobulin J chain OS=Mus musculus GN=Jchain PE=1 SV=4	1809	NA	NA	1.18179	NA	NA	0.0433994	NA		NA		0.189298
42742000	11596000	17731000	11168000	7035300	5594900	8071600	10914000	10701000	17260000	11917000	13546000	15571000	9489900	11515000	7372000	6662600	5918600	3.31e-40	2	6	28.5	35.247	Q8BFS6;D3Z7F7	Calcineurin-like phosphoesterase domain-containing protein 1	Cpped1	>sp|Q8BFS6|CPPED_MOUSE Serine/threonine-protein phosphatase CPPED1 OS=Mus musculus GN=Cpped1 PE=1 SV=1;>tr|D3Z7F7|D3Z7F7_MOUSE Serine/threonine-protein phosphatase CPPED1 (Fragment) OS=Mus musculus GN=Cpped1 PE=1 SV=1	3806	1.43791	-0.520609	0.850011	0.00197347	0.197675	0.0435922	0.366464		0.998825		0.189502
5390900	6645600	4392200	4930700	3465000	3993300	2523400	4679300	2713300	2354600	2956100	1506600	6326500	11826000	8269900	4321100	5889600	5703200	1.43e-23	12	6	13.5	75.292	E9Q9C7;E9Q9C4;E9Q9C0;E9Q9C1;E9Q9C2;Q8K4G5;E9QK41;E9Q9Q7;E9Q9D1;E9Q9D2;E9Q030;F6YHE5	Actin-binding LIM protein 1	Ablim1	>tr|E9Q9C7|E9Q9C7_MOUSE Actin-binding LIM protein 1 OS=Mus musculus GN=Ablim1 PE=1 SV=1;>tr|E9Q9C4|E9Q9C4_MOUSE Actin-binding LIM protein 1 OS=Mus musculus GN=Ablim1 PE=1 SV=1;>tr|E9Q9C0|E9Q9C0_MOUSE Actin-binding LIM protein 1 OS=Mus musculus GN=Ablim1 PE	1207	0.40188	0.537079	0.696218	0.223239	0.109971	0.0435535	0.804885		0.998825		0.189502
0	0	0	0	0	0	0	0	0	0	0	0	8200900	4692600	10345000	18016000	10523000	13405000	1.88e-73	1	6	12.6	48.965	I7HJI3		Serpinb6e	>tr|I7HJI3|I7HJI3_MOUSE Protein Serpinb6e OS=Mus musculus GN=Serpinb6e PE=3 SV=1	1521	NA	NA	-0.891887	NA	NA	0.0436027	NA		NA		0.189502
2787100	17093000	15235000	14113000	16650000	13625000	11287000	9133900	11222000	8426300	9415500	12768000	2216400	2075000	2956400	4565000	3602400	8646900	7.03e-88	5	24	22.7	132.35	F8WHM5;Q61543;Q53WR6;F6RSH1;E9PWD8	Golgi apparatus protein 1	Glg1	>tr|F8WHM5|F8WHM5_MOUSE Golgi apparatus protein 1 (Fragment) OS=Mus musculus GN=Glg1 PE=1 SV=1;>sp|Q61543|GSLG1_MOUSE Golgi apparatus protein 1 OS=Mus musculus GN=Glg1 PE=1 SV=1;>tr|Q53WR6|Q53WR6_MOUSE E-selectin ligand 1 OS=Mus musculus GN=Glg1 PE=1 SV=1	1375	-0.714749	0.0622999	-1.12886	0.184119	0.905099	0.0437548	0.781094		0.998825		0.18978
1237900000	1099900000	1267600000	1105700000	1276300000	1136700000	1021800000	1071200000	959170000	1137600000	1151500000	1213000000	563800000	532710000	710890000	789060000	733840000	813820000	0	4	33	70.3	50.135	P68369;Q5FW91;P05214;Q3UX10	Tubulin alpha-1A chain;Tubulin alpha-3 chain	Tuba1a;Tuba3a	>sp|P68369|TBA1A_MOUSE Tubulin alpha-1A chain OS=Mus musculus GN=Tuba1a PE=1 SV=1;>tr|Q5FW91|Q5FW91_MOUSE MCG129425 OS=Mus musculus GN=Tuba3a PE=1 SV=1;>sp|P05214|TBA3_MOUSE Tubulin alpha-3 chain OS=Mus musculus GN=Tuba3a PE=1 SV=1	2617	0.0323116	-0.199964	-0.380385	0.854462	0.265923	0.0437713	0.987179		0.998825		0.18978
776470000	590420000	601920000	612140000	538960000	544340000	679870000	540230000	592820000	471820000	574490000	583930000	654380000	482760000	116500000	651700000	620350000	649180000	0	1	79	83.6	89.321	Q01853	Transitional endoplasmic reticulum ATPase	Vcp	>sp|Q01853|TERA_MOUSE Transitional endoplasmic reticulum ATPase OS=Mus musculus GN=Vcp PE=1 SV=4	2759	0.206371	0.153573	-0.942512	0.637573	0.725477	0.0438656	0.96936		0.998825		0.189923
[truncated: 4,494 more rows]
