# Supplementary material for: Pro‐inflammatory immunity supports fibrosis advancement in epidermolysis bullosa: intervention with Ang‐(1‐7)
Source: EMBO Mol Med. 2021 Aug 30;13(10):e14392. doi: 10.15252/emmm.202114392 (PMC8495454; doi:10.15252/emmm.202114392)
Supplement: Supplementary file 7 — Dataset EV3 [file EMMM-13-e14392-s009.xlsx]

## Sheet: Dataset EV3 - header
								Dataset EV3. GO term analyses of significantly altered proteins in back skin and forepaws. Pathway and GO enrichments analyses of significantly differentially regulated proteins comparing aged-matched RDEB to WT mice. Proteins of each group were uploaded in STRING DB and enrichment analyses compared to whole genome were performed using standard settings. Significantly enriched terms and matching …

## Sheet: backskin 10wks up
#term ID	term description	observed protein count	background protein count	strength	false discovery rate	matching proteins in your network (IDs)	matching proteins in your network (labels)
Cellular Component (Gene Ontology)
GO:0005615	extracellular space	22	1131	0.66	7.26e-07	10090.ENSMUSP00000020779,10090.ENSMUSP00000023587,10090.ENSMUSP00000023589,10090.ENSMUSP00000023590,10090.ENSMUSP00000025951,10090.ENSMUSP00000028233,10090.ENSMUSP00000028882,10090.ENSMUSP00000032492,10090.ENSMUSP00000033185,10090.ENSMUSP00000035061,10090.ENSMUSP00000038925,10090.ENSMUSP00000039472,10090.ENSMUSP00000045572,10090.ENSMUSP00000083896,10090.ENSMUSP00000088857,10090.ENSMUSP00000089801…	Mpo,Fetub,Kng1,Hrg,Rbp4,Hc,Il1a,Cd9,Hpx,Ngp,Elane,Fgb,Serpina12,Serpinb7,Cp,Lyz2,Cnp,Iglc2,Ecm1,Apod,Chit1,Retn
GO:0005576	extracellular region	27	2044	0.49	1.33e-05	10090.ENSMUSP00000006697,10090.ENSMUSP00000020779,10090.ENSMUSP00000021820,10090.ENSMUSP00000023587,10090.ENSMUSP00000023589,10090.ENSMUSP00000023590,10090.ENSMUSP00000025951,10090.ENSMUSP00000028233,10090.ENSMUSP00000028882,10090.ENSMUSP00000032492,10090.ENSMUSP00000033185,10090.ENSMUSP00000035061,10090.ENSMUSP00000038925,10090.ENSMUSP00000039472,10090.ENSMUSP00000045572,10090.ENSMUSP00000047730…	Itih3,Mpo,Aspn,Fetub,Kng1,Hrg,Rbp4,Hc,Il1a,Cd9,Hpx,Ngp,Elane,Fgb,Serpina12,Sbspon,Lcn2,Serpinb7,Obp1a,Cp,Lyz2,Cnp,Iglc2,Ecm1,Apod,Chit1,Retn
GO:0005737	cytoplasm	67	9909	0.2	2.66e-05	10090.ENSMUSP00000000896,10090.ENSMUSP00000002029,10090.ENSMUSP00000004202,10090.ENSMUSP00000006764,10090.ENSMUSP00000014445,10090.ENSMUSP00000020312,10090.ENSMUSP00000020779,10090.ENSMUSP00000021158,10090.ENSMUSP00000021574,10090.ENSMUSP00000021649,10090.ENSMUSP00000021820,10090.ENSMUSP00000022122,10090.ENSMUSP00000022268,10090.ENSMUSP00000022573,10090.ENSMUSP00000022638,10090.ENSMUSP00000023036…	Pxmp4,Emd,Dnmt1,Aprt,Pam16,Mcu,Mpo,Txndc17,Gtpbp4,Acot2,Aspn,Ckmt2,Pdhb,Esd,Nefm,Rbx1,Hrg,Pfdn6,Pfdn1,Ankrd2,Gsta3,Acadl,Il1a,Casq2,Myoz2,Coq3,Mrpl37,Ndufs5,Padi2,Uchl1,Nt5c3,Ybx3,Lmcd1,Ngp,Phpt1,Elane,Rbm3,Fgb,Ndufa7,Pdk2,Dnph1,Atp6v1g1,Prph,Asrgl1,Lcn2,Stfa3,Pfn2,Sgcg,Cfl2,Gbas,Serpinb7,Hmgcs2,Lyz2,Ank3,Nefh,Tnnc2,Cnp,Ppp1cc,Vdac1,Rps6,Myom3,Idh2,Rpl30,Cutc,Apod,Chit1,Bckdhb
GO:0005759	mitochondrial matrix	10	327	0.86	0.00015	10090.ENSMUSP00000014445,10090.ENSMUSP00000021649,10090.ENSMUSP00000022268,10090.ENSMUSP00000027153,10090.ENSMUSP00000030365,10090.ENSMUSP00000039692,10090.ENSMUSP00000041447,10090.ENSMUSP00000088249,10090.ENSMUSP00000099819,10090.ENSMUSP00000139684	Pam16,Acot2,Pdhb,Acadl,Mrpl37,Ndufa7,Pdk2,Hmgcs2,Vdac1,Bckdhb
GO:0072562	blood microparticle	4	18	1.72	0.00015	10090.ENSMUSP00000023589,10090.ENSMUSP00000023590,10090.ENSMUSP00000039472,10090.ENSMUSP00000100464	Kng1,Hrg,Fgb,Iglc2
GO:0005623	cell	80	14044	0.13	0.00022	10090.ENSMUSP00000000896,10090.ENSMUSP00000002029,10090.ENSMUSP00000004202,10090.ENSMUSP00000006764,10090.ENSMUSP00000014445,10090.ENSMUSP00000020312,10090.ENSMUSP00000020779,10090.ENSMUSP00000021158,10090.ENSMUSP00000021574,10090.ENSMUSP00000021649,10090.ENSMUSP00000021820,10090.ENSMUSP00000022122,10090.ENSMUSP00000022268,10090.ENSMUSP00000022573,10090.ENSMUSP00000022638,10090.ENSMUSP00000023036…	Pxmp4,Emd,Dnmt1,Aprt,Pam16,Mcu,Mpo,Txndc17,Gtpbp4,Acot2,Aspn,Ckmt2,Pdhb,Esd,Nefm,Rbx1,Kng1,Hrg,Pfdn6,Pfdn1,Ankrd2,Gsta3,Acadl,Atp1b1,Hc,Il1a,Casq2,Myoz2,Coq3,Mrpl37,Ndufs5,Padi2,Uchl1,Nt5c3,Ybx3,Lmcd1,Cd9,Hpx,Ngp,Phpt1,Fbl,Elane,Rbm3,Fgb,Ndufa7,Pdk2,Dnph1,Serpina12,Atp6v1g1,Prph,Asrgl1,Lcn2,Stfa3,Pfn2,Sgcg,Cfl2,Gbas,Serpinb7,Hmgcs2,Hrnr,Cp,Lyz2,Ank3,Nefh,Nhp2l1,Tnnc2,Cnp,Ppp1cc,Vdac1,Rps6,Iglc2,M…
GO:0031966	mitochondrial membrane	12	539	0.72	0.00022	10090.ENSMUSP00000014445,10090.ENSMUSP00000020312,10090.ENSMUSP00000022122,10090.ENSMUSP00000027153,10090.ENSMUSP00000029909,10090.ENSMUSP00000030401,10090.ENSMUSP00000039692,10090.ENSMUSP00000083211,10090.ENSMUSP00000099409,10090.ENSMUSP00000099587,10090.ENSMUSP00000099819,10090.ENSMUSP00000139684	Pam16,Mcu,Ckmt2,Acadl,Coq3,Ndufs5,Ndufa7,Gbas,Cnp,Ppp1cc,Vdac1,Bckdhb
GO:0005739	mitochondrion	18	1312	0.51	0.00041	10090.ENSMUSP00000014445,10090.ENSMUSP00000020312,10090.ENSMUSP00000021649,10090.ENSMUSP00000022122,10090.ENSMUSP00000022268,10090.ENSMUSP00000027153,10090.ENSMUSP00000029909,10090.ENSMUSP00000030365,10090.ENSMUSP00000030401,10090.ENSMUSP00000039692,10090.ENSMUSP00000041447,10090.ENSMUSP00000083211,10090.ENSMUSP00000088249,10090.ENSMUSP00000099409,10090.ENSMUSP00000099587,10090.ENSMUSP00000099819…	Pam16,Mcu,Acot2,Ckmt2,Pdhb,Acadl,Coq3,Mrpl37,Ndufs5,Ndufa7,Pdk2,Gbas,Hmgcs2,Cnp,Ppp1cc,Vdac1,Idh2,Bckdhb
GO:0098798	mitochondrial protein complex	8	255	0.87	0.00057	10090.ENSMUSP00000014445,10090.ENSMUSP00000020312,10090.ENSMUSP00000030365,10090.ENSMUSP00000030401,10090.ENSMUSP00000039692,10090.ENSMUSP00000041447,10090.ENSMUSP00000099819,10090.ENSMUSP00000139684	Pam16,Mcu,Mrpl37,Ndufs5,Ndufa7,Pdk2,Vdac1,Bckdhb
GO:0005883	neurofilament	3	10	1.85	0.00065	10090.ENSMUSP00000022638,10090.ENSMUSP00000049303,10090.ENSMUSP00000091061	Nefm,Prph,Nefh
GO:0030017	sarcomere	7	199	0.92	0.00082	10090.ENSMUSP00000026172,10090.ENSMUSP00000029454,10090.ENSMUSP00000029761,10090.ENSMUSP00000077262,10090.ENSMUSP00000090089,10090.ENSMUSP00000099384,10090.ENSMUSP00000101480	Ankrd2,Casq2,Myoz2,Cfl2,Ank3,Tnnc2,Myom3
GO:0019866	organelle inner membrane	9	373	0.75	0.00097	10090.ENSMUSP00000002029,10090.ENSMUSP00000014445,10090.ENSMUSP00000020312,10090.ENSMUSP00000022122,10090.ENSMUSP00000029909,10090.ENSMUSP00000030401,10090.ENSMUSP00000039692,10090.ENSMUSP00000099409,10090.ENSMUSP00000139684	Emd,Pam16,Mcu,Ckmt2,Coq3,Ndufs5,Ndufa7,Cnp,Bckdhb
GO:0005743	mitochondrial inner membrane	8	321	0.77	0.0018	10090.ENSMUSP00000014445,10090.ENSMUSP00000020312,10090.ENSMUSP00000022122,10090.ENSMUSP00000029909,10090.ENSMUSP00000030401,10090.ENSMUSP00000039692,10090.ENSMUSP00000099409,10090.ENSMUSP00000139684	Pam16,Mcu,Ckmt2,Coq3,Ndufs5,Ndufa7,Cnp,Bckdhb
GO:0005622	intracellular	71	12462	0.13	0.002	10090.ENSMUSP00000000896,10090.ENSMUSP00000002029,10090.ENSMUSP00000004202,10090.ENSMUSP00000006764,10090.ENSMUSP00000014445,10090.ENSMUSP00000020312,10090.ENSMUSP00000020779,10090.ENSMUSP00000021158,10090.ENSMUSP00000021574,10090.ENSMUSP00000021649,10090.ENSMUSP00000021820,10090.ENSMUSP00000022122,10090.ENSMUSP00000022268,10090.ENSMUSP00000022573,10090.ENSMUSP00000022638,10090.ENSMUSP00000023036…	Pxmp4,Emd,Dnmt1,Aprt,Pam16,Mcu,Mpo,Txndc17,Gtpbp4,Acot2,Aspn,Ckmt2,Pdhb,Esd,Nefm,Rbx1,Hrg,Pfdn6,Pfdn1,Ankrd2,Gsta3,Acadl,Atp1b1,Il1a,Casq2,Myoz2,Coq3,Mrpl37,Ndufs5,Padi2,Uchl1,Nt5c3,Ybx3,Lmcd1,Ngp,Phpt1,Fbl,Elane,Rbm3,Fgb,Ndufa7,Pdk2,Dnph1,Atp6v1g1,Prph,Asrgl1,Lcn2,Stfa3,Pfn2,Sgcg,Cfl2,Gbas,Serpinb7,Hmgcs2,Lyz2,Ank3,Nefh,Nhp2l1,Tnnc2,Cnp,Ppp1cc,Vdac1,Rps6,Myom3,Idh2,Rpl30,Cutc,Apod,Chit1,Retn,Bck…
GO:0031967	organelle envelope	14	1015	0.51	0.002	10090.ENSMUSP00000002029,10090.ENSMUSP00000014445,10090.ENSMUSP00000020312,10090.ENSMUSP00000021574,10090.ENSMUSP00000022122,10090.ENSMUSP00000027153,10090.ENSMUSP00000029909,10090.ENSMUSP00000030401,10090.ENSMUSP00000039692,10090.ENSMUSP00000083211,10090.ENSMUSP00000099409,10090.ENSMUSP00000099587,10090.ENSMUSP00000099819,10090.ENSMUSP00000139684	Emd,Pam16,Mcu,Gtpbp4,Ckmt2,Acadl,Coq3,Ndufs5,Ndufa7,Gbas,Cnp,Ppp1cc,Vdac1,Bckdhb
GO:1990204	oxidoreductase complex	5	103	1.06	0.002	10090.ENSMUSP00000022268,10090.ENSMUSP00000030401,10090.ENSMUSP00000039692,10090.ENSMUSP00000041447,10090.ENSMUSP00000139684	Pdhb,Ndufs5,Ndufa7,Pdk2,Bckdhb
GO:0099512	supramolecular fiber	12	809	0.54	0.003	10090.ENSMUSP00000002029,10090.ENSMUSP00000022638,10090.ENSMUSP00000026172,10090.ENSMUSP00000029454,10090.ENSMUSP00000029761,10090.ENSMUSP00000049303,10090.ENSMUSP00000077262,10090.ENSMUSP00000090089,10090.ENSMUSP00000091061,10090.ENSMUSP00000099384,10090.ENSMUSP00000099409,10090.ENSMUSP00000101480	Emd,Nefm,Ankrd2,Casq2,Myoz2,Prph,Cfl2,Ank3,Nefh,Tnnc2,Cnp,Myom3
GO:0043209	myelin sheath	6	212	0.82	0.0049	10090.ENSMUSP00000022638,10090.ENSMUSP00000027863,10090.ENSMUSP00000031131,10090.ENSMUSP00000091061,10090.ENSMUSP00000099409,10090.ENSMUSP00000099819	Nefm,Atp1b1,Uchl1,Nefh,Cnp,Vdac1
GO:0031674	I band	5	142	0.92	0.0058	10090.ENSMUSP00000026172,10090.ENSMUSP00000029454,10090.ENSMUSP00000029761,10090.ENSMUSP00000077262,10090.ENSMUSP00000090089	Ankrd2,Casq2,Myoz2,Cfl2,Ank3
GO:0016272	prefoldin complex	2	6	1.89	0.0066	10090.ENSMUSP00000025163,10090.ENSMUSP00000025204	Pfdn6,Pfdn1
GO:0001651	dense fibrillar component	2	7	1.83	0.0082	10090.ENSMUSP00000037613,10090.ENSMUSP00000091840	Fbl,Nhp2l1
GO:0031428	box C/D snoRNP complex	2	8	1.77	0.0098	10090.ENSMUSP00000037613,10090.ENSMUSP00000091840	Fbl,Nhp2l1
GO:0045254	pyruvate dehydrogenase complex	2	8	1.77	0.0098	10090.ENSMUSP00000022268,10090.ENSMUSP00000041447	Pdhb,Pdk2
GO:0070013	intracellular organelle lumen	29	3882	0.24	0.0147	10090.ENSMUSP00000002029,10090.ENSMUSP00000004202,10090.ENSMUSP00000006764,10090.ENSMUSP00000014445,10090.ENSMUSP00000021574,10090.ENSMUSP00000021649,10090.ENSMUSP00000022268,10090.ENSMUSP00000023036,10090.ENSMUSP00000026172,10090.ENSMUSP00000027153,10090.ENSMUSP00000029454,10090.ENSMUSP00000030365,10090.ENSMUSP00000030401,10090.ENSMUSP00000031131,10090.ENSMUSP00000037613,10090.ENSMUSP00000038964…	Emd,Dnmt1,Aprt,Pam16,Gtpbp4,Acot2,Pdhb,Rbx1,Ankrd2,Acadl,Casq2,Mrpl37,Ndufs5,Uchl1,Fbl,Rbm3,Ndufa7,Pdk2,Sgcg,Cfl2,Hmgcs2,Lyz2,Nhp2l1,Cnp,Ppp1cc,Vdac1,Rps6,Cutc,Bckdhb
GO:0031968	organelle outer membrane	5	188	0.8	0.0149	10090.ENSMUSP00000002029,10090.ENSMUSP00000083211,10090.ENSMUSP00000099409,10090.ENSMUSP00000099587,10090.ENSMUSP00000099819	Emd,Gbas,Cnp,Ppp1cc,Vdac1
GO:0043229	intracellular organelle	60	10645	0.12	0.0176	10090.ENSMUSP00000000896,10090.ENSMUSP00000002029,10090.ENSMUSP00000004202,10090.ENSMUSP00000006764,10090.ENSMUSP00000014445,10090.ENSMUSP00000020312,10090.ENSMUSP00000020779,10090.ENSMUSP00000021574,10090.ENSMUSP00000021649,10090.ENSMUSP00000022122,10090.ENSMUSP00000022268,10090.ENSMUSP00000022573,10090.ENSMUSP00000022638,10090.ENSMUSP00000023036,10090.ENSMUSP00000023590,10090.ENSMUSP00000025163…	Pxmp4,Emd,Dnmt1,Aprt,Pam16,Mcu,Mpo,Gtpbp4,Acot2,Ckmt2,Pdhb,Esd,Nefm,Rbx1,Hrg,Pfdn6,Ankrd2,Acadl,Casq2,Myoz2,Coq3,Mrpl37,Ndufs5,Padi2,Uchl1,Nt5c3,Ybx3,Lmcd1,Ngp,Fbl,Elane,Rbm3,Fgb,Ndufa7,Pdk2,Dnph1,Atp6v1g1,Prph,Pfn2,Sgcg,Cfl2,Gbas,Hmgcs2,Lyz2,Ank3,Nefh,Nhp2l1,Tnnc2,Cnp,Ppp1cc,Vdac1,Rps6,Myom3,Idh2,Rpl30,Cutc,Apod,Chit1,Retn,Bckdhb
GO:0043226	organelle	61	10897	0.12	0.0178	10090.ENSMUSP00000000896,10090.ENSMUSP00000002029,10090.ENSMUSP00000004202,10090.ENSMUSP00000006764,10090.ENSMUSP00000014445,10090.ENSMUSP00000020312,10090.ENSMUSP00000020779,10090.ENSMUSP00000021574,10090.ENSMUSP00000021649,10090.ENSMUSP00000022122,10090.ENSMUSP00000022268,10090.ENSMUSP00000022573,10090.ENSMUSP00000022638,10090.ENSMUSP00000023036,10090.ENSMUSP00000023590,10090.ENSMUSP00000025163…	Pxmp4,Emd,Dnmt1,Aprt,Pam16,Mcu,Mpo,Gtpbp4,Acot2,Ckmt2,Pdhb,Esd,Nefm,Rbx1,Hrg,Pfdn6,Ankrd2,Acadl,Casq2,Myoz2,Coq3,Mrpl37,Ndufs5,Padi2,Uchl1,Nt5c3,Ybx3,Lmcd1,Cd9,Ngp,Fbl,Elane,Rbm3,Fgb,Ndufa7,Pdk2,Dnph1,Atp6v1g1,Prph,Pfn2,Sgcg,Cfl2,Gbas,Hmgcs2,Lyz2,Ank3,Nefh,Nhp2l1,Tnnc2,Cnp,Ppp1cc,Vdac1,Rps6,Myom3,Idh2,Rpl30,Cutc,Apod,Chit1,Retn,Bckdhb
GO:0043232	intracellular non-membrane-bounded organelle	28	3809	0.24	0.0191	10090.ENSMUSP00000002029,10090.ENSMUSP00000004202,10090.ENSMUSP00000021574,10090.ENSMUSP00000022638,10090.ENSMUSP00000026172,10090.ENSMUSP00000029454,10090.ENSMUSP00000029761,10090.ENSMUSP00000030365,10090.ENSMUSP00000030765,10090.ENSMUSP00000037613,10090.ENSMUSP00000038964,10090.ENSMUSP00000039692,10090.ENSMUSP00000049303,10090.ENSMUSP00000068890,10090.ENSMUSP00000077106,10090.ENSMUSP00000077262…	Emd,Dnmt1,Gtpbp4,Nefm,Ankrd2,Casq2,Myoz2,Mrpl37,Padi2,Fbl,Rbm3,Ndufa7,Prph,Pfn2,Sgcg,Cfl2,Ank3,Nefh,Nhp2l1,Tnnc2,Cnp,Ppp1cc,Vdac1,Rps6,Myom3,Rpl30,Cutc,Apod
GO:0043227	membrane-bounded organelle	56	9775	0.13	0.0194	10090.ENSMUSP00000000896,10090.ENSMUSP00000002029,10090.ENSMUSP00000004202,10090.ENSMUSP00000006764,10090.ENSMUSP00000014445,10090.ENSMUSP00000020312,10090.ENSMUSP00000020779,10090.ENSMUSP00000021574,10090.ENSMUSP00000021649,10090.ENSMUSP00000022122,10090.ENSMUSP00000022268,10090.ENSMUSP00000022573,10090.ENSMUSP00000023036,10090.ENSMUSP00000023590,10090.ENSMUSP00000025163,10090.ENSMUSP00000026172…	Pxmp4,Emd,Dnmt1,Aprt,Pam16,Mcu,Mpo,Gtpbp4,Acot2,Ckmt2,Pdhb,Esd,Rbx1,Hrg,Pfdn6,Ankrd2,Acadl,Casq2,Coq3,Mrpl37,Ndufs5,Padi2,Uchl1,Nt5c3,Ybx3,Lmcd1,Cd9,Ngp,Fbl,Elane,Rbm3,Fgb,Ndufa7,Pdk2,Dnph1,Atp6v1g1,Prph,Sgcg,Cfl2,Gbas,Hmgcs2,Lyz2,Ank3,Nefh,Nhp2l1,Cnp,Ppp1cc,Vdac1,Rps6,Idh2,Rpl30,Cutc,Apod,Chit1,Retn,Bckdhb
GO:0030018	Z disc	4	127	0.87	0.0207	10090.ENSMUSP00000029454,10090.ENSMUSP00000029761,10090.ENSMUSP00000077262,10090.ENSMUSP00000090089	Casq2,Myoz2,Cfl2,Ank3
GO:0005840	ribosome	5	215	0.74	0.0212	10090.ENSMUSP00000030365,10090.ENSMUSP00000039692,10090.ENSMUSP00000099878,10090.ENSMUSP00000106014,10090.ENSMUSP00000119827	Mrpl37,Ndufa7,Rps6,Rpl30,Apod
GO:0046930	pore complex	2	16	1.47	0.0218	10090.ENSMUSP00000028233,10090.ENSMUSP00000099819	Hc,Vdac1
GO:0098800	inner mitochondrial membrane protein complex	4	131	0.86	0.0218	10090.ENSMUSP00000014445,10090.ENSMUSP00000020312,10090.ENSMUSP00000030401,10090.ENSMUSP00000039692	Pam16,Mcu,Ndufs5,Ndufa7
GO:0005741	mitochondrial outer membrane	4	165	0.75	0.0456	10090.ENSMUSP00000083211,10090.ENSMUSP00000099409,10090.ENSMUSP00000099587,10090.ENSMUSP00000099819	Gbas,Cnp,Ppp1cc,Vdac1
Molecular Function (Gene Ontology)
GO:0004866	endopeptidase inhibitor activity	9	166	1.1	2.38e-05	10090.ENSMUSP00000006697,10090.ENSMUSP00000023587,10090.ENSMUSP00000023589,10090.ENSMUSP00000023590,10090.ENSMUSP00000028233,10090.ENSMUSP00000035061,10090.ENSMUSP00000045572,10090.ENSMUSP00000067445,10090.ENSMUSP00000083896	Itih3,Fetub,Kng1,Hrg,Hc,Ngp,Serpina12,Stfa3,Serpinb7
GO:0004857	enzyme inhibitor activity	10	368	0.8	0.00038	10090.ENSMUSP00000006697,10090.ENSMUSP00000021820,10090.ENSMUSP00000023587,10090.ENSMUSP00000023589,10090.ENSMUSP00000023590,10090.ENSMUSP00000028233,10090.ENSMUSP00000035061,10090.ENSMUSP00000045572,10090.ENSMUSP00000067445,10090.ENSMUSP00000083896	Itih3,Aspn,Fetub,Kng1,Hrg,Hc,Ngp,Serpina12,Stfa3,Serpinb7
GO:0004869	cysteine-type endopeptidase inhibitor activity	5	59	1.3	0.00053	10090.ENSMUSP00000023587,10090.ENSMUSP00000023589,10090.ENSMUSP00000023590,10090.ENSMUSP00000035061,10090.ENSMUSP00000067445	Fetub,Kng1,Hrg,Ngp,Stfa3
GO:0005488	binding	66	10884	0.15	0.002	10090.ENSMUSP00000002029,10090.ENSMUSP00000004202,10090.ENSMUSP00000006764,10090.ENSMUSP00000020312,10090.ENSMUSP00000020779,10090.ENSMUSP00000021574,10090.ENSMUSP00000021649,10090.ENSMUSP00000021820,10090.ENSMUSP00000022122,10090.ENSMUSP00000022573,10090.ENSMUSP00000022638,10090.ENSMUSP00000023036,10090.ENSMUSP00000023589,10090.ENSMUSP00000023590,10090.ENSMUSP00000025163,10090.ENSMUSP00000025204…	Emd,Dnmt1,Aprt,Mcu,Mpo,Gtpbp4,Acot2,Aspn,Ckmt2,Esd,Nefm,Rbx1,Kng1,Hrg,Pfdn6,Pfdn1,Rbp4,Ankrd2,Acadl,Atp1b1,Il1a,Casq2,Myoz2,Ddah1,Padi2,Uchl1,Nt5c3,Ybx3,Lmcd1,Cd9,Hpx,Phpt1,Fbl,Elane,Rbm3,Fgb,Pdk2,Dnph1,Sbspon,Atp6v1g1,Prph,Lcn2,Pfn2,Cfl2,Obp1a,Hrnr,Cp,Lyz2,Ank3,Nefh,Nhp2l1,Tnnc2,Cnp,Ppp1cc,Vdac1,Rps6,Iglc2,Myom3,Idh2,Rpl30,Cutc,Ecm1,Apod,Chit1,Retn,Bckdhb
GO:0005515	protein binding	44	6456	0.2	0.013	10090.ENSMUSP00000002029,10090.ENSMUSP00000004202,10090.ENSMUSP00000020312,10090.ENSMUSP00000021649,10090.ENSMUSP00000022573,10090.ENSMUSP00000022638,10090.ENSMUSP00000023036,10090.ENSMUSP00000023589,10090.ENSMUSP00000023590,10090.ENSMUSP00000025163,10090.ENSMUSP00000025204,10090.ENSMUSP00000025951,10090.ENSMUSP00000026172,10090.ENSMUSP00000027863,10090.ENSMUSP00000028882,10090.ENSMUSP00000029454…	Emd,Dnmt1,Mcu,Acot2,Esd,Nefm,Rbx1,Kng1,Hrg,Pfdn6,Pfdn1,Rbp4,Ankrd2,Atp1b1,Il1a,Casq2,Myoz2,Padi2,Uchl1,Cd9,Phpt1,Fbl,Elane,Fgb,Pdk2,Dnph1,Atp6v1g1,Prph,Lcn2,Pfn2,Cfl2,Cp,Lyz2,Ank3,Nefh,Nhp2l1,Tnnc2,Ppp1cc,Vdac1,Rps6,Iglc2,Myom3,Ecm1,Retn
GO:0003824	catalytic activity	37	5239	0.22	0.0258	10090.ENSMUSP00000004202,10090.ENSMUSP00000006764,10090.ENSMUSP00000020779,10090.ENSMUSP00000021158,10090.ENSMUSP00000021249,10090.ENSMUSP00000021574,10090.ENSMUSP00000021649,10090.ENSMUSP00000022122,10090.ENSMUSP00000022268,10090.ENSMUSP00000022573,10090.ENSMUSP00000023036,10090.ENSMUSP00000027067,10090.ENSMUSP00000027153,10090.ENSMUSP00000027863,10090.ENSMUSP00000029845,10090.ENSMUSP00000029909…	Dnmt1,Aprt,Mpo,Txndc17,Scrn2,Gtpbp4,Acot2,Ckmt2,Pdhb,Esd,Rbx1,Gsta3,Acadl,Atp1b1,Ddah1,Coq3,Padi2,Uchl1,Nt5c3,Phpt1,Fbl,Elane,Ndufa7,Pdk2,Dnph1,Atp6v1g1,Asrgl1,Pfn2,Hmgcs2,Cp,Lyz2,Cnp,Ppp1cc,Idh2,Art3,Chit1,Bckdhb
GO:0004867	serine-type endopeptidase inhibitor activity	4	95	0.99	0.0258	10090.ENSMUSP00000006697,10090.ENSMUSP00000023590,10090.ENSMUSP00000045572,10090.ENSMUSP00000083896	Itih3,Hrg,Serpina12,Serpinb7
GO:0005198	structural molecule activity	9	546	0.59	0.0258	10090.ENSMUSP00000022638,10090.ENSMUSP00000030365,10090.ENSMUSP00000039472,10090.ENSMUSP00000039692,10090.ENSMUSP00000049303,10090.ENSMUSP00000090089,10090.ENSMUSP00000091061,10090.ENSMUSP00000099878,10090.ENSMUSP00000106014	Nefm,Mrpl37,Fgb,Ndufa7,Prph,Ank3,Nefh,Rps6,Rpl30
GO:0016624	oxidoreductase activity, acting on the aldehyde or oxo group of donors, disulfide as acceptor	2	7	1.83	0.0258	10090.ENSMUSP00000022268,10090.ENSMUSP00000139684	Pdhb,Bckdhb
GO:0044877	protein-containing complex binding	13	1094	0.45	0.0258	10090.ENSMUSP00000021820,10090.ENSMUSP00000023036,10090.ENSMUSP00000023590,10090.ENSMUSP00000032309,10090.ENSMUSP00000032492,10090.ENSMUSP00000037613,10090.ENSMUSP00000038964,10090.ENSMUSP00000041447,10090.ENSMUSP00000077262,10090.ENSMUSP00000099384,10090.ENSMUSP00000099587,10090.ENSMUSP00000099819,10090.ENSMUSP00000139684	Aspn,Rbx1,Hrg,Ybx3,Cd9,Fbl,Rbm3,Pdk2,Cfl2,Tnnc2,Ppp1cc,Vdac1,Bckdhb
GO:0051117	ATPase binding	4	91	1.01	0.0258	10090.ENSMUSP00000027863,10090.ENSMUSP00000037613,10090.ENSMUSP00000048770,10090.ENSMUSP00000091840	Atp1b1,Fbl,Atp6v1g1,Nhp2l1
GO:0008242	omega peptidase activity	2	9	1.72	0.026	10090.ENSMUSP00000031131,10090.ENSMUSP00000051709	Uchl1,Asrgl1
GO:0016813	hydrolase activity, acting on carbon-nitrogen (but not peptide) bonds, in linear amidines	2	11	1.63	0.0343	10090.ENSMUSP00000029845,10090.ENSMUSP00000030765	Ddah1,Padi2
GO:0015643	toxic substance binding	2	12	1.59	0.0375	10090.ENSMUSP00000022638,10090.ENSMUSP00000091061	Nefm,Nefh
GO:0030234	enzyme regulator activity	11	894	0.46	0.0375	10090.ENSMUSP00000006697,10090.ENSMUSP00000021820,10090.ENSMUSP00000023587,10090.ENSMUSP00000023589,10090.ENSMUSP00000023590,10090.ENSMUSP00000027863,10090.ENSMUSP00000028233,10090.ENSMUSP00000035061,10090.ENSMUSP00000045572,10090.ENSMUSP00000067445,10090.ENSMUSP00000083896	Itih3,Aspn,Fetub,Kng1,Hrg,Atp1b1,Hc,Ngp,Serpina12,Stfa3,Serpinb7
Biological Process (Gene Ontology)
GO:0009987	cellular process	79	12459	0.17	2.91e-05	10090.ENSMUSP00000002029,10090.ENSMUSP00000004202,10090.ENSMUSP00000006697,10090.ENSMUSP00000006764,10090.ENSMUSP00000014445,10090.ENSMUSP00000020312,10090.ENSMUSP00000020779,10090.ENSMUSP00000021158,10090.ENSMUSP00000021249,10090.ENSMUSP00000021574,10090.ENSMUSP00000021649,10090.ENSMUSP00000021820,10090.ENSMUSP00000022122,10090.ENSMUSP00000022268,10090.ENSMUSP00000022573,10090.ENSMUSP00000022638…	Emd,Dnmt1,Itih3,Aprt,Pam16,Mcu,Mpo,Txndc17,Scrn2,Gtpbp4,Acot2,Aspn,Ckmt2,Pdhb,Esd,Nefm,Rbx1,Fetub,Kng1,Hrg,Pfdn6,Pfdn1,Rbp4,Ankrd2,Gsta3,Acadl,Atp1b1,Hc,Il1a,Casq2,Myoz2,Ddah1,Coq3,Mrpl37,Ndufs5,Padi2,Uchl1,Nt5c3,Ybx3,Lmcd1,Cd9,Hpx,Phpt1,Fbl,Elane,Rbm3,Fgb,Ndufa7,Pdk2,Dnph1,Atp6v1g1,Prph,Asrgl1,Lcn2,Pfn2,Sgcg,Cfl2,Gbas,Hmgcs2,Hrnr,Cp,Lyz2,Ank3,Nefh,Nhp2l1,Cnp,Ppp1cc,Vdac1,Rps6,Iglc2,Idh2,Rpl30,Cu…
GO:0010466	negative regulation of peptidase activity	10	247	0.98	0.00016	10090.ENSMUSP00000006697,10090.ENSMUSP00000023587,10090.ENSMUSP00000023589,10090.ENSMUSP00000023590,10090.ENSMUSP00000028233,10090.ENSMUSP00000035061,10090.ENSMUSP00000045572,10090.ENSMUSP00000067445,10090.ENSMUSP00000083896,10090.ENSMUSP00000112665	Itih3,Fetub,Kng1,Hrg,Hc,Ngp,Serpina12,Stfa3,Serpinb7,Ecm1
GO:0044281	small molecule metabolic process	22	1489	0.54	0.0002	10090.ENSMUSP00000006697,10090.ENSMUSP00000006764,10090.ENSMUSP00000020779,10090.ENSMUSP00000021649,10090.ENSMUSP00000022268,10090.ENSMUSP00000022573,10090.ENSMUSP00000025951,10090.ENSMUSP00000027153,10090.ENSMUSP00000027863,10090.ENSMUSP00000029845,10090.ENSMUSP00000029909,10090.ENSMUSP00000031793,10090.ENSMUSP00000039692,10090.ENSMUSP00000041447,10090.ENSMUSP00000045283,10090.ENSMUSP00000051709…	Itih3,Aprt,Mpo,Acot2,Pdhb,Esd,Rbp4,Acadl,Atp1b1,Ddah1,Coq3,Nt5c3,Ndufa7,Pdk2,Dnph1,Asrgl1,Gbas,Hmgcs2,Cnp,Idh2,Apod,Bckdhb
GO:0044092	negative regulation of molecular function	18	1078	0.59	0.0004	10090.ENSMUSP00000006697,10090.ENSMUSP00000014445,10090.ENSMUSP00000021574,10090.ENSMUSP00000021820,10090.ENSMUSP00000023587,10090.ENSMUSP00000023589,10090.ENSMUSP00000023590,10090.ENSMUSP00000028233,10090.ENSMUSP00000029454,10090.ENSMUSP00000031131,10090.ENSMUSP00000035061,10090.ENSMUSP00000037417,10090.ENSMUSP00000045572,10090.ENSMUSP00000067445,10090.ENSMUSP00000083211,10090.ENSMUSP00000083896…	Itih3,Pam16,Gtpbp4,Aspn,Fetub,Kng1,Hrg,Hc,Casq2,Uchl1,Ngp,Phpt1,Serpina12,Stfa3,Gbas,Serpinb7,Ank3,Ecm1
GO:0010951	negative regulation of endopeptidase activity	9	235	0.95	0.00044	10090.ENSMUSP00000006697,10090.ENSMUSP00000023587,10090.ENSMUSP00000023589,10090.ENSMUSP00000023590,10090.ENSMUSP00000028233,10090.ENSMUSP00000035061,10090.ENSMUSP00000045572,10090.ENSMUSP00000067445,10090.ENSMUSP00000083896	Itih3,Fetub,Kng1,Hrg,Hc,Ngp,Serpina12,Stfa3,Serpinb7
GO:0043086	negative regulation of catalytic activity	15	765	0.66	0.00044	10090.ENSMUSP00000006697,10090.ENSMUSP00000014445,10090.ENSMUSP00000021820,10090.ENSMUSP00000023587,10090.ENSMUSP00000023589,10090.ENSMUSP00000023590,10090.ENSMUSP00000028233,10090.ENSMUSP00000031131,10090.ENSMUSP00000035061,10090.ENSMUSP00000037417,10090.ENSMUSP00000045572,10090.ENSMUSP00000067445,10090.ENSMUSP00000083211,10090.ENSMUSP00000083896,10090.ENSMUSP00000112665	Itih3,Pam16,Aspn,Fetub,Kng1,Hrg,Hc,Uchl1,Ngp,Phpt1,Serpina12,Stfa3,Gbas,Serpinb7,Ecm1
GO:0017144	drug metabolic process	12	494	0.76	0.00051	10090.ENSMUSP00000004202,10090.ENSMUSP00000006764,10090.ENSMUSP00000020779,10090.ENSMUSP00000022268,10090.ENSMUSP00000022573,10090.ENSMUSP00000027863,10090.ENSMUSP00000029845,10090.ENSMUSP00000031793,10090.ENSMUSP00000039692,10090.ENSMUSP00000083211,10090.ENSMUSP00000103007,10090.ENSMUSP00000123979	Dnmt1,Aprt,Mpo,Pdhb,Esd,Atp1b1,Ddah1,Nt5c3,Ndufa7,Gbas,Idh2,Chit1
GO:0051346	negative regulation of hydrolase activity	11	419	0.79	0.0006	10090.ENSMUSP00000006697,10090.ENSMUSP00000014445,10090.ENSMUSP00000023587,10090.ENSMUSP00000023589,10090.ENSMUSP00000023590,10090.ENSMUSP00000028233,10090.ENSMUSP00000035061,10090.ENSMUSP00000045572,10090.ENSMUSP00000067445,10090.ENSMUSP00000083896,10090.ENSMUSP00000112665	Itih3,Pam16,Fetub,Kng1,Hrg,Hc,Ngp,Serpina12,Stfa3,Serpinb7,Ecm1
GO:0051270	regulation of cellular component movement	15	928	0.58	0.0022	10090.ENSMUSP00000021574,10090.ENSMUSP00000023590,10090.ENSMUSP00000028233,10090.ENSMUSP00000028882,10090.ENSMUSP00000029454,10090.ENSMUSP00000030765,10090.ENSMUSP00000032492,10090.ENSMUSP00000037417,10090.ENSMUSP00000038925,10090.ENSMUSP00000068890,10090.ENSMUSP00000091061,10090.ENSMUSP00000103007,10090.ENSMUSP00000112665,10090.ENSMUSP00000119827,10090.ENSMUSP00000133024	Gtpbp4,Hrg,Hc,Il1a,Casq2,Padi2,Cd9,Phpt1,Elane,Pfn2,Nefh,Idh2,Ecm1,Apod,Retn
GO:0051248	negative regulation of protein metabolic process	16	1079	0.54	0.0028	10090.ENSMUSP00000004202,10090.ENSMUSP00000006697,10090.ENSMUSP00000021574,10090.ENSMUSP00000021820,10090.ENSMUSP00000023587,10090.ENSMUSP00000023589,10090.ENSMUSP00000023590,10090.ENSMUSP00000028233,10090.ENSMUSP00000031131,10090.ENSMUSP00000035061,10090.ENSMUSP00000038925,10090.ENSMUSP00000045572,10090.ENSMUSP00000067445,10090.ENSMUSP00000083896,10090.ENSMUSP00000112665,10090.ENSMUSP00000119827	Dnmt1,Itih3,Gtpbp4,Aspn,Fetub,Kng1,Hrg,Hc,Uchl1,Ngp,Elane,Serpina12,Stfa3,Serpinb7,Ecm1,Apod
GO:0006959	humoral immune response	6	126	1.05	0.0037	10090.ENSMUSP00000023590,10090.ENSMUSP00000028233,10090.ENSMUSP00000038925,10090.ENSMUSP00000039472,10090.ENSMUSP00000100464,10090.ENSMUSP00000106014	Hrg,Hc,Elane,Fgb,Iglc2,Rpl30
GO:0051271	negative regulation of cellular component movement	8	272	0.84	0.0042	10090.ENSMUSP00000021574,10090.ENSMUSP00000023590,10090.ENSMUSP00000028233,10090.ENSMUSP00000030765,10090.ENSMUSP00000032492,10090.ENSMUSP00000068890,10090.ENSMUSP00000103007,10090.ENSMUSP00000119827	Gtpbp4,Hrg,Hc,Padi2,Cd9,Pfn2,Idh2,Apod
GO:0048519	negative regulation of biological process	38	4771	0.27	0.0049	10090.ENSMUSP00000002029,10090.ENSMUSP00000004202,10090.ENSMUSP00000006697,10090.ENSMUSP00000014445,10090.ENSMUSP00000020779,10090.ENSMUSP00000021574,10090.ENSMUSP00000021820,10090.ENSMUSP00000023587,10090.ENSMUSP00000023589,10090.ENSMUSP00000023590,10090.ENSMUSP00000025951,10090.ENSMUSP00000026172,10090.ENSMUSP00000027153,10090.ENSMUSP00000028233,10090.ENSMUSP00000028882,10090.ENSMUSP00000029454…	Emd,Dnmt1,Itih3,Pam16,Mpo,Gtpbp4,Aspn,Fetub,Kng1,Hrg,Rbp4,Ankrd2,Acadl,Hc,Il1a,Casq2,Ddah1,Padi2,Uchl1,Ybx3,Lmcd1,Cd9,Ngp,Phpt1,Elane,Rbm3,Fgb,Serpina12,Stfa3,Pfn2,Serpinb7,Ank3,Vdac1,Rps6,Idh2,Ecm1,Apod,Retn
GO:1901678	iron coordination entity transport	3	12	1.77	0.0049	10090.ENSMUSP00000023590,10090.ENSMUSP00000033185,10090.ENSMUSP00000053962	Hrg,Hpx,Lcn2
GO:0050896	response to stimulus	47	6616	0.22	0.0054	10090.ENSMUSP00000002029,10090.ENSMUSP00000004202,10090.ENSMUSP00000006764,10090.ENSMUSP00000020312,10090.ENSMUSP00000020779,10090.ENSMUSP00000021158,10090.ENSMUSP00000021649,10090.ENSMUSP00000021820,10090.ENSMUSP00000022573,10090.ENSMUSP00000023036,10090.ENSMUSP00000023589,10090.ENSMUSP00000023590,10090.ENSMUSP00000025951,10090.ENSMUSP00000026172,10090.ENSMUSP00000027067,10090.ENSMUSP00000027153…	Emd,Dnmt1,Aprt,Mcu,Mpo,Txndc17,Acot2,Aspn,Esd,Rbx1,Kng1,Hrg,Rbp4,Ankrd2,Gsta3,Acadl,Atp1b1,Hc,Il1a,Casq2,Padi2,Uchl1,Nt5c3,Ybx3,Cd9,Ngp,Elane,Rbm3,Fgb,Pdk2,Sbspon,Atp6v1g1,Lcn2,Obp1a,Cp,Lyz2,Ank3,Nefh,Cnp,Ppp1cc,Vdac1,Rps6,Iglc2,Rpl30,Ecm1,Apod,Retn
GO:0006950	response to stress	27	2899	0.34	0.006	10090.ENSMUSP00000020779,10090.ENSMUSP00000021649,10090.ENSMUSP00000023036,10090.ENSMUSP00000023589,10090.ENSMUSP00000023590,10090.ENSMUSP00000026172,10090.ENSMUSP00000027153,10090.ENSMUSP00000027863,10090.ENSMUSP00000028233,10090.ENSMUSP00000028882,10090.ENSMUSP00000031131,10090.ENSMUSP00000031793,10090.ENSMUSP00000032309,10090.ENSMUSP00000032492,10090.ENSMUSP00000035061,10090.ENSMUSP00000038925…	Mpo,Acot2,Rbx1,Kng1,Hrg,Ankrd2,Acadl,Atp1b1,Hc,Il1a,Uchl1,Nt5c3,Ybx3,Cd9,Ngp,Elane,Rbm3,Fgb,Pdk2,Lcn2,Lyz2,Nefh,Vdac1,Iglc2,Rpl30,Ecm1,Apod
GO:0006952	defense response	15	1079	0.51	0.006	10090.ENSMUSP00000020779,10090.ENSMUSP00000023589,10090.ENSMUSP00000023590,10090.ENSMUSP00000028233,10090.ENSMUSP00000028882,10090.ENSMUSP00000031793,10090.ENSMUSP00000035061,10090.ENSMUSP00000038925,10090.ENSMUSP00000039472,10090.ENSMUSP00000053962,10090.ENSMUSP00000089801,10090.ENSMUSP00000099819,10090.ENSMUSP00000100464,10090.ENSMUSP00000106014,10090.ENSMUSP00000112665	Mpo,Kng1,Hrg,Hc,Il1a,Nt5c3,Ngp,Elane,Fgb,Lcn2,Lyz2,Vdac1,Iglc2,Rpl30,Ecm1
GO:0009117	nucleotide metabolic process	10	488	0.68	0.006	10090.ENSMUSP00000006764,10090.ENSMUSP00000021649,10090.ENSMUSP00000022268,10090.ENSMUSP00000027863,10090.ENSMUSP00000031793,10090.ENSMUSP00000039692,10090.ENSMUSP00000045283,10090.ENSMUSP00000083211,10090.ENSMUSP00000099409,10090.ENSMUSP00000103007	Aprt,Acot2,Pdhb,Atp1b1,Nt5c3,Ndufa7,Dnph1,Gbas,Cnp,Idh2
GO:0030195	negative regulation of blood coagulation	4	44	1.33	0.006	10090.ENSMUSP00000023589,10090.ENSMUSP00000023590,10090.ENSMUSP00000032492,10090.ENSMUSP00000039472	Kng1,Hrg,Cd9,Fgb
GO:0048523	negative regulation of cellular process	35	4336	0.28	0.006	10090.ENSMUSP00000002029,10090.ENSMUSP00000004202,10090.ENSMUSP00000006697,10090.ENSMUSP00000014445,10090.ENSMUSP00000021574,10090.ENSMUSP00000021820,10090.ENSMUSP00000023587,10090.ENSMUSP00000023589,10090.ENSMUSP00000023590,10090.ENSMUSP00000025951,10090.ENSMUSP00000026172,10090.ENSMUSP00000027153,10090.ENSMUSP00000028233,10090.ENSMUSP00000028882,10090.ENSMUSP00000029454,10090.ENSMUSP00000029845…	Emd,Dnmt1,Itih3,Pam16,Gtpbp4,Aspn,Fetub,Kng1,Hrg,Rbp4,Ankrd2,Acadl,Hc,Il1a,Casq2,Ddah1,Padi2,Uchl1,Ybx3,Lmcd1,Cd9,Ngp,Phpt1,Elane,Fgb,Serpina12,Stfa3,Pfn2,Serpinb7,Ank3,Vdac1,Rps6,Idh2,Ecm1,Apod
GO:1901342	regulation of vasculature development	8	319	0.77	0.0065	10090.ENSMUSP00000004202,10090.ENSMUSP00000023590,10090.ENSMUSP00000028233,10090.ENSMUSP00000028882,10090.ENSMUSP00000029845,10090.ENSMUSP00000035061,10090.ENSMUSP00000083896,10090.ENSMUSP00000112665	Dnmt1,Hrg,Hc,Il1a,Ddah1,Ngp,Serpinb7,Ecm1
GO:0055080	cation homeostasis	11	626	0.62	0.0066	10090.ENSMUSP00000020312,10090.ENSMUSP00000023589,10090.ENSMUSP00000027863,10090.ENSMUSP00000029454,10090.ENSMUSP00000033185,10090.ENSMUSP00000041447,10090.ENSMUSP00000048770,10090.ENSMUSP00000053962,10090.ENSMUSP00000088857,10090.ENSMUSP00000090089,10090.ENSMUSP00000107678	Mcu,Kng1,Atp1b1,Casq2,Hpx,Pdk2,Atp6v1g1,Lcn2,Cp,Ank3,Cutc
GO:0030336	negative regulation of cell migration	7	241	0.83	0.0071	10090.ENSMUSP00000021574,10090.ENSMUSP00000023590,10090.ENSMUSP00000028233,10090.ENSMUSP00000030765,10090.ENSMUSP00000068890,10090.ENSMUSP00000103007,10090.ENSMUSP00000119827	Gtpbp4,Hrg,Hc,Padi2,Pfn2,Idh2,Apod
GO:0098771	inorganic ion homeostasis	11	642	0.6	0.0077	10090.ENSMUSP00000020312,10090.ENSMUSP00000023589,10090.ENSMUSP00000027863,10090.ENSMUSP00000029454,10090.ENSMUSP00000033185,10090.ENSMUSP00000041447,10090.ENSMUSP00000048770,10090.ENSMUSP00000053962,10090.ENSMUSP00000088857,10090.ENSMUSP00000090089,10090.ENSMUSP00000107678	Mcu,Kng1,Atp1b1,Casq2,Hpx,Pdk2,Atp6v1g1,Lcn2,Cp,Ank3,Cutc
GO:0006879	cellular iron ion homeostasis	4	56	1.22	0.0078	10090.ENSMUSP00000033185,10090.ENSMUSP00000048770,10090.ENSMUSP00000053962,10090.ENSMUSP00000088857	Hpx,Atp6v1g1,Lcn2,Cp
GO:0008152	metabolic process	53	8164	0.18	0.0078	10090.ENSMUSP00000004202,10090.ENSMUSP00000006697,10090.ENSMUSP00000006764,10090.ENSMUSP00000014445,10090.ENSMUSP00000020779,10090.ENSMUSP00000021158,10090.ENSMUSP00000021249,10090.ENSMUSP00000021574,10090.ENSMUSP00000021649,10090.ENSMUSP00000022122,10090.ENSMUSP00000022268,10090.ENSMUSP00000022573,10090.ENSMUSP00000023036,10090.ENSMUSP00000025951,10090.ENSMUSP00000027067,10090.ENSMUSP00000027153…	Dnmt1,Itih3,Aprt,Pam16,Mpo,Txndc17,Scrn2,Gtpbp4,Acot2,Ckmt2,Pdhb,Esd,Rbx1,Rbp4,Gsta3,Acadl,Atp1b1,Hc,Ddah1,Coq3,Mrpl37,Ndufs5,Padi2,Uchl1,Nt5c3,Ybx3,Lmcd1,Cd9,Hpx,Phpt1,Fbl,Elane,Rbm3,Fgb,Ndufa7,Pdk2,Dnph1,Asrgl1,Gbas,Hmgcs2,Cp,Lyz2,Nhp2l1,Cnp,Ppp1cc,Rps6,Iglc2,Idh2,Rpl30,Art3,Apod,Chit1,Bckdhb
GO:0019730	antimicrobial humoral response	4	54	1.24	0.0078	10090.ENSMUSP00000023590,10090.ENSMUSP00000038925,10090.ENSMUSP00000039472,10090.ENSMUSP00000106014	Hrg,Elane,Fgb,Rpl30
GO:0032269	negative regulation of cellular protein metabolic process	14	1020	0.51	0.0078	10090.ENSMUSP00000004202,10090.ENSMUSP00000006697,10090.ENSMUSP00000021574,10090.ENSMUSP00000021820,10090.ENSMUSP00000023587,10090.ENSMUSP00000023589,10090.ENSMUSP00000023590,10090.ENSMUSP00000028233,10090.ENSMUSP00000031131,10090.ENSMUSP00000035061,10090.ENSMUSP00000045572,10090.ENSMUSP00000067445,10090.ENSMUSP00000083896,10090.ENSMUSP00000112665	Dnmt1,Itih3,Gtpbp4,Aspn,Fetub,Kng1,Hrg,Hc,Uchl1,Ngp,Serpina12,Stfa3,Serpinb7,Ecm1
GO:0051239	regulation of multicellular organismal process	26	2858	0.33	0.0078	10090.ENSMUSP00000004202,10090.ENSMUSP00000021820,10090.ENSMUSP00000022638,10090.ENSMUSP00000023589,10090.ENSMUSP00000023590,10090.ENSMUSP00000025951,10090.ENSMUSP00000026172,10090.ENSMUSP00000027863,10090.ENSMUSP00000028233,10090.ENSMUSP00000028882,10090.ENSMUSP00000029454,10090.ENSMUSP00000029845,10090.ENSMUSP00000032309,10090.ENSMUSP00000032376,10090.ENSMUSP00000032492,10090.ENSMUSP00000035061…	Dnmt1,Aspn,Nefm,Kng1,Hrg,Rbp4,Ankrd2,Atp1b1,Hc,Il1a,Casq2,Ddah1,Ybx3,Lmcd1,Cd9,Ngp,Elane,Fgb,Pfn2,Serpinb7,Tnnc2,Ppp1cc,Idh2,Ecm1,Apod,Retn
GO:2000984	negative regulation of ATP citrate synthase activity	2	2	2.37	0.0078	10090.ENSMUSP00000037417,10090.ENSMUSP00000083211	Phpt1,Gbas
GO:0055065	metal ion homeostasis	10	555	0.63	0.0083	10090.ENSMUSP00000020312,10090.ENSMUSP00000023589,10090.ENSMUSP00000027863,10090.ENSMUSP00000029454,10090.ENSMUSP00000033185,10090.ENSMUSP00000048770,10090.ENSMUSP00000053962,10090.ENSMUSP00000088857,10090.ENSMUSP00000090089,10090.ENSMUSP00000107678	Mcu,Kng1,Atp1b1,Casq2,Hpx,Atp6v1g1,Lcn2,Cp,Ank3,Cutc
GO:0051241	negative regulation of multicellular organismal process	15	1191	0.47	0.0093	10090.ENSMUSP00000004202,10090.ENSMUSP00000021820,10090.ENSMUSP00000023589,10090.ENSMUSP00000023590,10090.ENSMUSP00000025951,10090.ENSMUSP00000028882,10090.ENSMUSP00000032309,10090.ENSMUSP00000032492,10090.ENSMUSP00000035061,10090.ENSMUSP00000038925,10090.ENSMUSP00000039472,10090.ENSMUSP00000068890,10090.ENSMUSP00000103007,10090.ENSMUSP00000112665,10090.ENSMUSP00000119827	Dnmt1,Aspn,Kng1,Hrg,Rbp4,Il1a,Ybx3,Cd9,Ngp,Elane,Fgb,Pfn2,Idh2,Ecm1,Apod
GO:0033693	neurofilament bundle assembly	2	3	2.19	0.0094	10090.ENSMUSP00000022638,10090.ENSMUSP00000091061	Nefm,Nefh
GO:0002685	regulation of leukocyte migration	6	191	0.87	0.0101	10090.ENSMUSP00000028233,10090.ENSMUSP00000028882,10090.ENSMUSP00000030765,10090.ENSMUSP00000038925,10090.ENSMUSP00000112665,10090.ENSMUSP00000119827	Hc,Il1a,Padi2,Elane,Ecm1,Apod
GO:0055076	transition metal ion homeostasis	5	123	0.98	0.011	10090.ENSMUSP00000033185,10090.ENSMUSP00000048770,10090.ENSMUSP00000053962,10090.ENSMUSP00000088857,10090.ENSMUSP00000107678	Hpx,Atp6v1g1,Lcn2,Cp,Cutc
GO:0050832	defense response to fungus	3	25	1.45	0.0111	10090.ENSMUSP00000020779,10090.ENSMUSP00000023590,10090.ENSMUSP00000038925	Mpo,Hrg,Elane
GO:0005975	carbohydrate metabolic process	8	381	0.69	0.0119	10090.ENSMUSP00000022268,10090.ENSMUSP00000025951,10090.ENSMUSP00000029909,10090.ENSMUSP00000041447,10090.ENSMUSP00000099587,10090.ENSMUSP00000103007,10090.ENSMUSP00000119827,10090.ENSMUSP00000123979	Pdhb,Rbp4,Coq3,Pdk2,Ppp1cc,Idh2,Apod,Chit1
GO:0030162	regulation of proteolysis	11	716	0.56	0.0119	10090.ENSMUSP00000006697,10090.ENSMUSP00000023036,10090.ENSMUSP00000023587,10090.ENSMUSP00000023589,10090.ENSMUSP00000023590,10090.ENSMUSP00000028233,10090.ENSMUSP00000035061,10090.ENSMUSP00000045572,10090.ENSMUSP00000067445,10090.ENSMUSP00000083896,10090.ENSMUSP00000112665	Itih3,Rbx1,Fetub,Kng1,Hrg,Hc,Ngp,Serpina12,Stfa3,Serpinb7,Ecm1
GO:0071704	organic substance metabolic process	50	7733	0.18	0.0119	10090.ENSMUSP00000004202,10090.ENSMUSP00000006697,10090.ENSMUSP00000006764,10090.ENSMUSP00000014445,10090.ENSMUSP00000020779,10090.ENSMUSP00000021249,10090.ENSMUSP00000021574,10090.ENSMUSP00000021649,10090.ENSMUSP00000022122,10090.ENSMUSP00000022268,10090.ENSMUSP00000022573,10090.ENSMUSP00000023036,10090.ENSMUSP00000025951,10090.ENSMUSP00000027067,10090.ENSMUSP00000027153,10090.ENSMUSP00000027863…	Dnmt1,Itih3,Aprt,Pam16,Mpo,Scrn2,Gtpbp4,Acot2,Ckmt2,Pdhb,Esd,Rbx1,Rbp4,Gsta3,Acadl,Atp1b1,Hc,Ddah1,Coq3,Mrpl37,Padi2,Uchl1,Nt5c3,Ybx3,Lmcd1,Cd9,Hpx,Phpt1,Fbl,Elane,Rbm3,Fgb,Ndufa7,Pdk2,Dnph1,Asrgl1,Gbas,Hmgcs2,Lyz2,Nhp2l1,Cnp,Ppp1cc,Rps6,Iglc2,Idh2,Rpl30,Art3,Apod,Chit1,Bckdhb
GO:1901564	organonitrogen compound metabolic process	34	4480	0.25	0.0123	10090.ENSMUSP00000006697,10090.ENSMUSP00000006764,10090.ENSMUSP00000021249,10090.ENSMUSP00000021649,10090.ENSMUSP00000022122,10090.ENSMUSP00000022268,10090.ENSMUSP00000023036,10090.ENSMUSP00000027067,10090.ENSMUSP00000027153,10090.ENSMUSP00000027863,10090.ENSMUSP00000028233,10090.ENSMUSP00000029845,10090.ENSMUSP00000030365,10090.ENSMUSP00000030765,10090.ENSMUSP00000031131,10090.ENSMUSP00000031793…	Itih3,Aprt,Scrn2,Acot2,Ckmt2,Pdhb,Rbx1,Gsta3,Acadl,Atp1b1,Hc,Ddah1,Mrpl37,Padi2,Uchl1,Nt5c3,Hpx,Phpt1,Fbl,Elane,Rbm3,Fgb,Ndufa7,Pdk2,Asrgl1,Gbas,Ppp1cc,Rps6,Iglc2,Idh2,Rpl30,Art3,Chit1,Bckdhb
GO:2000145	regulation of cell motility	12	849	0.52	0.0123	10090.ENSMUSP00000021574,10090.ENSMUSP00000023590,10090.ENSMUSP00000028233,10090.ENSMUSP00000028882,10090.ENSMUSP00000030765,10090.ENSMUSP00000037417,10090.ENSMUSP00000038925,10090.ENSMUSP00000068890,10090.ENSMUSP00000103007,10090.ENSMUSP00000112665,10090.ENSMUSP00000119827,10090.ENSMUSP00000133024	Gtpbp4,Hrg,Hc,Il1a,Padi2,Phpt1,Elane,Pfn2,Idh2,Ecm1,Apod,Retn
GO:0031324	negative regulation of cellular metabolic process	22	2357	0.34	0.0138	10090.ENSMUSP00000004202,10090.ENSMUSP00000006697,10090.ENSMUSP00000014445,10090.ENSMUSP00000021574,10090.ENSMUSP00000021820,10090.ENSMUSP00000023587,10090.ENSMUSP00000023589,10090.ENSMUSP00000023590,10090.ENSMUSP00000026172,10090.ENSMUSP00000027153,10090.ENSMUSP00000028233,10090.ENSMUSP00000031131,10090.ENSMUSP00000032309,10090.ENSMUSP00000032376,10090.ENSMUSP00000035061,10090.ENSMUSP00000038925…	Dnmt1,Itih3,Pam16,Gtpbp4,Aspn,Fetub,Kng1,Hrg,Ankrd2,Acadl,Hc,Uchl1,Ybx3,Lmcd1,Ngp,Elane,Serpina12,Stfa3,Serpinb7,Vdac1,Ecm1,Apod
GO:0010035	response to inorganic substance	9	505	0.62	0.014	10090.ENSMUSP00000020779,10090.ENSMUSP00000023590,10090.ENSMUSP00000028882,10090.ENSMUSP00000032492,10090.ENSMUSP00000039472,10090.ENSMUSP00000053962,10090.ENSMUSP00000088857,10090.ENSMUSP00000090089,10090.ENSMUSP00000091061	Mpo,Hrg,Il1a,Cd9,Fgb,Lcn2,Cp,Ank3,Nefh
GO:0048878	chemical homeostasis	13	1002	0.48	0.0143	10090.ENSMUSP00000020312,10090.ENSMUSP00000023589,10090.ENSMUSP00000025951,10090.ENSMUSP00000027863,10090.ENSMUSP00000029454,10090.ENSMUSP00000033185,10090.ENSMUSP00000041447,10090.ENSMUSP00000048770,10090.ENSMUSP00000053962,10090.ENSMUSP00000088857,10090.ENSMUSP00000090089,10090.ENSMUSP00000099878,10090.ENSMUSP00000107678	Mcu,Kng1,Rbp4,Atp1b1,Casq2,Hpx,Pdk2,Atp6v1g1,Lcn2,Cp,Ank3,Rps6,Cutc
GO:0051186	cofactor metabolic process	8	403	0.67	0.0145	10090.ENSMUSP00000004202,10090.ENSMUSP00000020779,10090.ENSMUSP00000021649,10090.ENSMUSP00000022268,10090.ENSMUSP00000027067,10090.ENSMUSP00000029909,10090.ENSMUSP00000033185,10090.ENSMUSP00000103007	Dnmt1,Mpo,Acot2,Pdhb,Gsta3,Coq3,Hpx,Idh2
GO:0032102	negative regulation of response to external stimulus	7	310	0.72	0.0149	10090.ENSMUSP00000023589,10090.ENSMUSP00000023590,10090.ENSMUSP00000028233,10090.ENSMUSP00000030765,10090.ENSMUSP00000032492,10090.ENSMUSP00000039472,10090.ENSMUSP00000119827	Kng1,Hrg,Hc,Padi2,Cd9,Fgb,Apod
GO:0051222	positive regulation of protein transport	8	410	0.66	0.0149	10090.ENSMUSP00000002029,10090.ENSMUSP00000020312,10090.ENSMUSP00000025951,10090.ENSMUSP00000028233,10090.ENSMUSP00000028882,10090.ENSMUSP00000037417,10090.ENSMUSP00000039472,10090.ENSMUSP00000090089	Emd,Mcu,Rbp4,Hc,Il1a,Phpt1,Fgb,Ank3
GO:0032879	regulation of localization	23	2579	0.32	0.0158	10090.ENSMUSP00000002029,10090.ENSMUSP00000020312,10090.ENSMUSP00000021574,10090.ENSMUSP00000023590,10090.ENSMUSP00000025951,10090.ENSMUSP00000027863,10090.ENSMUSP00000028233,10090.ENSMUSP00000028882,10090.ENSMUSP00000029454,10090.ENSMUSP00000030765,10090.ENSMUSP00000032492,10090.ENSMUSP00000037417,10090.ENSMUSP00000038925,10090.ENSMUSP00000039472,10090.ENSMUSP00000068890,10090.ENSMUSP00000083211…	Emd,Mcu,Gtpbp4,Hrg,Rbp4,Atp1b1,Hc,Il1a,Casq2,Padi2,Cd9,Phpt1,Elane,Fgb,Pfn2,Gbas,Ank3,Nefh,Ppp1cc,Idh2,Ecm1,Apod,Retn
GO:0009892	negative regulation of metabolic process	23	2584	0.32	0.0159	10090.ENSMUSP00000004202,10090.ENSMUSP00000006697,10090.ENSMUSP00000014445,10090.ENSMUSP00000021574,10090.ENSMUSP00000021820,10090.ENSMUSP00000023587,10090.ENSMUSP00000023589,10090.ENSMUSP00000023590,10090.ENSMUSP00000026172,10090.ENSMUSP00000027153,10090.ENSMUSP00000028233,10090.ENSMUSP00000031131,10090.ENSMUSP00000032309,10090.ENSMUSP00000032376,10090.ENSMUSP00000035061,10090.ENSMUSP00000038925…	Dnmt1,Itih3,Pam16,Gtpbp4,Aspn,Fetub,Kng1,Hrg,Ankrd2,Acadl,Hc,Uchl1,Ybx3,Lmcd1,Ngp,Elane,Rbm3,Serpina12,Stfa3,Serpinb7,Vdac1,Ecm1,Apod
GO:0032642	regulation of chemokine production	4	81	1.06	0.0159	10090.ENSMUSP00000028233,10090.ENSMUSP00000028882,10090.ENSMUSP00000038925,10090.ENSMUSP00000119827	Hc,Il1a,Elane,Apod
GO:0043603	cellular amide metabolic process	10	644	0.56	0.0159	10090.ENSMUSP00000021649,10090.ENSMUSP00000022268,10090.ENSMUSP00000027067,10090.ENSMUSP00000030365,10090.ENSMUSP00000038925,10090.ENSMUSP00000038964,10090.ENSMUSP00000039692,10090.ENSMUSP00000051709,10090.ENSMUSP00000099878,10090.ENSMUSP00000106014	Acot2,Pdhb,Gsta3,Mrpl37,Elane,Rbm3,Ndufa7,Asrgl1,Rps6,Rpl30
GO:0002686	negative regulation of leukocyte migration	3	34	1.32	0.0164	10090.ENSMUSP00000028233,10090.ENSMUSP00000030765,10090.ENSMUSP00000119827	Hc,Padi2,Apod
GO:0019637	organophosphate metabolic process	11	775	0.52	0.0164	10090.ENSMUSP00000006764,10090.ENSMUSP00000021649,10090.ENSMUSP00000022122,10090.ENSMUSP00000022268,10090.ENSMUSP00000027863,10090.ENSMUSP00000031793,10090.ENSMUSP00000039692,10090.ENSMUSP00000045283,10090.ENSMUSP00000083211,10090.ENSMUSP00000099409,10090.ENSMUSP00000103007	Aprt,Acot2,Ckmt2,Pdhb,Atp1b1,Nt5c3,Ndufa7,Dnph1,Gbas,Cnp,Idh2
GO:0042742	defense response to bacterium	6	229	0.79	0.0164	10090.ENSMUSP00000020779,10090.ENSMUSP00000038925,10090.ENSMUSP00000039472,10090.ENSMUSP00000089801,10090.ENSMUSP00000100464,10090.ENSMUSP00000106014	Mpo,Elane,Fgb,Lyz2,Iglc2,Rpl30
GO:0051223	regulation of protein transport	10	661	0.55	0.0172	10090.ENSMUSP00000002029,10090.ENSMUSP00000020312,10090.ENSMUSP00000025951,10090.ENSMUSP00000028233,10090.ENSMUSP00000028882,10090.ENSMUSP00000037417,10090.ENSMUSP00000039472,10090.ENSMUSP00000090089,10090.ENSMUSP00000103007,10090.ENSMUSP00000119827	Emd,Mcu,Rbp4,Hc,Il1a,Phpt1,Fgb,Ank3,Idh2,Apod
GO:0055001	muscle cell development	5	153	0.88	0.0173	10090.ENSMUSP00000029454,10090.ENSMUSP00000029761,10090.ENSMUSP00000031131,10090.ENSMUSP00000077106,10090.ENSMUSP00000077262	Casq2,Myoz2,Uchl1,Sgcg,Cfl2
GO:0009628	response to abiotic stimulus	13	1063	0.46	0.0175	10090.ENSMUSP00000020779,10090.ENSMUSP00000021649,10090.ENSMUSP00000025951,10090.ENSMUSP00000026172,10090.ENSMUSP00000027153,10090.ENSMUSP00000027863,10090.ENSMUSP00000028882,10090.ENSMUSP00000032309,10090.ENSMUSP00000032492,10090.ENSMUSP00000038925,10090.ENSMUSP00000038964,10090.ENSMUSP00000048770,10090.ENSMUSP00000099587	Mpo,Acot2,Rbp4,Ankrd2,Acadl,Atp1b1,Il1a,Ybx3,Cd9,Elane,Rbm3,Atp6v1g1,Ppp1cc
GO:0010649	regulation of cell communication by electrical coupling	2	7	1.83	0.0175	10090.ENSMUSP00000029454,10090.ENSMUSP00000090089	Casq2,Ank3
GO:0042221	response to chemical	28	3532	0.27	0.0175	10090.ENSMUSP00000002029,10090.ENSMUSP00000004202,10090.ENSMUSP00000006764,10090.ENSMUSP00000020779,10090.ENSMUSP00000021158,10090.ENSMUSP00000021820,10090.ENSMUSP00000022573,10090.ENSMUSP00000023590,10090.ENSMUSP00000025951,10090.ENSMUSP00000026172,10090.ENSMUSP00000027067,10090.ENSMUSP00000028882,10090.ENSMUSP00000029454,10090.ENSMUSP00000030765,10090.ENSMUSP00000032309,10090.ENSMUSP00000032492…	Emd,Dnmt1,Aprt,Mpo,Txndc17,Aspn,Esd,Hrg,Rbp4,Ankrd2,Gsta3,Il1a,Casq2,Padi2,Ybx3,Cd9,Elane,Rbm3,Fgb,Pdk2,Atp6v1g1,Lcn2,Cp,Ank3,Nefh,Cnp,Apod,Retn
GO:0042592	homeostatic process	16	1494	0.4	0.0175	10090.ENSMUSP00000020312,10090.ENSMUSP00000023589,10090.ENSMUSP00000025951,10090.ENSMUSP00000027153,10090.ENSMUSP00000027863,10090.ENSMUSP00000028882,10090.ENSMUSP00000029454,10090.ENSMUSP00000033185,10090.ENSMUSP00000041447,10090.ENSMUSP00000048770,10090.ENSMUSP00000053962,10090.ENSMUSP00000077262,10090.ENSMUSP00000088857,10090.ENSMUSP00000090089,10090.ENSMUSP00000099878,10090.ENSMUSP00000107678	Mcu,Kng1,Rbp4,Acadl,Atp1b1,Il1a,Casq2,Hpx,Pdk2,Atp6v1g1,Lcn2,Cfl2,Cp,Ank3,Rps6,Cutc
GO:0048585	negative regulation of response to stimulus	16	1496	0.4	0.0175	10090.ENSMUSP00000002029,10090.ENSMUSP00000014445,10090.ENSMUSP00000021820,10090.ENSMUSP00000023589,10090.ENSMUSP00000023590,10090.ENSMUSP00000028233,10090.ENSMUSP00000029454,10090.ENSMUSP00000029845,10090.ENSMUSP00000030765,10090.ENSMUSP00000031131,10090.ENSMUSP00000032309,10090.ENSMUSP00000032492,10090.ENSMUSP00000037417,10090.ENSMUSP00000039472,10090.ENSMUSP00000112665,10090.ENSMUSP00000119827	Emd,Pam16,Aspn,Kng1,Hrg,Hc,Casq2,Ddah1,Padi2,Uchl1,Ybx3,Cd9,Phpt1,Fgb,Ecm1,Apod
GO:0050922	negative regulation of chemotaxis	3	36	1.29	0.0175	10090.ENSMUSP00000023590,10090.ENSMUSP00000028233,10090.ENSMUSP00000030765	Hrg,Hc,Padi2
GO:0061844	antimicrobial humoral immune response mediated by antimicrobial peptide	3	36	1.29	0.0175	10090.ENSMUSP00000023590,10090.ENSMUSP00000038925,10090.ENSMUSP00000106014	Hrg,Elane,Rpl30
GO:0010927	cellular component assembly involved in morphogenesis	4	89	1.02	0.018	10090.ENSMUSP00000029454,10090.ENSMUSP00000029761,10090.ENSMUSP00000032492,10090.ENSMUSP00000077262	Casq2,Myoz2,Cd9,Cfl2
GO:0030334	regulation of cell migration	11	805	0.51	0.0182	10090.ENSMUSP00000021574,10090.ENSMUSP00000023590,10090.ENSMUSP00000028233,10090.ENSMUSP00000028882,10090.ENSMUSP00000030765,10090.ENSMUSP00000038925,10090.ENSMUSP00000068890,10090.ENSMUSP00000103007,10090.ENSMUSP00000112665,10090.ENSMUSP00000119827,10090.ENSMUSP00000133024	Gtpbp4,Hrg,Hc,Il1a,Padi2,Elane,Pfn2,Idh2,Ecm1,Apod,Retn
GO:0046887	positive regulation of hormone secretion	5	160	0.87	0.0184	10090.ENSMUSP00000020312,10090.ENSMUSP00000025951,10090.ENSMUSP00000037417,10090.ENSMUSP00000039472,10090.ENSMUSP00000133024	Mcu,Rbp4,Phpt1,Fgb,Retn
GO:0006006	glucose metabolic process	4	91	1.01	0.0189	10090.ENSMUSP00000022268,10090.ENSMUSP00000025951,10090.ENSMUSP00000041447,10090.ENSMUSP00000119827	Pdhb,Rbp4,Pdk2,Apod
GO:0098754	detoxification	4	91	1.01	0.0189	10090.ENSMUSP00000020779,10090.ENSMUSP00000021158,10090.ENSMUSP00000022573,10090.ENSMUSP00000027067	Mpo,Txndc17,Esd,Gsta3
GO:0001878	response to yeast	2	8	1.77	0.0196	10090.ENSMUSP00000020779,10090.ENSMUSP00000038925	Mpo,Elane
GO:2000402	negative regulation of lymphocyte migration	2	8	1.77	0.0196	10090.ENSMUSP00000030765,10090.ENSMUSP00000119827	Padi2,Apod
GO:0051181	cofactor transport	3	40	1.25	0.0198	10090.ENSMUSP00000023590,10090.ENSMUSP00000033185,10090.ENSMUSP00000053962	Hrg,Hpx,Lcn2
GO:0045104	intermediate filament cytoskeleton organization	3	41	1.23	0.0206	10090.ENSMUSP00000022638,10090.ENSMUSP00000049303,10090.ENSMUSP00000091061	Nefm,Prph,Nefh
GO:0065007	biological regulation	59	10168	0.13	0.0206	10090.ENSMUSP00000002029,10090.ENSMUSP00000004202,10090.ENSMUSP00000006697,10090.ENSMUSP00000006764,10090.ENSMUSP00000014445,10090.ENSMUSP00000020312,10090.ENSMUSP00000020779,10090.ENSMUSP00000021158,10090.ENSMUSP00000021574,10090.ENSMUSP00000021820,10090.ENSMUSP00000022638,10090.ENSMUSP00000023036,10090.ENSMUSP00000023587,10090.ENSMUSP00000023589,10090.ENSMUSP00000023590,10090.ENSMUSP00000025951…	Emd,Dnmt1,Itih3,Aprt,Pam16,Mcu,Mpo,Txndc17,Gtpbp4,Aspn,Nefm,Rbx1,Fetub,Kng1,Hrg,Rbp4,Ankrd2,Acadl,Atp1b1,Hc,Il1a,Casq2,Ddah1,Coq3,Padi2,Uchl1,Ybx3,Lmcd1,Cd9,Hpx,Ngp,Phpt1,Elane,Rbm3,Fgb,Pdk2,Dnph1,Serpina12,Atp6v1g1,Lcn2,Stfa3,Pfn2,Cfl2,Gbas,Serpinb7,Cp,Ank3,Nefh,Tnnc2,Cnp,Ppp1cc,Vdac1,Rps6,Iglc2,Idh2,Cutc,Ecm1,Apod,Retn
GO:0065008	regulation of biological quality	27	3420	0.27	0.0206	10090.ENSMUSP00000006764,10090.ENSMUSP00000020312,10090.ENSMUSP00000021574,10090.ENSMUSP00000022638,10090.ENSMUSP00000023589,10090.ENSMUSP00000023590,10090.ENSMUSP00000025951,10090.ENSMUSP00000027153,10090.ENSMUSP00000027863,10090.ENSMUSP00000028882,10090.ENSMUSP00000029454,10090.ENSMUSP00000029845,10090.ENSMUSP00000032492,10090.ENSMUSP00000033185,10090.ENSMUSP00000037417,10090.ENSMUSP00000039472…	Aprt,Mcu,Gtpbp4,Nefm,Kng1,Hrg,Rbp4,Acadl,Atp1b1,Il1a,Casq2,Ddah1,Cd9,Hpx,Phpt1,Fgb,Pdk2,Atp6v1g1,Lcn2,Pfn2,Cfl2,Cp,Ank3,Cnp,Rps6,Cutc,Retn
GO:0000041	transition metal ion transport	4	97	0.99	0.0209	10090.ENSMUSP00000023590,10090.ENSMUSP00000033185,10090.ENSMUSP00000053962,10090.ENSMUSP00000088857	Hrg,Hpx,Lcn2,Cp
GO:0010605	negative regulation of macromolecule metabolic process	21	2373	0.32	0.021	10090.ENSMUSP00000004202,10090.ENSMUSP00000006697,10090.ENSMUSP00000014445,10090.ENSMUSP00000021574,10090.ENSMUSP00000021820,10090.ENSMUSP00000023587,10090.ENSMUSP00000023589,10090.ENSMUSP00000023590,10090.ENSMUSP00000026172,10090.ENSMUSP00000028233,10090.ENSMUSP00000031131,10090.ENSMUSP00000032309,10090.ENSMUSP00000032376,10090.ENSMUSP00000035061,10090.ENSMUSP00000038925,10090.ENSMUSP00000038964…	Dnmt1,Itih3,Pam16,Gtpbp4,Aspn,Fetub,Kng1,Hrg,Ankrd2,Hc,Uchl1,Ybx3,Lmcd1,Ngp,Elane,Rbm3,Serpina12,Stfa3,Serpinb7,Ecm1,Apod
GO:0051172	negative regulation of nitrogen compound metabolic process	20	2206	0.33	0.021	10090.ENSMUSP00000004202,10090.ENSMUSP00000006697,10090.ENSMUSP00000014445,10090.ENSMUSP00000021574,10090.ENSMUSP00000021820,10090.ENSMUSP00000023587,10090.ENSMUSP00000023589,10090.ENSMUSP00000023590,10090.ENSMUSP00000026172,10090.ENSMUSP00000028233,10090.ENSMUSP00000031131,10090.ENSMUSP00000032309,10090.ENSMUSP00000032376,10090.ENSMUSP00000035061,10090.ENSMUSP00000038925,10090.ENSMUSP00000045572…	Dnmt1,Itih3,Pam16,Gtpbp4,Aspn,Fetub,Kng1,Hrg,Ankrd2,Hc,Uchl1,Ybx3,Lmcd1,Ngp,Elane,Serpina12,Stfa3,Serpinb7,Ecm1,Apod
GO:0010033	response to organic substance	22	2553	0.31	0.0211	10090.ENSMUSP00000002029,10090.ENSMUSP00000004202,10090.ENSMUSP00000006764,10090.ENSMUSP00000020779,10090.ENSMUSP00000021158,10090.ENSMUSP00000021820,10090.ENSMUSP00000022573,10090.ENSMUSP00000023590,10090.ENSMUSP00000025951,10090.ENSMUSP00000028882,10090.ENSMUSP00000029454,10090.ENSMUSP00000030765,10090.ENSMUSP00000032309,10090.ENSMUSP00000032492,10090.ENSMUSP00000038925,10090.ENSMUSP00000038964…	Emd,Dnmt1,Aprt,Mpo,Txndc17,Aspn,Esd,Hrg,Rbp4,Il1a,Casq2,Padi2,Ybx3,Cd9,Elane,Rbm3,Fgb,Pdk2,Lcn2,Nefh,Cnp,Retn
GO:0015886	heme transport	2	9	1.72	0.0211	10090.ENSMUSP00000023590,10090.ENSMUSP00000033185	Hrg,Hpx
GO:0051336	regulation of hydrolase activity	13	1128	0.43	0.0227	10090.ENSMUSP00000006697,10090.ENSMUSP00000014445,10090.ENSMUSP00000023587,10090.ENSMUSP00000023589,10090.ENSMUSP00000023590,10090.ENSMUSP00000027863,10090.ENSMUSP00000028233,10090.ENSMUSP00000035061,10090.ENSMUSP00000045572,10090.ENSMUSP00000067445,10090.ENSMUSP00000068890,10090.ENSMUSP00000083896,10090.ENSMUSP00000112665	Itih3,Pam16,Fetub,Kng1,Hrg,Atp1b1,Hc,Ngp,Serpina12,Stfa3,Pfn2,Serpinb7,Ecm1
GO:0060052	neurofilament cytoskeleton organization	2	10	1.67	0.0246	10090.ENSMUSP00000022638,10090.ENSMUSP00000091061	Nefm,Nefh
GO:0042127	regulation of cell population proliferation	16	1594	0.37	0.0247	10090.ENSMUSP00000002029,10090.ENSMUSP00000004202,10090.ENSMUSP00000021574,10090.ENSMUSP00000023590,10090.ENSMUSP00000025951,10090.ENSMUSP00000026172,10090.ENSMUSP00000028882,10090.ENSMUSP00000029845,10090.ENSMUSP00000032492,10090.ENSMUSP00000038925,10090.ENSMUSP00000083896,10090.ENSMUSP00000099587,10090.ENSMUSP00000103007,10090.ENSMUSP00000112665,10090.ENSMUSP00000119827,10090.ENSMUSP00000133024	Emd,Dnmt1,Gtpbp4,Hrg,Rbp4,Ankrd2,Il1a,Ddah1,Cd9,Elane,Serpinb7,Ppp1cc,Idh2,Ecm1,Apod,Retn
GO:0050714	positive regulation of protein secretion	6	271	0.72	0.0248	10090.ENSMUSP00000020312,10090.ENSMUSP00000025951,10090.ENSMUSP00000028233,10090.ENSMUSP00000028882,10090.ENSMUSP00000037417,10090.ENSMUSP00000039472	Mcu,Rbp4,Hc,Il1a,Phpt1,Fgb
GO:0098542	defense response to other organism	10	735	0.5	0.0259	10090.ENSMUSP00000020779,10090.ENSMUSP00000023590,10090.ENSMUSP00000028233,10090.ENSMUSP00000031793,10090.ENSMUSP00000038925,10090.ENSMUSP00000039472,10090.ENSMUSP00000053962,10090.ENSMUSP00000089801,10090.ENSMUSP00000100464,10090.ENSMUSP00000106014	Mpo,Hrg,Hc,Nt5c3,Elane,Fgb,Lcn2,Lyz2,Iglc2,Rpl30
GO:0006875	cellular metal ion homeostasis	8	492	0.58	0.0262	10090.ENSMUSP00000020312,10090.ENSMUSP00000023589,10090.ENSMUSP00000027863,10090.ENSMUSP00000029454,10090.ENSMUSP00000033185,10090.ENSMUSP00000048770,10090.ENSMUSP00000053962,10090.ENSMUSP00000088857	Mcu,Kng1,Atp1b1,Casq2,Hpx,Atp6v1g1,Lcn2,Cp
GO:0016999	antibiotic metabolic process	4	107	0.94	0.0262	10090.ENSMUSP00000020779,10090.ENSMUSP00000022268,10090.ENSMUSP00000022573,10090.ENSMUSP00000103007	Mpo,Pdhb,Esd,Idh2
GO:0046395	carboxylic acid catabolic process	5	184	0.8	0.0262	10090.ENSMUSP00000021649,10090.ENSMUSP00000027153,10090.ENSMUSP00000029845,10090.ENSMUSP00000051709,10090.ENSMUSP00000139684	Acot2,Acadl,Ddah1,Asrgl1,Bckdhb
GO:0051246	regulation of protein metabolic process	22	2612	0.3	0.0262	10090.ENSMUSP00000004202,10090.ENSMUSP00000006697,10090.ENSMUSP00000021574,10090.ENSMUSP00000021820,10090.ENSMUSP00000023036,10090.ENSMUSP00000023587,10090.ENSMUSP00000023589,10090.ENSMUSP00000023590,10090.ENSMUSP00000028233,10090.ENSMUSP00000028882,10090.ENSMUSP00000031131,10090.ENSMUSP00000033185,10090.ENSMUSP00000035061,10090.ENSMUSP00000038925,10090.ENSMUSP00000038964,10090.ENSMUSP00000039472…	Dnmt1,Itih3,Gtpbp4,Aspn,Rbx1,Fetub,Kng1,Hrg,Hc,Il1a,Uchl1,Hpx,Ngp,Elane,Rbm3,Fgb,Serpina12,Stfa3,Pfn2,Serpinb7,Ecm1,Apod
GO:1904018	positive regulation of vasculature development	5	186	0.8	0.0262	10090.ENSMUSP00000028233,10090.ENSMUSP00000028882,10090.ENSMUSP00000029845,10090.ENSMUSP00000083896,10090.ENSMUSP00000112665	Hc,Il1a,Ddah1,Serpinb7,Ecm1
GO:0044282	small molecule catabolic process	6	279	0.7	0.0265	10090.ENSMUSP00000021649,10090.ENSMUSP00000022573,10090.ENSMUSP00000027153,10090.ENSMUSP00000029845,10090.ENSMUSP00000051709,10090.ENSMUSP00000139684	Acot2,Esd,Acadl,Ddah1,Asrgl1,Bckdhb
GO:0051049	regulation of transport	17	1782	0.35	0.0268	10090.ENSMUSP00000002029,10090.ENSMUSP00000020312,10090.ENSMUSP00000025951,10090.ENSMUSP00000027863,10090.ENSMUSP00000028233,10090.ENSMUSP00000028882,10090.ENSMUSP00000029454,10090.ENSMUSP00000037417,10090.ENSMUSP00000039472,10090.ENSMUSP00000068890,10090.ENSMUSP00000083211,10090.ENSMUSP00000090089,10090.ENSMUSP00000091061,10090.ENSMUSP00000099587,10090.ENSMUSP00000103007,10090.ENSMUSP00000119827…	Emd,Mcu,Rbp4,Atp1b1,Hc,Il1a,Casq2,Phpt1,Fgb,Pfn2,Gbas,Ank3,Nefh,Ppp1cc,Idh2,Apod,Retn
GO:0070887	cellular response to chemical stimulus	20	2287	0.31	0.0276	10090.ENSMUSP00000002029,10090.ENSMUSP00000004202,10090.ENSMUSP00000006764,10090.ENSMUSP00000020779,10090.ENSMUSP00000021158,10090.ENSMUSP00000021820,10090.ENSMUSP00000022573,10090.ENSMUSP00000023590,10090.ENSMUSP00000026172,10090.ENSMUSP00000028882,10090.ENSMUSP00000029454,10090.ENSMUSP00000030765,10090.ENSMUSP00000032309,10090.ENSMUSP00000038964,10090.ENSMUSP00000039472,10090.ENSMUSP00000041447…	Emd,Dnmt1,Aprt,Mpo,Txndc17,Aspn,Esd,Hrg,Ankrd2,Il1a,Casq2,Padi2,Ybx3,Rbm3,Fgb,Pdk2,Atp6v1g1,Lcn2,Ank3,Nefh
GO:0044248	cellular catabolic process	14	1321	0.4	0.0279	10090.ENSMUSP00000020779,10090.ENSMUSP00000021649,10090.ENSMUSP00000022573,10090.ENSMUSP00000023036,10090.ENSMUSP00000027067,10090.ENSMUSP00000027153,10090.ENSMUSP00000029845,10090.ENSMUSP00000031131,10090.ENSMUSP00000045283,10090.ENSMUSP00000051709,10090.ENSMUSP00000089801,10090.ENSMUSP00000099409,10090.ENSMUSP00000123979,10090.ENSMUSP00000139684	Mpo,Acot2,Esd,Rbx1,Gsta3,Acadl,Ddah1,Uchl1,Dnph1,Asrgl1,Lyz2,Cnp,Chit1,Bckdhb
GO:0045765	regulation of angiogenesis	6	287	0.69	0.0295	10090.ENSMUSP00000023590,10090.ENSMUSP00000028233,10090.ENSMUSP00000028882,10090.ENSMUSP00000029845,10090.ENSMUSP00000035061,10090.ENSMUSP00000112665	Hrg,Hc,Il1a,Ddah1,Ngp,Ecm1
GO:0090277	positive regulation of peptide hormone secretion	4	116	0.91	0.032	10090.ENSMUSP00000020312,10090.ENSMUSP00000025951,10090.ENSMUSP00000037417,10090.ENSMUSP00000039472	Mcu,Rbp4,Phpt1,Fgb
GO:1901016	regulation of potassium ion transmembrane transporter activity	3	53	1.12	0.0323	10090.ENSMUSP00000027863,10090.ENSMUSP00000029454,10090.ENSMUSP00000090089	Atp1b1,Casq2,Ank3
GO:0010882	regulation of cardiac muscle contraction by calcium ion signaling	2	13	1.56	0.0331	10090.ENSMUSP00000027863,10090.ENSMUSP00000029454	Atp1b1,Casq2
GO:2000401	regulation of lymphocyte migration	3	54	1.11	0.0334	10090.ENSMUSP00000030765,10090.ENSMUSP00000112665,10090.ENSMUSP00000119827	Padi2,Ecm1,Apod
GO:0008285	negative regulation of cell population proliferation	9	648	0.51	0.0344	10090.ENSMUSP00000002029,10090.ENSMUSP00000021574,10090.ENSMUSP00000023590,10090.ENSMUSP00000025951,10090.ENSMUSP00000028882,10090.ENSMUSP00000029845,10090.ENSMUSP00000032492,10090.ENSMUSP00000103007,10090.ENSMUSP00000119827	Emd,Gtpbp4,Hrg,Rbp4,Il1a,Ddah1,Cd9,Idh2,Apod
GO:0072376	protein activation cascade	3	55	1.11	0.0346	10090.ENSMUSP00000028233,10090.ENSMUSP00000039472,10090.ENSMUSP00000100464	Hc,Fgb,Iglc2
GO:0072521	purine-containing compound metabolic process	7	410	0.6	0.0354	10090.ENSMUSP00000006764,10090.ENSMUSP00000021649,10090.ENSMUSP00000022268,10090.ENSMUSP00000027863,10090.ENSMUSP00000031793,10090.ENSMUSP00000039692,10090.ENSMUSP00000083211	Aprt,Acot2,Pdhb,Atp1b1,Nt5c3,Ndufa7,Gbas
GO:0030239	myofibril assembly	3	56	1.1	0.0355	10090.ENSMUSP00000029454,10090.ENSMUSP00000029761,10090.ENSMUSP00000077262	Casq2,Myoz2,Cfl2
GO:2000651	positive regulation of sodium ion transmembrane transporter activity	2	14	1.53	0.0357	10090.ENSMUSP00000027863,10090.ENSMUSP00000090089	Atp1b1,Ank3
GO:0006081	cellular aldehyde metabolic process	3	57	1.09	0.0364	10090.ENSMUSP00000022573,10090.ENSMUSP00000025951,10090.ENSMUSP00000103007	Esd,Rbp4,Idh2
GO:0043604	amide biosynthetic process	7	414	0.6	0.0364	10090.ENSMUSP00000022268,10090.ENSMUSP00000030365,10090.ENSMUSP00000038925,10090.ENSMUSP00000038964,10090.ENSMUSP00000039692,10090.ENSMUSP00000099878,10090.ENSMUSP00000106014	Pdhb,Mrpl37,Elane,Rbm3,Ndufa7,Rps6,Rpl30
GO:0019222	regulation of metabolic process	37	5616	0.19	0.037	10090.ENSMUSP00000004202,10090.ENSMUSP00000006697,10090.ENSMUSP00000014445,10090.ENSMUSP00000021574,10090.ENSMUSP00000021820,10090.ENSMUSP00000023036,10090.ENSMUSP00000023587,10090.ENSMUSP00000023589,10090.ENSMUSP00000023590,10090.ENSMUSP00000026172,10090.ENSMUSP00000027153,10090.ENSMUSP00000027863,10090.ENSMUSP00000028233,10090.ENSMUSP00000028882,10090.ENSMUSP00000029845,10090.ENSMUSP00000029909…	Dnmt1,Itih3,Pam16,Gtpbp4,Aspn,Rbx1,Fetub,Kng1,Hrg,Ankrd2,Acadl,Atp1b1,Hc,Il1a,Ddah1,Coq3,Padi2,Uchl1,Ybx3,Lmcd1,Hpx,Ngp,Elane,Rbm3,Fgb,Pdk2,Serpina12,Lcn2,Stfa3,Pfn2,Serpinb7,Ank3,Ppp1cc,Vdac1,Ecm1,Apod,Retn
GO:0002689	negative regulation of leukocyte chemotaxis	2	15	1.5	0.0386	10090.ENSMUSP00000028233,10090.ENSMUSP00000030765	Hc,Padi2
GO:0009635	response to herbicide	2	15	1.5	0.0386	10090.ENSMUSP00000053962,10090.ENSMUSP00000091061	Lcn2,Nefh
GO:0042730	fibrinolysis	2	15	1.5	0.0386	10090.ENSMUSP00000023590,10090.ENSMUSP00000039472	Hrg,Fgb
GO:0044237	cellular metabolic process	45	7348	0.16	0.0403	10090.ENSMUSP00000004202,10090.ENSMUSP00000006697,10090.ENSMUSP00000006764,10090.ENSMUSP00000014445,10090.ENSMUSP00000020779,10090.ENSMUSP00000021574,10090.ENSMUSP00000021649,10090.ENSMUSP00000022122,10090.ENSMUSP00000022268,10090.ENSMUSP00000022573,10090.ENSMUSP00000023036,10090.ENSMUSP00000025951,10090.ENSMUSP00000027067,10090.ENSMUSP00000027153,10090.ENSMUSP00000027863,10090.ENSMUSP00000029845…	Dnmt1,Itih3,Aprt,Pam16,Mpo,Gtpbp4,Acot2,Ckmt2,Pdhb,Esd,Rbx1,Rbp4,Gsta3,Acadl,Atp1b1,Ddah1,Coq3,Mrpl37,Padi2,Uchl1,Nt5c3,Ybx3,Lmcd1,Cd9,Hpx,Phpt1,Fbl,Elane,Rbm3,Ndufa7,Pdk2,Dnph1,Asrgl1,Gbas,Hmgcs2,Lyz2,Nhp2l1,Cnp,Ppp1cc,Rps6,Idh2,Rpl30,Art3,Chit1,Bckdhb
GO:0050790	regulation of catalytic activity	18	2057	0.31	0.0415	10090.ENSMUSP00000006697,10090.ENSMUSP00000014445,10090.ENSMUSP00000021574,10090.ENSMUSP00000021820,10090.ENSMUSP00000023587,10090.ENSMUSP00000023589,10090.ENSMUSP00000023590,10090.ENSMUSP00000027863,10090.ENSMUSP00000028233,10090.ENSMUSP00000031131,10090.ENSMUSP00000035061,10090.ENSMUSP00000037417,10090.ENSMUSP00000045572,10090.ENSMUSP00000067445,10090.ENSMUSP00000068890,10090.ENSMUSP00000083211…	Itih3,Pam16,Gtpbp4,Aspn,Fetub,Kng1,Hrg,Atp1b1,Hc,Uchl1,Ngp,Phpt1,Serpina12,Stfa3,Pfn2,Gbas,Serpinb7,Ecm1
GO:0006851	mitochondrial calcium ion transmembrane transport	2	16	1.47	0.0418	10090.ENSMUSP00000020312,10090.ENSMUSP00000099819	Mcu,Vdac1
GO:1903532	positive regulation of secretion by cell	7	436	0.58	0.0444	10090.ENSMUSP00000020312,10090.ENSMUSP00000025951,10090.ENSMUSP00000028233,10090.ENSMUSP00000028882,10090.ENSMUSP00000037417,10090.ENSMUSP00000039472,10090.ENSMUSP00000133024	Mcu,Rbp4,Hc,Il1a,Phpt1,Fgb,Retn
GO:0006518	peptide metabolic process	7	440	0.57	0.0458	10090.ENSMUSP00000027067,10090.ENSMUSP00000030365,10090.ENSMUSP00000038925,10090.ENSMUSP00000038964,10090.ENSMUSP00000039692,10090.ENSMUSP00000099878,10090.ENSMUSP00000106014	Gsta3,Mrpl37,Elane,Rbm3,Ndufa7,Rps6,Rpl30
GO:0009123	nucleoside monophosphate metabolic process	5	224	0.72	0.0458	10090.ENSMUSP00000006764,10090.ENSMUSP00000027863,10090.ENSMUSP00000039692,10090.ENSMUSP00000045283,10090.ENSMUSP00000083211	Aprt,Atp1b1,Ndufa7,Dnph1,Gbas
GO:0050708	regulation of protein secretion	7	439	0.57	0.0458	10090.ENSMUSP00000020312,10090.ENSMUSP00000025951,10090.ENSMUSP00000028233,10090.ENSMUSP00000028882,10090.ENSMUSP00000037417,10090.ENSMUSP00000039472,10090.ENSMUSP00000103007	Mcu,Rbp4,Hc,Il1a,Phpt1,Fgb,Idh2
GO:0055002	striated muscle cell development	4	135	0.84	0.0458	10090.ENSMUSP00000029454,10090.ENSMUSP00000029761,10090.ENSMUSP00000031131,10090.ENSMUSP00000077262	Casq2,Myoz2,Uchl1,Cfl2
GO:0009617	response to bacterium	8	566	0.52	0.0467	10090.ENSMUSP00000020779,10090.ENSMUSP00000038925,10090.ENSMUSP00000039472,10090.ENSMUSP00000053962,10090.ENSMUSP00000089801,10090.ENSMUSP00000099409,10090.ENSMUSP00000100464,10090.ENSMUSP00000106014	Mpo,Elane,Fgb,Lcn2,Lyz2,Cnp,Iglc2,Rpl30
GO:0043043	peptide biosynthetic process	6	329	0.63	0.0467	10090.ENSMUSP00000030365,10090.ENSMUSP00000038925,10090.ENSMUSP00000038964,10090.ENSMUSP00000039692,10090.ENSMUSP00000099878,10090.ENSMUSP00000106014	Mrpl37,Elane,Rbm3,Ndufa7,Rps6,Rpl30
GO:1901575	organic substance catabolic process	13	1276	0.38	0.0467	10090.ENSMUSP00000021649,10090.ENSMUSP00000022573,10090.ENSMUSP00000023036,10090.ENSMUSP00000027067,10090.ENSMUSP00000027153,10090.ENSMUSP00000029845,10090.ENSMUSP00000031131,10090.ENSMUSP00000045283,10090.ENSMUSP00000051709,10090.ENSMUSP00000089801,10090.ENSMUSP00000099409,10090.ENSMUSP00000123979,10090.ENSMUSP00000139684	Acot2,Esd,Rbx1,Gsta3,Acadl,Ddah1,Uchl1,Dnph1,Asrgl1,Lyz2,Cnp,Chit1,Bckdhb
GO:0032268	regulation of cellular protein metabolic process	20	2443	0.28	0.047	10090.ENSMUSP00000004202,10090.ENSMUSP00000006697,10090.ENSMUSP00000021574,10090.ENSMUSP00000021820,10090.ENSMUSP00000023036,10090.ENSMUSP00000023587,10090.ENSMUSP00000023589,10090.ENSMUSP00000023590,10090.ENSMUSP00000028233,10090.ENSMUSP00000028882,10090.ENSMUSP00000031131,10090.ENSMUSP00000033185,10090.ENSMUSP00000035061,10090.ENSMUSP00000038964,10090.ENSMUSP00000039472,10090.ENSMUSP00000045572…	Dnmt1,Itih3,Gtpbp4,Aspn,Rbx1,Fetub,Kng1,Hrg,Hc,Il1a,Uchl1,Hpx,Ngp,Rbm3,Fgb,Serpina12,Stfa3,Pfn2,Serpinb7,Ecm1
GO:0050829	defense response to Gram-negative bacterium	3	66	1.03	0.0471	10090.ENSMUSP00000038925,10090.ENSMUSP00000089801,10090.ENSMUSP00000106014	Elane,Lyz2,Rpl30
GO:0071637	regulation of monocyte chemotactic protein-1 production	2	18	1.42	0.0473	10090.ENSMUSP00000028882,10090.ENSMUSP00000119827	Il1a,Apod
GO:0051050	positive regulation of transport	11	987	0.42	0.0488	10090.ENSMUSP00000002029,10090.ENSMUSP00000020312,10090.ENSMUSP00000025951,10090.ENSMUSP00000027863,10090.ENSMUSP00000028233,10090.ENSMUSP00000028882,10090.ENSMUSP00000037417,10090.ENSMUSP00000039472,10090.ENSMUSP00000083211,10090.ENSMUSP00000090089,10090.ENSMUSP00000133024	Emd,Mcu,Rbp4,Atp1b1,Hc,Il1a,Phpt1,Fgb,Gbas,Ank3,Retn
GO:0061564	axon development	6	337	0.62	0.0498	10090.ENSMUSP00000022638,10090.ENSMUSP00000031131,10090.ENSMUSP00000090089,10090.ENSMUSP00000091061,10090.ENSMUSP00000099409,10090.ENSMUSP00000119827	Nefm,Uchl1,Ank3,Nefh,Cnp,Apod
Annotated Keywords
KW-0007	Acetylation	32	3060	0.39	0.00014	10090.ENSMUSP00000002029,10090.ENSMUSP00000004202,10090.ENSMUSP00000006764,10090.ENSMUSP00000020312,10090.ENSMUSP00000021158,10090.ENSMUSP00000021574,10090.ENSMUSP00000021649,10090.ENSMUSP00000022268,10090.ENSMUSP00000022573,10090.ENSMUSP00000022638,10090.ENSMUSP00000023036,10090.ENSMUSP00000025163,10090.ENSMUSP00000025204,10090.ENSMUSP00000027067,10090.ENSMUSP00000027153,10090.ENSMUSP00000029845…	Emd,Dnmt1,Aprt,Mcu,Txndc17,Gtpbp4,Acot2,Pdhb,Esd,Nefm,Rbx1,Pfdn6,Pfdn1,Gsta3,Acadl,Ddah1,Coq3,Padi2,Ybx3,Ndufa7,Dnph1,Atp6v1g1,Pfn2,Cfl2,Hmgcs2,Tnnc2,Ppp1cc,Vdac1,Rps6,Idh2,Rpl30,Bckdhb
KW-0646	Protease inhibitor	7	121	1.13	0.00014	10090.ENSMUSP00000006697,10090.ENSMUSP00000023587,10090.ENSMUSP00000023589,10090.ENSMUSP00000035061,10090.ENSMUSP00000045572,10090.ENSMUSP00000067445,10090.ENSMUSP00000083896	Itih3,Fetub,Kng1,Ngp,Serpina12,Stfa3,Serpinb7
KW-0964	Secreted	22	1622	0.5	0.00014	10090.ENSMUSP00000006697,10090.ENSMUSP00000021820,10090.ENSMUSP00000023587,10090.ENSMUSP00000023589,10090.ENSMUSP00000023590,10090.ENSMUSP00000025951,10090.ENSMUSP00000028233,10090.ENSMUSP00000028882,10090.ENSMUSP00000032492,10090.ENSMUSP00000033185,10090.ENSMUSP00000035061,10090.ENSMUSP00000039472,10090.ENSMUSP00000045572,10090.ENSMUSP00000047730,10090.ENSMUSP00000053962,10090.ENSMUSP00000085531…	Itih3,Aspn,Fetub,Kng1,Hrg,Rbp4,Hc,Il1a,Cd9,Hpx,Ngp,Fgb,Serpina12,Sbspon,Lcn2,Obp1a,Cp,Lyz2,Ecm1,Apod,Chit1,Retn
KW-0496	Mitochondrion	16	1103	0.53	0.00083	10090.ENSMUSP00000020312,10090.ENSMUSP00000021649,10090.ENSMUSP00000022122,10090.ENSMUSP00000022268,10090.ENSMUSP00000027153,10090.ENSMUSP00000029909,10090.ENSMUSP00000030365,10090.ENSMUSP00000030401,10090.ENSMUSP00000039692,10090.ENSMUSP00000041447,10090.ENSMUSP00000083211,10090.ENSMUSP00000088249,10090.ENSMUSP00000099587,10090.ENSMUSP00000099819,10090.ENSMUSP00000103007,10090.ENSMUSP00000139684	Mcu,Acot2,Ckmt2,Pdhb,Acadl,Coq3,Mrpl37,Ndufs5,Ndufa7,Pdk2,Gbas,Hmgcs2,Ppp1cc,Vdac1,Idh2,Bckdhb
KW-0809	Transit peptide	11	523	0.69	0.00083	10090.ENSMUSP00000020312,10090.ENSMUSP00000021649,10090.ENSMUSP00000022122,10090.ENSMUSP00000022268,10090.ENSMUSP00000027153,10090.ENSMUSP00000029909,10090.ENSMUSP00000030365,10090.ENSMUSP00000041447,10090.ENSMUSP00000088249,10090.ENSMUSP00000103007,10090.ENSMUSP00000139684	Mcu,Acot2,Ckmt2,Pdhb,Acadl,Coq3,Mrpl37,Pdk2,Hmgcs2,Idh2,Bckdhb
KW-0789	Thiol protease inhibitor	3	25	1.45	0.0076	10090.ENSMUSP00000023589,10090.ENSMUSP00000035061,10090.ENSMUSP00000067445	Kng1,Ngp,Stfa3
KW-1015	Disulfide bond	26	3083	0.3	0.0117	10090.ENSMUSP00000020779,10090.ENSMUSP00000021158,10090.ENSMUSP00000021820,10090.ENSMUSP00000023587,10090.ENSMUSP00000023589,10090.ENSMUSP00000023590,10090.ENSMUSP00000025951,10090.ENSMUSP00000027863,10090.ENSMUSP00000028233,10090.ENSMUSP00000030401,10090.ENSMUSP00000032492,10090.ENSMUSP00000033185,10090.ENSMUSP00000035061,10090.ENSMUSP00000038925,10090.ENSMUSP00000039472,10090.ENSMUSP00000047730…	Mpo,Txndc17,Aspn,Fetub,Kng1,Hrg,Rbp4,Atp1b1,Hc,Ndufs5,Cd9,Hpx,Ngp,Elane,Fgb,Sbspon,Lcn2,Sgcg,Obp1a,Cp,Lyz2,Iglc2,Art3,Apod,Chit1,Retn
KW-0119	Carbohydrate metabolism	4	89	1.02	0.0168	10090.ENSMUSP00000022268,10090.ENSMUSP00000041447,10090.ENSMUSP00000099587,10090.ENSMUSP00000123979	Pdhb,Pdk2,Ppp1cc,Chit1
KW-0094	Blood coagulation	3	44	1.2	0.0236	10090.ENSMUSP00000023589,10090.ENSMUSP00000023590,10090.ENSMUSP00000039472	Kng1,Hrg,Fgb
KW-0732	Signal	27	3593	0.25	0.0333	10090.ENSMUSP00000006697,10090.ENSMUSP00000020779,10090.ENSMUSP00000021820,10090.ENSMUSP00000023587,10090.ENSMUSP00000023589,10090.ENSMUSP00000023590,10090.ENSMUSP00000025951,10090.ENSMUSP00000028233,10090.ENSMUSP00000029454,10090.ENSMUSP00000033185,10090.ENSMUSP00000035061,10090.ENSMUSP00000038925,10090.ENSMUSP00000039472,10090.ENSMUSP00000045572,10090.ENSMUSP00000047730,10090.ENSMUSP00000053962…	Itih3,Mpo,Aspn,Fetub,Kng1,Hrg,Rbp4,Hc,Casq2,Hpx,Ngp,Elane,Fgb,Serpina12,Sbspon,Lcn2,Obp1a,Bpifb9b,Cp,Lyz2,Kng2,Gm14743,Ecm1,Art3,Apod,Chit1,Retn
KW-0186	Copper	3	63	1.05	0.047	10090.ENSMUSP00000023590,10090.ENSMUSP00000088857,10090.ENSMUSP00000107678	Hrg,Cp,Cutc
Local Network Cluster (STRING)
CL:21616	Neutrophil degranulation	8	120	1.19	3.01e-05	10090.ENSMUSP00000020779,10090.ENSMUSP00000030765,10090.ENSMUSP00000033185,10090.ENSMUSP00000038925,10090.ENSMUSP00000088369,10090.ENSMUSP00000089801,10090.ENSMUSP00000123979,10090.ENSMUSP00000133024	Mpo,Padi2,Hpx,Elane,Hrnr,Lyz2,Chit1,Retn
CL:17255	mixed, incl. Intermediate filament head, DNA-binding domain, and structural constituent of myelin sheath	4	14	1.83	0.00018	10090.ENSMUSP00000022638,10090.ENSMUSP00000049303,10090.ENSMUSP00000091061,10090.ENSMUSP00000099409	Nefm,Prph,Nefh,Cnp
CL:18189	mixed, incl. Muscle protein, and Sarcoplasmic reticulum	5	111	1.02	0.0072	10090.ENSMUSP00000022122,10090.ENSMUSP00000029454,10090.ENSMUSP00000029761,10090.ENSMUSP00000099384,10090.ENSMUSP00000129544	Ckmt2,Casq2,Myoz2,Tnnc2,Myh2
CL:21619	mixed, incl. Other glycan degradation, and Antimicrobial peptides	4	58	1.21	0.0072	10090.ENSMUSP00000020779,10090.ENSMUSP00000030765,10090.ENSMUSP00000088369,10090.ENSMUSP00000133024	Mpo,Padi2,Hrnr,Retn
CL:21752	Neutrophil degranulation	4	52	1.26	0.0072	10090.ENSMUSP00000033185,10090.ENSMUSP00000038925,10090.ENSMUSP00000089801,10090.ENSMUSP00000123979	Hpx,Elane,Lyz2,Chit1
CL:9645	Citrate cycle (TCA cycle), and Regulation of pyruvate dehydrogenase (PDH) complex	4	54	1.24	0.0072	10090.ENSMUSP00000022268,10090.ENSMUSP00000041447,10090.ENSMUSP00000103007,10090.ENSMUSP00000139684	Pdhb,Pdk2,Idh2,Bckdhb
CL:9705	Regulation of pyruvate dehydrogenase (PDH) complex, and dihydrolipoyl dehydrogenase complex	3	24	1.47	0.0083	10090.ENSMUSP00000022268,10090.ENSMUSP00000041447,10090.ENSMUSP00000139684	Pdhb,Pdk2,Bckdhb
CL:3961	prefoldin complex	2	5	1.97	0.0096	10090.ENSMUSP00000025163,10090.ENSMUSP00000025204	Pfdn6,Pfdn1
CL:41527	Lipocalin, OBP-like, and Vomeromodulin	2	5	1.97	0.0096	10090.ENSMUSP00000085531,10090.ENSMUSP00000086311	Obp1a,Bpifb9b
CL:10774	mixed, incl. mitochondrial transmembrane transport, and cristae formation	4	87	1.03	0.014	10090.ENSMUSP00000014445,10090.ENSMUSP00000020312,10090.ENSMUSP00000037417,10090.ENSMUSP00000099819	Pam16,Mcu,Phpt1,Vdac1
CL:18190	mixed, incl. Muscle protein, and myofibril assembly	4	94	1	0.0175	10090.ENSMUSP00000022122,10090.ENSMUSP00000029761,10090.ENSMUSP00000099384,10090.ENSMUSP00000129544	Ckmt2,Myoz2,Tnnc2,Myh2
CL:21625	mixed, incl. Other glycan degradation, and Activation of Matrix Metalloproteinases	3	41	1.23	0.0177	10090.ENSMUSP00000020779,10090.ENSMUSP00000088369,10090.ENSMUSP00000133024	Mpo,Hrnr,Retn
CL:21412	mixed, incl. Complement cascade, and complement activation, lectin pathway	4	99	0.98	0.0191	10090.ENSMUSP00000006697,10090.ENSMUSP00000023587,10090.ENSMUSP00000023590,10090.ENSMUSP00000112665	Itih3,Fetub,Hrg,Ecm1
CL:21753	Neutrophil degranulation	3	46	1.18	0.0221	10090.ENSMUSP00000038925,10090.ENSMUSP00000089801,10090.ENSMUSP00000123979	Elane,Lyz2,Chit1
CL:13753	mixed, incl. Cathelicidin, and neutrophil aggregation	2	11	1.63	0.0237	10090.ENSMUSP00000035061,10090.ENSMUSP00000053962	Ngp,Lcn2
CL:21589	mixed, incl. Inter-alpha-trypsin inhibitor heavy chain C-terminus, and Cathepsin W	2	11	1.63	0.0237	10090.ENSMUSP00000006697,10090.ENSMUSP00000112665	Itih3,Ecm1
CL:9707	oxidoreductase activity, acting on the aldehyde or oxo group of donors, disulfide as acceptor, and Chloramphenicol acetyltransferase-like domain superfamily	2	14	1.53	0.0301	10090.ENSMUSP00000022268,10090.ENSMUSP00000139684	Pdhb,Bckdhb
CL:18193	Striated Muscle Contraction, and Thick filament	3	59	1.08	0.0331	10090.ENSMUSP00000029761,10090.ENSMUSP00000099384,10090.ENSMUSP00000129544	Myoz2,Tnnc2,Myh2
CL:21420	mixed, incl. Membrane attack complex component/perforin/complement C9, and Alpha-1-microglobulin	2	16	1.47	0.0357	10090.ENSMUSP00000023587,10090.ENSMUSP00000023590	Fetub,Hrg
CL:21628	Cobalamin (Cbl, vitamin B12) transport and metabolism, and Serpin domain	2	17	1.44	0.0373	10090.ENSMUSP00000020779,10090.ENSMUSP00000088369	Mpo,Hrnr
CL:21758	mixed, incl. Fructose-bisphosphate aldolase class-I, and Lysozyme C	2	18	1.42	0.04	10090.ENSMUSP00000089801,10090.ENSMUSP00000123979	Lyz2,Chit1
CL:10775	mixed, incl. protein targeting to mitochondrion, and MICOS complex	3	70	1	0.0448	10090.ENSMUSP00000014445,10090.ENSMUSP00000037417,10090.ENSMUSP00000099819	Pam16,Phpt1,Vdac1
CL:37284	Proteinase inhibitor I25A, stefin, and Plectin repeat	2	20	1.37	0.0451	10090.ENSMUSP00000067445,10090.ENSMUSP00000093794	Stfa3,BC100530
Reactome Pathways
MMU-1428517	The citric acid (TCA) cycle and respiratory electron transport	6	121	1.07	0.00037	10090.ENSMUSP00000022268,10090.ENSMUSP00000030401,10090.ENSMUSP00000039692,10090.ENSMUSP00000041447,10090.ENSMUSP00000099819,10090.ENSMUSP00000103007	Pdhb,Ndufs5,Ndufa7,Pdk2,Vdac1,Idh2
MMU-109582	Hemostasis	8	484	0.59	0.0129	10090.ENSMUSP00000006697,10090.ENSMUSP00000023589,10090.ENSMUSP00000027863,10090.ENSMUSP00000032492,10090.ENSMUSP00000039472,10090.ENSMUSP00000097623,10090.ENSMUSP00000100464,10090.ENSMUSP00000112665	Itih3,Kng1,Atp1b1,Cd9,Fgb,Kng2,Iglc2,Ecm1
MMU-168249	Innate Immune System	5	246	0.68	0.0319	10090.ENSMUSP00000020779,10090.ENSMUSP00000030765,10090.ENSMUSP00000123979,10090.ENSMUSP00000129544,10090.ENSMUSP00000133024	Mpo,Padi2,Chit1,Myh2,Retn

## Sheet: backskin 10wks down
#term ID	term description	observed gene count	background gene count	strength	false discovery rate	matching proteins in your network (IDs)	matching proteins in your network (labels)
Cellular Component (Gene Ontology)
GO:0005737	cytoplasm	187	9909	0.26	2.31e-26	10090.ENSMUSP00000000137,10090.ENSMUSP00000000769,10090.ENSMUSP00000001513,10090.ENSMUSP00000001595,10090.ENSMUSP00000001716,10090.ENSMUSP00000001834,10090.ENSMUSP00000003038,10090.ENSMUSP00000003207,10090.ENSMUSP00000003912,10090.ENSMUSP00000004327,10090.ENSMUSP00000004968,10090.ENSMUSP00000005066,10090.ENSMUSP00000005606,10090.ENSMUSP00000005824,10090.ENSMUSP00000006128,10090.ENSMUSP00000006137…	Actr2,Serpinf1,Tubb6,Fkbp10,Ddt,Rtcb,Ap2a2,Lipe,Calr,G6pdx,Plod3,Map2k1,Prkaca,Apoa2,Rcn1,Trap1,Lsm2,Nutf2,Coro1b,Apip,Ndufa2,Rrbp1,Ctsz,Krt27,Ap2b1,P4ha2,Alox12e,Plod1,Rcn3,Hsp90b1,Egfr,Timm13,Galk1,Erh,Akr1c18,Glrx,Scara5,Eif3h,Hrsp12,Atp5j,Tapbp,Ppic,Fech,Atl3,P4hb,Esyt1,Ier3ip1,Apool,Phkg1,Slc25a10,Eif5b,Sept2,Mrc1,Dpp7,Caprin1,Pdia3,Ppid,Nans,Txndc12,Gpx7,Ak2,Sh3bgrl3,Fam213b,Ugdh,Aldh2,Atp2…
GO:0005622	intracellular	202	12462	0.19	8.56e-22	10090.ENSMUSP00000000137,10090.ENSMUSP00000000769,10090.ENSMUSP00000001513,10090.ENSMUSP00000001595,10090.ENSMUSP00000001716,10090.ENSMUSP00000001834,10090.ENSMUSP00000002663,10090.ENSMUSP00000003038,10090.ENSMUSP00000003207,10090.ENSMUSP00000003912,10090.ENSMUSP00000004327,10090.ENSMUSP00000004968,10090.ENSMUSP00000005066,10090.ENSMUSP00000005606,10090.ENSMUSP00000005824,10090.ENSMUSP00000006128…	Actr2,Serpinf1,Tubb6,Fkbp10,Ddt,Rtcb,Pon1,Ap2a2,Lipe,Calr,G6pdx,Plod3,Map2k1,Prkaca,Apoa2,Rcn1,Trap1,Gcat,Lsm2,Nutf2,Coro1b,Rnmt,Apip,Ndufa2,Rrbp1,Ctsz,Krt27,Ap2b1,P4ha2,Alox12e,Plod1,Rcn3,Hsp90b1,Egfr,Timm13,Aldh1l2,Galk1,Erh,Akr1c18,Glrx,Scara5,Eif3h,Hrsp12,Atp5j,Tapbp,Ppic,Fech,Atl3,P4hb,Esyt1,Ier3ip1,Apool,Phkg1,Slc25a10,Eif5b,Sept2,Mrc1,Psmd5,Dpp7,Caprin1,Pdia3,Ppid,Nans,Txndc12,Gpx7,Ak2,Sh3…
GO:0043229	intracellular organelle	178	10645	0.2	7.61e-17	10090.ENSMUSP00000000137,10090.ENSMUSP00000000769,10090.ENSMUSP00000001513,10090.ENSMUSP00000001595,10090.ENSMUSP00000001834,10090.ENSMUSP00000002663,10090.ENSMUSP00000003038,10090.ENSMUSP00000003207,10090.ENSMUSP00000003912,10090.ENSMUSP00000004327,10090.ENSMUSP00000004968,10090.ENSMUSP00000005066,10090.ENSMUSP00000005606,10090.ENSMUSP00000006128,10090.ENSMUSP00000006137,10090.ENSMUSP00000006544…	Actr2,Serpinf1,Tubb6,Fkbp10,Rtcb,Pon1,Ap2a2,Lipe,Calr,G6pdx,Plod3,Map2k1,Prkaca,Rcn1,Trap1,Gcat,Lsm2,Nutf2,Coro1b,Rnmt,Ndufa2,Rrbp1,Ctsz,Krt27,Ap2b1,P4ha2,Plod1,Rcn3,Hsp90b1,Egfr,Timm13,Aldh1l2,Akr1c18,Glrx,Scara5,Hrsp12,Atp5j,Tapbp,Fech,Atl3,P4hb,Esyt1,Ier3ip1,Apool,Slc25a10,Sept2,Mrc1,Dpp7,Caprin1,Pdia3,Ppid,Txndc12,Gpx7,Ak2,Sh3bgrl3,Fam213b,Ugdh,Aldh2,Atp2a2,Acads,Fscn1,Pon3,Mtpn,Fkbp4,Plin1,Y…
GO:0005783	endoplasmic reticulum	60	1574	0.56	2.66e-16	10090.ENSMUSP00000001595,10090.ENSMUSP00000001834,10090.ENSMUSP00000003912,10090.ENSMUSP00000004968,10090.ENSMUSP00000005066,10090.ENSMUSP00000006128,10090.ENSMUSP00000016072,10090.ENSMUSP00000016400,10090.ENSMUSP00000019050,10090.ENSMUSP00000019199,10090.ENSMUSP00000019683,10090.ENSMUSP00000020238,10090.ENSMUSP00000020329,10090.ENSMUSP00000025161,10090.ENSMUSP00000025668,10090.ENSMUSP00000026122…	Fkbp10,Rtcb,Calr,Plod3,Map2k1,Rcn1,Rrbp1,Ctsz,P4ha2,Plod1,Rcn3,Hsp90b1,Egfr,Tapbp,Atl3,P4hb,Esyt1,Ier3ip1,Pdia3,Txndc12,Gpx7,Fam213b,Atp2a2,Plin1,Yif1b,Erlin2,Vac14,Ppib,Cpq,Txndc5,Nceh1,Ckap4,Irgm1,Pdia6,Rps21,Asna1,Sec61b,Hyou1,Armc10,Ugt1a1,Asph,Serpina1a,Ganab,Cd74,Aoc3,Lepre1,Mlec,Rps28,Fkbp8,Dbi,Eef1b2,Erp29,Dad1,Manf,Serpinh1,Dnajb11,Sh3glb1,Sec61g,Erap1,Rnaset2b
GO:0043227	membrane-bounded organelle	168	9775	0.21	3.05e-16	10090.ENSMUSP00000000769,10090.ENSMUSP00000001595,10090.ENSMUSP00000001834,10090.ENSMUSP00000002663,10090.ENSMUSP00000003038,10090.ENSMUSP00000003207,10090.ENSMUSP00000003912,10090.ENSMUSP00000004327,10090.ENSMUSP00000004968,10090.ENSMUSP00000005066,10090.ENSMUSP00000005606,10090.ENSMUSP00000006128,10090.ENSMUSP00000006137,10090.ENSMUSP00000006544,10090.ENSMUSP00000007266,10090.ENSMUSP00000008594…	Serpinf1,Fkbp10,Rtcb,Pon1,Ap2a2,Lipe,Calr,G6pdx,Plod3,Map2k1,Prkaca,Rcn1,Trap1,Gcat,Lsm2,Nutf2,Rnmt,Ndufa2,Rrbp1,Ctsz,Ap2b1,P4ha2,Plod1,Rcn3,Hsp90b1,Egfr,Timm13,Aldh1l2,Akr1c18,Glrx,Scara5,Hrsp12,Atp5j,Tapbp,Fech,Atl3,P4hb,Esyt1,Ier3ip1,Apool,Slc25a10,Sept2,Mrc1,Dpp7,Pdia3,Ppid,Txndc12,Gpx7,Ak2,Sh3bgrl3,Fam213b,Ugdh,Aldh2,Atp2a2,Acads,Pon3,Mtpn,Fkbp4,Plin1,Yif1b,Psma1,Erlin2,Man2b1,Vac14,Vps26b,M…
GO:0043231	intracellular membrane-bounded organelle	161	9088	0.23	3.05e-16	10090.ENSMUSP00000001595,10090.ENSMUSP00000001834,10090.ENSMUSP00000002663,10090.ENSMUSP00000003207,10090.ENSMUSP00000003912,10090.ENSMUSP00000004327,10090.ENSMUSP00000004968,10090.ENSMUSP00000005066,10090.ENSMUSP00000005606,10090.ENSMUSP00000006128,10090.ENSMUSP00000006137,10090.ENSMUSP00000006544,10090.ENSMUSP00000007266,10090.ENSMUSP00000008594,10090.ENSMUSP00000009679,10090.ENSMUSP00000014438…	Fkbp10,Rtcb,Pon1,Lipe,Calr,G6pdx,Plod3,Map2k1,Prkaca,Rcn1,Trap1,Gcat,Lsm2,Nutf2,Rnmt,Ndufa2,Rrbp1,Ctsz,Ap2b1,P4ha2,Plod1,Rcn3,Hsp90b1,Egfr,Timm13,Aldh1l2,Akr1c18,Glrx,Hrsp12,Atp5j,Tapbp,Fech,Atl3,P4hb,Esyt1,Ier3ip1,Apool,Slc25a10,Sept2,Dpp7,Pdia3,Ppid,Txndc12,Gpx7,Ak2,Sh3bgrl3,Fam213b,Ugdh,Aldh2,Atp2a2,Acads,Pon3,Mtpn,Fkbp4,Plin1,Yif1b,Psma1,Erlin2,Man2b1,Vac14,Mcam,Nedd4,Cox7a2,Ppib,Ipo9,Hnrnpul…
GO:0005623	cell	205	14044	0.14	5.05e-16	10090.ENSMUSP00000000137,10090.ENSMUSP00000000769,10090.ENSMUSP00000001513,10090.ENSMUSP00000001595,10090.ENSMUSP00000001716,10090.ENSMUSP00000001834,10090.ENSMUSP00000002663,10090.ENSMUSP00000003038,10090.ENSMUSP00000003207,10090.ENSMUSP00000003912,10090.ENSMUSP00000004327,10090.ENSMUSP00000004968,10090.ENSMUSP00000005066,10090.ENSMUSP00000005606,10090.ENSMUSP00000005824,10090.ENSMUSP00000006128…	Actr2,Serpinf1,Tubb6,Fkbp10,Ddt,Rtcb,Pon1,Ap2a2,Lipe,Calr,G6pdx,Plod3,Map2k1,Prkaca,Apoa2,Rcn1,Trap1,Gcat,Lsm2,Nutf2,Coro1b,Rnmt,Apip,Ndufa2,Rrbp1,Ctsz,Krt27,Ap2b1,P4ha2,Alox12e,Plod1,Rcn3,Hsp90b1,Egfr,Timm13,Aldh1l2,Galk1,Erh,Akr1c18,Glrx,Scara5,Eif3h,Hrsp12,Alcam,Atp5j,Tapbp,Ppic,Fech,Atl3,P4hb,Esyt1,Ier3ip1,Apool,Phkg1,Slc25a10,Eif5b,Sept2,Mrc1,Psmd5,Dpp7,Caprin1,Pdia3,Ppid,Nans,Txndc12,Gpx7,A…
GO:0005788	endoplasmic reticulum lumen	19	109	1.22	4.07e-15	10090.ENSMUSP00000001595,10090.ENSMUSP00000003912,10090.ENSMUSP00000006128,10090.ENSMUSP00000019050,10090.ENSMUSP00000019683,10090.ENSMUSP00000020238,10090.ENSMUSP00000026122,10090.ENSMUSP00000028683,10090.ENSMUSP00000030296,10090.ENSMUSP00000034947,10090.ENSMUSP00000041839,10090.ENSMUSP00000052912,10090.ENSMUSP00000068594,10090.ENSMUSP00000117347,10090.ENSMUSP00000124562,10090.ENSMUSP00000126390…	Fkbp10,Calr,Rcn1,P4ha2,Rcn3,Hsp90b1,P4hb,Pdia3,Txndc12,Ppib,Txndc5,Pdia6,Hyou1,Erp29,Manf,Serpinh1,Dnajb11,Erap1,Rnaset2b
GO:0012505	endomembrane system	83	3670	0.33	8.42e-11	10090.ENSMUSP00000001595,10090.ENSMUSP00000001834,10090.ENSMUSP00000003038,10090.ENSMUSP00000003912,10090.ENSMUSP00000004968,10090.ENSMUSP00000005066,10090.ENSMUSP00000005606,10090.ENSMUSP00000006128,10090.ENSMUSP00000008594,10090.ENSMUSP00000016072,10090.ENSMUSP00000016400,10090.ENSMUSP00000018875,10090.ENSMUSP00000019050,10090.ENSMUSP00000019199,10090.ENSMUSP00000019683,10090.ENSMUSP00000020238…	Fkbp10,Rtcb,Ap2a2,Calr,Plod3,Map2k1,Prkaca,Rcn1,Nutf2,Rrbp1,Ctsz,Ap2b1,P4ha2,Plod1,Rcn3,Hsp90b1,Egfr,Tapbp,Atl3,P4hb,Esyt1,Ier3ip1,Mrc1,Dpp7,Pdia3,Txndc12,Gpx7,Fam213b,Atp2a2,Plin1,Yif1b,Erlin2,Vac14,Vps26b,Nedd4,Ppib,Ipo9,Scamp2,Cpq,Lap3,H2-Ab1,Txndc5,Lrp1,Nceh1,Ckap4,Irgm1,Eny2,Pdia6,Rps21,Asna1,Sec61b,Hyou1,Armc10,Postn,Ugt1a1,Asph,Ipo7,Serpina1a,Ganab,Cd74,Nsf,Aoc3,B2m,Lepre1,Clta,Mlec,Steap3…
GO:0032991	protein-containing complex	97	4701	0.29	8.42e-11	10090.ENSMUSP00000000137,10090.ENSMUSP00000001834,10090.ENSMUSP00000002663,10090.ENSMUSP00000003038,10090.ENSMUSP00000003912,10090.ENSMUSP00000005606,10090.ENSMUSP00000005824,10090.ENSMUSP00000007266,10090.ENSMUSP00000008594,10090.ENSMUSP00000009679,10090.ENSMUSP00000014438,10090.ENSMUSP00000016072,10090.ENSMUSP00000018875,10090.ENSMUSP00000019050,10090.ENSMUSP00000019199,10090.ENSMUSP00000020238…	Actr2,Rtcb,Pon1,Ap2a2,Calr,Prkaca,Apoa2,Lsm2,Nutf2,Rnmt,Ndufa2,Rrbp1,Ap2b1,P4ha2,Plod1,Hsp90b1,Egfr,Timm13,Erh,Eif3h,Alcam,Atp5j,Tapbp,P4hb,Apool,Phkg1,Sept2,Psmd5,Caprin1,Pdia3,Atp2a2,Fscn1,Mtpn,Fkbp4,Psma1,Erlin2,Vac14,Vps26b,Nedd4,Ppib,H2-Ab1,Dis3,Lrp1,H2-Aa,Lsm6,Ckap4,Phkb,Atp5k,Eny2,Pdia6,Uqcr10,Lsm8,Rps21,Pura,Stat1,Sec61b,Itgam,Hyou1,Gcn1l1,Tmod3,Ugt1a1,Hsph1,mt-Atp8,Rqcd1,Sae1,Usmg5,Ganab…
GO:0034663	endoplasmic reticulum chaperone complex	7	12	1.75	2.13e-08	10090.ENSMUSP00000020238,10090.ENSMUSP00000026122,10090.ENSMUSP00000034947,10090.ENSMUSP00000052912,10090.ENSMUSP00000068594,10090.ENSMUSP00000072803,10090.ENSMUSP00000126828	Hsp90b1,P4hb,Ppib,Pdia6,Hyou1,Ugt1a1,Dnajb11
GO:0005829	cytosol	68	3326	0.29	1.02e-06	10090.ENSMUSP00000000137,10090.ENSMUSP00000001595,10090.ENSMUSP00000001834,10090.ENSMUSP00000003207,10090.ENSMUSP00000003912,10090.ENSMUSP00000004327,10090.ENSMUSP00000005066,10090.ENSMUSP00000005606,10090.ENSMUSP00000005824,10090.ENSMUSP00000008594,10090.ENSMUSP00000008893,10090.ENSMUSP00000019050,10090.ENSMUSP00000020238,10090.ENSMUSP00000021635,10090.ENSMUSP00000022082,10090.ENSMUSP00000022946…	Actr2,Fkbp10,Rtcb,Lipe,Calr,G6pdx,Map2k1,Prkaca,Apoa2,Nutf2,Coro1b,P4ha2,Hsp90b1,Akr1c18,Glrx,Hrsp12,Dpp7,Caprin1,Ppid,Nans,Ak2,Fam213b,Ugdh,Fscn1,Mtpn,Fkbp4,Plin1,Psma1,Erlin2,Vps26b,Nedd4,Ipo9,Lap3,Mif,Dis3,Pnp,Cbr3,S100a13,Ckap4,Pdia6,Rps21,Glrx3,Stat1,Gcn1l1,Pdcd4,Hsph1,Acot7,Ipo7,Mup10,Nsf,B2m,Uap1l1,Prmt1,Unc45b,Atox1,Cops7a,Copg1,Rps28,Fkbp8,Aldh1l1,Stat3,Snapin,Abhd5,Neu2,Snrpe,Sh3glb1,St…
GO:0031090	organelle membrane	59	2740	0.31	1.91e-06	10090.ENSMUSP00000001834,10090.ENSMUSP00000003038,10090.ENSMUSP00000003912,10090.ENSMUSP00000004968,10090.ENSMUSP00000006137,10090.ENSMUSP00000008594,10090.ENSMUSP00000014438,10090.ENSMUSP00000016072,10090.ENSMUSP00000018875,10090.ENSMUSP00000019199,10090.ENSMUSP00000020238,10090.ENSMUSP00000020329,10090.ENSMUSP00000020440,10090.ENSMUSP00000022610,10090.ENSMUSP00000023608,10090.ENSMUSP00000025161…	Rtcb,Ap2a2,Calr,Plod3,Trap1,Nutf2,Ndufa2,Rrbp1,Ap2b1,Plod1,Hsp90b1,Egfr,Timm13,Scara5,Atp5j,Tapbp,Fech,Atl3,Esyt1,Ier3ip1,Apool,Slc25a10,Sept2,Mrc1,Pdia3,Atp2a2,Acads,Yif1b,Erlin2,Vac14,Cox7a2,Scamp2,Acad11,Ckap4,Irgm1,Atp5k,Uqcr10,Sec61b,Armc10,Ugt1a1,Asph,mt-Atp8,Usmg5,Cox7a1,B2m,Clta,Mlec,Steap3,Copg1,Rps28,Fkbp8,Ndufb2,Phb,Stat3,Snapin,Dad1,Sh3glb1,Sec61g,Erap1
GO:0005740	mitochondrial envelope	23	590	0.57	3.76e-06	10090.ENSMUSP00000006137,10090.ENSMUSP00000014438,10090.ENSMUSP00000020440,10090.ENSMUSP00000022082,10090.ENSMUSP00000023608,10090.ENSMUSP00000025484,10090.ENSMUSP00000026599,10090.ENSMUSP00000026899,10090.ENSMUSP00000028683,10090.ENSMUSP00000030583,10090.ENSMUSP00000031524,10090.ENSMUSP00000034881,10090.ENSMUSP00000043424,10090.ENSMUSP00000051222,10090.ENSMUSP00000054856,10090.ENSMUSP00000080995…	Trap1,Ndufa2,Timm13,Glrx,Atp5j,Fech,Apool,Slc25a10,Pdia3,Ak2,Acads,Cox7a2,Acad11,Atp5k,Uqcr10,mt-Atp8,Usmg5,Cox7a1,Fkbp8,Ndufb2,Phb,Stat3,Sh3glb1
GO:0005790	smooth endoplasmic reticulum	7	33	1.31	4.92e-06	10090.ENSMUSP00000003912,10090.ENSMUSP00000020238,10090.ENSMUSP00000028683,10090.ENSMUSP00000034947,10090.ENSMUSP00000052912,10090.ENSMUSP00000068594,10090.ENSMUSP00000117347	Calr,Hsp90b1,Pdia3,Ppib,Pdia6,Hyou1,Erp29
GO:0042470	melanosome	10	103	0.97	8.16e-06	10090.ENSMUSP00000000769,10090.ENSMUSP00000020238,10090.ENSMUSP00000026122,10090.ENSMUSP00000028683,10090.ENSMUSP00000034947,10090.ENSMUSP00000052912,10090.ENSMUSP00000093965,10090.ENSMUSP00000104136,10090.ENSMUSP00000117347,10090.ENSMUSP00000126850	Serpinf1,Hsp90b1,P4hb,Pdia3,Ppib,Pdia6,Ganab,Slc1a5,Erp29,Nap1l1
GO:0005739	mitochondrion	35	1312	0.41	1.15e-05	10090.ENSMUSP00000003207,10090.ENSMUSP00000005066,10090.ENSMUSP00000005606,10090.ENSMUSP00000006137,10090.ENSMUSP00000014438,10090.ENSMUSP00000020440,10090.ENSMUSP00000022082,10090.ENSMUSP00000022946,10090.ENSMUSP00000023608,10090.ENSMUSP00000025484,10090.ENSMUSP00000026599,10090.ENSMUSP00000026899,10090.ENSMUSP00000028683,10090.ENSMUSP00000029382,10090.ENSMUSP00000030583,10090.ENSMUSP00000031411…	Lipe,Map2k1,Prkaca,Trap1,Ndufa2,Timm13,Glrx,Hrsp12,Atp5j,Fech,Apool,Slc25a10,Pdia3,Ppid,Ak2,Aldh2,Acads,Fkbp4,Cox7a2,Acad11,Atp5k,Eny2,Gstz1,Uqcr10,Hspe1,mt-Atp8,Usmg5,Cox7a1,Oxct1,Fkbp8,Ndufb2,Phb,Stat3,Sh3glb1,Mut
GO:0005743	mitochondrial inner membrane	16	321	0.68	1.15e-05	10090.ENSMUSP00000006137,10090.ENSMUSP00000014438,10090.ENSMUSP00000020440,10090.ENSMUSP00000023608,10090.ENSMUSP00000025484,10090.ENSMUSP00000026599,10090.ENSMUSP00000026899,10090.ENSMUSP00000034881,10090.ENSMUSP00000051222,10090.ENSMUSP00000054856,10090.ENSMUSP00000080995,10090.ENSMUSP00000093713,10090.ENSMUSP00000096193,10090.ENSMUSP00000114095,10090.ENSMUSP00000119603,10090.ENSMUSP00000120152	Trap1,Ndufa2,Timm13,Atp5j,Fech,Apool,Slc25a10,Cox7a2,Atp5k,Uqcr10,mt-Atp8,Usmg5,Cox7a1,Ndufb2,Phb,Stat3
GO:0031967	organelle envelope	30	1015	0.45	1.15e-05	10090.ENSMUSP00000001834,10090.ENSMUSP00000003912,10090.ENSMUSP00000006137,10090.ENSMUSP00000008594,10090.ENSMUSP00000014438,10090.ENSMUSP00000020329,10090.ENSMUSP00000020440,10090.ENSMUSP00000022082,10090.ENSMUSP00000023608,10090.ENSMUSP00000025484,10090.ENSMUSP00000026599,10090.ENSMUSP00000026899,10090.ENSMUSP00000028683,10090.ENSMUSP00000030583,10090.ENSMUSP00000031524,10090.ENSMUSP00000034881…	Rtcb,Calr,Trap1,Nutf2,Ndufa2,Egfr,Timm13,Glrx,Atp5j,Fech,Apool,Slc25a10,Pdia3,Ak2,Acads,Cox7a2,Ipo9,Acad11,Atp5k,Eny2,Uqcr10,mt-Atp8,Ipo7,Usmg5,Cox7a1,Fkbp8,Ndufb2,Phb,Stat3,Sh3glb1
GO:0042175	nuclear outer membrane-endoplasmic reticulum membrane network	28	903	0.47	1.15e-05	10090.ENSMUSP00000001834,10090.ENSMUSP00000003912,10090.ENSMUSP00000004968,10090.ENSMUSP00000008594,10090.ENSMUSP00000016072,10090.ENSMUSP00000019199,10090.ENSMUSP00000020238,10090.ENSMUSP00000020329,10090.ENSMUSP00000025161,10090.ENSMUSP00000025668,10090.ENSMUSP00000026427,10090.ENSMUSP00000026487,10090.ENSMUSP00000028683,10090.ENSMUSP00000031423,10090.ENSMUSP00000032809,10090.ENSMUSP00000033873…	Rtcb,Calr,Plod3,Nutf2,Rrbp1,Plod1,Hsp90b1,Egfr,Tapbp,Atl3,Esyt1,Ier3ip1,Pdia3,Atp2a2,Yif1b,Erlin2,Ckap4,Irgm1,Sec61b,Armc10,Ugt1a1,Asph,Mlec,Rps28,Fkbp8,Dad1,Sec61g,Erap1
GO:0019866	organelle inner membrane	17	373	0.64	1.49e-05	10090.ENSMUSP00000006137,10090.ENSMUSP00000008594,10090.ENSMUSP00000014438,10090.ENSMUSP00000020440,10090.ENSMUSP00000023608,10090.ENSMUSP00000025484,10090.ENSMUSP00000026599,10090.ENSMUSP00000026899,10090.ENSMUSP00000034881,10090.ENSMUSP00000051222,10090.ENSMUSP00000054856,10090.ENSMUSP00000080995,10090.ENSMUSP00000093713,10090.ENSMUSP00000096193,10090.ENSMUSP00000114095,10090.ENSMUSP00000119603…	Trap1,Nutf2,Ndufa2,Timm13,Atp5j,Fech,Apool,Slc25a10,Cox7a2,Atp5k,Uqcr10,mt-Atp8,Usmg5,Cox7a1,Ndufb2,Phb,Stat3
GO:0005789	endoplasmic reticulum membrane	27	882	0.47	1.81e-05	10090.ENSMUSP00000001834,10090.ENSMUSP00000003912,10090.ENSMUSP00000004968,10090.ENSMUSP00000016072,10090.ENSMUSP00000019199,10090.ENSMUSP00000020238,10090.ENSMUSP00000020329,10090.ENSMUSP00000025161,10090.ENSMUSP00000025668,10090.ENSMUSP00000026427,10090.ENSMUSP00000026487,10090.ENSMUSP00000028683,10090.ENSMUSP00000031423,10090.ENSMUSP00000032809,10090.ENSMUSP00000033873,10090.ENSMUSP00000050336…	Rtcb,Calr,Plod3,Rrbp1,Plod1,Hsp90b1,Egfr,Tapbp,Atl3,Esyt1,Ier3ip1,Pdia3,Atp2a2,Yif1b,Erlin2,Ckap4,Irgm1,Sec61b,Armc10,Ugt1a1,Asph,Mlec,Rps28,Fkbp8,Dad1,Sec61g,Erap1
GO:0098827	endoplasmic reticulum subcompartment	27	888	0.46	1.97e-05	10090.ENSMUSP00000001834,10090.ENSMUSP00000003912,10090.ENSMUSP00000004968,10090.ENSMUSP00000016072,10090.ENSMUSP00000019199,10090.ENSMUSP00000020238,10090.ENSMUSP00000020329,10090.ENSMUSP00000025161,10090.ENSMUSP00000025668,10090.ENSMUSP00000026427,10090.ENSMUSP00000026487,10090.ENSMUSP00000028683,10090.ENSMUSP00000031423,10090.ENSMUSP00000032809,10090.ENSMUSP00000033873,10090.ENSMUSP00000050336…	Rtcb,Calr,Plod3,Rrbp1,Plod1,Hsp90b1,Egfr,Tapbp,Atl3,Esyt1,Ier3ip1,Pdia3,Atp2a2,Yif1b,Erlin2,Ckap4,Irgm1,Sec61b,Armc10,Ugt1a1,Asph,Mlec,Rps28,Fkbp8,Dad1,Sec61g,Erap1
GO:0097526	spliceosomal tri-snRNP complex	6	29	1.3	2.61e-05	10090.ENSMUSP00000007266,10090.ENSMUSP00000049722,10090.ENSMUSP00000057238,10090.ENSMUSP00000126565,10090.ENSMUSP00000128400,10090.ENSMUSP00000137416	Lsm2,Lsm6,Lsm8,Lsm5,Snrpe,Gm8186
GO:0031966	mitochondrial membrane	20	539	0.55	2.91e-05	10090.ENSMUSP00000006137,10090.ENSMUSP00000014438,10090.ENSMUSP00000020440,10090.ENSMUSP00000023608,10090.ENSMUSP00000025484,10090.ENSMUSP00000026599,10090.ENSMUSP00000026899,10090.ENSMUSP00000031524,10090.ENSMUSP00000034881,10090.ENSMUSP00000043424,10090.ENSMUSP00000051222,10090.ENSMUSP00000054856,10090.ENSMUSP00000080995,10090.ENSMUSP00000093713,10090.ENSMUSP00000096193,10090.ENSMUSP00000114069…	Trap1,Ndufa2,Timm13,Atp5j,Fech,Apool,Slc25a10,Acads,Cox7a2,Acad11,Atp5k,Uqcr10,mt-Atp8,Usmg5,Cox7a1,Fkbp8,Ndufb2,Phb,Stat3,Sh3glb1
GO:0031984	organelle subcompartment	35	1422	0.37	4.79e-05	10090.ENSMUSP00000001834,10090.ENSMUSP00000003912,10090.ENSMUSP00000004968,10090.ENSMUSP00000016072,10090.ENSMUSP00000018875,10090.ENSMUSP00000019199,10090.ENSMUSP00000020238,10090.ENSMUSP00000020329,10090.ENSMUSP00000025161,10090.ENSMUSP00000025668,10090.ENSMUSP00000026427,10090.ENSMUSP00000026487,10090.ENSMUSP00000028683,10090.ENSMUSP00000031423,10090.ENSMUSP00000032809,10090.ENSMUSP00000033873…	Rtcb,Calr,Plod3,Rrbp1,Ap2b1,Plod1,Hsp90b1,Egfr,Tapbp,Atl3,Esyt1,Ier3ip1,Pdia3,Atp2a2,Yif1b,Erlin2,Scamp2,Lap3,Ckap4,Irgm1,Sec61b,Armc10,Postn,Ugt1a1,Asph,Nsf,Mlec,Copg1,Rps28,Fkbp8,Snapin,Dad1,Sh3glb1,Sec61g,Erap1
GO:0031410	cytoplasmic vesicle	39	1710	0.34	7.01e-05	10090.ENSMUSP00000000769,10090.ENSMUSP00000003038,10090.ENSMUSP00000003912,10090.ENSMUSP00000005066,10090.ENSMUSP00000005606,10090.ENSMUSP00000016400,10090.ENSMUSP00000018875,10090.ENSMUSP00000020238,10090.ENSMUSP00000020329,10090.ENSMUSP00000022610,10090.ENSMUSP00000025161,10090.ENSMUSP00000026122,10090.ENSMUSP00000026487,10090.ENSMUSP00000028045,10090.ENSMUSP00000028332,10090.ENSMUSP00000028683…	Serpinf1,Ap2a2,Calr,Map2k1,Prkaca,Ctsz,Ap2b1,Hsp90b1,Egfr,Scara5,Tapbp,P4hb,Ier3ip1,Mrc1,Dpp7,Pdia3,Yif1b,Vac14,Vps26b,Ppib,Scamp2,H2-Ab1,Lrp1,Irgm1,Pdia6,Ganab,Cd74,Aoc3,B2m,Clta,Slc1a5,Steap3,Copg1,Dbi,Erp29,Phb,Snapin,Nap1l1,Sh3glb1
GO:0005688	U6 snRNP	4	8	1.68	7.83e-05	10090.ENSMUSP00000007266,10090.ENSMUSP00000049722,10090.ENSMUSP00000057238,10090.ENSMUSP00000126565	Lsm2,Lsm6,Lsm8,Lsm5
GO:0031982	vesicle	40	1837	0.32	0.00014	10090.ENSMUSP00000000769,10090.ENSMUSP00000003038,10090.ENSMUSP00000003912,10090.ENSMUSP00000005066,10090.ENSMUSP00000005606,10090.ENSMUSP00000016400,10090.ENSMUSP00000018875,10090.ENSMUSP00000020238,10090.ENSMUSP00000020329,10090.ENSMUSP00000022610,10090.ENSMUSP00000025161,10090.ENSMUSP00000026122,10090.ENSMUSP00000026487,10090.ENSMUSP00000028045,10090.ENSMUSP00000028332,10090.ENSMUSP00000028683…	Serpinf1,Ap2a2,Calr,Map2k1,Prkaca,Ctsz,Ap2b1,Hsp90b1,Egfr,Scara5,Tapbp,P4hb,Ier3ip1,Mrc1,Dpp7,Pdia3,Atp2a2,Yif1b,Vac14,Vps26b,Ppib,Scamp2,H2-Ab1,Lrp1,Irgm1,Pdia6,Ganab,Cd74,Aoc3,B2m,Clta,Slc1a5,Steap3,Copg1,Dbi,Erp29,Phb,Snapin,Nap1l1,Sh3glb1
GO:0046540	U4/U6 x U5 tri-snRNP complex	5	24	1.3	0.00016	10090.ENSMUSP00000007266,10090.ENSMUSP00000049722,10090.ENSMUSP00000057238,10090.ENSMUSP00000126565,10090.ENSMUSP00000128400	Lsm2,Lsm6,Lsm8,Lsm5,Snrpe
GO:0070013	intracellular organelle lumen	67	3882	0.22	0.00022	10090.ENSMUSP00000001595,10090.ENSMUSP00000001834,10090.ENSMUSP00000003912,10090.ENSMUSP00000005606,10090.ENSMUSP00000006128,10090.ENSMUSP00000006137,10090.ENSMUSP00000006544,10090.ENSMUSP00000008594,10090.ENSMUSP00000009679,10090.ENSMUSP00000019050,10090.ENSMUSP00000019683,10090.ENSMUSP00000020238,10090.ENSMUSP00000020329,10090.ENSMUSP00000020440,10090.ENSMUSP00000022082,10090.ENSMUSP00000022946…	Fkbp10,Rtcb,Calr,Prkaca,Rcn1,Trap1,Gcat,Nutf2,Rnmt,P4ha2,Rcn3,Hsp90b1,Egfr,Timm13,Glrx,Hrsp12,P4hb,Slc25a10,Pdia3,Ppid,Txndc12,Ak2,Sh3bgrl3,Ugdh,Aldh2,Atp2a2,Acads,Fkbp4,Psma1,Ppib,Hnrnpul1,Lap3,Mif,Txndc5,Dis3,Acaa1a,Cbr3,S100a13,Lsm6,Ckap4,Eny2,Pdia6,Pura,Asna1,Stat1,Hyou1,Hsph1,Hspe1,Acot7,Pepd,Ipo7,Csnk2a1,Prmt1,Top1,Oxct1,Cops7a,Erp29,Phb,Stat3,Manf,Rbm7,Serpinh1,Dnajb11,Tcea1,Mut,Erap1,Rnas…
GO:0034709	methylosome	4	12	1.5	0.00023	10090.ENSMUSP00000021559,10090.ENSMUSP00000103474,10090.ENSMUSP00000128400,10090.ENSMUSP00000137416	Erh,Prmt1,Snrpe,Gm8186
GO:0098796	membrane protein complex	26	1009	0.39	0.00036	10090.ENSMUSP00000003038,10090.ENSMUSP00000003912,10090.ENSMUSP00000014438,10090.ENSMUSP00000018875,10090.ENSMUSP00000023312,10090.ENSMUSP00000023608,10090.ENSMUSP00000025161,10090.ENSMUSP00000026599,10090.ENSMUSP00000028683,10090.ENSMUSP00000031423,10090.ENSMUSP00000034190,10090.ENSMUSP00000034470,10090.ENSMUSP00000041008,10090.ENSMUSP00000046105,10090.ENSMUSP00000051222,10090.ENSMUSP00000054856…	Ap2a2,Calr,Ndufa2,Ap2b1,Alcam,Atp5j,Tapbp,Apool,Pdia3,Atp2a2,Vac14,Vps26b,H2-Ab1,H2-Aa,Atp5k,Uqcr10,Sec61b,Itgam,mt-Atp8,Usmg5,B2m,Clta,Copg1,Gng12,Ndufb2,Dad1
GO:0005576	extracellular region	41	2044	0.28	0.00057	10090.ENSMUSP00000000769,10090.ENSMUSP00000001716,10090.ENSMUSP00000002663,10090.ENSMUSP00000003207,10090.ENSMUSP00000003912,10090.ENSMUSP00000004968,10090.ENSMUSP00000005606,10090.ENSMUSP00000005824,10090.ENSMUSP00000016400,10090.ENSMUSP00000020238,10090.ENSMUSP00000028332,10090.ENSMUSP00000028683,10090.ENSMUSP00000030332,10090.ENSMUSP00000031773,10090.ENSMUSP00000034121,10090.ENSMUSP00000034650…	Serpinf1,Ddt,Pon1,Lipe,Calr,Plod3,Prkaca,Apoa2,Ctsz,Hsp90b1,Dpp7,Pdia3,Gpx7,Pon3,Man2b1,Mcam,Mif,Pnp,S100a13,F13a1,Epx,Pdia6,Itgam,Hyou1,Postn,Hsph1,Serpina1a,A1bg,Mup10,Aoc3,B2m,Lepre1,Col15a1,Col14a1,Col7a1,Dbi,Manf,Dnajb11,Erap1,Rnaset2b,Col6a5
GO:0042824	MHC class I peptide loading complex	3	5	1.76	0.00068	10090.ENSMUSP00000003912,10090.ENSMUSP00000025161,10090.ENSMUSP00000028683	Calr,Tapbp,Pdia3
GO:0030666	endocytic vesicle membrane	6	65	0.94	0.001	10090.ENSMUSP00000003038,10090.ENSMUSP00000018875,10090.ENSMUSP00000022610,10090.ENSMUSP00000025161,10090.ENSMUSP00000050446,10090.ENSMUSP00000099534	Ap2a2,Ap2b1,Scara5,Tapbp,Irgm1,B2m
GO:0098800	inner mitochondrial membrane protein complex	8	131	0.77	0.0011	10090.ENSMUSP00000014438,10090.ENSMUSP00000023608,10090.ENSMUSP00000026599,10090.ENSMUSP00000051222,10090.ENSMUSP00000054856,10090.ENSMUSP00000080995,10090.ENSMUSP00000093713,10090.ENSMUSP00000114095	Ndufa2,Atp5j,Apool,Atp5k,Uqcr10,mt-Atp8,Usmg5,Ndufb2
GO:0005753	mitochondrial proton-transporting ATP synthase complex	4	21	1.26	0.0013	10090.ENSMUSP00000023608,10090.ENSMUSP00000051222,10090.ENSMUSP00000080995,10090.ENSMUSP00000093713	Atp5j,Atp5k,mt-Atp8,Usmg5
GO:0030139	endocytic vesicle	9	176	0.69	0.0014	10090.ENSMUSP00000003038,10090.ENSMUSP00000003912,10090.ENSMUSP00000018875,10090.ENSMUSP00000020329,10090.ENSMUSP00000022610,10090.ENSMUSP00000025161,10090.ENSMUSP00000034470,10090.ENSMUSP00000050446,10090.ENSMUSP00000099534	Ap2a2,Calr,Ap2b1,Egfr,Scara5,Tapbp,Vps26b,Irgm1,B2m
GO:1902494	catalytic complex	28	1266	0.32	0.0018	10090.ENSMUSP00000005606,10090.ENSMUSP00000007266,10090.ENSMUSP00000009679,10090.ENSMUSP00000014438,10090.ENSMUSP00000019050,10090.ENSMUSP00000019199,10090.ENSMUSP00000021559,10090.ENSMUSP00000026122,10090.ENSMUSP00000026617,10090.ENSMUSP00000028225,10090.ENSMUSP00000031423,10090.ENSMUSP00000033008,10090.ENSMUSP00000034190,10090.ENSMUSP00000034740,10090.ENSMUSP00000041906,10090.ENSMUSP00000050788…	Prkaca,Lsm2,Rnmt,Ndufa2,P4ha2,Plod1,Erh,P4hb,Phkg1,Psmd5,Atp2a2,Psma1,Vac14,Nedd4,Dis3,Phkb,Eny2,Uqcr10,Sae1,Prmt1,Dynlrb1,Gng12,Ndufb2,Dad1,Neu2,Snrpe,Tcea1,Gm8186
GO:0048471	perinuclear region of cytoplasm	19	730	0.4	0.003	10090.ENSMUSP00000000769,10090.ENSMUSP00000003912,10090.ENSMUSP00000005066,10090.ENSMUSP00000005606,10090.ENSMUSP00000008893,10090.ENSMUSP00000020238,10090.ENSMUSP00000020329,10090.ENSMUSP00000027495,10090.ENSMUSP00000031423,10090.ENSMUSP00000031866,10090.ENSMUSP00000032508,10090.ENSMUSP00000034740,10090.ENSMUSP00000034947,10090.ENSMUSP00000044004,10090.ENSMUSP00000047737,10090.ENSMUSP00000050336…	Serpinf1,Calr,Map2k1,Prkaca,Coro1b,Hsp90b1,Egfr,Sept2,Atp2a2,Mtpn,Fkbp4,Nedd4,Ppib,Lrp1,S100a13,Ckap4,Stat1,Dbi,Snapin
GO:0005794	Golgi apparatus	28	1313	0.31	0.0031	10090.ENSMUSP00000003912,10090.ENSMUSP00000004968,10090.ENSMUSP00000005066,10090.ENSMUSP00000005606,10090.ENSMUSP00000018875,10090.ENSMUSP00000020329,10090.ENSMUSP00000025161,10090.ENSMUSP00000026487,10090.ENSMUSP00000028332,10090.ENSMUSP00000032809,10090.ENSMUSP00000034740,10090.ENSMUSP00000038350,10090.ENSMUSP00000039046,10090.ENSMUSP00000040222,10090.ENSMUSP00000041008,10090.ENSMUSP00000050446…	Calr,Plod3,Map2k1,Prkaca,Ap2b1,Egfr,Tapbp,Ier3ip1,Dpp7,Yif1b,Nedd4,Scamp2,Cpq,Lap3,H2-Ab1,Irgm1,Postn,Serpina1a,Ganab,Cd74,Nsf,Aoc3,B2m,Clta,Copg1,Dbi,Snapin,Sh3glb1
GO:0009986	cell surface	20	796	0.38	0.0031	10090.ENSMUSP00000003912,10090.ENSMUSP00000016400,10090.ENSMUSP00000020329,10090.ENSMUSP00000022610,10090.ENSMUSP00000023312,10090.ENSMUSP00000026122,10090.ENSMUSP00000027495,10090.ENSMUSP00000028045,10090.ENSMUSP00000028683,10090.ENSMUSP00000034650,10090.ENSMUSP00000041008,10090.ENSMUSP00000041149,10090.ENSMUSP00000046105,10090.ENSMUSP00000050336,10090.ENSMUSP00000068468,10090.ENSMUSP00000095171…	Calr,Ctsz,Egfr,Scara5,Alcam,P4hb,Sept2,Mrc1,Pdia3,Mcam,H2-Ab1,Mif,H2-Aa,Ckap4,Itgam,Cd74,Aoc3,B2m,Erp29,Phb
GO:0000276	mitochondrial proton-transporting ATP synthase complex, coupling factor F(o)	3	12	1.38	0.0041	10090.ENSMUSP00000023608,10090.ENSMUSP00000051222,10090.ENSMUSP00000080995	Atp5j,Atp5k,mt-Atp8
GO:0030867	rough endoplasmic reticulum membrane	4	31	1.09	0.0041	10090.ENSMUSP00000004968,10090.ENSMUSP00000019199,10090.ENSMUSP00000067681,10090.ENSMUSP00000110013	Plod3,Plod1,Sec61b,Rps28
GO:0030176	integral component of endoplasmic reticulum membrane	7	132	0.7	0.0054	10090.ENSMUSP00000003912,10090.ENSMUSP00000016072,10090.ENSMUSP00000025161,10090.ENSMUSP00000026427,10090.ENSMUSP00000028683,10090.ENSMUSP00000077273,10090.ENSMUSP00000114069	Calr,Rrbp1,Tapbp,Esyt1,Pdia3,Asph,Fkbp8
GO:0042611	MHC protein complex	3	14	1.31	0.0057	10090.ENSMUSP00000041008,10090.ENSMUSP00000046105,10090.ENSMUSP00000099534	H2-Ab1,H2-Aa,B2m
GO:0005771	multivesicular body	4	38	1	0.0074	10090.ENSMUSP00000020329,10090.ENSMUSP00000041008,10090.ENSMUSP00000095171,10090.ENSMUSP00000108260	Egfr,H2-Ab1,Cd74,Steap3
GO:0016222	procollagen-proline 4-dioxygenase complex	2	3	1.8	0.0083	10090.ENSMUSP00000019050,10090.ENSMUSP00000026122	P4ha2,P4hb
GO:0071011	precatalytic spliceosome	4	41	0.97	0.0093	10090.ENSMUSP00000007266,10090.ENSMUSP00000057238,10090.ENSMUSP00000128400,10090.ENSMUSP00000137416	Lsm2,Lsm8,Snrpe,Gm8186
GO:0030132	clathrin coat of coated pit	3	18	1.2	0.0097	10090.ENSMUSP00000003038,10090.ENSMUSP00000018875,10090.ENSMUSP00000103481	Ap2a2,Ap2b1,Clta
GO:0031301	integral component of organelle membrane	10	292	0.51	0.0097	10090.ENSMUSP00000003912,10090.ENSMUSP00000016072,10090.ENSMUSP00000025161,10090.ENSMUSP00000026427,10090.ENSMUSP00000026487,10090.ENSMUSP00000026599,10090.ENSMUSP00000028683,10090.ENSMUSP00000032809,10090.ENSMUSP00000077273,10090.ENSMUSP00000114069	Calr,Rrbp1,Tapbp,Esyt1,Ier3ip1,Apool,Pdia3,Yif1b,Asph,Fkbp8
GO:0005791	rough endoplasmic reticulum	6	110	0.72	0.0099	10090.ENSMUSP00000004968,10090.ENSMUSP00000019199,10090.ENSMUSP00000050336,10090.ENSMUSP00000058432,10090.ENSMUSP00000067681,10090.ENSMUSP00000110013	Plod3,Plod1,Ckap4,Rps21,Sec61b,Rps28
GO:0000932	P-body	5	74	0.81	0.0101	10090.ENSMUSP00000007266,10090.ENSMUSP00000028607,10090.ENSMUSP00000049722,10090.ENSMUSP00000084466,10090.ENSMUSP00000105094	Lsm2,Caprin1,Lsm6,Rqcd1,Top1
GO:0005746	mitochondrial respirasome	5	79	0.78	0.0128	10090.ENSMUSP00000014438,10090.ENSMUSP00000034881,10090.ENSMUSP00000054856,10090.ENSMUSP00000096193,10090.ENSMUSP00000114095	Ndufa2,Cox7a2,Uqcr10,Cox7a1,Ndufb2
GO:0030120	vesicle coat	4	46	0.92	0.0128	10090.ENSMUSP00000003038,10090.ENSMUSP00000018875,10090.ENSMUSP00000103481,10090.ENSMUSP00000109237	Ap2a2,Ap2b1,Clta,Copg1
GO:0098798	mitochondrial protein complex	9	255	0.53	0.0128	10090.ENSMUSP00000014438,10090.ENSMUSP00000020440,10090.ENSMUSP00000023608,10090.ENSMUSP00000026599,10090.ENSMUSP00000051222,10090.ENSMUSP00000054856,10090.ENSMUSP00000080995,10090.ENSMUSP00000093713,10090.ENSMUSP00000114095	Ndufa2,Timm13,Atp5j,Apool,Atp5k,Uqcr10,mt-Atp8,Usmg5,Ndufb2
GO:0005615	extracellular space	23	1131	0.29	0.0141	10090.ENSMUSP00000000769,10090.ENSMUSP00000001716,10090.ENSMUSP00000002663,10090.ENSMUSP00000003207,10090.ENSMUSP00000003912,10090.ENSMUSP00000005824,10090.ENSMUSP00000016400,10090.ENSMUSP00000028683,10090.ENSMUSP00000031773,10090.ENSMUSP00000034121,10090.ENSMUSP00000034650,10090.ENSMUSP00000041149,10090.ENSMUSP00000047737,10090.ENSMUSP00000050497,10090.ENSMUSP00000052912,10090.ENSMUSP00000068468…	Serpinf1,Ddt,Pon1,Lipe,Calr,Apoa2,Ctsz,Pdia3,Pon3,Man2b1,Mcam,Mif,S100a13,Epx,Pdia6,Itgam,Serpina1a,Mup10,Aoc3,Dbi,Manf,Dnajb11,Rnaset2b
GO:0005758	mitochondrial intermembrane space	5	83	0.76	0.0142	10090.ENSMUSP00000006137,10090.ENSMUSP00000020440,10090.ENSMUSP00000022082,10090.ENSMUSP00000028683,10090.ENSMUSP00000030583	Trap1,Timm13,Glrx,Pdia3,Ak2
GO:0005964	phosphorylase kinase complex	2	5	1.58	0.0142	10090.ENSMUSP00000026617,10090.ENSMUSP00000050788	Phkg1,Phkb
GO:0042613	MHC class II protein complex	2	5	1.58	0.0142	10090.ENSMUSP00000041008,10090.ENSMUSP00000046105	H2-Ab1,H2-Aa
GO:0043209	myelin sheath	8	212	0.56	0.0142	10090.ENSMUSP00000027495,10090.ENSMUSP00000028683,10090.ENSMUSP00000030935,10090.ENSMUSP00000031565,10090.ENSMUSP00000041149,10090.ENSMUSP00000064755,10090.ENSMUSP00000099364,10090.ENSMUSP00000119603	Sept2,Pdia3,Fam213b,Fscn1,Mif,Phgdh,Nsf,Phb
GO:1990726	Lsm1-7-Pat1 complex	2	5	1.58	0.0142	10090.ENSMUSP00000007266,10090.ENSMUSP00000126565	Lsm2,Lsm5
GO:0030125	clathrin vesicle coat	3	23	1.1	0.0148	10090.ENSMUSP00000003038,10090.ENSMUSP00000018875,10090.ENSMUSP00000103481	Ap2a2,Ap2b1,Clta
GO:0030135	coated vesicle	7	172	0.59	0.0163	10090.ENSMUSP00000003038,10090.ENSMUSP00000018875,10090.ENSMUSP00000026487,10090.ENSMUSP00000032809,10090.ENSMUSP00000044004,10090.ENSMUSP00000103481,10090.ENSMUSP00000109237	Ap2a2,Ap2b1,Ier3ip1,Yif1b,Lrp1,Clta,Copg1
GO:0033018	sarcoplasmic reticulum lumen	2	6	1.5	0.0168	10090.ENSMUSP00000003912,10090.ENSMUSP00000124562	Calr,Manf
GO:0034708	methyltransferase complex	5	91	0.72	0.0189	10090.ENSMUSP00000009679,10090.ENSMUSP00000021559,10090.ENSMUSP00000103474,10090.ENSMUSP00000128400,10090.ENSMUSP00000137416	Rnmt,Erh,Prmt1,Snrpe,Gm8186
GO:0098552	side of membrane	13	514	0.38	0.0203	10090.ENSMUSP00000003912,10090.ENSMUSP00000004327,10090.ENSMUSP00000023312,10090.ENSMUSP00000026122,10090.ENSMUSP00000031423,10090.ENSMUSP00000034650,10090.ENSMUSP00000041008,10090.ENSMUSP00000046105,10090.ENSMUSP00000068468,10090.ENSMUSP00000095171,10090.ENSMUSP00000099534,10090.ENSMUSP00000109863,10090.ENSMUSP00000110013	Calr,G6pdx,Alcam,P4hb,Atp2a2,Mcam,H2-Ab1,H2-Aa,Itgam,Cd74,B2m,Gng12,Rps28
GO:0005683	U7 snRNP	2	7	1.44	0.0207	10090.ENSMUSP00000128400,10090.ENSMUSP00000137416	Snrpe,Gm8186
GO:0034366	spherical high-density lipoprotein particle	2	7	1.44	0.0207	10090.ENSMUSP00000002663,10090.ENSMUSP00000005824	Pon1,Apoa2
GO:0036464	cytoplasmic ribonucleoprotein granule	7	182	0.56	0.0207	10090.ENSMUSP00000007266,10090.ENSMUSP00000028607,10090.ENSMUSP00000049722,10090.ENSMUSP00000050336,10090.ENSMUSP00000084466,10090.ENSMUSP00000105094,10090.ENSMUSP00000137416	Lsm2,Caprin1,Lsm6,Ckap4,Rqcd1,Top1,Gm8186
GO:0031012	extracellular matrix	9	288	0.47	0.0217	10090.ENSMUSP00000000769,10090.ENSMUSP00000003912,10090.ENSMUSP00000004968,10090.ENSMUSP00000072773,10090.ENSMUSP00000099723,10090.ENSMUSP00000099981,10090.ENSMUSP00000105846,10090.ENSMUSP00000107701,10090.ENSMUSP00000139398	Serpinf1,Calr,Plod3,Postn,Lepre1,Col15a1,Col14a1,Col7a1,Col6a5
GO:0016529	sarcoplasmic reticulum	4	60	0.8	0.0235	10090.ENSMUSP00000003912,10090.ENSMUSP00000031423,10090.ENSMUSP00000077273,10090.ENSMUSP00000124562	Calr,Atp2a2,Asph,Manf
GO:0005905	clathrin-coated pit	4	62	0.79	0.0259	10090.ENSMUSP00000003038,10090.ENSMUSP00000018875,10090.ENSMUSP00000044004,10090.ENSMUSP00000103481	Ap2a2,Ap2b1,Lrp1,Clta
GO:0045335	phagocytic vesicle	5	103	0.67	0.0281	10090.ENSMUSP00000003912,10090.ENSMUSP00000025161,10090.ENSMUSP00000034470,10090.ENSMUSP00000050446,10090.ENSMUSP00000099534	Calr,Tapbp,Vps26b,Irgm1,B2m
GO:0062023	collagen-containing extracellular matrix	6	148	0.59	0.0281	10090.ENSMUSP00000000769,10090.ENSMUSP00000004968,10090.ENSMUSP00000099723,10090.ENSMUSP00000099981,10090.ENSMUSP00000105846,10090.ENSMUSP00000107701	Serpinf1,Plod3,Lepre1,Col15a1,Col14a1,Col7a1
GO:0098805	whole membrane	24	1300	0.25	0.0281	10090.ENSMUSP00000003038,10090.ENSMUSP00000003207,10090.ENSMUSP00000005606,10090.ENSMUSP00000008594,10090.ENSMUSP00000018875,10090.ENSMUSP00000020329,10090.ENSMUSP00000022610,10090.ENSMUSP00000025161,10090.ENSMUSP00000028045,10090.ENSMUSP00000033873,10090.ENSMUSP00000034190,10090.ENSMUSP00000034740,10090.ENSMUSP00000038350,10090.ENSMUSP00000044502,10090.ENSMUSP00000050446,10090.ENSMUSP00000068468…	Ap2a2,Lipe,Prkaca,Nutf2,Ap2b1,Egfr,Scara5,Tapbp,Mrc1,Erlin2,Vac14,Nedd4,Scamp2,Efhd2,Irgm1,Itgam,B2m,Clta,Steap3,Copg1,Phb,Snapin,Serpinh1,Sh3glb1
GO:1990204	oxidoreductase complex	5	103	0.67	0.0281	10090.ENSMUSP00000014438,10090.ENSMUSP00000019050,10090.ENSMUSP00000026122,10090.ENSMUSP00000054856,10090.ENSMUSP00000114095	Ndufa2,P4ha2,P4hb,Uqcr10,Ndufb2
GO:0009897	external side of plasma membrane	9	308	0.45	0.0299	10090.ENSMUSP00000003912,10090.ENSMUSP00000023312,10090.ENSMUSP00000026122,10090.ENSMUSP00000034650,10090.ENSMUSP00000041008,10090.ENSMUSP00000046105,10090.ENSMUSP00000068468,10090.ENSMUSP00000095171,10090.ENSMUSP00000099534	Calr,Alcam,P4hb,Mcam,H2-Ab1,H2-Aa,Itgam,Cd74,B2m
GO:0005687	U4 snRNP	2	10	1.28	0.0323	10090.ENSMUSP00000128400,10090.ENSMUSP00000137416	Snrpe,Gm8186
GO:0005938	cell cortex	8	261	0.47	0.035	10090.ENSMUSP00000000137,10090.ENSMUSP00000005066,10090.ENSMUSP00000016400,10090.ENSMUSP00000027495,10090.ENSMUSP00000034740,10090.ENSMUSP00000066621,10090.ENSMUSP00000077273,10090.ENSMUSP00000103481	Actr2,Map2k1,Ctsz,Sept2,Nedd4,Glrx3,Asph,Clta
GO:0099568	cytoplasmic region	11	439	0.38	0.0364	10090.ENSMUSP00000000137,10090.ENSMUSP00000005066,10090.ENSMUSP00000005606,10090.ENSMUSP00000016400,10090.ENSMUSP00000027495,10090.ENSMUSP00000034740,10090.ENSMUSP00000066621,10090.ENSMUSP00000077273,10090.ENSMUSP00000103481,10090.ENSMUSP00000105304,10090.ENSMUSP00000122090	Actr2,Map2k1,Prkaca,Ctsz,Sept2,Nedd4,Glrx3,Asph,Clta,Dynlrb1,Snapin
GO:0005811	lipid droplet	4	71	0.73	0.0366	10090.ENSMUSP00000003207,10090.ENSMUSP00000032762,10090.ENSMUSP00000050336,10090.ENSMUSP00000122274	Lipe,Plin1,Ckap4,Abhd5
GO:0005844	polysome	4	71	0.73	0.0366	10090.ENSMUSP00000003912,10090.ENSMUSP00000058432,10090.ENSMUSP00000069432,10090.ENSMUSP00000110013	Calr,Rps21,Gcn1l1,Rps28
GO:0044322	endoplasmic reticulum quality control compartment	2	11	1.24	0.0366	10090.ENSMUSP00000003912,10090.ENSMUSP00000067681	Calr,Sec61b
GO:0005634	nucleus	81	6086	0.1	0.0374	10090.ENSMUSP00000001595,10090.ENSMUSP00000001834,10090.ENSMUSP00000003207,10090.ENSMUSP00000003912,10090.ENSMUSP00000004327,10090.ENSMUSP00000005066,10090.ENSMUSP00000005606,10090.ENSMUSP00000006137,10090.ENSMUSP00000006544,10090.ENSMUSP00000007266,10090.ENSMUSP00000008594,10090.ENSMUSP00000009679,10090.ENSMUSP00000019050,10090.ENSMUSP00000020329,10090.ENSMUSP00000020440,10090.ENSMUSP00000020497…	Fkbp10,Rtcb,Lipe,Calr,G6pdx,Map2k1,Prkaca,Trap1,Gcat,Lsm2,Nutf2,Rnmt,P4ha2,Egfr,Timm13,Aldh1l2,Akr1c18,Glrx,Hrsp12,Slc25a10,Sept2,Pdia3,Ppid,Ak2,Sh3bgrl3,Ugdh,Atp2a2,Acads,Mtpn,Fkbp4,Psma1,Mcam,Ppib,Ipo9,Hnrnpul1,Lap3,Mif,Dis3,Acad11,Pnp,Lrp1,Cbr3,S100a13,Lsm6,Ckap4,Eny2,Nudt16l1,Lsm8,Pura,Asna1,Glrx3,Stat1,Itgam,Nap1l4,Pdcd4,Hsph1,Acot7,Pepd,Hmbs,Ipo7,Rqcd1,Sae1,Eef1g,Mup10,Csnk2a1,Lepre1,Prmt1,…
GO:0030122	AP-2 adaptor complex	2	12	1.2	0.0403	10090.ENSMUSP00000003038,10090.ENSMUSP00000018875	Ap2a2,Ap2b1
GO:0043005	neuron projection	25	1429	0.22	0.0403	10090.ENSMUSP00000000769,10090.ENSMUSP00000005066,10090.ENSMUSP00000005606,10090.ENSMUSP00000016400,10090.ENSMUSP00000022082,10090.ENSMUSP00000023312,10090.ENSMUSP00000027495,10090.ENSMUSP00000028607,10090.ENSMUSP00000031565,10090.ENSMUSP00000031866,10090.ENSMUSP00000032508,10090.ENSMUSP00000034740,10090.ENSMUSP00000035743,10090.ENSMUSP00000044004,10090.ENSMUSP00000059404,10090.ENSMUSP00000066621…	Serpinf1,Map2k1,Prkaca,Ctsz,Glrx,Alcam,Sept2,Caprin1,Fscn1,Mtpn,Fkbp4,Nedd4,Pygb,Lrp1,Pura,Glrx3,Stat1,Nap1l4,Acot7,Hmbs,Usp9x,Nsf,Snapin,Nap1l1,Sh3glb1
GO:0005773	vacuole	12	519	0.34	0.0426	10090.ENSMUSP00000016400,10090.ENSMUSP00000028332,10090.ENSMUSP00000034121,10090.ENSMUSP00000034190,10090.ENSMUSP00000039046,10090.ENSMUSP00000043167,10090.ENSMUSP00000046105,10090.ENSMUSP00000050446,10090.ENSMUSP00000095171,10090.ENSMUSP00000122090,10090.ENSMUSP00000129800,10090.ENSMUSP00000137303	Ctsz,Dpp7,Man2b1,Vac14,Cpq,Gns,H2-Aa,Irgm1,Cd74,Snapin,Sh3glb1,Rnaset2b
GO:0098588	bounding membrane of organelle	26	1513	0.21	0.0426	10090.ENSMUSP00000003038,10090.ENSMUSP00000004968,10090.ENSMUSP00000008594,10090.ENSMUSP00000018875,10090.ENSMUSP00000019199,10090.ENSMUSP00000020329,10090.ENSMUSP00000022610,10090.ENSMUSP00000025161,10090.ENSMUSP00000026487,10090.ENSMUSP00000027495,10090.ENSMUSP00000028045,10090.ENSMUSP00000031423,10090.ENSMUSP00000032809,10090.ENSMUSP00000034190,10090.ENSMUSP00000038350,10090.ENSMUSP00000050446…	Ap2a2,Plod3,Nutf2,Ap2b1,Plod1,Egfr,Scara5,Tapbp,Ier3ip1,Sept2,Mrc1,Atp2a2,Yif1b,Vac14,Scamp2,Irgm1,Sec61b,Asph,B2m,Clta,Steap3,Copg1,Rps28,Phb,Snapin,Sh3glb1
GO:0005581	collagen trimer	4	78	0.69	0.0445	10090.ENSMUSP00000099981,10090.ENSMUSP00000105846,10090.ENSMUSP00000107701,10090.ENSMUSP00000139398	Col15a1,Col14a1,Col7a1,Col6a5
GO:0005770	late endosome	7	225	0.47	0.0456	10090.ENSMUSP00000005066,10090.ENSMUSP00000020329,10090.ENSMUSP00000034470,10090.ENSMUSP00000041008,10090.ENSMUSP00000050446,10090.ENSMUSP00000095171,10090.ENSMUSP00000108260	Map2k1,Egfr,Vps26b,H2-Ab1,Irgm1,Cd74,Steap3
GO:0005884	actin filament	4	80	0.68	0.0475	10090.ENSMUSP00000008893,10090.ENSMUSP00000031565,10090.ENSMUSP00000072087,10090.ENSMUSP00000109863	Coro1b,Fscn1,Tmod3,Gng12
Molecular Function (Gene Ontology)
GO:0003824	catalytic activity	117	5239	0.33	1.03e-15	10090.ENSMUSP00000001513,10090.ENSMUSP00000001595,10090.ENSMUSP00000001716,10090.ENSMUSP00000001834,10090.ENSMUSP00000002663,10090.ENSMUSP00000003207,10090.ENSMUSP00000004327,10090.ENSMUSP00000004968,10090.ENSMUSP00000005066,10090.ENSMUSP00000005606,10090.ENSMUSP00000006544,10090.ENSMUSP00000007251,10090.ENSMUSP00000008966,10090.ENSMUSP00000009679,10090.ENSMUSP00000011055,10090.ENSMUSP00000014438…	Tubb6,Fkbp10,Ddt,Rtcb,Pon1,Lipe,G6pdx,Plod3,Map2k1,Prkaca,Gcat,Abhd16a,Acyp1,Rnmt,Apip,Ndufa2,Ctsz,P4ha2,Alox12e,Plod1,Egfr,Aldh1l2,Galk1,Akr1c18,Glrx,Hrsp12,Atp5j,Csad,Ppic,Fech,Atl3,P4hb,Phkg1,Eif5b,Sept2,Dpp7,Pdia3,Ppid,Nans,Txndc12,Gpx7,Ctps,Ak2,Sh3bgrl3,Fam213b,Ugdh,Aldh2,Atp2a2,Acads,Pon3,Fkbp4,Psma1,Man2b1,Nedd4,Cox7a2,Ppib,Pygb,Cpq,Lap3,Mif,Usp5,Txndc5,Dis3,Acaa1a,Abhd11,Gns,Acad11,Pnp,Nc…
GO:0016491	oxidoreductase activity	34	700	0.67	9.03e-11	10090.ENSMUSP00000004327,10090.ENSMUSP00000004968,10090.ENSMUSP00000014438,10090.ENSMUSP00000019050,10090.ENSMUSP00000019051,10090.ENSMUSP00000019199,10090.ENSMUSP00000020497,10090.ENSMUSP00000021635,10090.ENSMUSP00000022082,10090.ENSMUSP00000026122,10090.ENSMUSP00000028683,10090.ENSMUSP00000030296,10090.ENSMUSP00000030332,10090.ENSMUSP00000030651,10090.ENSMUSP00000030935,10090.ENSMUSP00000031103…	G6pdx,Plod3,Ndufa2,P4ha2,Alox12e,Plod1,Aldh1l2,Akr1c18,Glrx,P4hb,Pdia3,Txndc12,Gpx7,Sh3bgrl3,Fam213b,Ugdh,Aldh2,Acads,Cox7a2,Acaa1a,Acad11,Cbr3,Epx,Pdia6,Phgdh,Glrx3,Ado,Asph,Pgd,Cox7a1,Aoc3,Lepre1,Steap3,Aldh1l1
GO:0005488	binding	168	10884	0.17	1.3e-10	10090.ENSMUSP00000000137,10090.ENSMUSP00000001513,10090.ENSMUSP00000001595,10090.ENSMUSP00000001716,10090.ENSMUSP00000001834,10090.ENSMUSP00000002663,10090.ENSMUSP00000003038,10090.ENSMUSP00000003207,10090.ENSMUSP00000003912,10090.ENSMUSP00000004327,10090.ENSMUSP00000004968,10090.ENSMUSP00000005066,10090.ENSMUSP00000005606,10090.ENSMUSP00000005824,10090.ENSMUSP00000006128,10090.ENSMUSP00000006137…	Actr2,Tubb6,Fkbp10,Ddt,Rtcb,Pon1,Ap2a2,Lipe,Calr,G6pdx,Plod3,Map2k1,Prkaca,Apoa2,Rcn1,Trap1,Gcat,Lsm2,Nutf2,Coro1b,Rnmt,Apip,Ap2b1,P4ha2,Alox12e,Plod1,Rcn3,Hsp90b1,Egfr,Timm13,Galk1,Erh,Glrx,Eif3h,Hrsp12,Alcam,Csad,Tapbp,Ppic,Fech,Atl3,P4hb,Esyt1,Phkg1,Eif5b,Sept2,Mrc1,Caprin1,Pdia3,Ppid,Ctps,Ak2,Ugdh,Aldh2,Atp2a2,Acads,Fscn1,Pon3,Mtpn,Fkbp4,Psma1,Erlin2,Man2b1,Nedd4,Ppib,Pygb,Ipo9,Hnrnpul1,Cpq,L…
GO:0016853	isomerase activity	15	139	1.01	1.34e-08	10090.ENSMUSP00000001595,10090.ENSMUSP00000001716,10090.ENSMUSP00000025419,10090.ENSMUSP00000026122,10090.ENSMUSP00000028683,10090.ENSMUSP00000029382,10090.ENSMUSP00000032508,10090.ENSMUSP00000034947,10090.ENSMUSP00000041149,10090.ENSMUSP00000041839,10090.ENSMUSP00000052912,10090.ENSMUSP00000053540,10090.ENSMUSP00000105094,10090.ENSMUSP00000114069,10090.ENSMUSP00000130941	Fkbp10,Ddt,Ppic,P4hb,Pdia3,Ppid,Fkbp4,Ppib,Mif,Txndc5,Pdia6,Gstz1,Top1,Fkbp8,Mut
GO:0050662	coenzyme binding	19	283	0.81	6.19e-08	10090.ENSMUSP00000004327,10090.ENSMUSP00000004968,10090.ENSMUSP00000006544,10090.ENSMUSP00000019050,10090.ENSMUSP00000019199,10090.ENSMUSP00000023805,10090.ENSMUSP00000031103,10090.ENSMUSP00000031411,10090.ENSMUSP00000031524,10090.ENSMUSP00000035743,10090.ENSMUSP00000043424,10090.ENSMUSP00000047712,10090.ENSMUSP00000064755,10090.ENSMUSP00000074827,10090.ENSMUSP00000076575,10090.ENSMUSP00000081141…	G6pdx,Plod3,Gcat,P4ha2,Plod1,Csad,Ugdh,Aldh2,Acads,Pygb,Acad11,Cbr3,Phgdh,Acot7,Hmbs,Pgd,Lepre1,Prmt1,Dbi
GO:0048037	cofactor binding	24	493	0.67	1.21e-07	10090.ENSMUSP00000004327,10090.ENSMUSP00000004968,10090.ENSMUSP00000006544,10090.ENSMUSP00000019050,10090.ENSMUSP00000019199,10090.ENSMUSP00000023805,10090.ENSMUSP00000025484,10090.ENSMUSP00000031103,10090.ENSMUSP00000031411,10090.ENSMUSP00000031524,10090.ENSMUSP00000035743,10090.ENSMUSP00000043424,10090.ENSMUSP00000047712,10090.ENSMUSP00000050497,10090.ENSMUSP00000064755,10090.ENSMUSP00000066621…	G6pdx,Plod3,Gcat,P4ha2,Plod1,Csad,Fech,Ugdh,Aldh2,Acads,Pygb,Acad11,Cbr3,Epx,Phgdh,Glrx3,Acot7,Hmbs,Pgd,Aoc3,Lepre1,Prmt1,Dbi,Mut
GO:0036094	small molecule binding	56	2364	0.35	5.45e-07	10090.ENSMUSP00000000137,10090.ENSMUSP00000001513,10090.ENSMUSP00000001834,10090.ENSMUSP00000004327,10090.ENSMUSP00000004968,10090.ENSMUSP00000005066,10090.ENSMUSP00000005606,10090.ENSMUSP00000005824,10090.ENSMUSP00000006137,10090.ENSMUSP00000006544,10090.ENSMUSP00000019050,10090.ENSMUSP00000019199,10090.ENSMUSP00000020238,10090.ENSMUSP00000020329,10090.ENSMUSP00000021114,10090.ENSMUSP00000021559…	Actr2,Tubb6,Rtcb,G6pdx,Plod3,Map2k1,Prkaca,Apoa2,Trap1,Gcat,P4ha2,Plod1,Hsp90b1,Egfr,Galk1,Erh,Hrsp12,Csad,Atl3,Phkg1,Eif5b,Sept2,Mrc1,Ctps,Ak2,Ugdh,Aldh2,Atp2a2,Acads,Fkbp4,Erlin2,Man2b1,Pygb,Acad11,Pnp,Cbr3,Irgm1,Phgdh,Asna1,Hyou1,Ugt1a1,Hsph1,Hspe1,Acot7,Hmbs,Pgd,Mup10,Csnk2a1,Nsf,Lepre1,Prmt1,Top1,Dbi,Sh3glb1,St13,Mut
GO:0005515	protein binding	105	6456	0.19	1.53e-05	10090.ENSMUSP00000000137,10090.ENSMUSP00000001716,10090.ENSMUSP00000001834,10090.ENSMUSP00000002663,10090.ENSMUSP00000003038,10090.ENSMUSP00000003207,10090.ENSMUSP00000003912,10090.ENSMUSP00000004327,10090.ENSMUSP00000005066,10090.ENSMUSP00000005606,10090.ENSMUSP00000005824,10090.ENSMUSP00000006137,10090.ENSMUSP00000007266,10090.ENSMUSP00000008594,10090.ENSMUSP00000008893,10090.ENSMUSP00000011055…	Actr2,Ddt,Rtcb,Pon1,Ap2a2,Lipe,Calr,G6pdx,Map2k1,Prkaca,Apoa2,Trap1,Lsm2,Nutf2,Coro1b,Apip,Ap2b1,Hsp90b1,Egfr,Glrx,Hrsp12,Alcam,Tapbp,Atl3,P4hb,Esyt1,Phkg1,Sept2,Pdia3,Ppid,Ctps,Aldh2,Atp2a2,Fscn1,Pon3,Fkbp4,Erlin2,Nedd4,Ppib,Pygb,Ipo9,Hnrnpul1,Cpq,H2-Ab1,Mif,Usp5,Dis3,Lrp1,H2-Aa,S100a13,Lsm6,Phkb,Gstz1,Marcksl1,Rps21,Pura,Glrx3,Stat1,Sec61b,Itgam,Gcn1l1,Tmod3,Armc10,Ugt1a1,Hsph1,Hspe1,Acot7,Ipo7…
GO:0016859	cis-trans isomerase activity	7	34	1.29	1.56e-05	10090.ENSMUSP00000001595,10090.ENSMUSP00000025419,10090.ENSMUSP00000029382,10090.ENSMUSP00000032508,10090.ENSMUSP00000034947,10090.ENSMUSP00000053540,10090.ENSMUSP00000114069	Fkbp10,Ppic,Ppid,Fkbp4,Ppib,Gstz1,Fkbp8
GO:0015036	disulfide oxidoreductase activity	7	42	1.2	4.59e-05	10090.ENSMUSP00000022082,10090.ENSMUSP00000026122,10090.ENSMUSP00000028683,10090.ENSMUSP00000030296,10090.ENSMUSP00000030651,10090.ENSMUSP00000052912,10090.ENSMUSP00000066621	Glrx,P4hb,Pdia3,Txndc12,Sh3bgrl3,Pdia6,Glrx3
GO:0015037	peptide disulfide oxidoreductase activity	5	12	1.6	4.59e-05	10090.ENSMUSP00000022082,10090.ENSMUSP00000026122,10090.ENSMUSP00000028683,10090.ENSMUSP00000030296,10090.ENSMUSP00000052912	Glrx,P4hb,Pdia3,Txndc12,Pdia6
GO:0043168	anion binding	53	2578	0.29	7.97e-05	10090.ENSMUSP00000000137,10090.ENSMUSP00000001513,10090.ENSMUSP00000001834,10090.ENSMUSP00000002663,10090.ENSMUSP00000003038,10090.ENSMUSP00000004968,10090.ENSMUSP00000005066,10090.ENSMUSP00000005606,10090.ENSMUSP00000005824,10090.ENSMUSP00000006137,10090.ENSMUSP00000006544,10090.ENSMUSP00000019050,10090.ENSMUSP00000019199,10090.ENSMUSP00000020238,10090.ENSMUSP00000020329,10090.ENSMUSP00000021114…	Actr2,Tubb6,Rtcb,Pon1,Ap2a2,Plod3,Map2k1,Prkaca,Apoa2,Trap1,Gcat,P4ha2,Plod1,Hsp90b1,Egfr,Galk1,Hrsp12,Csad,Atl3,Phkg1,Eif5b,Sept2,Ctps,Ak2,Aldh2,Atp2a2,Acads,Fkbp4,Pygb,Gns,Acad11,Pnp,Nceh1,Cbr3,Irgm1,Asna1,Itgam,Hyou1,Postn,Ugt1a1,Hsph1,Hspe1,Acot7,Hmbs,Pgd,Csnk2a1,Nsf,Lepre1,Top1,Gng12,Dbi,Sh3glb1,St13
GO:0003755	peptidyl-prolyl cis-trans isomerase activity	6	32	1.25	0.00013	10090.ENSMUSP00000001595,10090.ENSMUSP00000025419,10090.ENSMUSP00000029382,10090.ENSMUSP00000032508,10090.ENSMUSP00000034947,10090.ENSMUSP00000114069	Fkbp10,Ppic,Ppid,Fkbp4,Ppib,Fkbp8
GO:0042802	identical protein binding	41	1798	0.34	0.00013	10090.ENSMUSP00000002663,10090.ENSMUSP00000004327,10090.ENSMUSP00000005824,10090.ENSMUSP00000008594,10090.ENSMUSP00000008893,10090.ENSMUSP00000011055,10090.ENSMUSP00000020329,10090.ENSMUSP00000022946,10090.ENSMUSP00000023312,10090.ENSMUSP00000025668,10090.ENSMUSP00000026427,10090.ENSMUSP00000027495,10090.ENSMUSP00000028683,10090.ENSMUSP00000030381,10090.ENSMUSP00000031411,10090.ENSMUSP00000031773…	Pon1,G6pdx,Apoa2,Nutf2,Coro1b,Apip,Egfr,Hrsp12,Alcam,Atl3,Esyt1,Sept2,Pdia3,Ctps,Aldh2,Pon3,Pygb,Cpq,Mif,S100a13,Gstz1,Glrx3,Stat1,Ugt1a1,Acot7,Serpina1a,Rqcd1,Csnk2a1,Aoc3,B2m,Prmt1,Dynlrb1,Oxct1,Col7a1,Steap3,Fkbp8,Erp29,Stat3,Sh3glb1,St13,Mut
GO:0048029	monosaccharide binding	8	78	0.99	0.00015	10090.ENSMUSP00000004327,10090.ENSMUSP00000004968,10090.ENSMUSP00000019050,10090.ENSMUSP00000019199,10090.ENSMUSP00000021114,10090.ENSMUSP00000028045,10090.ENSMUSP00000034121,10090.ENSMUSP00000099723	G6pdx,Plod3,P4ha2,Plod1,Galk1,Mrc1,Man2b1,Lepre1
GO:0044877	protein-containing complex binding	29	1094	0.4	0.00024	10090.ENSMUSP00000000137,10090.ENSMUSP00000002663,10090.ENSMUSP00000003038,10090.ENSMUSP00000003912,10090.ENSMUSP00000005606,10090.ENSMUSP00000005824,10090.ENSMUSP00000008893,10090.ENSMUSP00000018875,10090.ENSMUSP00000020329,10090.ENSMUSP00000026122,10090.ENSMUSP00000031565,10090.ENSMUSP00000034947,10090.ENSMUSP00000041149,10090.ENSMUSP00000044004,10090.ENSMUSP00000058432,10090.ENSMUSP00000067681…	Actr2,Pon1,Ap2a2,Calr,Prkaca,Apoa2,Coro1b,Ap2b1,Egfr,P4hb,Fscn1,Ppib,Mif,Lrp1,Rps21,Sec61b,Gcn1l1,Nap1l4,Cd74,Csnk2a1,Nsf,Prmt1,Clta,Top1,Aldh1l1,Serpinh1,Snrpe,St13,Gm8186
GO:0030246	carbohydrate binding	13	265	0.67	0.00029	10090.ENSMUSP00000003912,10090.ENSMUSP00000004327,10090.ENSMUSP00000004968,10090.ENSMUSP00000019050,10090.ENSMUSP00000019199,10090.ENSMUSP00000021114,10090.ENSMUSP00000028045,10090.ENSMUSP00000034121,10090.ENSMUSP00000035743,10090.ENSMUSP00000081141,10090.ENSMUSP00000093965,10090.ENSMUSP00000099723,10090.ENSMUSP00000107749	Calr,G6pdx,Plod3,P4ha2,Plod1,Galk1,Mrc1,Man2b1,Pygb,Pgd,Ganab,Lepre1,Mlec
GO:0051213	dioxygenase activity	8	89	0.93	0.00029	10090.ENSMUSP00000004968,10090.ENSMUSP00000019050,10090.ENSMUSP00000019051,10090.ENSMUSP00000019199,10090.ENSMUSP00000026122,10090.ENSMUSP00000075107,10090.ENSMUSP00000077273,10090.ENSMUSP00000099723	Plod3,P4ha2,Alox12e,Plod1,P4hb,Ado,Asph,Lepre1
GO:0016706	2-oxoglutarate-dependent dioxygenase activity	6	43	1.12	0.0004	10090.ENSMUSP00000004968,10090.ENSMUSP00000019050,10090.ENSMUSP00000019199,10090.ENSMUSP00000026122,10090.ENSMUSP00000077273,10090.ENSMUSP00000099723	Plod3,P4ha2,Plod1,P4hb,Asph,Lepre1
GO:0043167	ion binding	85	5302	0.18	0.0004	10090.ENSMUSP00000000137,10090.ENSMUSP00000001513,10090.ENSMUSP00000001595,10090.ENSMUSP00000001834,10090.ENSMUSP00000002663,10090.ENSMUSP00000003038,10090.ENSMUSP00000003912,10090.ENSMUSP00000004968,10090.ENSMUSP00000005066,10090.ENSMUSP00000005606,10090.ENSMUSP00000005824,10090.ENSMUSP00000006128,10090.ENSMUSP00000006137,10090.ENSMUSP00000006544,10090.ENSMUSP00000011055,10090.ENSMUSP00000019050…	Actr2,Tubb6,Fkbp10,Rtcb,Pon1,Ap2a2,Calr,Plod3,Map2k1,Prkaca,Apoa2,Rcn1,Trap1,Gcat,Apip,P4ha2,Alox12e,Plod1,Rcn3,Hsp90b1,Egfr,Timm13,Galk1,Hrsp12,Csad,Fech,Atl3,Esyt1,Phkg1,Eif5b,Sept2,Ctps,Ak2,Aldh2,Atp2a2,Acads,Pon3,Fkbp4,Man2b1,Pygb,Cpq,Lap3,Usp5,Gns,Acad11,Pnp,Lrp1,Efhd2,Nceh1,Cbr3,S100a13,F13a1,Irgm1,Epx,Asna1,Glrx3,Itgam,Hyou1,Postn,Ugt1a1,Hsph1,Hspe1,Acot7,Ado,Pepd,Hmbs,Asph,Pgd,Ampd1,Csnk2…
GO:0033218	amide binding	14	337	0.6	0.00064	10090.ENSMUSP00000003912,10090.ENSMUSP00000006544,10090.ENSMUSP00000019199,10090.ENSMUSP00000025419,10090.ENSMUSP00000029382,10090.ENSMUSP00000031524,10090.ENSMUSP00000034947,10090.ENSMUSP00000041008,10090.ENSMUSP00000046105,10090.ENSMUSP00000074827,10090.ENSMUSP00000095171,10090.ENSMUSP00000103481,10090.ENSMUSP00000114705,10090.ENSMUSP00000133166	Calr,Gcat,Plod1,Ppic,Ppid,Acads,Ppib,H2-Ab1,H2-Aa,Acot7,Cd74,Clta,Dbi,Erap1
GO:0019153	protein-disulfide reductase (glutathione) activity	3	3	1.98	0.00067	10090.ENSMUSP00000022082,10090.ENSMUSP00000028683,10090.ENSMUSP00000030296	Glrx,Pdia3,Txndc12
GO:0005528	FK506 binding	4	13	1.47	0.00072	10090.ENSMUSP00000001595,10090.ENSMUSP00000029382,10090.ENSMUSP00000032508,10090.ENSMUSP00000114069	Fkbp10,Ppid,Fkbp4,Fkbp8
GO:0016860	intramolecular oxidoreductase activity	6	50	1.06	0.00072	10090.ENSMUSP00000001716,10090.ENSMUSP00000026122,10090.ENSMUSP00000028683,10090.ENSMUSP00000041149,10090.ENSMUSP00000041839,10090.ENSMUSP00000052912	Ddt,P4hb,Pdia3,Mif,Txndc5,Pdia6
GO:0051082	unfolded protein binding	7	77	0.94	0.00072	10090.ENSMUSP00000003912,10090.ENSMUSP00000006137,10090.ENSMUSP00000020238,10090.ENSMUSP00000074724,10090.ENSMUSP00000126390,10090.ENSMUSP00000126828,10090.ENSMUSP00000130195	Calr,Trap1,Hsp90b1,Hspe1,Serpinh1,Dnajb11,St13
GO:0019899	enzyme binding	43	2175	0.28	0.0011	10090.ENSMUSP00000001716,10090.ENSMUSP00000003038,10090.ENSMUSP00000003207,10090.ENSMUSP00000003912,10090.ENSMUSP00000005066,10090.ENSMUSP00000005606,10090.ENSMUSP00000006137,10090.ENSMUSP00000007266,10090.ENSMUSP00000008594,10090.ENSMUSP00000020238,10090.ENSMUSP00000020329,10090.ENSMUSP00000026122,10090.ENSMUSP00000026617,10090.ENSMUSP00000029382,10090.ENSMUSP00000031423,10090.ENSMUSP00000033873…	Ddt,Ap2a2,Lipe,Calr,Map2k1,Prkaca,Trap1,Lsm2,Nutf2,Hsp90b1,Egfr,P4hb,Phkg1,Ppid,Atp2a2,Erlin2,Nedd4,Ppib,Ipo9,Hnrnpul1,H2-Ab1,Mif,Dis3,Lrp1,Glrx3,Stat1,Sec61b,Gcn1l1,Ugt1a1,Ipo7,Serpina1a,Rqcd1,Sae1,Cd74,Nsf,Prmt1,Clta,Atox1,Mlec,Hdhd2,Phb,Stat3,Nap1l1
GO:0097159	organic cyclic compound binding	77	4818	0.18	0.0011	10090.ENSMUSP00000000137,10090.ENSMUSP00000001513,10090.ENSMUSP00000001595,10090.ENSMUSP00000001834,10090.ENSMUSP00000003207,10090.ENSMUSP00000003912,10090.ENSMUSP00000004327,10090.ENSMUSP00000005066,10090.ENSMUSP00000005606,10090.ENSMUSP00000005824,10090.ENSMUSP00000006137,10090.ENSMUSP00000006544,10090.ENSMUSP00000007266,10090.ENSMUSP00000009679,10090.ENSMUSP00000020238,10090.ENSMUSP00000020329…	Actr2,Tubb6,Fkbp10,Rtcb,Lipe,Calr,G6pdx,Map2k1,Prkaca,Apoa2,Trap1,Gcat,Lsm2,Rnmt,Hsp90b1,Egfr,Galk1,Erh,Eif3h,Csad,Fech,Atl3,Phkg1,Eif5b,Sept2,Caprin1,Ppid,Ctps,Ak2,Ugdh,Aldh2,Atp2a2,Acads,Mtpn,Fkbp4,Erlin2,Pygb,Hnrnpul1,Dis3,Acad11,Pnp,Cbr3,Lsm6,Irgm1,Epx,Nudt16l1,Lsm8,Pura,Phgdh,Asna1,Stat1,Hyou1,Ugt1a1,Pdcd4,Hsph1,Hspe1,Acot7,Pgd,Eef1g,Csnk2a1,Nsf,Prmt1,Top1,Rps28,Fkbp8,Dbi,Eef1b2,Phb,Stat3,Rb…
GO:0003723	RNA binding	25	986	0.38	0.0013	10090.ENSMUSP00000003207,10090.ENSMUSP00000003912,10090.ENSMUSP00000006137,10090.ENSMUSP00000007266,10090.ENSMUSP00000009679,10090.ENSMUSP00000020238,10090.ENSMUSP00000022925,10090.ENSMUSP00000025484,10090.ENSMUSP00000027252,10090.ENSMUSP00000028607,10090.ENSMUSP00000037268,10090.ENSMUSP00000041906,10090.ENSMUSP00000049722,10090.ENSMUSP00000054201,10090.ENSMUSP00000057238,10090.ENSMUSP00000059404…	Lipe,Calr,Trap1,Lsm2,Rnmt,Hsp90b1,Eif3h,Fech,Eif5b,Caprin1,Hnrnpul1,Dis3,Lsm6,Nudt16l1,Lsm8,Pura,Pdcd4,Eef1g,Rps28,Eef1b2,Rbm7,Lsm5,Snrpe,Rnaset2b,Gm8186
GO:0003756	protein disulfide isomerase activity	4	19	1.3	0.002	10090.ENSMUSP00000026122,10090.ENSMUSP00000028683,10090.ENSMUSP00000041839,10090.ENSMUSP00000052912	P4hb,Pdia3,Txndc5,Pdia6
GO:0031418	L-ascorbic acid binding	4	19	1.3	0.002	10090.ENSMUSP00000004968,10090.ENSMUSP00000019050,10090.ENSMUSP00000019199,10090.ENSMUSP00000099723	Plod3,P4ha2,Plod1,Lepre1
GO:0019842	vitamin binding	8	130	0.77	0.0021	10090.ENSMUSP00000004968,10090.ENSMUSP00000006544,10090.ENSMUSP00000019050,10090.ENSMUSP00000019199,10090.ENSMUSP00000023805,10090.ENSMUSP00000035743,10090.ENSMUSP00000099723,10090.ENSMUSP00000130941	Plod3,Gcat,P4ha2,Plod1,Csad,Pygb,Lepre1,Mut
GO:0008565	protein transporter activity	6	67	0.93	0.0023	10090.ENSMUSP00000008594,10090.ENSMUSP00000020440,10090.ENSMUSP00000034470,10090.ENSMUSP00000036093,10090.ENSMUSP00000081782,10090.ENSMUSP00000132348	Nutf2,Timm13,Vps26b,Ipo9,Ipo7,Sec61g
GO:0019798	procollagen-proline dioxygenase activity	3	7	1.61	0.0025	10090.ENSMUSP00000019050,10090.ENSMUSP00000026122,10090.ENSMUSP00000099723	P4ha2,P4hb,Lepre1
GO:1901363	heterocyclic compound binding	74	4748	0.17	0.0029	10090.ENSMUSP00000000137,10090.ENSMUSP00000001513,10090.ENSMUSP00000001595,10090.ENSMUSP00000001834,10090.ENSMUSP00000003207,10090.ENSMUSP00000003912,10090.ENSMUSP00000004327,10090.ENSMUSP00000005066,10090.ENSMUSP00000005606,10090.ENSMUSP00000006137,10090.ENSMUSP00000006544,10090.ENSMUSP00000007266,10090.ENSMUSP00000009679,10090.ENSMUSP00000020238,10090.ENSMUSP00000020329,10090.ENSMUSP00000021114…	Actr2,Tubb6,Fkbp10,Rtcb,Lipe,Calr,G6pdx,Map2k1,Prkaca,Trap1,Gcat,Lsm2,Rnmt,Hsp90b1,Egfr,Galk1,Erh,Eif3h,Csad,Fech,Atl3,Phkg1,Eif5b,Sept2,Caprin1,Ppid,Ctps,Ak2,Ugdh,Aldh2,Atp2a2,Acads,Mtpn,Fkbp4,Pygb,Hnrnpul1,Dis3,Acad11,Pnp,Cbr3,Lsm6,Irgm1,Epx,Nudt16l1,Lsm8,Pura,Phgdh,Asna1,Stat1,Hyou1,Pdcd4,Hsph1,Hspe1,Acot7,Pgd,Eef1g,Csnk2a1,Nsf,Prmt1,Top1,Rps28,Fkbp8,Dbi,Eef1b2,Phb,Stat3,Rbm7,Lsm5,Snrpe,Tcea1,…
GO:0016787	hydrolase activity	42	2259	0.25	0.0038	10090.ENSMUSP00000001513,10090.ENSMUSP00000002663,10090.ENSMUSP00000003207,10090.ENSMUSP00000007251,10090.ENSMUSP00000008966,10090.ENSMUSP00000016400,10090.ENSMUSP00000022946,10090.ENSMUSP00000023608,10090.ENSMUSP00000025668,10090.ENSMUSP00000027252,10090.ENSMUSP00000027495,10090.ENSMUSP00000028332,10090.ENSMUSP00000028683,10090.ENSMUSP00000031423,10090.ENSMUSP00000031773,10090.ENSMUSP00000033008…	Tubb6,Pon1,Lipe,Abhd16a,Acyp1,Ctsz,Hrsp12,Atp5j,Atl3,Eif5b,Sept2,Dpp7,Pdia3,Atp2a2,Pon3,Psma1,Man2b1,Cpq,Lap3,Usp5,Dis3,Abhd11,Gns,Nceh1,Irgm1,Atp5k,Nudt16l1,Asna1,Acot7,Pepd,Usp9x,Ampd1,Ganab,Nsf,Dynlrb1,Gng12,Hdhd2,Pter,Neu2,Mut,Erap1,Rnaset2b
GO:0046983	protein dimerization activity	29	1343	0.31	0.0039	10090.ENSMUSP00000002663,10090.ENSMUSP00000004327,10090.ENSMUSP00000005824,10090.ENSMUSP00000020329,10090.ENSMUSP00000022946,10090.ENSMUSP00000026122,10090.ENSMUSP00000031773,10090.ENSMUSP00000035743,10090.ENSMUSP00000039046,10090.ENSMUSP00000041008,10090.ENSMUSP00000046105,10090.ENSMUSP00000047737,10090.ENSMUSP00000049722,10090.ENSMUSP00000053540,10090.ENSMUSP00000066743,10090.ENSMUSP00000068468…	Pon1,G6pdx,Apoa2,Egfr,Hrsp12,P4hb,Pon3,Pygb,Cpq,H2-Ab1,H2-Aa,S100a13,Lsm6,Gstz1,Stat1,Itgam,Ugt1a1,Acot7,Rqcd1,Sae1,Aoc3,Oxct1,Dbi,Erp29,Stat3,Lsm5,Sh3glb1,St13,Mut
GO:0042277	peptide binding	11	280	0.57	0.0044	10090.ENSMUSP00000003912,10090.ENSMUSP00000006544,10090.ENSMUSP00000019199,10090.ENSMUSP00000025419,10090.ENSMUSP00000029382,10090.ENSMUSP00000034947,10090.ENSMUSP00000041008,10090.ENSMUSP00000046105,10090.ENSMUSP00000095171,10090.ENSMUSP00000103481,10090.ENSMUSP00000133166	Calr,Gcat,Plod1,Ppic,Ppid,Ppib,H2-Ab1,H2-Aa,Cd74,Clta,Erap1
GO:0016616	oxidoreductase activity, acting on the CH-OH group of donors, NAD or NADP as acceptor	7	114	0.77	0.0048	10090.ENSMUSP00000004327,10090.ENSMUSP00000021635,10090.ENSMUSP00000030935,10090.ENSMUSP00000031103,10090.ENSMUSP00000047712,10090.ENSMUSP00000064755,10090.ENSMUSP00000081141	G6pdx,Akr1c18,Fam213b,Ugdh,Cbr3,Phgdh,Pgd
GO:0000166	nucleotide binding	38	2006	0.26	0.005	10090.ENSMUSP00000000137,10090.ENSMUSP00000001513,10090.ENSMUSP00000001834,10090.ENSMUSP00000004327,10090.ENSMUSP00000005066,10090.ENSMUSP00000005606,10090.ENSMUSP00000006137,10090.ENSMUSP00000020238,10090.ENSMUSP00000020329,10090.ENSMUSP00000021114,10090.ENSMUSP00000021559,10090.ENSMUSP00000025668,10090.ENSMUSP00000026617,10090.ENSMUSP00000027252,10090.ENSMUSP00000027495,10090.ENSMUSP00000030381…	Actr2,Tubb6,Rtcb,G6pdx,Map2k1,Prkaca,Trap1,Hsp90b1,Egfr,Galk1,Erh,Atl3,Phkg1,Eif5b,Sept2,Ctps,Ak2,Ugdh,Aldh2,Atp2a2,Acads,Fkbp4,Acad11,Cbr3,Irgm1,Phgdh,Asna1,Hyou1,Hsph1,Hspe1,Acot7,Pgd,Csnk2a1,Nsf,Prmt1,Top1,Dbi,St13
GO:0042301	phosphate ion binding	3	10	1.46	0.005	10090.ENSMUSP00000043926,10090.ENSMUSP00000045864,10090.ENSMUSP00000109863	Pnp,Nceh1,Gng12
GO:0031406	carboxylic acid binding	9	198	0.64	0.0052	10090.ENSMUSP00000004968,10090.ENSMUSP00000019050,10090.ENSMUSP00000019199,10090.ENSMUSP00000022946,10090.ENSMUSP00000072803,10090.ENSMUSP00000076575,10090.ENSMUSP00000081141,10090.ENSMUSP00000099723,10090.ENSMUSP00000129800	Plod3,P4ha2,Plod1,Hrsp12,Ugt1a1,Hmbs,Pgd,Lepre1,Sh3glb1
GO:0008144	drug binding	32	1630	0.27	0.0077	10090.ENSMUSP00000000137,10090.ENSMUSP00000001595,10090.ENSMUSP00000001834,10090.ENSMUSP00000005066,10090.ENSMUSP00000005606,10090.ENSMUSP00000006137,10090.ENSMUSP00000006544,10090.ENSMUSP00000020238,10090.ENSMUSP00000020329,10090.ENSMUSP00000021114,10090.ENSMUSP00000023805,10090.ENSMUSP00000025419,10090.ENSMUSP00000026617,10090.ENSMUSP00000029382,10090.ENSMUSP00000030381,10090.ENSMUSP00000030583…	Actr2,Fkbp10,Rtcb,Map2k1,Prkaca,Trap1,Gcat,Hsp90b1,Egfr,Galk1,Csad,Ppic,Phkg1,Ppid,Ctps,Ak2,Atp2a2,Fscn1,Fkbp4,Ppib,Pygb,Pnp,Asna1,Hyou1,Hsph1,Hspe1,Csnk2a1,Nsf,Prmt1,Top1,Fkbp8,Mut
GO:0016018	cyclosporin A binding	3	13	1.34	0.0081	10090.ENSMUSP00000025419,10090.ENSMUSP00000029382,10090.ENSMUSP00000034947	Ppic,Ppid,Ppib
GO:0004063	aryldialkylphosphatase activity	2	2	1.98	0.0087	10090.ENSMUSP00000002663,10090.ENSMUSP00000031773	Pon1,Pon3
GO:0008238	exopeptidase activity	6	94	0.78	0.0087	10090.ENSMUSP00000016400,10090.ENSMUSP00000028332,10090.ENSMUSP00000039046,10090.ENSMUSP00000040222,10090.ENSMUSP00000075683,10090.ENSMUSP00000133166	Ctsz,Dpp7,Cpq,Lap3,Pepd,Erap1
GO:0016155	formyltetrahydrofolate dehydrogenase activity	2	2	1.98	0.0087	10090.ENSMUSP00000020497,10090.ENSMUSP00000114304	Aldh1l2,Aldh1l1
GO:0050178	phenylpyruvate tautomerase activity	2	2	1.98	0.0087	10090.ENSMUSP00000001716,10090.ENSMUSP00000041149	Ddt,Mif
GO:0043021	ribonucleoprotein complex binding	7	136	0.69	0.0095	10090.ENSMUSP00000058432,10090.ENSMUSP00000067681,10090.ENSMUSP00000069432,10090.ENSMUSP00000096829,10090.ENSMUSP00000103474,10090.ENSMUSP00000128400,10090.ENSMUSP00000137416	Rps21,Sec61b,Gcn1l1,Csnk2a1,Prmt1,Snrpe,Gm8186
GO:0009055	electron transfer activity	5	65	0.87	0.0101	10090.ENSMUSP00000022082,10090.ENSMUSP00000030651,10090.ENSMUSP00000034881,10090.ENSMUSP00000066621,10090.ENSMUSP00000096193	Glrx,Sh3bgrl3,Cox7a2,Glrx3,Cox7a1
GO:0004177	aminopeptidase activity	4	39	0.99	0.0123	10090.ENSMUSP00000028332,10090.ENSMUSP00000040222,10090.ENSMUSP00000075683,10090.ENSMUSP00000133166	Dpp7,Lap3,Pepd,Erap1
GO:0004689	phosphorylase kinase activity	2	3	1.8	0.0123	10090.ENSMUSP00000026617,10090.ENSMUSP00000050788	Phkg1,Phkb
GO:0008475	procollagen-lysine 5-dioxygenase activity	2	3	1.8	0.0123	10090.ENSMUSP00000004968,10090.ENSMUSP00000019199	Plod3,Plod1
GO:0016620	oxidoreductase activity, acting on the aldehyde or oxo group of donors, NAD or NADP as acceptor	4	39	0.99	0.0123	10090.ENSMUSP00000020497,10090.ENSMUSP00000021635,10090.ENSMUSP00000031411,10090.ENSMUSP00000114304	Aldh1l2,Akr1c18,Aldh2,Aldh1l1
GO:0032767	copper-dependent protein binding	2	3	1.8	0.0123	10090.ENSMUSP00000032508,10090.ENSMUSP00000104485	Fkbp4,Atox1
GO:0048408	epidermal growth factor binding	2	3	1.8	0.0123	10090.ENSMUSP00000020329,10090.ENSMUSP00000067681	Egfr,Sec61b
GO:0102007	acyl-L-homoserine-lactone lactonohydrolase activity	2	3	1.8	0.0123	10090.ENSMUSP00000002663,10090.ENSMUSP00000031773	Pon1,Pon3
GO:0004029	aldehyde dehydrogenase (NAD) activity	3	18	1.2	0.0136	10090.ENSMUSP00000020497,10090.ENSMUSP00000031411,10090.ENSMUSP00000114304	Aldh1l2,Aldh2,Aldh1l1
GO:0001851	complement component C3b binding	2	4	1.68	0.0164	10090.ENSMUSP00000068468,10090.ENSMUSP00000119603	Itgam,Phb
GO:0004656	procollagen-proline 4-dioxygenase activity	2	4	1.68	0.0164	10090.ENSMUSP00000019050,10090.ENSMUSP00000026122	P4ha2,P4hb
GO:0016453	C-acetyltransferase activity	2	4	1.68	0.0164	10090.ENSMUSP00000006544,10090.ENSMUSP00000042351	Gcat,Acaa1a
GO:0016705	oxidoreductase activity, acting on paired donors, with incorporation or reduction of molecular oxygen	7	156	0.63	0.0164	10090.ENSMUSP00000004968,10090.ENSMUSP00000019050,10090.ENSMUSP00000019199,10090.ENSMUSP00000021635,10090.ENSMUSP00000026122,10090.ENSMUSP00000077273,10090.ENSMUSP00000099723	Plod3,P4ha2,Plod1,Akr1c18,P4hb,Asph,Lepre1
GO:0005506	iron ion binding	7	159	0.62	0.0174	10090.ENSMUSP00000003912,10090.ENSMUSP00000004968,10090.ENSMUSP00000019050,10090.ENSMUSP00000019051,10090.ENSMUSP00000019199,10090.ENSMUSP00000025484,10090.ENSMUSP00000099723	Calr,Plod3,P4ha2,Alox12e,Plod1,Fech,Lepre1
GO:0015035	protein disulfide oxidoreductase activity	3	21	1.13	0.0183	10090.ENSMUSP00000022082,10090.ENSMUSP00000030651,10090.ENSMUSP00000066621	Glrx,Sh3bgrl3,Glrx3
GO:0008410	CoA-transferase activity	2	5	1.58	0.0207	10090.ENSMUSP00000042351,10090.ENSMUSP00000106318	Acaa1a,Oxct1
GO:0036042	long-chain fatty acyl-CoA binding	2	5	1.58	0.0207	10090.ENSMUSP00000074827,10090.ENSMUSP00000114705	Acot7,Dbi
GO:0042803	protein homodimerization activity	19	868	0.32	0.0217	10090.ENSMUSP00000002663,10090.ENSMUSP00000004327,10090.ENSMUSP00000005824,10090.ENSMUSP00000022946,10090.ENSMUSP00000031773,10090.ENSMUSP00000035743,10090.ENSMUSP00000039046,10090.ENSMUSP00000047737,10090.ENSMUSP00000053540,10090.ENSMUSP00000066743,10090.ENSMUSP00000072803,10090.ENSMUSP00000074827,10090.ENSMUSP00000084466,10090.ENSMUSP00000099394,10090.ENSMUSP00000106318,10090.ENSMUSP00000117347…	Pon1,G6pdx,Apoa2,Hrsp12,Pon3,Pygb,Cpq,S100a13,Gstz1,Stat1,Ugt1a1,Acot7,Rqcd1,Aoc3,Oxct1,Erp29,Stat3,Sh3glb1,Mut
GO:0000062	fatty-acyl-CoA binding	3	23	1.1	0.0218	10090.ENSMUSP00000031524,10090.ENSMUSP00000074827,10090.ENSMUSP00000114705	Acads,Acot7,Dbi
GO:0140096	catalytic activity, acting on a protein	35	2028	0.22	0.0228	10090.ENSMUSP00000001595,10090.ENSMUSP00000004968,10090.ENSMUSP00000005066,10090.ENSMUSP00000005606,10090.ENSMUSP00000016400,10090.ENSMUSP00000019050,10090.ENSMUSP00000019199,10090.ENSMUSP00000020329,10090.ENSMUSP00000025419,10090.ENSMUSP00000026122,10090.ENSMUSP00000026617,10090.ENSMUSP00000028332,10090.ENSMUSP00000028683,10090.ENSMUSP00000029382,10090.ENSMUSP00000032508,10090.ENSMUSP00000033008…	Fkbp10,Plod3,Map2k1,Prkaca,Ctsz,P4ha2,Plod1,Egfr,Ppic,P4hb,Phkg1,Dpp7,Pdia3,Ppid,Fkbp4,Psma1,Nedd4,Ppib,Cpq,Lap3,Usp5,Txndc5,F13a1,Phkb,Pdia6,Pepd,Asph,Usp9x,Mup10,Csnk2a1,Lepre1,Prmt1,Top1,Fkbp8,Erap1
GO:0031072	heat shock protein binding	6	128	0.65	0.0245	10090.ENSMUSP00000005824,10090.ENSMUSP00000029382,10090.ENSMUSP00000032508,10090.ENSMUSP00000068468,10090.ENSMUSP00000103795,10090.ENSMUSP00000130195	Apoa2,Ppid,Fkbp4,Itgam,Unc45b,St13
GO:0004064	arylesterase activity	2	6	1.5	0.0251	10090.ENSMUSP00000002663,10090.ENSMUSP00000031773	Pon1,Pon3
GO:0052689	carboxylic ester hydrolase activity	6	132	0.64	0.0277	10090.ENSMUSP00000002663,10090.ENSMUSP00000003207,10090.ENSMUSP00000007251,10090.ENSMUSP00000031773,10090.ENSMUSP00000045864,10090.ENSMUSP00000074827	Pon1,Lipe,Abhd16a,Pon3,Nceh1,Acot7
GO:0090079	translation regulator activity, nucleic acid binding	5	92	0.71	0.0291	10090.ENSMUSP00000022925,10090.ENSMUSP00000027252,10090.ENSMUSP00000059404,10090.ENSMUSP00000093955,10090.ENSMUSP00000116492	Eif3h,Eif5b,Pura,Eef1g,Eef1b2
GO:0016627	oxidoreductase activity, acting on the CH-CH group of donors	4	56	0.83	0.0294	10090.ENSMUSP00000021635,10090.ENSMUSP00000031524,10090.ENSMUSP00000042351,10090.ENSMUSP00000043424	Akr1c18,Acads,Acaa1a,Acad11
GO:0016702	oxidoreductase activity, acting on single donors with incorporation of molecular oxygen, incorporation of two atoms of oxygen	3	27	1.03	0.0302	10090.ENSMUSP00000019050,10090.ENSMUSP00000019051,10090.ENSMUSP00000075107	P4ha2,Alox12e,Ado
GO:0016765	transferase activity, transferring alkyl or aryl (other than methyl) groups	4	57	0.83	0.0302	10090.ENSMUSP00000030018,10090.ENSMUSP00000053540,10090.ENSMUSP00000076575,10090.ENSMUSP00000093955	Nans,Gstz1,Hmbs,Eef1g
GO:0031730	CCR5 chemokine receptor binding	2	7	1.44	0.0302	10090.ENSMUSP00000066743,10090.ENSMUSP00000120152	Stat1,Stat3
GO:0032050	clathrin heavy chain binding	2	7	1.44	0.0302	10090.ENSMUSP00000044004,10090.ENSMUSP00000103481	Lrp1,Clta
GO:0015078	proton transmembrane transporter activity	5	99	0.68	0.0355	10090.ENSMUSP00000023608,10090.ENSMUSP00000034881,10090.ENSMUSP00000051222,10090.ENSMUSP00000080995,10090.ENSMUSP00000096193	Atp5j,Cox7a2,Atp5k,mt-Atp8,Cox7a1
GO:0016742	hydroxymethyl-, formyl- and related transferase activity	2	8	1.38	0.0355	10090.ENSMUSP00000020497,10090.ENSMUSP00000114304	Aldh1l2,Aldh1l1
GO:0016892	endoribonuclease activity, producing 3'-phosphomonoesters	2	8	1.38	0.0355	10090.ENSMUSP00000022946,10090.ENSMUSP00000137303	Hrsp12,Rnaset2b
GO:1990446	U1 snRNP binding	2	8	1.38	0.0355	10090.ENSMUSP00000128400,10090.ENSMUSP00000137416	Snrpe,Gm8186
GO:0030276	clathrin binding	4	62	0.79	0.0362	10090.ENSMUSP00000003038,10090.ENSMUSP00000018875,10090.ENSMUSP00000044004,10090.ENSMUSP00000103481	Ap2a2,Ap2b1,Lrp1,Clta
GO:0046914	transition metal ion binding	19	930	0.29	0.0362	10090.ENSMUSP00000003912,10090.ENSMUSP00000004968,10090.ENSMUSP00000005606,10090.ENSMUSP00000011055,10090.ENSMUSP00000019050,10090.ENSMUSP00000019051,10090.ENSMUSP00000019199,10090.ENSMUSP00000022946,10090.ENSMUSP00000025484,10090.ENSMUSP00000040222,10090.ENSMUSP00000041299,10090.ENSMUSP00000047737,10090.ENSMUSP00000075683,10090.ENSMUSP00000099394,10090.ENSMUSP00000099723,10090.ENSMUSP00000104485…	Calr,Plod3,Prkaca,Apip,P4ha2,Alox12e,Plod1,Hrsp12,Fech,Lap3,Usp5,S100a13,Pepd,Aoc3,Lepre1,Atox1,Pter,Tcea1,Erap1
GO:0097367	carbohydrate derivative binding	34	2051	0.2	0.0398	10090.ENSMUSP00000000137,10090.ENSMUSP00000001513,10090.ENSMUSP00000001834,10090.ENSMUSP00000005066,10090.ENSMUSP00000005606,10090.ENSMUSP00000006137,10090.ENSMUSP00000020238,10090.ENSMUSP00000020329,10090.ENSMUSP00000021114,10090.ENSMUSP00000025668,10090.ENSMUSP00000026617,10090.ENSMUSP00000027252,10090.ENSMUSP00000027495,10090.ENSMUSP00000030381,10090.ENSMUSP00000030583,10090.ENSMUSP00000031423…	Actr2,Tubb6,Rtcb,Map2k1,Prkaca,Trap1,Hsp90b1,Egfr,Galk1,Atl3,Phkg1,Eif5b,Sept2,Ctps,Ak2,Atp2a2,Acads,Fkbp4,Psma1,Gns,Pnp,Irgm1,Asna1,Itgam,Hyou1,Postn,Hsph1,Hspe1,Acot7,Csnk2a1,Nsf,Top1,Dbi,St13
GO:0008035	high-density lipoprotein particle binding	2	9	1.33	0.04	10090.ENSMUSP00000002663,10090.ENSMUSP00000005824	Pon1,Apoa2
GO:0047372	acylglycerol lipase activity	2	9	1.33	0.04	10090.ENSMUSP00000003207,10090.ENSMUSP00000007251	Lipe,Abhd16a
GO:0008536	Ran GTPase binding	3	35	0.91	0.0494	10090.ENSMUSP00000008594,10090.ENSMUSP00000036093,10090.ENSMUSP00000081782	Nutf2,Ipo9,Ipo7
Biological Process (Gene Ontology)
GO:0006457	protein folding	23	153	1.16	2.53e-15	10090.ENSMUSP00000001595,10090.ENSMUSP00000003912,10090.ENSMUSP00000006137,10090.ENSMUSP00000020238,10090.ENSMUSP00000025419,10090.ENSMUSP00000026122,10090.ENSMUSP00000028683,10090.ENSMUSP00000029382,10090.ENSMUSP00000032508,10090.ENSMUSP00000034947,10090.ENSMUSP00000041839,10090.ENSMUSP00000052912,10090.ENSMUSP00000074392,10090.ENSMUSP00000074724,10090.ENSMUSP00000095171,10090.ENSMUSP00000099534…	Fkbp10,Calr,Trap1,Hsp90b1,Ppic,P4hb,Pdia3,Ppid,Fkbp4,Ppib,Txndc5,Pdia6,Hsph1,Hspe1,Cd74,B2m,Lepre1,Unc45b,Fkbp8,Erp29,Dnajb11,Sh3glb1,St13
GO:0008152	metabolic process	148	8164	0.24	2.01e-13	10090.ENSMUSP00000001595,10090.ENSMUSP00000001716,10090.ENSMUSP00000001834,10090.ENSMUSP00000002663,10090.ENSMUSP00000003207,10090.ENSMUSP00000004327,10090.ENSMUSP00000004968,10090.ENSMUSP00000005066,10090.ENSMUSP00000005606,10090.ENSMUSP00000005824,10090.ENSMUSP00000006544,10090.ENSMUSP00000007251,10090.ENSMUSP00000007266,10090.ENSMUSP00000009679,10090.ENSMUSP00000011055,10090.ENSMUSP00000014438…	Fkbp10,Ddt,Rtcb,Pon1,Lipe,G6pdx,Plod3,Map2k1,Prkaca,Apoa2,Gcat,Abhd16a,Lsm2,Rnmt,Apip,Ndufa2,Rrbp1,Ctsz,Ap2b1,P4ha2,Alox12e,Plod1,Hsp90b1,Egfr,Aldh1l2,Galk1,Erh,Akr1c18,Glrx,Eif3h,Hrsp12,Atp5j,Csad,Tapbp,Ppic,Fech,P4hb,Phkg1,Eif5b,Dpp7,Pdia3,Ppid,Nans,Txndc12,Gpx7,Ctps,Ak2,Sh3bgrl3,Fam213b,Ugdh,Aldh2,Acads,Pon3,Mtpn,Fkbp4,Plin1,Psma1,Erlin2,Man2b1,Vac14,Nedd4,Cox7a2,Ppib,Pygb,Hnrnpul1,Cpq,Lap3,Mi…
GO:0009987	cellular process	189	12459	0.16	5.16e-13	10090.ENSMUSP00000000137,10090.ENSMUSP00000000769,10090.ENSMUSP00000001513,10090.ENSMUSP00000001595,10090.ENSMUSP00000001716,10090.ENSMUSP00000001834,10090.ENSMUSP00000002663,10090.ENSMUSP00000003207,10090.ENSMUSP00000003912,10090.ENSMUSP00000004327,10090.ENSMUSP00000004968,10090.ENSMUSP00000005066,10090.ENSMUSP00000005606,10090.ENSMUSP00000005824,10090.ENSMUSP00000006137,10090.ENSMUSP00000006544…	Actr2,Serpinf1,Tubb6,Fkbp10,Ddt,Rtcb,Pon1,Lipe,Calr,G6pdx,Plod3,Map2k1,Prkaca,Apoa2,Trap1,Gcat,Abhd16a,Lsm2,Coro1b,Rnmt,Apip,Ndufa2,Rrbp1,Ctsz,Ap2b1,P4ha2,Alox12e,Plod1,Hsp90b1,Egfr,Timm13,Aldh1l2,Galk1,Erh,Akr1c18,Glrx,Scara5,Eif3h,Hrsp12,Alcam,Atp5j,Csad,Tapbp,Ppic,Fech,Atl3,P4hb,Esyt1,Apool,Phkg1,Eif5b,Sept2,Mrc1,Psmd5,Caprin1,Pdia3,Ppid,Txndc12,Gpx7,Ctps,Ak2,Sh3bgrl3,Fam213b,Ugdh,Aldh2,Atp2a2…
GO:0055114	oxidation-reduction process	41	904	0.64	5.04e-12	10090.ENSMUSP00000004327,10090.ENSMUSP00000004968,10090.ENSMUSP00000005824,10090.ENSMUSP00000014438,10090.ENSMUSP00000019050,10090.ENSMUSP00000019051,10090.ENSMUSP00000019199,10090.ENSMUSP00000020497,10090.ENSMUSP00000021635,10090.ENSMUSP00000022082,10090.ENSMUSP00000026122,10090.ENSMUSP00000026617,10090.ENSMUSP00000028683,10090.ENSMUSP00000030296,10090.ENSMUSP00000030332,10090.ENSMUSP00000030651…	G6pdx,Plod3,Apoa2,Ndufa2,P4ha2,Alox12e,Plod1,Aldh1l2,Akr1c18,Glrx,P4hb,Phkg1,Pdia3,Txndc12,Gpx7,Sh3bgrl3,Fam213b,Ugdh,Aldh2,Acads,Cox7a2,Pygb,Acaa1a,Acad11,Cbr3,Epx,Phkb,Pdia6,Uqcr10,Phgdh,Glrx3,Ado,Asph,Pgd,Mup10,Cox7a1,Aoc3,Lepre1,Steap3,Ndufb2,Aldh1l1
GO:0044281	small molecule metabolic process	49	1489	0.5	8.41e-10	10090.ENSMUSP00000002663,10090.ENSMUSP00000003207,10090.ENSMUSP00000004327,10090.ENSMUSP00000004968,10090.ENSMUSP00000005824,10090.ENSMUSP00000006544,10090.ENSMUSP00000007251,10090.ENSMUSP00000011055,10090.ENSMUSP00000019050,10090.ENSMUSP00000019051,10090.ENSMUSP00000019199,10090.ENSMUSP00000020497,10090.ENSMUSP00000021114,10090.ENSMUSP00000021559,10090.ENSMUSP00000021635,10090.ENSMUSP00000023608…	Pon1,Lipe,G6pdx,Plod3,Apoa2,Gcat,Abhd16a,Apip,P4ha2,Alox12e,Plod1,Aldh1l2,Galk1,Erh,Akr1c18,Atp5j,Csad,Fech,P4hb,Ctps,Ak2,Fam213b,Ugdh,Aldh2,Acads,Pon3,Erlin2,Man2b1,Mif,Acaa1a,Acad11,Pnp,Lrp1,Cbr3,Atp5k,Gstz1,Uqcr10,Phgdh,Ugt1a1,Acot7,mt-Atp8,Pgd,Ampd1,Cd74,Uap1l1,Oxct1,Aldh1l1,Abhd5,Mut
GO:0071704	organic substance metabolic process	133	7733	0.22	2.03e-09	10090.ENSMUSP00000001595,10090.ENSMUSP00000001716,10090.ENSMUSP00000001834,10090.ENSMUSP00000002663,10090.ENSMUSP00000003207,10090.ENSMUSP00000004327,10090.ENSMUSP00000004968,10090.ENSMUSP00000005066,10090.ENSMUSP00000005606,10090.ENSMUSP00000005824,10090.ENSMUSP00000006544,10090.ENSMUSP00000007251,10090.ENSMUSP00000007266,10090.ENSMUSP00000009679,10090.ENSMUSP00000011055,10090.ENSMUSP00000016072…	Fkbp10,Ddt,Rtcb,Pon1,Lipe,G6pdx,Plod3,Map2k1,Prkaca,Apoa2,Gcat,Abhd16a,Lsm2,Rnmt,Apip,Rrbp1,Ctsz,Ap2b1,P4ha2,Alox12e,Plod1,Hsp90b1,Egfr,Aldh1l2,Galk1,Erh,Akr1c18,Eif3h,Hrsp12,Atp5j,Csad,Tapbp,Ppic,Fech,P4hb,Phkg1,Eif5b,Dpp7,Pdia3,Ppid,Nans,Ctps,Ak2,Fam213b,Ugdh,Aldh2,Acads,Pon3,Mtpn,Fkbp4,Plin1,Psma1,Erlin2,Man2b1,Vac14,Nedd4,Ppib,Pygb,Hnrnpul1,Cpq,Lap3,Mif,Usp5,Dis3,Acaa1a,Gns,Acad11,Pnp,Lrp1,Nc…
GO:0044237	cellular metabolic process	128	7348	0.22	3.11e-09	10090.ENSMUSP00000001595,10090.ENSMUSP00000001716,10090.ENSMUSP00000001834,10090.ENSMUSP00000002663,10090.ENSMUSP00000003207,10090.ENSMUSP00000004327,10090.ENSMUSP00000004968,10090.ENSMUSP00000005066,10090.ENSMUSP00000005606,10090.ENSMUSP00000005824,10090.ENSMUSP00000006544,10090.ENSMUSP00000007251,10090.ENSMUSP00000007266,10090.ENSMUSP00000009679,10090.ENSMUSP00000011055,10090.ENSMUSP00000016072…	Fkbp10,Ddt,Rtcb,Pon1,Lipe,G6pdx,Plod3,Map2k1,Prkaca,Apoa2,Gcat,Abhd16a,Lsm2,Rnmt,Apip,Rrbp1,Ctsz,Ap2b1,P4ha2,Alox12e,Plod1,Hsp90b1,Egfr,Aldh1l2,Galk1,Erh,Akr1c18,Glrx,Eif3h,Hrsp12,Atp5j,Csad,Tapbp,Ppic,Fech,P4hb,Phkg1,Eif5b,Ppid,Ctps,Ak2,Sh3bgrl3,Fam213b,Ugdh,Aldh2,Acads,Pon3,Mtpn,Fkbp4,Psma1,Erlin2,Man2b1,Vac14,Nedd4,Cox7a2,Ppib,Pygb,Hnrnpul1,Cpq,Mif,Usp5,Dis3,Acaa1a,Acad11,Pnp,Nceh1,Cbr3,F13a1,…
GO:0009056	catabolic process	47	1478	0.48	5.31e-09	10090.ENSMUSP00000002663,10090.ENSMUSP00000003207,10090.ENSMUSP00000005824,10090.ENSMUSP00000006544,10090.ENSMUSP00000007251,10090.ENSMUSP00000007266,10090.ENSMUSP00000016400,10090.ENSMUSP00000020238,10090.ENSMUSP00000020497,10090.ENSMUSP00000021114,10090.ENSMUSP00000021635,10090.ENSMUSP00000022946,10090.ENSMUSP00000023805,10090.ENSMUSP00000031411,10090.ENSMUSP00000031524,10090.ENSMUSP00000031773…	Pon1,Lipe,Apoa2,Gcat,Abhd16a,Lsm2,Ctsz,Hsp90b1,Aldh1l2,Galk1,Akr1c18,Hrsp12,Csad,Aldh2,Acads,Pon3,Plin1,Psma1,Erlin2,Nedd4,Pygb,Cpq,Usp5,Dis3,Acaa1a,Acad11,Pnp,Nceh1,Cbr3,Lsm6,Irgm1,Epx,Gstz1,Sec61b,Ugt1a1,Acot7,Pepd,Rqcd1,Usp9x,Oxct1,Aldh1l1,Pter,Snapin,Lsm5,Neu2,Sh3glb1,Erap1
GO:1901575	organic substance catabolic process	42	1276	0.5	2.56e-08	10090.ENSMUSP00000002663,10090.ENSMUSP00000003207,10090.ENSMUSP00000005824,10090.ENSMUSP00000006544,10090.ENSMUSP00000007251,10090.ENSMUSP00000007266,10090.ENSMUSP00000016400,10090.ENSMUSP00000020238,10090.ENSMUSP00000020497,10090.ENSMUSP00000021114,10090.ENSMUSP00000021635,10090.ENSMUSP00000022946,10090.ENSMUSP00000023805,10090.ENSMUSP00000031411,10090.ENSMUSP00000031524,10090.ENSMUSP00000031773…	Pon1,Lipe,Apoa2,Gcat,Abhd16a,Lsm2,Ctsz,Hsp90b1,Aldh1l2,Galk1,Akr1c18,Hrsp12,Csad,Aldh2,Acads,Pon3,Plin1,Psma1,Erlin2,Nedd4,Pygb,Cpq,Usp5,Dis3,Acaa1a,Acad11,Pnp,Nceh1,Cbr3,Lsm6,Gstz1,Sec61b,Ugt1a1,Acot7,Rqcd1,Usp9x,Oxct1,Aldh1l1,Lsm5,Neu2,Sh3glb1,Erap1
GO:1901564	organonitrogen compound metabolic process	90	4480	0.28	3.03e-08	10090.ENSMUSP00000001595,10090.ENSMUSP00000002663,10090.ENSMUSP00000004327,10090.ENSMUSP00000004968,10090.ENSMUSP00000005066,10090.ENSMUSP00000005606,10090.ENSMUSP00000005824,10090.ENSMUSP00000006544,10090.ENSMUSP00000011055,10090.ENSMUSP00000016072,10090.ENSMUSP00000016400,10090.ENSMUSP00000019050,10090.ENSMUSP00000019199,10090.ENSMUSP00000020238,10090.ENSMUSP00000020329,10090.ENSMUSP00000020497…	Fkbp10,Pon1,G6pdx,Plod3,Map2k1,Prkaca,Apoa2,Gcat,Apip,Rrbp1,Ctsz,P4ha2,Plod1,Hsp90b1,Egfr,Aldh1l2,Galk1,Erh,Eif3h,Hrsp12,Atp5j,Csad,Tapbp,Ppic,Fech,P4hb,Phkg1,Eif5b,Dpp7,Pdia3,Ppid,Ctps,Ak2,Ugdh,Mtpn,Fkbp4,Psma1,Erlin2,Man2b1,Nedd4,Ppib,Cpq,Lap3,Usp5,Gns,Pnp,Nceh1,F13a1,Phkb,Atp5k,Eny2,Gstz1,Uqcr10,Rps21,Phgdh,Glrx3,Sec61b,Acot7,Pepd,Hmbs,Asph,mt-Atp8,Pgd,Serpina1a,Usp9x,Ampd1,Sae1,Eef1g,Ganab,Mu…
GO:0019752	carboxylic acid metabolic process	31	738	0.6	3.38e-08	10090.ENSMUSP00000002663,10090.ENSMUSP00000003207,10090.ENSMUSP00000004968,10090.ENSMUSP00000005824,10090.ENSMUSP00000006544,10090.ENSMUSP00000007251,10090.ENSMUSP00000011055,10090.ENSMUSP00000019050,10090.ENSMUSP00000019051,10090.ENSMUSP00000019199,10090.ENSMUSP00000020497,10090.ENSMUSP00000021114,10090.ENSMUSP00000023805,10090.ENSMUSP00000026122,10090.ENSMUSP00000030381,10090.ENSMUSP00000030935…	Pon1,Lipe,Plod3,Apoa2,Gcat,Abhd16a,Apip,P4ha2,Alox12e,Plod1,Aldh1l2,Galk1,Csad,P4hb,Ctps,Fam213b,Ugdh,Acads,Pon3,Mif,Acaa1a,Acad11,Gstz1,Phgdh,Ugt1a1,Acot7,Pgd,Cd74,Aldh1l1,Abhd5,Mut
GO:0006082	organic acid metabolic process	32	794	0.59	4.12e-08	10090.ENSMUSP00000002663,10090.ENSMUSP00000003207,10090.ENSMUSP00000004968,10090.ENSMUSP00000005824,10090.ENSMUSP00000006544,10090.ENSMUSP00000007251,10090.ENSMUSP00000011055,10090.ENSMUSP00000019050,10090.ENSMUSP00000019051,10090.ENSMUSP00000019199,10090.ENSMUSP00000020497,10090.ENSMUSP00000021114,10090.ENSMUSP00000023805,10090.ENSMUSP00000026122,10090.ENSMUSP00000030381,10090.ENSMUSP00000030935…	Pon1,Lipe,Plod3,Apoa2,Gcat,Abhd16a,Apip,P4ha2,Alox12e,Plod1,Aldh1l2,Galk1,Csad,P4hb,Ctps,Fam213b,Ugdh,Acads,Pon3,Mif,Acaa1a,Acad11,Pnp,Gstz1,Phgdh,Ugt1a1,Acot7,Pgd,Cd74,Aldh1l1,Abhd5,Mut
GO:0044248	cellular catabolic process	42	1321	0.48	4.7e-08	10090.ENSMUSP00000002663,10090.ENSMUSP00000003207,10090.ENSMUSP00000005824,10090.ENSMUSP00000006544,10090.ENSMUSP00000007251,10090.ENSMUSP00000007266,10090.ENSMUSP00000016400,10090.ENSMUSP00000020238,10090.ENSMUSP00000020497,10090.ENSMUSP00000021114,10090.ENSMUSP00000021635,10090.ENSMUSP00000023805,10090.ENSMUSP00000031411,10090.ENSMUSP00000031524,10090.ENSMUSP00000031773,10090.ENSMUSP00000033008…	Pon1,Lipe,Apoa2,Gcat,Abhd16a,Lsm2,Ctsz,Hsp90b1,Aldh1l2,Galk1,Akr1c18,Csad,Aldh2,Acads,Pon3,Psma1,Erlin2,Nedd4,Pygb,Cpq,Usp5,Dis3,Acaa1a,Acad11,Pnp,Cbr3,Lsm6,Irgm1,Epx,Gstz1,Sec61b,Ugt1a1,Acot7,Rqcd1,Usp9x,Oxct1,Aldh1l1,Snapin,Lsm5,Neu2,Sh3glb1,Erap1
GO:0061077	chaperone-mediated protein folding	11	60	1.24	4.7e-08	10090.ENSMUSP00000001595,10090.ENSMUSP00000003912,10090.ENSMUSP00000029382,10090.ENSMUSP00000032508,10090.ENSMUSP00000034947,10090.ENSMUSP00000074392,10090.ENSMUSP00000074724,10090.ENSMUSP00000095171,10090.ENSMUSP00000103795,10090.ENSMUSP00000114069,10090.ENSMUSP00000130195	Fkbp10,Calr,Ppid,Fkbp4,Ppib,Hsph1,Hspe1,Cd74,Unc45b,Fkbp8,St13
GO:0044282	small molecule catabolic process	19	279	0.81	8.08e-08	10090.ENSMUSP00000002663,10090.ENSMUSP00000003207,10090.ENSMUSP00000006544,10090.ENSMUSP00000007251,10090.ENSMUSP00000020497,10090.ENSMUSP00000021114,10090.ENSMUSP00000021635,10090.ENSMUSP00000023805,10090.ENSMUSP00000031411,10090.ENSMUSP00000031524,10090.ENSMUSP00000031773,10090.ENSMUSP00000042351,10090.ENSMUSP00000043424,10090.ENSMUSP00000043926,10090.ENSMUSP00000047712,10090.ENSMUSP00000053540…	Pon1,Lipe,Gcat,Abhd16a,Aldh1l2,Galk1,Akr1c18,Csad,Aldh2,Acads,Pon3,Acaa1a,Acad11,Pnp,Cbr3,Gstz1,Acot7,Oxct1,Aldh1l1
GO:0044238	primary metabolic process	121	7426	0.19	9.96e-07	10090.ENSMUSP00000001595,10090.ENSMUSP00000001834,10090.ENSMUSP00000002663,10090.ENSMUSP00000003207,10090.ENSMUSP00000004327,10090.ENSMUSP00000004968,10090.ENSMUSP00000005066,10090.ENSMUSP00000005606,10090.ENSMUSP00000005824,10090.ENSMUSP00000006544,10090.ENSMUSP00000007251,10090.ENSMUSP00000007266,10090.ENSMUSP00000009679,10090.ENSMUSP00000011055,10090.ENSMUSP00000016072,10090.ENSMUSP00000016400…	Fkbp10,Rtcb,Pon1,Lipe,G6pdx,Plod3,Map2k1,Prkaca,Apoa2,Gcat,Abhd16a,Lsm2,Rnmt,Apip,Rrbp1,Ctsz,P4ha2,Alox12e,Plod1,Hsp90b1,Egfr,Galk1,Erh,Akr1c18,Eif3h,Hrsp12,Atp5j,Csad,Ppic,Fech,P4hb,Phkg1,Eif5b,Dpp7,Pdia3,Ppid,Nans,Ctps,Ak2,Fam213b,Ugdh,Acads,Fkbp4,Plin1,Psma1,Erlin2,Man2b1,Vac14,Nedd4,Ppib,Pygb,Hnrnpul1,Cpq,Lap3,Mif,Usp5,Dis3,Acaa1a,Acad11,Pnp,Lrp1,Nceh1,F13a1,Lsm6,Phkb,Atp5k,Eny2,Gstz1,Uqcr10,…
GO:0018208	peptidyl-proline modification	9	47	1.26	1.15e-06	10090.ENSMUSP00000001595,10090.ENSMUSP00000019050,10090.ENSMUSP00000025419,10090.ENSMUSP00000026122,10090.ENSMUSP00000029382,10090.ENSMUSP00000032508,10090.ENSMUSP00000034947,10090.ENSMUSP00000099723,10090.ENSMUSP00000114069	Fkbp10,P4ha2,Ppic,P4hb,Ppid,Fkbp4,Ppib,Lepre1,Fkbp8
GO:0046395	carboxylic acid catabolic process	13	184	0.83	2.83e-05	10090.ENSMUSP00000002663,10090.ENSMUSP00000003207,10090.ENSMUSP00000006544,10090.ENSMUSP00000007251,10090.ENSMUSP00000020497,10090.ENSMUSP00000023805,10090.ENSMUSP00000031524,10090.ENSMUSP00000031773,10090.ENSMUSP00000042351,10090.ENSMUSP00000043424,10090.ENSMUSP00000053540,10090.ENSMUSP00000074827,10090.ENSMUSP00000114304	Pon1,Lipe,Gcat,Abhd16a,Aldh1l2,Csad,Acads,Pon3,Acaa1a,Acad11,Gstz1,Acot7,Aldh1l1
GO:0048002	antigen processing and presentation of peptide antigen	7	34	1.29	3.28e-05	10090.ENSMUSP00000003912,10090.ENSMUSP00000025161,10090.ENSMUSP00000041008,10090.ENSMUSP00000046105,10090.ENSMUSP00000095171,10090.ENSMUSP00000099534,10090.ENSMUSP00000133166	Calr,Tapbp,H2-Ab1,H2-Aa,Cd74,B2m,Erap1
GO:2001242	regulation of intrinsic apoptotic signaling pathway	12	160	0.85	4.07e-05	10090.ENSMUSP00000005066,10090.ENSMUSP00000006137,10090.ENSMUSP00000026122,10090.ENSMUSP00000030296,10090.ENSMUSP00000041149,10090.ENSMUSP00000068594,10090.ENSMUSP00000072669,10090.ENSMUSP00000074392,10090.ENSMUSP00000095171,10090.ENSMUSP00000108260,10090.ENSMUSP00000117347,10090.ENSMUSP00000129800	Map2k1,Trap1,P4hb,Txndc12,Mif,Hyou1,Armc10,Hsph1,Cd74,Steap3,Erp29,Sh3glb1
GO:0006807	nitrogen compound metabolic process	110	6983	0.18	5.64e-05	10090.ENSMUSP00000001595,10090.ENSMUSP00000001834,10090.ENSMUSP00000002663,10090.ENSMUSP00000003207,10090.ENSMUSP00000004327,10090.ENSMUSP00000004968,10090.ENSMUSP00000005066,10090.ENSMUSP00000005606,10090.ENSMUSP00000005824,10090.ENSMUSP00000006544,10090.ENSMUSP00000007266,10090.ENSMUSP00000009679,10090.ENSMUSP00000011055,10090.ENSMUSP00000016072,10090.ENSMUSP00000016400,10090.ENSMUSP00000019050…	Fkbp10,Rtcb,Pon1,Lipe,G6pdx,Plod3,Map2k1,Prkaca,Apoa2,Gcat,Lsm2,Rnmt,Apip,Rrbp1,Ctsz,P4ha2,Plod1,Hsp90b1,Egfr,Aldh1l2,Galk1,Erh,Akr1c18,Eif3h,Hrsp12,Atp5j,Csad,Tapbp,Ppic,Fech,P4hb,Phkg1,Eif5b,Dpp7,Pdia3,Ppid,Ctps,Ak2,Ugdh,Mtpn,Fkbp4,Psma1,Erlin2,Man2b1,Nedd4,Ppib,Hnrnpul1,Cpq,Lap3,Usp5,Dis3,Gns,Pnp,Nceh1,F13a1,Lsm6,Phkb,Atp5k,Eny2,Gstz1,Uqcr10,Lsm8,Rps21,Pura,Phgdh,Glrx3,Stat1,Sec61b,Acot7,Pepd,…
GO:0018126	protein hydroxylation	6	24	1.38	8.22e-05	10090.ENSMUSP00000004968,10090.ENSMUSP00000019050,10090.ENSMUSP00000019199,10090.ENSMUSP00000026122,10090.ENSMUSP00000077273,10090.ENSMUSP00000099723	Plod3,P4ha2,Plod1,P4hb,Asph,Lepre1
GO:0045454	cell redox homeostasis	8	63	1.08	0.0001	10090.ENSMUSP00000022082,10090.ENSMUSP00000026122,10090.ENSMUSP00000028683,10090.ENSMUSP00000030296,10090.ENSMUSP00000030651,10090.ENSMUSP00000041839,10090.ENSMUSP00000052912,10090.ENSMUSP00000066621	Glrx,P4hb,Pdia3,Txndc12,Sh3bgrl3,Txndc5,Pdia6,Glrx3
GO:2001243	negative regulation of intrinsic apoptotic signaling pathway	9	91	0.97	0.00013	10090.ENSMUSP00000005066,10090.ENSMUSP00000006137,10090.ENSMUSP00000030296,10090.ENSMUSP00000041149,10090.ENSMUSP00000068594,10090.ENSMUSP00000072669,10090.ENSMUSP00000074392,10090.ENSMUSP00000095171,10090.ENSMUSP00000129800	Map2k1,Trap1,Txndc12,Mif,Hyou1,Armc10,Hsph1,Cd74,Sh3glb1
GO:0000413	protein peptidyl-prolyl isomerization	6	32	1.25	0.00032	10090.ENSMUSP00000001595,10090.ENSMUSP00000025419,10090.ENSMUSP00000029382,10090.ENSMUSP00000032508,10090.ENSMUSP00000034947,10090.ENSMUSP00000114069	Fkbp10,Ppic,Ppid,Fkbp4,Ppib,Fkbp8
GO:0006886	intracellular protein transport	21	616	0.51	0.00042	10090.ENSMUSP00000003038,10090.ENSMUSP00000003912,10090.ENSMUSP00000008594,10090.ENSMUSP00000018875,10090.ENSMUSP00000020238,10090.ENSMUSP00000020440,10090.ENSMUSP00000021635,10090.ENSMUSP00000034470,10090.ENSMUSP00000034740,10090.ENSMUSP00000036093,10090.ENSMUSP00000052905,10090.ENSMUSP00000067681,10090.ENSMUSP00000081782,10090.ENSMUSP00000095171,10090.ENSMUSP00000099364,10090.ENSMUSP00000103481…	Ap2a2,Calr,Nutf2,Ap2b1,Hsp90b1,Timm13,Akr1c18,Vps26b,Nedd4,Ipo9,Eny2,Sec61b,Ipo7,Cd74,Nsf,Clta,Copg1,Erp29,Stat3,Snapin,Sec61g
GO:1901566	organonitrogen compound biosynthetic process	30	1122	0.41	0.00042	10090.ENSMUSP00000004327,10090.ENSMUSP00000004968,10090.ENSMUSP00000005824,10090.ENSMUSP00000011055,10090.ENSMUSP00000016072,10090.ENSMUSP00000019199,10090.ENSMUSP00000020329,10090.ENSMUSP00000021114,10090.ENSMUSP00000021559,10090.ENSMUSP00000022925,10090.ENSMUSP00000023608,10090.ENSMUSP00000023805,10090.ENSMUSP00000025484,10090.ENSMUSP00000027252,10090.ENSMUSP00000030381,10090.ENSMUSP00000030583…	G6pdx,Plod3,Apoa2,Apip,Rrbp1,Plod1,Egfr,Galk1,Erh,Eif3h,Atp5j,Csad,Fech,Eif5b,Ctps,Ak2,Ugdh,Pnp,Atp5k,Rps21,Phgdh,Acot7,Hmbs,mt-Atp8,Serpina1a,Ampd1,Eef1g,Rps28,Eef1b2,Dad1
GO:0032787	monocarboxylic acid metabolic process	17	426	0.58	0.00049	10090.ENSMUSP00000003207,10090.ENSMUSP00000005824,10090.ENSMUSP00000007251,10090.ENSMUSP00000019051,10090.ENSMUSP00000021114,10090.ENSMUSP00000030935,10090.ENSMUSP00000031524,10090.ENSMUSP00000031773,10090.ENSMUSP00000041149,10090.ENSMUSP00000042351,10090.ENSMUSP00000043424,10090.ENSMUSP00000064755,10090.ENSMUSP00000072803,10090.ENSMUSP00000074827,10090.ENSMUSP00000081141,10090.ENSMUSP00000095171…	Lipe,Apoa2,Abhd16a,Alox12e,Galk1,Fam213b,Acads,Pon3,Mif,Acaa1a,Acad11,Phgdh,Ugt1a1,Acot7,Pgd,Cd74,Abhd5
GO:0002478	antigen processing and presentation of exogenous peptide antigen	5	20	1.38	0.00058	10090.ENSMUSP00000025161,10090.ENSMUSP00000041008,10090.ENSMUSP00000046105,10090.ENSMUSP00000095171,10090.ENSMUSP00000099534	Tapbp,H2-Ab1,H2-Aa,Cd74,B2m
GO:0042221	response to chemical	64	3532	0.24	0.00061	10090.ENSMUSP00000000137,10090.ENSMUSP00000000769,10090.ENSMUSP00000002663,10090.ENSMUSP00000003912,10090.ENSMUSP00000004327,10090.ENSMUSP00000004968,10090.ENSMUSP00000005066,10090.ENSMUSP00000005606,10090.ENSMUSP00000005824,10090.ENSMUSP00000008893,10090.ENSMUSP00000009679,10090.ENSMUSP00000020238,10090.ENSMUSP00000020329,10090.ENSMUSP00000021635,10090.ENSMUSP00000022082,10090.ENSMUSP00000022946…	Actr2,Serpinf1,Pon1,Calr,G6pdx,Plod3,Map2k1,Prkaca,Apoa2,Coro1b,Rnmt,Hsp90b1,Egfr,Akr1c18,Glrx,Hrsp12,Alcam,Csad,P4hb,Slc25a10,Mrc1,Pdia3,Gpx7,Fam213b,Atp2a2,Pon3,Fkbp4,Erlin2,Vps26b,Nedd4,H2-Ab1,Mif,Nceh1,H2-Aa,Irgm1,Epx,Phgdh,Stat1,Sec61b,Itgam,Hyou1,Postn,Ugt1a1,Pdcd4,Hsph1,Hspe1,Asph,Serpina1a,Rqcd1,Usp9x,Ampd1,Cd74,Mup10,Aoc3,B2m,Slc1a5,Top1,Oxct1,Gng12,Eef1b2,Phb,Stat3,Dad1,Manf
GO:0046907	intracellular transport	28	1032	0.41	0.00061	10090.ENSMUSP00000000137,10090.ENSMUSP00000003038,10090.ENSMUSP00000003912,10090.ENSMUSP00000005066,10090.ENSMUSP00000008594,10090.ENSMUSP00000018875,10090.ENSMUSP00000020238,10090.ENSMUSP00000020440,10090.ENSMUSP00000021635,10090.ENSMUSP00000026487,10090.ENSMUSP00000031423,10090.ENSMUSP00000032809,10090.ENSMUSP00000034470,10090.ENSMUSP00000034740,10090.ENSMUSP00000036093,10090.ENSMUSP00000052905…	Actr2,Ap2a2,Calr,Map2k1,Nutf2,Ap2b1,Hsp90b1,Timm13,Akr1c18,Ier3ip1,Atp2a2,Yif1b,Vps26b,Nedd4,Ipo9,Eny2,Sec61b,Hyou1,Ipo7,Cd74,Nsf,Clta,Atox1,Copg1,Erp29,Stat3,Snapin,Sec61g
GO:0006091	generation of precursor metabolites and energy	14	306	0.64	0.00071	10090.ENSMUSP00000004327,10090.ENSMUSP00000021114,10090.ENSMUSP00000022082,10090.ENSMUSP00000026617,10090.ENSMUSP00000030651,10090.ENSMUSP00000034881,10090.ENSMUSP00000035743,10090.ENSMUSP00000050788,10090.ENSMUSP00000054856,10090.ENSMUSP00000066621,10090.ENSMUSP00000081141,10090.ENSMUSP00000095655,10090.ENSMUSP00000096193,10090.ENSMUSP00000106318	G6pdx,Galk1,Glrx,Phkg1,Sh3bgrl3,Cox7a2,Pygb,Phkb,Uqcr10,Glrx3,Pgd,Mup10,Cox7a1,Oxct1
GO:1901605	alpha-amino acid metabolic process	11	186	0.75	0.00071	10090.ENSMUSP00000004968,10090.ENSMUSP00000006544,10090.ENSMUSP00000011055,10090.ENSMUSP00000019050,10090.ENSMUSP00000019199,10090.ENSMUSP00000023805,10090.ENSMUSP00000026122,10090.ENSMUSP00000030381,10090.ENSMUSP00000053540,10090.ENSMUSP00000064755,10090.ENSMUSP00000130941	Plod3,Gcat,Apip,P4ha2,Plod1,Csad,P4hb,Ctps,Gstz1,Phgdh,Mut
GO:0006950	response to stress	55	2899	0.26	0.00079	10090.ENSMUSP00000000137,10090.ENSMUSP00000003912,10090.ENSMUSP00000004327,10090.ENSMUSP00000005066,10090.ENSMUSP00000005606,10090.ENSMUSP00000006137,10090.ENSMUSP00000008893,10090.ENSMUSP00000019199,10090.ENSMUSP00000020238,10090.ENSMUSP00000020329,10090.ENSMUSP00000021635,10090.ENSMUSP00000022610,10090.ENSMUSP00000025161,10090.ENSMUSP00000026122,10090.ENSMUSP00000028045,10090.ENSMUSP00000028683…	Actr2,Calr,G6pdx,Map2k1,Prkaca,Trap1,Coro1b,Plod1,Hsp90b1,Egfr,Akr1c18,Scara5,Tapbp,P4hb,Mrc1,Pdia3,Gpx7,Atp2a2,Mtpn,Erlin2,Vac14,Vps26b,Mcam,Nedd4,Cpq,H2-Ab1,Mif,Txndc5,Pnp,H2-Aa,F13a1,Irgm1,Epx,Pdia6,Stat1,Sec61b,Itgam,Hyou1,Gcn1l1,Postn,Ugt1a1,Hsph1,Hspe1,Ipo7,Serpina1a,Cd74,Aoc3,B2m,Atox1,Oxct1,Dbi,Phb,Stat3,Manf,Sh3glb1
GO:0019439	aromatic compound catabolic process	14	312	0.63	0.00079	10090.ENSMUSP00000002663,10090.ENSMUSP00000007266,10090.ENSMUSP00000020497,10090.ENSMUSP00000021114,10090.ENSMUSP00000031773,10090.ENSMUSP00000041906,10090.ENSMUSP00000043926,10090.ENSMUSP00000049722,10090.ENSMUSP00000053540,10090.ENSMUSP00000072803,10090.ENSMUSP00000074827,10090.ENSMUSP00000084466,10090.ENSMUSP00000114304,10090.ENSMUSP00000126565	Pon1,Lsm2,Aldh1l2,Galk1,Pon3,Dis3,Pnp,Lsm6,Gstz1,Ugt1a1,Acot7,Rqcd1,Aldh1l1,Lsm5
GO:0051186	cofactor metabolic process	16	403	0.58	0.00079	10090.ENSMUSP00000004327,10090.ENSMUSP00000020329,10090.ENSMUSP00000020497,10090.ENSMUSP00000021114,10090.ENSMUSP00000021635,10090.ENSMUSP00000025484,10090.ENSMUSP00000047712,10090.ENSMUSP00000050497,10090.ENSMUSP00000053540,10090.ENSMUSP00000066621,10090.ENSMUSP00000074827,10090.ENSMUSP00000076575,10090.ENSMUSP00000081141,10090.ENSMUSP00000093955,10090.ENSMUSP00000114304,10090.ENSMUSP00000114873	G6pdx,Egfr,Aldh1l2,Galk1,Akr1c18,Fech,Cbr3,Epx,Gstz1,Glrx3,Acot7,Hmbs,Pgd,Eef1g,Aldh1l1,Bola2
GO:0065008	regulation of biological quality	62	3420	0.24	0.00079	10090.ENSMUSP00000000137,10090.ENSMUSP00000000769,10090.ENSMUSP00000003912,10090.ENSMUSP00000004327,10090.ENSMUSP00000004968,10090.ENSMUSP00000005066,10090.ENSMUSP00000005606,10090.ENSMUSP00000005824,10090.ENSMUSP00000006544,10090.ENSMUSP00000008893,10090.ENSMUSP00000020329,10090.ENSMUSP00000021635,10090.ENSMUSP00000022082,10090.ENSMUSP00000022610,10090.ENSMUSP00000025161,10090.ENSMUSP00000025484…	Actr2,Serpinf1,Calr,G6pdx,Plod3,Map2k1,Prkaca,Apoa2,Gcat,Coro1b,Egfr,Akr1c18,Glrx,Scara5,Tapbp,Fech,P4hb,Sept2,Caprin1,Pdia3,Txndc12,Sh3bgrl3,Atp2a2,Pon3,Mtpn,Nedd4,Ppib,Ipo9,Cpq,Mif,Txndc5,S100a13,F13a1,Eny2,Pdia6,Phgdh,Glrx3,Stat1,Itgam,Tmod3,Postn,Asph,Deptor,Cd74,Mup10,Aoc3,B2m,Lepre1,Prmt1,Atox1,Col14a1,Oxct1,Steap3,Dbi,Phb,Stat3,Snapin,Abhd5,Manf,Tcea1,Sh3glb1,Erap1
GO:0006575	cellular modified amino acid metabolic process	10	156	0.79	0.0008	10090.ENSMUSP00000004327,10090.ENSMUSP00000004968,10090.ENSMUSP00000019050,10090.ENSMUSP00000019199,10090.ENSMUSP00000020497,10090.ENSMUSP00000026122,10090.ENSMUSP00000039046,10090.ENSMUSP00000053540,10090.ENSMUSP00000093955,10090.ENSMUSP00000114304	G6pdx,Plod3,P4ha2,Plod1,Aldh1l2,P4hb,Cpq,Gstz1,Eef1g,Aldh1l1
GO:0051084	'de novo' posttranslational protein folding	5	23	1.32	0.0008	10090.ENSMUSP00000074392,10090.ENSMUSP00000074724,10090.ENSMUSP00000095171,10090.ENSMUSP00000129800,10090.ENSMUSP00000130195	Hsph1,Hspe1,Cd74,Sh3glb1,St13
GO:0043933	protein-containing complex subunit organization	34	1453	0.35	0.00095	10090.ENSMUSP00000003912,10090.ENSMUSP00000004968,10090.ENSMUSP00000005066,10090.ENSMUSP00000005824,10090.ENSMUSP00000007266,10090.ENSMUSP00000011055,10090.ENSMUSP00000014438,10090.ENSMUSP00000018875,10090.ENSMUSP00000022610,10090.ENSMUSP00000025484,10090.ENSMUSP00000025668,10090.ENSMUSP00000027495,10090.ENSMUSP00000028225,10090.ENSMUSP00000029382,10090.ENSMUSP00000031524,10090.ENSMUSP00000032508…	Calr,Plod3,Map2k1,Apoa2,Lsm2,Apip,Ndufa2,Ap2b1,Scara5,Fech,Atl3,Sept2,Psmd5,Ppid,Acads,Fkbp4,Mif,Uqcr10,Nap1l4,Cd74,Nsf,Lepre1,Prmt1,Clta,Col14a1,Rps28,Ndufb2,Snapin,Serpinh1,Nap1l1,Snrpe,Sh3glb1,St13,Gm8186
GO:0018193	peptidyl-amino acid modification	23	789	0.44	0.0011	10090.ENSMUSP00000001595,10090.ENSMUSP00000004968,10090.ENSMUSP00000005066,10090.ENSMUSP00000005606,10090.ENSMUSP00000005824,10090.ENSMUSP00000019050,10090.ENSMUSP00000019199,10090.ENSMUSP00000020329,10090.ENSMUSP00000025419,10090.ENSMUSP00000026122,10090.ENSMUSP00000026617,10090.ENSMUSP00000029382,10090.ENSMUSP00000032508,10090.ENSMUSP00000034947,10090.ENSMUSP00000076575,10090.ENSMUSP00000077273…	Fkbp10,Plod3,Map2k1,Prkaca,Apoa2,P4ha2,Plod1,Egfr,Ppic,P4hb,Phkg1,Ppid,Fkbp4,Ppib,Hmbs,Asph,Sae1,Mup10,Csnk2a1,Lepre1,Prmt1,Top1,Fkbp8
GO:0046390	ribose phosphate biosynthetic process	10	170	0.75	0.0015	10090.ENSMUSP00000004327,10090.ENSMUSP00000021114,10090.ENSMUSP00000023608,10090.ENSMUSP00000030381,10090.ENSMUSP00000030583,10090.ENSMUSP00000043926,10090.ENSMUSP00000051222,10090.ENSMUSP00000074827,10090.ENSMUSP00000080995,10090.ENSMUSP00000088217	G6pdx,Galk1,Atp5j,Ctps,Ak2,Pnp,Atp5k,Acot7,mt-Atp8,Ampd1
GO:1901361	organic cyclic compound catabolic process	14	339	0.6	0.0016	10090.ENSMUSP00000007266,10090.ENSMUSP00000020497,10090.ENSMUSP00000021114,10090.ENSMUSP00000021635,10090.ENSMUSP00000031773,10090.ENSMUSP00000041906,10090.ENSMUSP00000043926,10090.ENSMUSP00000049722,10090.ENSMUSP00000053540,10090.ENSMUSP00000072803,10090.ENSMUSP00000074827,10090.ENSMUSP00000084466,10090.ENSMUSP00000114304,10090.ENSMUSP00000126565	Lsm2,Aldh1l2,Galk1,Akr1c18,Pon3,Dis3,Pnp,Lsm6,Gstz1,Ugt1a1,Acot7,Rqcd1,Aldh1l1,Lsm5
GO:1902253	regulation of intrinsic apoptotic signaling pathway by p53 class mediator	5	28	1.23	0.0016	10090.ENSMUSP00000041149,10090.ENSMUSP00000072669,10090.ENSMUSP00000095171,10090.ENSMUSP00000108260,10090.ENSMUSP00000129800	Mif,Armc10,Cd74,Steap3,Sh3glb1
GO:0010941	regulation of cell death	36	1640	0.32	0.0017	10090.ENSMUSP00000000769,10090.ENSMUSP00000004327,10090.ENSMUSP00000005066,10090.ENSMUSP00000006137,10090.ENSMUSP00000011055,10090.ENSMUSP00000016400,10090.ENSMUSP00000018875,10090.ENSMUSP00000020238,10090.ENSMUSP00000020329,10090.ENSMUSP00000021635,10090.ENSMUSP00000022082,10090.ENSMUSP00000026122,10090.ENSMUSP00000026487,10090.ENSMUSP00000028683,10090.ENSMUSP00000029382,10090.ENSMUSP00000030296…	Serpinf1,G6pdx,Map2k1,Trap1,Apip,Ctsz,Ap2b1,Hsp90b1,Egfr,Akr1c18,Glrx,P4hb,Ier3ip1,Pdia3,Ppid,Txndc12,Aldh2,Mif,Pnp,Lrp1,Stat1,Itgam,Hyou1,Armc10,Pdcd4,Hsph1,Deptor,Cd74,Csnk2a1,Steap3,Fkbp8,Erp29,Phb,Stat3,Dad1,Sh3glb1
GO:0090407	organophosphate biosynthetic process	15	394	0.56	0.0018	10090.ENSMUSP00000004327,10090.ENSMUSP00000005824,10090.ENSMUSP00000021114,10090.ENSMUSP00000021559,10090.ENSMUSP00000023608,10090.ENSMUSP00000030381,10090.ENSMUSP00000030583,10090.ENSMUSP00000034190,10090.ENSMUSP00000043926,10090.ENSMUSP00000051222,10090.ENSMUSP00000074827,10090.ENSMUSP00000080995,10090.ENSMUSP00000088217,10090.ENSMUSP00000122274,10090.ENSMUSP00000129800	G6pdx,Apoa2,Galk1,Erh,Atp5j,Ctps,Ak2,Vac14,Pnp,Atp5k,Acot7,mt-Atp8,Ampd1,Abhd5,Sh3glb1
GO:0080135	regulation of cellular response to stress	19	603	0.48	0.002	10090.ENSMUSP00000005066,10090.ENSMUSP00000006137,10090.ENSMUSP00000020329,10090.ENSMUSP00000022082,10090.ENSMUSP00000025484,10090.ENSMUSP00000026122,10090.ENSMUSP00000030296,10090.ENSMUSP00000041149,10090.ENSMUSP00000043926,10090.ENSMUSP00000054201,10090.ENSMUSP00000068468,10090.ENSMUSP00000068594,10090.ENSMUSP00000073975,10090.ENSMUSP00000074392,10090.ENSMUSP00000095171,10090.ENSMUSP00000103474…	Map2k1,Trap1,Egfr,Glrx,Fech,P4hb,Txndc12,Mif,Pnp,Nudt16l1,Itgam,Hyou1,Pdcd4,Hsph1,Cd74,Prmt1,Steap3,Erp29,Manf
GO:0009109	coenzyme catabolic process	4	14	1.44	0.0021	10090.ENSMUSP00000020497,10090.ENSMUSP00000047712,10090.ENSMUSP00000074827,10090.ENSMUSP00000114304	Aldh1l2,Cbr3,Acot7,Aldh1l1
GO:0006629	lipid metabolic process	25	961	0.39	0.0024	10090.ENSMUSP00000002663,10090.ENSMUSP00000003207,10090.ENSMUSP00000004327,10090.ENSMUSP00000005824,10090.ENSMUSP00000007251,10090.ENSMUSP00000019051,10090.ENSMUSP00000020329,10090.ENSMUSP00000021635,10090.ENSMUSP00000025484,10090.ENSMUSP00000030935,10090.ENSMUSP00000031524,10090.ENSMUSP00000032762,10090.ENSMUSP00000033873,10090.ENSMUSP00000034190,10090.ENSMUSP00000041149,10090.ENSMUSP00000042351…	Pon1,Lipe,G6pdx,Apoa2,Abhd16a,Alox12e,Egfr,Akr1c18,Fech,Fam213b,Acads,Plin1,Erlin2,Vac14,Mif,Acaa1a,Acad11,Lrp1,Nceh1,Acot7,Cd74,Dbi,Abhd5,Neu2,Sh3glb1
GO:0044242	cellular lipid catabolic process	9	148	0.76	0.0026	10090.ENSMUSP00000003207,10090.ENSMUSP00000005824,10090.ENSMUSP00000007251,10090.ENSMUSP00000021635,10090.ENSMUSP00000031524,10090.ENSMUSP00000042351,10090.ENSMUSP00000043424,10090.ENSMUSP00000074827,10090.ENSMUSP00000127913	Lipe,Apoa2,Abhd16a,Akr1c18,Acads,Acaa1a,Acad11,Acot7,Neu2
GO:0016042	lipid catabolic process	11	229	0.66	0.0028	10090.ENSMUSP00000003207,10090.ENSMUSP00000005824,10090.ENSMUSP00000007251,10090.ENSMUSP00000021635,10090.ENSMUSP00000031524,10090.ENSMUSP00000032762,10090.ENSMUSP00000042351,10090.ENSMUSP00000043424,10090.ENSMUSP00000045864,10090.ENSMUSP00000074827,10090.ENSMUSP00000127913	Lipe,Apoa2,Abhd16a,Akr1c18,Acads,Plin1,Acaa1a,Acad11,Nceh1,Acot7,Neu2
GO:0043067	regulation of programmed cell death	33	1495	0.32	0.0031	10090.ENSMUSP00000004327,10090.ENSMUSP00000005066,10090.ENSMUSP00000006137,10090.ENSMUSP00000011055,10090.ENSMUSP00000016400,10090.ENSMUSP00000020238,10090.ENSMUSP00000020329,10090.ENSMUSP00000021635,10090.ENSMUSP00000022082,10090.ENSMUSP00000026122,10090.ENSMUSP00000026487,10090.ENSMUSP00000028683,10090.ENSMUSP00000029382,10090.ENSMUSP00000030296,10090.ENSMUSP00000031411,10090.ENSMUSP00000041149…	G6pdx,Map2k1,Trap1,Apip,Ctsz,Hsp90b1,Egfr,Akr1c18,Glrx,P4hb,Ier3ip1,Pdia3,Ppid,Txndc12,Aldh2,Mif,Pnp,Lrp1,Stat1,Hyou1,Armc10,Pdcd4,Hsph1,Deptor,Cd74,Csnk2a1,Steap3,Fkbp8,Erp29,Phb,Stat3,Dad1,Sh3glb1
GO:0009165	nucleotide biosynthetic process	11	238	0.64	0.0036	10090.ENSMUSP00000004327,10090.ENSMUSP00000021114,10090.ENSMUSP00000021559,10090.ENSMUSP00000023608,10090.ENSMUSP00000030381,10090.ENSMUSP00000030583,10090.ENSMUSP00000043926,10090.ENSMUSP00000051222,10090.ENSMUSP00000074827,10090.ENSMUSP00000080995,10090.ENSMUSP00000088217	G6pdx,Galk1,Erh,Atp5j,Ctps,Ak2,Pnp,Atp5k,Acot7,mt-Atp8,Ampd1
GO:0051085	chaperone cofactor-dependent protein refolding	4	17	1.35	0.0036	10090.ENSMUSP00000074392,10090.ENSMUSP00000074724,10090.ENSMUSP00000095171,10090.ENSMUSP00000130195	Hsph1,Hspe1,Cd74,St13
GO:0072329	monocarboxylic acid catabolic process	7	88	0.88	0.0036	10090.ENSMUSP00000003207,10090.ENSMUSP00000007251,10090.ENSMUSP00000031524,10090.ENSMUSP00000031773,10090.ENSMUSP00000042351,10090.ENSMUSP00000043424,10090.ENSMUSP00000074827	Lipe,Abhd16a,Acads,Pon3,Acaa1a,Acad11,Acot7
GO:1901615	organic hydroxy compound metabolic process	14	375	0.55	0.0036	10090.ENSMUSP00000001716,10090.ENSMUSP00000002663,10090.ENSMUSP00000003207,10090.ENSMUSP00000004327,10090.ENSMUSP00000005824,10090.ENSMUSP00000021114,10090.ENSMUSP00000021635,10090.ENSMUSP00000025484,10090.ENSMUSP00000031411,10090.ENSMUSP00000031866,10090.ENSMUSP00000033873,10090.ENSMUSP00000039046,10090.ENSMUSP00000042351,10090.ENSMUSP00000044004	Ddt,Pon1,Lipe,G6pdx,Apoa2,Galk1,Akr1c18,Fech,Aldh2,Mtpn,Erlin2,Cpq,Acaa1a,Lrp1
GO:0006631	fatty acid metabolic process	12	285	0.6	0.0038	10090.ENSMUSP00000003207,10090.ENSMUSP00000005824,10090.ENSMUSP00000007251,10090.ENSMUSP00000019051,10090.ENSMUSP00000030935,10090.ENSMUSP00000031524,10090.ENSMUSP00000041149,10090.ENSMUSP00000042351,10090.ENSMUSP00000043424,10090.ENSMUSP00000074827,10090.ENSMUSP00000095171,10090.ENSMUSP00000122274	Lipe,Apoa2,Abhd16a,Alox12e,Fam213b,Acads,Mif,Acaa1a,Acad11,Acot7,Cd74,Abhd5
GO:0044283	small molecule biosynthetic process	16	481	0.5	0.0038	10090.ENSMUSP00000004327,10090.ENSMUSP00000004968,10090.ENSMUSP00000011055,10090.ENSMUSP00000019199,10090.ENSMUSP00000021114,10090.ENSMUSP00000021635,10090.ENSMUSP00000023805,10090.ENSMUSP00000030381,10090.ENSMUSP00000030935,10090.ENSMUSP00000031103,10090.ENSMUSP00000041149,10090.ENSMUSP00000043926,10090.ENSMUSP00000064755,10090.ENSMUSP00000074827,10090.ENSMUSP00000081141,10090.ENSMUSP00000095171	G6pdx,Plod3,Apip,Plod1,Galk1,Akr1c18,Csad,Ctps,Fam213b,Ugdh,Mif,Pnp,Phgdh,Acot7,Pgd,Cd74
GO:1902254	negative regulation of intrinsic apoptotic signaling pathway by p53 class mediator	4	18	1.33	0.0038	10090.ENSMUSP00000041149,10090.ENSMUSP00000072669,10090.ENSMUSP00000095171,10090.ENSMUSP00000129800	Mif,Armc10,Cd74,Sh3glb1
GO:0051649	establishment of localization in cell	29	1260	0.34	0.0039	10090.ENSMUSP00000000137,10090.ENSMUSP00000003038,10090.ENSMUSP00000003912,10090.ENSMUSP00000005066,10090.ENSMUSP00000008594,10090.ENSMUSP00000018875,10090.ENSMUSP00000020238,10090.ENSMUSP00000020440,10090.ENSMUSP00000021635,10090.ENSMUSP00000026487,10090.ENSMUSP00000031423,10090.ENSMUSP00000032809,10090.ENSMUSP00000034470,10090.ENSMUSP00000034740,10090.ENSMUSP00000036093,10090.ENSMUSP00000052905…	Actr2,Ap2a2,Calr,Map2k1,Nutf2,Ap2b1,Hsp90b1,Timm13,Akr1c18,Ier3ip1,Atp2a2,Yif1b,Vps26b,Nedd4,Ipo9,Eny2,Sec61b,Hyou1,Ipo7,Cd74,Nsf,Clta,Atox1,Steap3,Copg1,Erp29,Stat3,Snapin,Sec61g
GO:0017144	drug metabolic process	16	494	0.49	0.0048	10090.ENSMUSP00000006544,10090.ENSMUSP00000011055,10090.ENSMUSP00000020329,10090.ENSMUSP00000021114,10090.ENSMUSP00000021635,10090.ENSMUSP00000023608,10090.ENSMUSP00000030583,10090.ENSMUSP00000031411,10090.ENSMUSP00000050497,10090.ENSMUSP00000051222,10090.ENSMUSP00000053540,10090.ENSMUSP00000054856,10090.ENSMUSP00000064755,10090.ENSMUSP00000072803,10090.ENSMUSP00000080995,10090.ENSMUSP00000106318	Gcat,Apip,Egfr,Galk1,Akr1c18,Atp5j,Ak2,Aldh2,Epx,Atp5k,Gstz1,Uqcr10,Phgdh,Ugt1a1,mt-Atp8,Oxct1
GO:0042981	regulation of apoptotic process	32	1476	0.32	0.0048	10090.ENSMUSP00000004327,10090.ENSMUSP00000005066,10090.ENSMUSP00000006137,10090.ENSMUSP00000011055,10090.ENSMUSP00000016400,10090.ENSMUSP00000020238,10090.ENSMUSP00000020329,10090.ENSMUSP00000021635,10090.ENSMUSP00000026122,10090.ENSMUSP00000026487,10090.ENSMUSP00000028683,10090.ENSMUSP00000029382,10090.ENSMUSP00000030296,10090.ENSMUSP00000031411,10090.ENSMUSP00000041149,10090.ENSMUSP00000043926…	G6pdx,Map2k1,Trap1,Apip,Ctsz,Hsp90b1,Egfr,Akr1c18,P4hb,Ier3ip1,Pdia3,Ppid,Txndc12,Aldh2,Mif,Pnp,Lrp1,Stat1,Hyou1,Armc10,Pdcd4,Hsph1,Deptor,Cd74,Csnk2a1,Steap3,Fkbp8,Erp29,Phb,Stat3,Dad1,Sh3glb1
GO:0009260	ribonucleotide biosynthetic process	9	167	0.71	0.0049	10090.ENSMUSP00000021114,10090.ENSMUSP00000023608,10090.ENSMUSP00000030381,10090.ENSMUSP00000030583,10090.ENSMUSP00000043926,10090.ENSMUSP00000051222,10090.ENSMUSP00000074827,10090.ENSMUSP00000080995,10090.ENSMUSP00000088217	Galk1,Atp5j,Ctps,Ak2,Pnp,Atp5k,Acot7,mt-Atp8,Ampd1
GO:0010033	response to organic substance	47	2553	0.24	0.0049	10090.ENSMUSP00000000137,10090.ENSMUSP00000000769,10090.ENSMUSP00000002663,10090.ENSMUSP00000003912,10090.ENSMUSP00000004327,10090.ENSMUSP00000004968,10090.ENSMUSP00000005066,10090.ENSMUSP00000005606,10090.ENSMUSP00000005824,10090.ENSMUSP00000008893,10090.ENSMUSP00000009679,10090.ENSMUSP00000020238,10090.ENSMUSP00000020329,10090.ENSMUSP00000021635,10090.ENSMUSP00000022082,10090.ENSMUSP00000022946…	Actr2,Serpinf1,Pon1,Calr,G6pdx,Plod3,Map2k1,Prkaca,Apoa2,Coro1b,Rnmt,Hsp90b1,Egfr,Akr1c18,Glrx,Hrsp12,Mrc1,Pdia3,Atp2a2,Fkbp4,Erlin2,Vps26b,Nedd4,H2-Ab1,H2-Aa,Irgm1,Stat1,Sec61b,Postn,Ugt1a1,Pdcd4,Hsph1,Hspe1,Asph,Serpina1a,Rqcd1,Usp9x,Ampd1,Cd74,Mup10,B2m,Oxct1,Gng12,Eef1b2,Phb,Stat3,Manf
GO:0002474	antigen processing and presentation of peptide antigen via MHC class I	4	20	1.28	0.005	10090.ENSMUSP00000003912,10090.ENSMUSP00000025161,10090.ENSMUSP00000099534,10090.ENSMUSP00000133166	Calr,Tapbp,B2m,Erap1
GO:0051187	cofactor catabolic process	5	41	1.07	0.0054	10090.ENSMUSP00000020497,10090.ENSMUSP00000047712,10090.ENSMUSP00000050497,10090.ENSMUSP00000074827,10090.ENSMUSP00000114304	Aldh1l2,Cbr3,Epx,Acot7,Aldh1l1
GO:2001233	regulation of apoptotic signaling pathway	14	401	0.52	0.0056	10090.ENSMUSP00000005066,10090.ENSMUSP00000006137,10090.ENSMUSP00000026122,10090.ENSMUSP00000028683,10090.ENSMUSP00000030296,10090.ENSMUSP00000041149,10090.ENSMUSP00000068594,10090.ENSMUSP00000072669,10090.ENSMUSP00000074392,10090.ENSMUSP00000094167,10090.ENSMUSP00000095171,10090.ENSMUSP00000108260,10090.ENSMUSP00000117347,10090.ENSMUSP00000129800	Map2k1,Trap1,P4hb,Pdia3,Txndc12,Mif,Hyou1,Armc10,Hsph1,Deptor,Cd74,Steap3,Erp29,Sh3glb1
GO:0016053	organic acid biosynthetic process	11	258	0.61	0.0058	10090.ENSMUSP00000004968,10090.ENSMUSP00000011055,10090.ENSMUSP00000019199,10090.ENSMUSP00000021114,10090.ENSMUSP00000023805,10090.ENSMUSP00000030935,10090.ENSMUSP00000031103,10090.ENSMUSP00000041149,10090.ENSMUSP00000064755,10090.ENSMUSP00000074827,10090.ENSMUSP00000095171	Plod3,Apip,Plod1,Galk1,Csad,Fam213b,Ugdh,Mif,Phgdh,Acot7,Cd74
GO:0019885	antigen processing and presentation of endogenous peptide antigen via MHC class I	3	7	1.61	0.0058	10090.ENSMUSP00000025161,10090.ENSMUSP00000099534,10090.ENSMUSP00000133166	Tapbp,B2m,Erap1
GO:0044085	cellular component biogenesis	42	2213	0.26	0.0059	10090.ENSMUSP00000000137,10090.ENSMUSP00000003912,10090.ENSMUSP00000004968,10090.ENSMUSP00000005066,10090.ENSMUSP00000005824,10090.ENSMUSP00000007266,10090.ENSMUSP00000008893,10090.ENSMUSP00000011055,10090.ENSMUSP00000014438,10090.ENSMUSP00000018875,10090.ENSMUSP00000020238,10090.ENSMUSP00000022610,10090.ENSMUSP00000025484,10090.ENSMUSP00000025668,10090.ENSMUSP00000027495,10090.ENSMUSP00000028225…	Actr2,Calr,Plod3,Map2k1,Apoa2,Lsm2,Coro1b,Apip,Ndufa2,Ap2b1,Hsp90b1,Scara5,Fech,Atl3,Sept2,Psmd5,Ppid,Acads,Fscn1,Fkbp4,Ipo9,Mif,Dis3,Lsm6,Irgm1,Uqcr10,Rps21,Glrx3,Tmod3,Nap1l4,Cd74,Prmt1,Clta,Steap3,Rps28,Ndufb2,Bola2,Nap1l1,Snrpe,Sh3glb1,St13,Gm8186
GO:0008203	cholesterol metabolic process	7	102	0.82	0.0064	10090.ENSMUSP00000002663,10090.ENSMUSP00000003207,10090.ENSMUSP00000004327,10090.ENSMUSP00000005824,10090.ENSMUSP00000025484,10090.ENSMUSP00000033873,10090.ENSMUSP00000044004	Pon1,Lipe,G6pdx,Apoa2,Fech,Erlin2,Lrp1
GO:1901568	fatty acid derivative metabolic process	7	103	0.81	0.0067	10090.ENSMUSP00000007251,10090.ENSMUSP00000019051,10090.ENSMUSP00000030935,10090.ENSMUSP00000041149,10090.ENSMUSP00000074827,10090.ENSMUSP00000095171,10090.ENSMUSP00000106318	Abhd16a,Alox12e,Fam213b,Mif,Acot7,Cd74,Oxct1
GO:0009062	fatty acid catabolic process	6	73	0.89	0.0075	10090.ENSMUSP00000003207,10090.ENSMUSP00000007251,10090.ENSMUSP00000031524,10090.ENSMUSP00000042351,10090.ENSMUSP00000043424,10090.ENSMUSP00000074827	Lipe,Abhd16a,Acads,Acaa1a,Acad11,Acot7
GO:0015031	protein transport	26	1129	0.34	0.0075	10090.ENSMUSP00000003038,10090.ENSMUSP00000003912,10090.ENSMUSP00000008594,10090.ENSMUSP00000016072,10090.ENSMUSP00000018875,10090.ENSMUSP00000020238,10090.ENSMUSP00000020440,10090.ENSMUSP00000021635,10090.ENSMUSP00000029382,10090.ENSMUSP00000034470,10090.ENSMUSP00000034740,10090.ENSMUSP00000036093,10090.ENSMUSP00000038350,10090.ENSMUSP00000047737,10090.ENSMUSP00000052905,10090.ENSMUSP00000067681…	Ap2a2,Calr,Nutf2,Rrbp1,Ap2b1,Hsp90b1,Timm13,Akr1c18,Ppid,Vps26b,Nedd4,Ipo9,Scamp2,S100a13,Eny2,Sec61b,Ipo7,Cd74,Nsf,Clta,Steap3,Copg1,Erp29,Stat3,Snapin,Sec61g
GO:0048519	negative regulation of biological process	74	4771	0.17	0.0075	10090.ENSMUSP00000000769,10090.ENSMUSP00000001716,10090.ENSMUSP00000003912,10090.ENSMUSP00000004327,10090.ENSMUSP00000005066,10090.ENSMUSP00000005606,10090.ENSMUSP00000005824,10090.ENSMUSP00000006137,10090.ENSMUSP00000007266,10090.ENSMUSP00000008594,10090.ENSMUSP00000008893,10090.ENSMUSP00000011055,10090.ENSMUSP00000016400,10090.ENSMUSP00000018875,10090.ENSMUSP00000020238,10090.ENSMUSP00000020329…	Serpinf1,Ddt,Calr,G6pdx,Map2k1,Prkaca,Apoa2,Trap1,Lsm2,Nutf2,Coro1b,Apip,Ctsz,Ap2b1,Hsp90b1,Egfr,Akr1c18,Glrx,Hrsp12,Caprin1,Ppid,Txndc12,Aldh2,Atp2a2,Pon3,Fkbp4,Psma1,Erlin2,Nedd4,H2-Ab1,Mif,Pnp,Lrp1,H2-Aa,Lsm6,Epx,Eny2,Nudt16l1,Pura,Glrx3,Stat1,Itgam,Hyou1,Tmod3,Armc10,Postn,Ugt1a1,Pdcd4,Hsph1,Asph,Serpina1a,Rqcd1,Deptor,Cd74,Mup10,Csnk2a1,Aoc3,B2m,Lepre1,Prmt1,Col7a1,Fkbp8,Dbi,Erp29,Phb,Stat3,…
GO:1901299	negative regulation of hydrogen peroxide-mediated programmed cell death	3	8	1.55	0.0075	10090.ENSMUSP00000006137,10090.ENSMUSP00000022082,10090.ENSMUSP00000074392	Trap1,Glrx,Hsph1
GO:0009066	aspartate family amino acid metabolic process	5	46	1.02	0.0076	10090.ENSMUSP00000004968,10090.ENSMUSP00000006544,10090.ENSMUSP00000011055,10090.ENSMUSP00000019199,10090.ENSMUSP00000064755	Plod3,Gcat,Apip,Plod1,Phgdh
GO:0060548	negative regulation of cell death	24	1004	0.36	0.0076	10090.ENSMUSP00000000769,10090.ENSMUSP00000005066,10090.ENSMUSP00000006137,10090.ENSMUSP00000011055,10090.ENSMUSP00000018875,10090.ENSMUSP00000020238,10090.ENSMUSP00000020329,10090.ENSMUSP00000022082,10090.ENSMUSP00000030296,10090.ENSMUSP00000031411,10090.ENSMUSP00000041149,10090.ENSMUSP00000043926,10090.ENSMUSP00000044004,10090.ENSMUSP00000068594,10090.ENSMUSP00000072669,10090.ENSMUSP00000073975…	Serpinf1,Map2k1,Trap1,Apip,Ap2b1,Hsp90b1,Egfr,Glrx,Txndc12,Aldh2,Mif,Pnp,Lrp1,Hyou1,Armc10,Pdcd4,Hsph1,Cd74,Csnk2a1,Fkbp8,Phb,Stat3,Dad1,Sh3glb1
GO:1901135	carbohydrate derivative metabolic process	22	882	0.38	0.0078	10090.ENSMUSP00000004327,10090.ENSMUSP00000004968,10090.ENSMUSP00000021114,10090.ENSMUSP00000021635,10090.ENSMUSP00000023608,10090.ENSMUSP00000030381,10090.ENSMUSP00000030583,10090.ENSMUSP00000031103,10090.ENSMUSP00000034121,10090.ENSMUSP00000043167,10090.ENSMUSP00000043926,10090.ENSMUSP00000051222,10090.ENSMUSP00000054856,10090.ENSMUSP00000074827,10090.ENSMUSP00000080995,10090.ENSMUSP00000081141…	G6pdx,Plod3,Galk1,Akr1c18,Atp5j,Ctps,Ak2,Ugdh,Man2b1,Gns,Pnp,Atp5k,Uqcr10,Acot7,mt-Atp8,Pgd,Serpina1a,Ampd1,Ganab,Uap1l1,Dad1,Neu2
GO:0045184	establishment of protein localization	27	1206	0.33	0.008	10090.ENSMUSP00000003038,10090.ENSMUSP00000003912,10090.ENSMUSP00000008594,10090.ENSMUSP00000016072,10090.ENSMUSP00000018875,10090.ENSMUSP00000020238,10090.ENSMUSP00000020440,10090.ENSMUSP00000021635,10090.ENSMUSP00000029382,10090.ENSMUSP00000034470,10090.ENSMUSP00000034740,10090.ENSMUSP00000036093,10090.ENSMUSP00000038350,10090.ENSMUSP00000047737,10090.ENSMUSP00000052905,10090.ENSMUSP00000065337…	Ap2a2,Calr,Nutf2,Rrbp1,Ap2b1,Hsp90b1,Timm13,Akr1c18,Ppid,Vps26b,Nedd4,Ipo9,Scamp2,S100a13,Eny2,Asna1,Sec61b,Ipo7,Cd74,Nsf,Clta,Steap3,Copg1,Erp29,Stat3,Snapin,Sec61g
GO:0071466	cellular response to xenobiotic stimulus	7	108	0.79	0.008	10090.ENSMUSP00000000769,10090.ENSMUSP00000020329,10090.ENSMUSP00000023805,10090.ENSMUSP00000031773,10090.ENSMUSP00000045864,10090.ENSMUSP00000064755,10090.ENSMUSP00000072803	Serpinf1,Egfr,Csad,Pon3,Nceh1,Phgdh,Ugt1a1
GO:0033993	response to lipid	21	825	0.39	0.0081	10090.ENSMUSP00000000769,10090.ENSMUSP00000002663,10090.ENSMUSP00000003912,10090.ENSMUSP00000005066,10090.ENSMUSP00000020329,10090.ENSMUSP00000021635,10090.ENSMUSP00000022082,10090.ENSMUSP00000022946,10090.ENSMUSP00000028045,10090.ENSMUSP00000028683,10090.ENSMUSP00000031423,10090.ENSMUSP00000032508,10090.ENSMUSP00000034740,10090.ENSMUSP00000066743,10090.ENSMUSP00000072773,10090.ENSMUSP00000072803…	Serpinf1,Pon1,Calr,Map2k1,Egfr,Akr1c18,Glrx,Hrsp12,Mrc1,Pdia3,Atp2a2,Fkbp4,Nedd4,Stat1,Postn,Ugt1a1,Pdcd4,Mup10,Gng12,Phb,Stat3
GO:0019538	protein metabolic process	59	3580	0.2	0.0085	10090.ENSMUSP00000001595,10090.ENSMUSP00000004968,10090.ENSMUSP00000005066,10090.ENSMUSP00000005606,10090.ENSMUSP00000005824,10090.ENSMUSP00000016072,10090.ENSMUSP00000016400,10090.ENSMUSP00000019050,10090.ENSMUSP00000019199,10090.ENSMUSP00000020238,10090.ENSMUSP00000020329,10090.ENSMUSP00000022925,10090.ENSMUSP00000025419,10090.ENSMUSP00000026122,10090.ENSMUSP00000026617,10090.ENSMUSP00000027252…	Fkbp10,Plod3,Map2k1,Prkaca,Apoa2,Rrbp1,Ctsz,P4ha2,Plod1,Hsp90b1,Egfr,Eif3h,Ppic,P4hb,Phkg1,Eif5b,Dpp7,Pdia3,Ppid,Fkbp4,Psma1,Erlin2,Man2b1,Nedd4,Ppib,Cpq,Lap3,Usp5,Nceh1,F13a1,Phkb,Eny2,Rps21,Glrx3,Sec61b,Pepd,Hmbs,Asph,Serpina1a,Usp9x,Sae1,Eef1g,Ganab,Mup10,Csnk2a1,Lepre1,Prmt1,Atox1,Top1,Cops7a,Rps28,Fkbp8,Bola2,Eef1b2,Phb,Snapin,Dad1,Serpinh1,Erap1
GO:1901569	fatty acid derivative catabolic process	3	9	1.5	0.0086	10090.ENSMUSP00000007251,10090.ENSMUSP00000074827,10090.ENSMUSP00000106318	Abhd16a,Acot7,Oxct1
GO:2000343	positive regulation of chemokine (C-X-C motif) ligand 2 production	3	9	1.5	0.0086	10090.ENSMUSP00000041149,10090.ENSMUSP00000072773,10090.ENSMUSP00000095171	Mif,Postn,Cd74
GO:0006693	prostaglandin metabolic process	4	26	1.17	0.009	10090.ENSMUSP00000007251,10090.ENSMUSP00000030935,10090.ENSMUSP00000041149,10090.ENSMUSP00000095171	Abhd16a,Fam213b,Mif,Cd74
GO:0006805	xenobiotic metabolic process	5	50	0.98	0.0092	10090.ENSMUSP00000023805,10090.ENSMUSP00000031773,10090.ENSMUSP00000045864,10090.ENSMUSP00000064755,10090.ENSMUSP00000072803	Csad,Pon3,Nceh1,Phgdh,Ugt1a1
GO:0043069	negative regulation of programmed cell death	22	901	0.37	0.0092	10090.ENSMUSP00000005066,10090.ENSMUSP00000006137,10090.ENSMUSP00000011055,10090.ENSMUSP00000020238,10090.ENSMUSP00000020329,10090.ENSMUSP00000022082,10090.ENSMUSP00000030296,10090.ENSMUSP00000031411,10090.ENSMUSP00000041149,10090.ENSMUSP00000043926,10090.ENSMUSP00000044004,10090.ENSMUSP00000068594,10090.ENSMUSP00000072669,10090.ENSMUSP00000073975,10090.ENSMUSP00000074392,10090.ENSMUSP00000095171…	Map2k1,Trap1,Apip,Hsp90b1,Egfr,Glrx,Txndc12,Aldh2,Mif,Pnp,Lrp1,Hyou1,Armc10,Pdcd4,Hsph1,Cd74,Csnk2a1,Fkbp8,Phb,Stat3,Dad1,Sh3glb1
GO:0065003	protein-containing complex assembly	28	1292	0.32	0.0092	10090.ENSMUSP00000003912,10090.ENSMUSP00000005066,10090.ENSMUSP00000005824,10090.ENSMUSP00000007266,10090.ENSMUSP00000011055,10090.ENSMUSP00000014438,10090.ENSMUSP00000018875,10090.ENSMUSP00000022610,10090.ENSMUSP00000025484,10090.ENSMUSP00000025668,10090.ENSMUSP00000027495,10090.ENSMUSP00000028225,10090.ENSMUSP00000029382,10090.ENSMUSP00000031524,10090.ENSMUSP00000032508,10090.ENSMUSP00000041149…	Calr,Map2k1,Apoa2,Lsm2,Apip,Ndufa2,Ap2b1,Scara5,Fech,Atl3,Sept2,Psmd5,Ppid,Acads,Fkbp4,Mif,Uqcr10,Nap1l4,Cd74,Prmt1,Clta,Rps28,Ndufb2,Nap1l1,Snrpe,Sh3glb1,St13,Gm8186
GO:0070887	cellular response to chemical stimulus	42	2287	0.24	0.0092	10090.ENSMUSP00000000137,10090.ENSMUSP00000000769,10090.ENSMUSP00000003912,10090.ENSMUSP00000004327,10090.ENSMUSP00000004968,10090.ENSMUSP00000005606,10090.ENSMUSP00000008893,10090.ENSMUSP00000009679,10090.ENSMUSP00000020238,10090.ENSMUSP00000020329,10090.ENSMUSP00000021635,10090.ENSMUSP00000022082,10090.ENSMUSP00000023805,10090.ENSMUSP00000026122,10090.ENSMUSP00000028045,10090.ENSMUSP00000028683…	Actr2,Serpinf1,Calr,G6pdx,Plod3,Prkaca,Coro1b,Rnmt,Hsp90b1,Egfr,Akr1c18,Glrx,Csad,P4hb,Mrc1,Pdia3,Gpx7,Fam213b,Atp2a2,Pon3,Fkbp4,Vps26b,Nedd4,H2-Ab1,Nceh1,Irgm1,Epx,Phgdh,Stat1,Itgam,Hyou1,Postn,Ugt1a1,Pdcd4,Asph,Rqcd1,Usp9x,Cd74,Mup10,B2m,Phb,Stat3
GO:0009152	purine ribonucleotide biosynthetic process	8	154	0.7	0.0099	10090.ENSMUSP00000021114,10090.ENSMUSP00000023608,10090.ENSMUSP00000030583,10090.ENSMUSP00000043926,10090.ENSMUSP00000051222,10090.ENSMUSP00000074827,10090.ENSMUSP00000080995,10090.ENSMUSP00000088217	Galk1,Atp5j,Ak2,Pnp,Atp5k,Acot7,mt-Atp8,Ampd1
GO:0042182	ketone catabolic process	3	10	1.46	0.0099	10090.ENSMUSP00000021635,10090.ENSMUSP00000047712,10090.ENSMUSP00000106318	Akr1c18,Cbr3,Oxct1
GO:0080134	regulation of response to stress	26	1167	0.33	0.0099	10090.ENSMUSP00000000769,10090.ENSMUSP00000001716,10090.ENSMUSP00000005066,10090.ENSMUSP00000006137,10090.ENSMUSP00000020329,10090.ENSMUSP00000022082,10090.ENSMUSP00000025484,10090.ENSMUSP00000026122,10090.ENSMUSP00000030296,10090.ENSMUSP00000033008,10090.ENSMUSP00000041149,10090.ENSMUSP00000043926,10090.ENSMUSP00000050446,10090.ENSMUSP00000054201,10090.ENSMUSP00000066743,10090.ENSMUSP00000068468…	Serpinf1,Ddt,Map2k1,Trap1,Egfr,Glrx,Fech,P4hb,Txndc12,Psma1,Mif,Pnp,Irgm1,Nudt16l1,Stat1,Itgam,Hyou1,Pdcd4,Hsph1,Cd74,Aoc3,Prmt1,Steap3,Erp29,Phb,Manf
GO:0048583	regulation of response to stimulus	58	3552	0.19	0.0104	10090.ENSMUSP00000000769,10090.ENSMUSP00000001716,10090.ENSMUSP00000003912,10090.ENSMUSP00000004327,10090.ENSMUSP00000005066,10090.ENSMUSP00000005606,10090.ENSMUSP00000005824,10090.ENSMUSP00000006137,10090.ENSMUSP00000008893,10090.ENSMUSP00000011055,10090.ENSMUSP00000020329,10090.ENSMUSP00000021559,10090.ENSMUSP00000021635,10090.ENSMUSP00000022082,10090.ENSMUSP00000025484,10090.ENSMUSP00000026122…	Serpinf1,Ddt,Calr,G6pdx,Map2k1,Prkaca,Apoa2,Trap1,Coro1b,Apip,Egfr,Erh,Akr1c18,Glrx,Fech,P4hb,Sept2,Pdia3,Txndc12,Atp2a2,Mtpn,Psma1,Nedd4,H2-Ab1,Mif,Pnp,Lrp1,S100a13,Irgm1,Eny2,Nudt16l1,Glrx3,Stat1,Itgam,Hyou1,Armc10,Postn,Pdcd4,Hsph1,Asph,Rqcd1,Usp9x,Deptor,Cd74,Mup10,Csnk2a1,Aoc3,B2m,Prmt1,Col14a1,Oxct1,Steap3,Fkbp8,Erp29,Phb,Stat3,Manf,Sh3glb1
GO:1901137	carbohydrate derivative biosynthetic process	15	498	0.46	0.0104	10090.ENSMUSP00000004327,10090.ENSMUSP00000004968,10090.ENSMUSP00000021114,10090.ENSMUSP00000023608,10090.ENSMUSP00000030381,10090.ENSMUSP00000030583,10090.ENSMUSP00000031103,10090.ENSMUSP00000043926,10090.ENSMUSP00000051222,10090.ENSMUSP00000074827,10090.ENSMUSP00000080995,10090.ENSMUSP00000082132,10090.ENSMUSP00000088217,10090.ENSMUSP00000099989,10090.ENSMUSP00000122366	G6pdx,Plod3,Galk1,Atp5j,Ctps,Ak2,Ugdh,Pnp,Atp5k,Acot7,mt-Atp8,Serpina1a,Ampd1,Uap1l1,Dad1
GO:0007584	response to nutrient	9	199	0.64	0.0107	10090.ENSMUSP00000020238,10090.ENSMUSP00000020329,10090.ENSMUSP00000028683,10090.ENSMUSP00000066743,10090.ENSMUSP00000072773,10090.ENSMUSP00000072803,10090.ENSMUSP00000077273,10090.ENSMUSP00000106318,10090.ENSMUSP00000122366	Hsp90b1,Egfr,Pdia3,Stat1,Postn,Ugt1a1,Asph,Oxct1,Dad1
GO:0034341	response to interferon-gamma	7	119	0.75	0.0111	10090.ENSMUSP00000000137,10090.ENSMUSP00000028045,10090.ENSMUSP00000034470,10090.ENSMUSP00000041008,10090.ENSMUSP00000046105,10090.ENSMUSP00000050446,10090.ENSMUSP00000066743	Actr2,Mrc1,Vps26b,H2-Ab1,H2-Aa,Irgm1,Stat1
GO:0044255	cellular lipid metabolic process	19	737	0.39	0.0113	10090.ENSMUSP00000002663,10090.ENSMUSP00000003207,10090.ENSMUSP00000005824,10090.ENSMUSP00000007251,10090.ENSMUSP00000019051,10090.ENSMUSP00000020329,10090.ENSMUSP00000021635,10090.ENSMUSP00000030935,10090.ENSMUSP00000031524,10090.ENSMUSP00000034190,10090.ENSMUSP00000041149,10090.ENSMUSP00000042351,10090.ENSMUSP00000043424,10090.ENSMUSP00000074827,10090.ENSMUSP00000095171,10090.ENSMUSP00000114705…	Pon1,Lipe,Apoa2,Abhd16a,Alox12e,Egfr,Akr1c18,Fam213b,Acads,Vac14,Mif,Acaa1a,Acad11,Acot7,Cd74,Dbi,Abhd5,Neu2,Sh3glb1
GO:0009201	ribonucleoside triphosphate biosynthetic process	6	85	0.83	0.0115	10090.ENSMUSP00000021114,10090.ENSMUSP00000023608,10090.ENSMUSP00000030381,10090.ENSMUSP00000043926,10090.ENSMUSP00000051222,10090.ENSMUSP00000080995	Galk1,Atp5j,Ctps,Pnp,Atp5k,mt-Atp8
GO:0050896	response to stimulus	94	6616	0.13	0.0116	10090.ENSMUSP00000000137,10090.ENSMUSP00000000769,10090.ENSMUSP00000002663,10090.ENSMUSP00000003912,10090.ENSMUSP00000004327,10090.ENSMUSP00000004968,10090.ENSMUSP00000005066,10090.ENSMUSP00000005606,10090.ENSMUSP00000005824,10090.ENSMUSP00000006137,10090.ENSMUSP00000006544,10090.ENSMUSP00000008893,10090.ENSMUSP00000009679,10090.ENSMUSP00000016072,10090.ENSMUSP00000019199,10090.ENSMUSP00000020238…	Actr2,Serpinf1,Pon1,Calr,G6pdx,Plod3,Map2k1,Prkaca,Apoa2,Trap1,Gcat,Coro1b,Rnmt,Rrbp1,Plod1,Hsp90b1,Egfr,Akr1c18,Glrx,Scara5,Hrsp12,Alcam,Csad,Tapbp,Fech,P4hb,Phkg1,Slc25a10,Sept2,Mrc1,Pdia3,Ppid,Gpx7,Fam213b,Atp2a2,Pon3,Mtpn,Fkbp4,Erlin2,Vac14,Vps26b,Mcam,Nedd4,Hnrnpul1,Cpq,H2-Ab1,Mif,Txndc5,Pnp,Lrp1,Nceh1,H2-Aa,F13a1,Irgm1,Epx,Pdia6,Phgdh,Stat1,Sec61b,Itgam,Hyou1,Gcn1l1,Postn,Ugt1a1,Pdcd4,Hsph1…
GO:0006810	transport	53	3187	0.2	0.0123	10090.ENSMUSP00000000137,10090.ENSMUSP00000003038,10090.ENSMUSP00000003912,10090.ENSMUSP00000005066,10090.ENSMUSP00000005824,10090.ENSMUSP00000008594,10090.ENSMUSP00000016072,10090.ENSMUSP00000018875,10090.ENSMUSP00000020238,10090.ENSMUSP00000020329,10090.ENSMUSP00000020440,10090.ENSMUSP00000021635,10090.ENSMUSP00000022610,10090.ENSMUSP00000023608,10090.ENSMUSP00000026427,10090.ENSMUSP00000026487…	Actr2,Ap2a2,Calr,Map2k1,Apoa2,Nutf2,Rrbp1,Ap2b1,Hsp90b1,Egfr,Timm13,Akr1c18,Scara5,Atp5j,Esyt1,Ier3ip1,Slc25a10,Mrc1,Ppid,Atp2a2,Fkbp4,Yif1b,Vps26b,Nedd4,Cox7a2,Ipo9,Scamp2,Txndc5,Lrp1,S100a13,Atp5k,Eny2,Pdia6,Sec61b,Itgam,Hyou1,Asph,mt-Atp8,Ipo7,Cd74,Cox7a1,Nsf,B2m,Clta,Slc1a5,Atox1,Steap3,Copg1,Erp29,Stat3,Snapin,Sh3glb1,Sec61g
GO:0070201	regulation of establishment of protein localization	18	686	0.4	0.0125	10090.ENSMUSP00000005606,10090.ENSMUSP00000005824,10090.ENSMUSP00000008594,10090.ENSMUSP00000020329,10090.ENSMUSP00000022082,10090.ENSMUSP00000029382,10090.ENSMUSP00000041149,10090.ENSMUSP00000044004,10090.ENSMUSP00000052905,10090.ENSMUSP00000068468,10090.ENSMUSP00000072773,10090.ENSMUSP00000074392,10090.ENSMUSP00000077273,10090.ENSMUSP00000095655,10090.ENSMUSP00000099723,10090.ENSMUSP00000106318…	Prkaca,Apoa2,Nutf2,Egfr,Glrx,Ppid,Mif,Lrp1,Eny2,Itgam,Postn,Hsph1,Asph,Mup10,Lepre1,Oxct1,Erp29,Sh3glb1
GO:0006066	alcohol metabolic process	10	252	0.58	0.0126	10090.ENSMUSP00000002663,10090.ENSMUSP00000003207,10090.ENSMUSP00000004327,10090.ENSMUSP00000005824,10090.ENSMUSP00000021114,10090.ENSMUSP00000021635,10090.ENSMUSP00000025484,10090.ENSMUSP00000031411,10090.ENSMUSP00000033873,10090.ENSMUSP00000044004	Pon1,Lipe,G6pdx,Apoa2,Galk1,Akr1c18,Fech,Aldh2,Erlin2,Lrp1
GO:0008202	steroid metabolic process	9	206	0.62	0.0126	10090.ENSMUSP00000002663,10090.ENSMUSP00000003207,10090.ENSMUSP00000004327,10090.ENSMUSP00000005824,10090.ENSMUSP00000021635,10090.ENSMUSP00000025484,10090.ENSMUSP00000033873,10090.ENSMUSP00000042351,10090.ENSMUSP00000044004	Pon1,Lipe,G6pdx,Apoa2,Akr1c18,Fech,Erlin2,Acaa1a,Lrp1
GO:0046700	heterocycle catabolic process	11	300	0.54	0.0126	10090.ENSMUSP00000007266,10090.ENSMUSP00000020497,10090.ENSMUSP00000021114,10090.ENSMUSP00000031773,10090.ENSMUSP00000041906,10090.ENSMUSP00000043926,10090.ENSMUSP00000049722,10090.ENSMUSP00000074827,10090.ENSMUSP00000084466,10090.ENSMUSP00000114304,10090.ENSMUSP00000126565	Lsm2,Aldh1l2,Galk1,Pon3,Dis3,Pnp,Lsm6,Acot7,Rqcd1,Aldh1l1,Lsm5
GO:0019886	antigen processing and presentation of exogenous peptide antigen via MHC class II	3	12	1.38	0.0131	10090.ENSMUSP00000041008,10090.ENSMUSP00000046105,10090.ENSMUSP00000095171	H2-Ab1,H2-Aa,Cd74
GO:0046394	carboxylic acid biosynthetic process	10	256	0.57	0.0136	10090.ENSMUSP00000004968,10090.ENSMUSP00000011055,10090.ENSMUSP00000019199,10090.ENSMUSP00000021114,10090.ENSMUSP00000030935,10090.ENSMUSP00000031103,10090.ENSMUSP00000041149,10090.ENSMUSP00000064755,10090.ENSMUSP00000074827,10090.ENSMUSP00000095171	Plod3,Apip,Plod1,Galk1,Fam213b,Ugdh,Mif,Phgdh,Acot7,Cd74
GO:0017001	antibiotic catabolic process	4	32	1.08	0.0142	10090.ENSMUSP00000021635,10090.ENSMUSP00000031411,10090.ENSMUSP00000050497,10090.ENSMUSP00000072803	Akr1c18,Aldh2,Epx,Ugt1a1
GO:0043066	negative regulation of apoptotic process	21	884	0.36	0.0142	10090.ENSMUSP00000005066,10090.ENSMUSP00000006137,10090.ENSMUSP00000011055,10090.ENSMUSP00000020238,10090.ENSMUSP00000020329,10090.ENSMUSP00000030296,10090.ENSMUSP00000031411,10090.ENSMUSP00000041149,10090.ENSMUSP00000043926,10090.ENSMUSP00000044004,10090.ENSMUSP00000068594,10090.ENSMUSP00000072669,10090.ENSMUSP00000073975,10090.ENSMUSP00000074392,10090.ENSMUSP00000095171,10090.ENSMUSP00000096829…	Map2k1,Trap1,Apip,Hsp90b1,Egfr,Txndc12,Aldh2,Mif,Pnp,Lrp1,Hyou1,Armc10,Pdcd4,Hsph1,Cd74,Csnk2a1,Fkbp8,Phb,Stat3,Dad1,Sh3glb1
GO:0009168	purine ribonucleoside monophosphate biosynthetic process	6	91	0.8	0.0144	10090.ENSMUSP00000021114,10090.ENSMUSP00000023608,10090.ENSMUSP00000030583,10090.ENSMUSP00000051222,10090.ENSMUSP00000080995,10090.ENSMUSP00000088217	Galk1,Atp5j,Ak2,Atp5k,mt-Atp8,Ampd1
GO:0042592	homeostatic process	30	1494	0.28	0.0147	10090.ENSMUSP00000000769,10090.ENSMUSP00000004327,10090.ENSMUSP00000005066,10090.ENSMUSP00000005606,10090.ENSMUSP00000005824,10090.ENSMUSP00000020329,10090.ENSMUSP00000022082,10090.ENSMUSP00000022610,10090.ENSMUSP00000025484,10090.ENSMUSP00000026122,10090.ENSMUSP00000028683,10090.ENSMUSP00000030296,10090.ENSMUSP00000030651,10090.ENSMUSP00000031423,10090.ENSMUSP00000041839,10090.ENSMUSP00000052912…	Serpinf1,G6pdx,Map2k1,Prkaca,Apoa2,Egfr,Glrx,Scara5,Fech,P4hb,Pdia3,Txndc12,Sh3bgrl3,Atp2a2,Txndc5,Pdia6,Glrx3,Stat1,Itgam,Tmod3,Asph,Mup10,B2m,Atox1,Col14a1,Steap3,Dbi,Stat3,Snapin,Tcea1
GO:1902165	regulation of intrinsic apoptotic signaling pathway in response to DNA damage by p53 class mediator	3	13	1.34	0.015	10090.ENSMUSP00000041149,10090.ENSMUSP00000095171,10090.ENSMUSP00000108260	Mif,Cd74,Steap3
GO:0043603	cellular amide metabolic process	17	644	0.4	0.0151	10090.ENSMUSP00000004327,10090.ENSMUSP00000016072,10090.ENSMUSP00000020329,10090.ENSMUSP00000020497,10090.ENSMUSP00000022925,10090.ENSMUSP00000025161,10090.ENSMUSP00000027252,10090.ENSMUSP00000039046,10090.ENSMUSP00000053540,10090.ENSMUSP00000058432,10090.ENSMUSP00000074827,10090.ENSMUSP00000093955,10090.ENSMUSP00000110013,10090.ENSMUSP00000114304,10090.ENSMUSP00000116492,10090.ENSMUSP00000127913…	G6pdx,Rrbp1,Egfr,Aldh1l2,Eif3h,Tapbp,Eif5b,Cpq,Gstz1,Rps21,Acot7,Eef1g,Rps28,Aldh1l1,Eef1b2,Neu2,Erap1
GO:0006790	sulfur compound metabolic process	10	262	0.56	0.0152	10090.ENSMUSP00000004327,10090.ENSMUSP00000011055,10090.ENSMUSP00000023805,10090.ENSMUSP00000053540,10090.ENSMUSP00000064755,10090.ENSMUSP00000066621,10090.ENSMUSP00000074827,10090.ENSMUSP00000093955,10090.ENSMUSP00000114873,10090.ENSMUSP00000130941	G6pdx,Apip,Csad,Gstz1,Phgdh,Glrx3,Acot7,Eef1g,Bola2,Mut
GO:0042737	drug catabolic process	6	93	0.79	0.0153	10090.ENSMUSP00000006544,10090.ENSMUSP00000021635,10090.ENSMUSP00000031411,10090.ENSMUSP00000050497,10090.ENSMUSP00000053540,10090.ENSMUSP00000106318	Gcat,Akr1c18,Aldh2,Epx,Gstz1,Oxct1
GO:0051234	establishment of localization	54	3317	0.19	0.0154	10090.ENSMUSP00000000137,10090.ENSMUSP00000003038,10090.ENSMUSP00000003912,10090.ENSMUSP00000005066,10090.ENSMUSP00000005824,10090.ENSMUSP00000008594,10090.ENSMUSP00000016072,10090.ENSMUSP00000018875,10090.ENSMUSP00000020238,10090.ENSMUSP00000020329,10090.ENSMUSP00000020440,10090.ENSMUSP00000021635,10090.ENSMUSP00000022610,10090.ENSMUSP00000023608,10090.ENSMUSP00000026427,10090.ENSMUSP00000026487…	Actr2,Ap2a2,Calr,Map2k1,Apoa2,Nutf2,Rrbp1,Ap2b1,Hsp90b1,Egfr,Timm13,Akr1c18,Scara5,Atp5j,Esyt1,Ier3ip1,Slc25a10,Mrc1,Ppid,Atp2a2,Fkbp4,Yif1b,Vps26b,Nedd4,Cox7a2,Ipo9,Scamp2,Txndc5,Lrp1,S100a13,Atp5k,Eny2,Pdia6,Asna1,Sec61b,Itgam,Hyou1,Asph,mt-Atp8,Ipo7,Cd74,Cox7a1,Nsf,B2m,Clta,Slc1a5,Atox1,Steap3,Copg1,Erp29,Stat3,Snapin,Sh3glb1,Sec61g
GO:0006898	receptor-mediated endocytosis	8	173	0.64	0.0161	10090.ENSMUSP00000003038,10090.ENSMUSP00000018875,10090.ENSMUSP00000020329,10090.ENSMUSP00000022610,10090.ENSMUSP00000028045,10090.ENSMUSP00000034740,10090.ENSMUSP00000044004,10090.ENSMUSP00000103481	Ap2a2,Ap2b1,Egfr,Scara5,Mrc1,Nedd4,Lrp1,Clta
GO:0009258	10-formyltetrahydrofolate catabolic process	2	2	1.98	0.0162	10090.ENSMUSP00000020497,10090.ENSMUSP00000114304	Aldh1l2,Aldh1l1
GO:0019322	pentose biosynthetic process	2	2	1.98	0.0162	10090.ENSMUSP00000004327,10090.ENSMUSP00000081141	G6pdx,Pgd
GO:0019637	organophosphate metabolic process	19	775	0.37	0.0162	10090.ENSMUSP00000002663,10090.ENSMUSP00000004327,10090.ENSMUSP00000005824,10090.ENSMUSP00000021114,10090.ENSMUSP00000021559,10090.ENSMUSP00000023608,10090.ENSMUSP00000030381,10090.ENSMUSP00000030583,10090.ENSMUSP00000034190,10090.ENSMUSP00000043926,10090.ENSMUSP00000051222,10090.ENSMUSP00000054856,10090.ENSMUSP00000074827,10090.ENSMUSP00000080995,10090.ENSMUSP00000081141,10090.ENSMUSP00000088217…	Pon1,G6pdx,Apoa2,Galk1,Erh,Atp5j,Ctps,Ak2,Vac14,Pnp,Atp5k,Uqcr10,Acot7,mt-Atp8,Pgd,Ampd1,Dbi,Abhd5,Sh3glb1
GO:0022607	cellular component assembly	37	2015	0.24	0.0162	10090.ENSMUSP00000000137,10090.ENSMUSP00000003912,10090.ENSMUSP00000004968,10090.ENSMUSP00000005066,10090.ENSMUSP00000005824,10090.ENSMUSP00000007266,10090.ENSMUSP00000008893,10090.ENSMUSP00000011055,10090.ENSMUSP00000014438,10090.ENSMUSP00000018875,10090.ENSMUSP00000020238,10090.ENSMUSP00000022610,10090.ENSMUSP00000025484,10090.ENSMUSP00000025668,10090.ENSMUSP00000027495,10090.ENSMUSP00000028225…	Actr2,Calr,Plod3,Map2k1,Apoa2,Lsm2,Coro1b,Apip,Ndufa2,Ap2b1,Hsp90b1,Scara5,Fech,Atl3,Sept2,Psmd5,Ppid,Acads,Fscn1,Fkbp4,Mif,Irgm1,Uqcr10,Glrx3,Tmod3,Nap1l4,Cd74,Prmt1,Clta,Rps28,Ndufb2,Bola2,Nap1l1,Snrpe,Sh3glb1,St13,Gm8186
GO:0045471	response to ethanol	7	132	0.7	0.0162	10090.ENSMUSP00000000137,10090.ENSMUSP00000004327,10090.ENSMUSP00000072803,10090.ENSMUSP00000106318,10090.ENSMUSP00000116492,10090.ENSMUSP00000119603,10090.ENSMUSP00000120152	Actr2,G6pdx,Ugt1a1,Oxct1,Eef1b2,Phb,Stat3
GO:0019511	peptidyl-proline hydroxylation	3	14	1.31	0.0164	10090.ENSMUSP00000019050,10090.ENSMUSP00000026122,10090.ENSMUSP00000099723	P4ha2,P4hb,Lepre1
GO:0071346	cellular response to interferon-gamma	6	97	0.77	0.0169	10090.ENSMUSP00000000137,10090.ENSMUSP00000028045,10090.ENSMUSP00000034470,10090.ENSMUSP00000041008,10090.ENSMUSP00000050446,10090.ENSMUSP00000066743	Actr2,Mrc1,Vps26b,H2-Ab1,Irgm1,Stat1
GO:0006606	protein import into nucleus	6	98	0.77	0.0176	10090.ENSMUSP00000008594,10090.ENSMUSP00000021635,10090.ENSMUSP00000036093,10090.ENSMUSP00000067681,10090.ENSMUSP00000081782,10090.ENSMUSP00000120152	Nutf2,Akr1c18,Ipo9,Sec61b,Ipo7,Stat3
GO:1901565	organonitrogen compound catabolic process	19	790	0.36	0.0188	10090.ENSMUSP00000006544,10090.ENSMUSP00000016400,10090.ENSMUSP00000020238,10090.ENSMUSP00000020497,10090.ENSMUSP00000022946,10090.ENSMUSP00000023805,10090.ENSMUSP00000033008,10090.ENSMUSP00000033873,10090.ENSMUSP00000034740,10090.ENSMUSP00000039046,10090.ENSMUSP00000041299,10090.ENSMUSP00000043926,10090.ENSMUSP00000053540,10090.ENSMUSP00000067681,10090.ENSMUSP00000074827,10090.ENSMUSP00000086716…	Gcat,Ctsz,Hsp90b1,Aldh1l2,Hrsp12,Csad,Psma1,Erlin2,Nedd4,Cpq,Usp5,Pnp,Gstz1,Sec61b,Acot7,Usp9x,Aldh1l1,Neu2,Erap1
GO:0062014	negative regulation of small molecule metabolic process	6	100	0.76	0.0192	10090.ENSMUSP00000021635,10090.ENSMUSP00000033873,10090.ENSMUSP00000072803,10090.ENSMUSP00000095655,10090.ENSMUSP00000114705,10090.ENSMUSP00000120152	Akr1c18,Erlin2,Ugt1a1,Mup10,Dbi,Stat3
GO:0005975	carbohydrate metabolic process	12	381	0.48	0.0197	10090.ENSMUSP00000004327,10090.ENSMUSP00000021114,10090.ENSMUSP00000026617,10090.ENSMUSP00000030018,10090.ENSMUSP00000034121,10090.ENSMUSP00000035743,10090.ENSMUSP00000050788,10090.ENSMUSP00000072803,10090.ENSMUSP00000081141,10090.ENSMUSP00000093965,10090.ENSMUSP00000107749,10090.ENSMUSP00000127913	G6pdx,Galk1,Phkg1,Nans,Man2b1,Pygb,Phkb,Ugt1a1,Pgd,Ganab,Mlec,Neu2
GO:0019693	ribose phosphate metabolic process	12	381	0.48	0.0197	10090.ENSMUSP00000004327,10090.ENSMUSP00000021114,10090.ENSMUSP00000023608,10090.ENSMUSP00000030381,10090.ENSMUSP00000030583,10090.ENSMUSP00000043926,10090.ENSMUSP00000051222,10090.ENSMUSP00000054856,10090.ENSMUSP00000074827,10090.ENSMUSP00000080995,10090.ENSMUSP00000081141,10090.ENSMUSP00000088217	G6pdx,Galk1,Atp5j,Ctps,Ak2,Pnp,Atp5k,Uqcr10,Acot7,mt-Atp8,Pgd,Ampd1
GO:0006518	peptide metabolic process	13	440	0.45	0.0211	10090.ENSMUSP00000004327,10090.ENSMUSP00000016072,10090.ENSMUSP00000020329,10090.ENSMUSP00000022925,10090.ENSMUSP00000025161,10090.ENSMUSP00000027252,10090.ENSMUSP00000039046,10090.ENSMUSP00000053540,10090.ENSMUSP00000058432,10090.ENSMUSP00000093955,10090.ENSMUSP00000110013,10090.ENSMUSP00000116492,10090.ENSMUSP00000133166	G6pdx,Rrbp1,Egfr,Eif3h,Tapbp,Eif5b,Cpq,Gstz1,Rps21,Eef1g,Rps28,Eef1b2,Erap1
GO:0006566	threonine metabolic process	2	3	1.8	0.023	10090.ENSMUSP00000006544,10090.ENSMUSP00000064755	Gcat,Phgdh
GO:0006793	phosphorus metabolic process	33	1775	0.25	0.023	10090.ENSMUSP00000002663,10090.ENSMUSP00000004327,10090.ENSMUSP00000005066,10090.ENSMUSP00000005606,10090.ENSMUSP00000005824,10090.ENSMUSP00000020329,10090.ENSMUSP00000021114,10090.ENSMUSP00000021559,10090.ENSMUSP00000023608,10090.ENSMUSP00000026617,10090.ENSMUSP00000030381,10090.ENSMUSP00000030583,10090.ENSMUSP00000031103,10090.ENSMUSP00000031773,10090.ENSMUSP00000034190,10090.ENSMUSP00000043926…	Pon1,G6pdx,Map2k1,Prkaca,Apoa2,Egfr,Galk1,Erh,Atp5j,Phkg1,Ctps,Ak2,Ugdh,Pon3,Vac14,Pnp,Nceh1,Phkb,Atp5k,Uqcr10,Acot7,mt-Atp8,Pgd,Ampd1,Mup10,Csnk2a1,Uap1l1,Top1,Hdhd2,Dbi,Stat3,Abhd5,Sh3glb1
GO:0009051	pentose-phosphate shunt, oxidative branch	2	3	1.8	0.023	10090.ENSMUSP00000004327,10090.ENSMUSP00000081141	G6pdx,Pgd
GO:0044571	[2Fe-2S] cluster assembly	2	3	1.8	0.023	10090.ENSMUSP00000066621,10090.ENSMUSP00000114873	Glrx3,Bola2
GO:0046340	diacylglycerol catabolic process	2	3	1.8	0.023	10090.ENSMUSP00000003207,10090.ENSMUSP00000005824	Lipe,Apoa2
GO:0046947	hydroxylysine biosynthetic process	2	3	1.8	0.023	10090.ENSMUSP00000004968,10090.ENSMUSP00000019199	Plod3,Plod1
GO:0001516	prostaglandin biosynthetic process	3	17	1.23	0.0232	10090.ENSMUSP00000030935,10090.ENSMUSP00000041149,10090.ENSMUSP00000095171	Fam213b,Mif,Cd74
GO:0006825	copper ion transport	3	17	1.23	0.0232	10090.ENSMUSP00000032508,10090.ENSMUSP00000104485,10090.ENSMUSP00000108260	Fkbp4,Atox1,Steap3
GO:0030199	collagen fibril organization	4	40	0.98	0.0232	10090.ENSMUSP00000004968,10090.ENSMUSP00000099723,10090.ENSMUSP00000105846,10090.ENSMUSP00000126390	Plod3,Lepre1,Col14a1,Serpinh1
GO:0032963	collagen metabolic process	4	40	0.98	0.0232	10090.ENSMUSP00000004968,10090.ENSMUSP00000075683,10090.ENSMUSP00000099723,10090.ENSMUSP00000126390	Plod3,Pepd,Lepre1,Serpinh1
GO:0071840	cellular component organization or biogenesis	70	4730	0.15	0.0232	10090.ENSMUSP00000000137,10090.ENSMUSP00000001513,10090.ENSMUSP00000001595,10090.ENSMUSP00000003912,10090.ENSMUSP00000004968,10090.ENSMUSP00000005066,10090.ENSMUSP00000005824,10090.ENSMUSP00000007266,10090.ENSMUSP00000008893,10090.ENSMUSP00000011055,10090.ENSMUSP00000014438,10090.ENSMUSP00000018875,10090.ENSMUSP00000020238,10090.ENSMUSP00000020329,10090.ENSMUSP00000020440,10090.ENSMUSP00000022610…	Actr2,Tubb6,Fkbp10,Calr,Plod3,Map2k1,Apoa2,Lsm2,Coro1b,Apip,Ndufa2,Ap2b1,Hsp90b1,Egfr,Timm13,Scara5,Alcam,Fech,Atl3,Apool,Sept2,Psmd5,Ppid,Atp2a2,Acads,Fscn1,Mtpn,Fkbp4,Nedd4,Ipo9,Mif,Dis3,Pnp,Lsm6,Irgm1,Eny2,Uqcr10,Rps21,Pura,Phgdh,Asna1,Glrx3,Itgam,Tmod3,Nap1l4,Postn,Usp9x,Deptor,Cd74,Mup10,Nsf,Lepre1,Prmt1,Clta,Top1,Col14a1,Steap3,Rps28,Ndufb2,Bola2,Phb,Stat3,Snapin,Manf,Serpinh1,Nap1l1,Snrpe,…
GO:0055086	nucleobase-containing small molecule metabolic process	15	566	0.4	0.0233	10090.ENSMUSP00000004327,10090.ENSMUSP00000021114,10090.ENSMUSP00000021559,10090.ENSMUSP00000023608,10090.ENSMUSP00000030381,10090.ENSMUSP00000030583,10090.ENSMUSP00000031103,10090.ENSMUSP00000043926,10090.ENSMUSP00000051222,10090.ENSMUSP00000054856,10090.ENSMUSP00000074827,10090.ENSMUSP00000080995,10090.ENSMUSP00000081141,10090.ENSMUSP00000088217,10090.ENSMUSP00000099989	G6pdx,Galk1,Erh,Atp5j,Ctps,Ak2,Ugdh,Pnp,Atp5k,Uqcr10,Acot7,mt-Atp8,Pgd,Ampd1,Uap1l1
GO:0017038	protein import	7	148	0.65	0.024	10090.ENSMUSP00000008594,10090.ENSMUSP00000020440,10090.ENSMUSP00000021635,10090.ENSMUSP00000036093,10090.ENSMUSP00000067681,10090.ENSMUSP00000081782,10090.ENSMUSP00000120152	Nutf2,Timm13,Akr1c18,Ipo9,Sec61b,Ipo7,Stat3
GO:0032880	regulation of protein localization	21	947	0.33	0.024	10090.ENSMUSP00000005606,10090.ENSMUSP00000005824,10090.ENSMUSP00000008594,10090.ENSMUSP00000018875,10090.ENSMUSP00000020329,10090.ENSMUSP00000022082,10090.ENSMUSP00000027495,10090.ENSMUSP00000029382,10090.ENSMUSP00000041149,10090.ENSMUSP00000044004,10090.ENSMUSP00000052905,10090.ENSMUSP00000068468,10090.ENSMUSP00000072773,10090.ENSMUSP00000074392,10090.ENSMUSP00000077273,10090.ENSMUSP00000095655…	Prkaca,Apoa2,Nutf2,Ap2b1,Egfr,Glrx,Sept2,Ppid,Mif,Lrp1,Eny2,Itgam,Postn,Hsph1,Asph,Mup10,Csnk2a1,Lepre1,Oxct1,Erp29,Sh3glb1
GO:0009199	ribonucleoside triphosphate metabolic process	8	193	0.6	0.0244	10090.ENSMUSP00000021114,10090.ENSMUSP00000023608,10090.ENSMUSP00000030381,10090.ENSMUSP00000030583,10090.ENSMUSP00000043926,10090.ENSMUSP00000051222,10090.ENSMUSP00000054856,10090.ENSMUSP00000080995	Galk1,Atp5j,Ctps,Ak2,Pnp,Atp5k,Uqcr10,mt-Atp8
GO:0051641	cellular localization	33	1792	0.24	0.0244	10090.ENSMUSP00000000137,10090.ENSMUSP00000003038,10090.ENSMUSP00000003912,10090.ENSMUSP00000005066,10090.ENSMUSP00000008594,10090.ENSMUSP00000008893,10090.ENSMUSP00000018875,10090.ENSMUSP00000020238,10090.ENSMUSP00000020440,10090.ENSMUSP00000021635,10090.ENSMUSP00000026427,10090.ENSMUSP00000026487,10090.ENSMUSP00000031423,10090.ENSMUSP00000032809,10090.ENSMUSP00000034470,10090.ENSMUSP00000034740…	Actr2,Ap2a2,Calr,Map2k1,Nutf2,Coro1b,Ap2b1,Hsp90b1,Timm13,Akr1c18,Esyt1,Ier3ip1,Atp2a2,Yif1b,Vps26b,Nedd4,Ipo9,Eny2,Asna1,Sec61b,Hyou1,Ipo7,Cd74,Nsf,Clta,Atox1,Steap3,Copg1,Erp29,Stat3,Snapin,Sh3glb1,Sec61g
GO:0034976	response to endoplasmic reticulum stress	8	196	0.59	0.0264	10090.ENSMUSP00000020238,10090.ENSMUSP00000026122,10090.ENSMUSP00000028683,10090.ENSMUSP00000033873,10090.ENSMUSP00000041839,10090.ENSMUSP00000052912,10090.ENSMUSP00000067681,10090.ENSMUSP00000068594	Hsp90b1,P4hb,Pdia3,Erlin2,Txndc5,Pdia6,Sec61b,Hyou1
GO:0034613	cellular protein localization	24	1162	0.29	0.027	10090.ENSMUSP00000003038,10090.ENSMUSP00000003912,10090.ENSMUSP00000008594,10090.ENSMUSP00000008893,10090.ENSMUSP00000018875,10090.ENSMUSP00000020238,10090.ENSMUSP00000020440,10090.ENSMUSP00000021635,10090.ENSMUSP00000034470,10090.ENSMUSP00000034740,10090.ENSMUSP00000036093,10090.ENSMUSP00000052905,10090.ENSMUSP00000065337,10090.ENSMUSP00000067681,10090.ENSMUSP00000081782,10090.ENSMUSP00000095171…	Ap2a2,Calr,Nutf2,Coro1b,Ap2b1,Hsp90b1,Timm13,Akr1c18,Vps26b,Nedd4,Ipo9,Eny2,Asna1,Sec61b,Ipo7,Cd74,Nsf,Clta,Copg1,Erp29,Stat3,Snapin,Sh3glb1,Sec61g
GO:1903201	regulation of oxidative stress-induced cell death	5	74	0.81	0.027	10090.ENSMUSP00000006137,10090.ENSMUSP00000022082,10090.ENSMUSP00000026122,10090.ENSMUSP00000068468,10090.ENSMUSP00000074392	Trap1,Glrx,P4hb,Itgam,Hsph1
GO:0009725	response to hormone	19	829	0.34	0.0272	10090.ENSMUSP00000000769,10090.ENSMUSP00000003912,10090.ENSMUSP00000004968,10090.ENSMUSP00000005066,10090.ENSMUSP00000005606,10090.ENSMUSP00000020329,10090.ENSMUSP00000021635,10090.ENSMUSP00000022082,10090.ENSMUSP00000031423,10090.ENSMUSP00000032508,10090.ENSMUSP00000034740,10090.ENSMUSP00000066743,10090.ENSMUSP00000072773,10090.ENSMUSP00000072803,10090.ENSMUSP00000082132,10090.ENSMUSP00000095655…	Serpinf1,Calr,Plod3,Map2k1,Prkaca,Egfr,Akr1c18,Glrx,Atp2a2,Fkbp4,Nedd4,Stat1,Postn,Ugt1a1,Serpina1a,Mup10,Oxct1,Phb,Stat3
GO:0044270	cellular nitrogen compound catabolic process	10	297	0.51	0.0277	10090.ENSMUSP00000007266,10090.ENSMUSP00000020497,10090.ENSMUSP00000021114,10090.ENSMUSP00000041906,10090.ENSMUSP00000043926,10090.ENSMUSP00000049722,10090.ENSMUSP00000074827,10090.ENSMUSP00000084466,10090.ENSMUSP00000114304,10090.ENSMUSP00000126565	Lsm2,Aldh1l2,Galk1,Dis3,Pnp,Lsm6,Acot7,Rqcd1,Aldh1l1,Lsm5
GO:0090087	regulation of peptide transport	17	703	0.36	0.0277	10090.ENSMUSP00000005606,10090.ENSMUSP00000005824,10090.ENSMUSP00000008594,10090.ENSMUSP00000020329,10090.ENSMUSP00000022082,10090.ENSMUSP00000029382,10090.ENSMUSP00000041149,10090.ENSMUSP00000044004,10090.ENSMUSP00000052905,10090.ENSMUSP00000068468,10090.ENSMUSP00000072773,10090.ENSMUSP00000077273,10090.ENSMUSP00000095171,10090.ENSMUSP00000095655,10090.ENSMUSP00000099723,10090.ENSMUSP00000106318…	Prkaca,Apoa2,Nutf2,Egfr,Glrx,Ppid,Mif,Lrp1,Eny2,Itgam,Postn,Asph,Cd74,Mup10,Lepre1,Oxct1,Erp29
GO:0071396	cellular response to lipid	13	464	0.43	0.0286	10090.ENSMUSP00000000769,10090.ENSMUSP00000020329,10090.ENSMUSP00000021635,10090.ENSMUSP00000022082,10090.ENSMUSP00000028045,10090.ENSMUSP00000028683,10090.ENSMUSP00000032508,10090.ENSMUSP00000034740,10090.ENSMUSP00000066743,10090.ENSMUSP00000072803,10090.ENSMUSP00000073975,10090.ENSMUSP00000095655,10090.ENSMUSP00000119603	Serpinf1,Egfr,Akr1c18,Glrx,Mrc1,Pdia3,Fkbp4,Nedd4,Stat1,Ugt1a1,Pdcd4,Mup10,Phb
GO:1903751	negative regulation of intrinsic apoptotic signaling pathway in response to hydrogen peroxide	2	4	1.68	0.0293	10090.ENSMUSP00000006137,10090.ENSMUSP00000074392	Trap1,Hsph1
GO:2000587	negative regulation of platelet-derived growth factor receptor-beta signaling pathway	2	4	1.68	0.0293	10090.ENSMUSP00000022082,10090.ENSMUSP00000044004	Glrx,Lrp1
GO:0009058	biosynthetic process	57	3707	0.17	0.0294	10090.ENSMUSP00000001716,10090.ENSMUSP00000003207,10090.ENSMUSP00000004327,10090.ENSMUSP00000004968,10090.ENSMUSP00000005824,10090.ENSMUSP00000006544,10090.ENSMUSP00000011055,10090.ENSMUSP00000016072,10090.ENSMUSP00000019199,10090.ENSMUSP00000020329,10090.ENSMUSP00000020497,10090.ENSMUSP00000021114,10090.ENSMUSP00000021559,10090.ENSMUSP00000021635,10090.ENSMUSP00000022925,10090.ENSMUSP00000023608…	Ddt,Lipe,G6pdx,Plod3,Apoa2,Gcat,Apip,Rrbp1,Plod1,Egfr,Aldh1l2,Galk1,Erh,Akr1c18,Eif3h,Atp5j,Csad,Fech,Phkg1,Eif5b,Nans,Ctps,Ak2,Fam213b,Ugdh,Vac14,Hnrnpul1,Mif,Pnp,Atp5k,Eny2,Rps21,Pura,Phgdh,Stat1,Acot7,Hmbs,mt-Atp8,Pgd,Serpina1a,Rqcd1,Ampd1,Eef1g,Cd74,Csnk2a1,Uap1l1,Top1,Rps28,Aldh1l1,Eef1b2,Phb,Stat3,Abhd5,Dad1,Serpinh1,Tcea1,Sh3glb1
GO:0031099	regeneration	7	156	0.63	0.0294	10090.ENSMUSP00000005824,10090.ENSMUSP00000020329,10090.ENSMUSP00000031866,10090.ENSMUSP00000039046,10090.ENSMUSP00000072773,10090.ENSMUSP00000072803,10090.ENSMUSP00000119603	Apoa2,Egfr,Mtpn,Cpq,Postn,Ugt1a1,Phb
GO:0006913	nucleocytoplasmic transport	8	204	0.57	0.0314	10090.ENSMUSP00000003912,10090.ENSMUSP00000008594,10090.ENSMUSP00000021635,10090.ENSMUSP00000036093,10090.ENSMUSP00000052905,10090.ENSMUSP00000067681,10090.ENSMUSP00000081782,10090.ENSMUSP00000120152	Calr,Nutf2,Akr1c18,Ipo9,Eny2,Sec61b,Ipo7,Stat3
GO:0050729	positive regulation of inflammatory response	6	116	0.69	0.0315	10090.ENSMUSP00000001716,10090.ENSMUSP00000020329,10090.ENSMUSP00000041149,10090.ENSMUSP00000068468,10090.ENSMUSP00000073975,10090.ENSMUSP00000099394	Ddt,Egfr,Mif,Itgam,Pdcd4,Aoc3
GO:0045646	regulation of erythrocyte differentiation	4	46	0.92	0.0322	10090.ENSMUSP00000066743,10090.ENSMUSP00000099534,10090.ENSMUSP00000103474,10090.ENSMUSP00000120152	Stat1,B2m,Prmt1,Stat3
GO:0006417	regulation of translation	10	307	0.49	0.0325	10090.ENSMUSP00000003912,10090.ENSMUSP00000006137,10090.ENSMUSP00000022946,10090.ENSMUSP00000025484,10090.ENSMUSP00000027252,10090.ENSMUSP00000028607,10090.ENSMUSP00000059404,10090.ENSMUSP00000069432,10090.ENSMUSP00000084466,10090.ENSMUSP00000120152	Calr,Trap1,Hrsp12,Fech,Eif5b,Caprin1,Pura,Gcn1l1,Rqcd1,Stat3
GO:0072594	establishment of protein localization to organelle	9	255	0.53	0.0325	10090.ENSMUSP00000008594,10090.ENSMUSP00000018875,10090.ENSMUSP00000020440,10090.ENSMUSP00000021635,10090.ENSMUSP00000034740,10090.ENSMUSP00000036093,10090.ENSMUSP00000067681,10090.ENSMUSP00000081782,10090.ENSMUSP00000120152	Nutf2,Ap2b1,Timm13,Akr1c18,Nedd4,Ipo9,Sec61b,Ipo7,Stat3
GO:0071407	cellular response to organic cyclic compound	13	475	0.42	0.0326	10090.ENSMUSP00000000137,10090.ENSMUSP00000000769,10090.ENSMUSP00000020238,10090.ENSMUSP00000020329,10090.ENSMUSP00000021635,10090.ENSMUSP00000022082,10090.ENSMUSP00000028683,10090.ENSMUSP00000032508,10090.ENSMUSP00000034740,10090.ENSMUSP00000066743,10090.ENSMUSP00000072803,10090.ENSMUSP00000119603,10090.ENSMUSP00000120152	Actr2,Serpinf1,Hsp90b1,Egfr,Akr1c18,Glrx,Pdia3,Fkbp4,Nedd4,Stat1,Ugt1a1,Phb,Stat3
GO:0009206	purine ribonucleoside triphosphate biosynthetic process	5	80	0.78	0.0339	10090.ENSMUSP00000021114,10090.ENSMUSP00000023608,10090.ENSMUSP00000043926,10090.ENSMUSP00000051222,10090.ENSMUSP00000080995	Galk1,Atp5j,Pnp,Atp5k,mt-Atp8
GO:0033559	unsaturated fatty acid metabolic process	5	80	0.78	0.0339	10090.ENSMUSP00000007251,10090.ENSMUSP00000019051,10090.ENSMUSP00000030935,10090.ENSMUSP00000041149,10090.ENSMUSP00000095171	Abhd16a,Alox12e,Fam213b,Mif,Cd74
GO:0017148	negative regulation of translation	6	119	0.68	0.0342	10090.ENSMUSP00000003912,10090.ENSMUSP00000022946,10090.ENSMUSP00000028607,10090.ENSMUSP00000059404,10090.ENSMUSP00000084466,10090.ENSMUSP00000120152	Calr,Hrsp12,Caprin1,Pura,Rqcd1,Stat3
GO:0051223	regulation of protein transport	16	661	0.36	0.0342	10090.ENSMUSP00000005606,10090.ENSMUSP00000005824,10090.ENSMUSP00000008594,10090.ENSMUSP00000020329,10090.ENSMUSP00000022082,10090.ENSMUSP00000029382,10090.ENSMUSP00000041149,10090.ENSMUSP00000044004,10090.ENSMUSP00000052905,10090.ENSMUSP00000068468,10090.ENSMUSP00000072773,10090.ENSMUSP00000077273,10090.ENSMUSP00000095655,10090.ENSMUSP00000099723,10090.ENSMUSP00000106318,10090.ENSMUSP00000117347	Prkaca,Apoa2,Nutf2,Egfr,Glrx,Ppid,Mif,Lrp1,Eny2,Itgam,Postn,Asph,Mup10,Lepre1,Oxct1,Erp29
GO:0006690	icosanoid metabolic process	5	81	0.77	0.035	10090.ENSMUSP00000007251,10090.ENSMUSP00000019051,10090.ENSMUSP00000030935,10090.ENSMUSP00000041149,10090.ENSMUSP00000095171	Abhd16a,Alox12e,Fam213b,Mif,Cd74
GO:0022900	electron transport chain	6	120	0.68	0.035	10090.ENSMUSP00000022082,10090.ENSMUSP00000030651,10090.ENSMUSP00000034881,10090.ENSMUSP00000054856,10090.ENSMUSP00000066621,10090.ENSMUSP00000096193	Glrx,Sh3bgrl3,Cox7a2,Uqcr10,Glrx3,Cox7a1
GO:0048523	negative regulation of cellular process	64	4336	0.15	0.0357	10090.ENSMUSP00000000769,10090.ENSMUSP00000001716,10090.ENSMUSP00000003912,10090.ENSMUSP00000004327,10090.ENSMUSP00000005066,10090.ENSMUSP00000005606,10090.ENSMUSP00000005824,10090.ENSMUSP00000006137,10090.ENSMUSP00000008893,10090.ENSMUSP00000011055,10090.ENSMUSP00000016400,10090.ENSMUSP00000018875,10090.ENSMUSP00000020238,10090.ENSMUSP00000020329,10090.ENSMUSP00000021635,10090.ENSMUSP00000022082…	Serpinf1,Ddt,Calr,G6pdx,Map2k1,Prkaca,Apoa2,Trap1,Coro1b,Apip,Ctsz,Ap2b1,Hsp90b1,Egfr,Akr1c18,Glrx,Hrsp12,Caprin1,Ppid,Txndc12,Aldh2,Pon3,Fkbp4,Erlin2,Nedd4,H2-Ab1,Mif,Pnp,Lrp1,H2-Aa,Eny2,Nudt16l1,Pura,Stat1,Itgam,Hyou1,Tmod3,Armc10,Postn,Ugt1a1,Pdcd4,Hsph1,Asph,Serpina1a,Rqcd1,Deptor,Cd74,Mup10,Csnk2a1,B2m,Lepre1,Prmt1,Col7a1,Fkbp8,Dbi,Erp29,Phb,Stat3,Snapin,Dad1,Serpinh1,Dnajb11,Sh3glb1,St13
GO:1904951	positive regulation of establishment of protein localization	12	424	0.43	0.0357	10090.ENSMUSP00000005606,10090.ENSMUSP00000008594,10090.ENSMUSP00000020329,10090.ENSMUSP00000022082,10090.ENSMUSP00000029382,10090.ENSMUSP00000041149,10090.ENSMUSP00000044004,10090.ENSMUSP00000068468,10090.ENSMUSP00000072773,10090.ENSMUSP00000077273,10090.ENSMUSP00000106318,10090.ENSMUSP00000129800	Prkaca,Nutf2,Egfr,Glrx,Ppid,Mif,Lrp1,Itgam,Postn,Asph,Oxct1,Sh3glb1
GO:2000637	positive regulation of gene silencing by miRNA	3	22	1.11	0.0359	10090.ENSMUSP00000005066,10090.ENSMUSP00000020329,10090.ENSMUSP00000120152	Map2k1,Egfr,Stat3
GO:0002906	negative regulation of mature B cell apoptotic process	2	5	1.58	0.0363	10090.ENSMUSP00000041149,10090.ENSMUSP00000095171	Mif,Cd74
GO:0046984	regulation of hemoglobin biosynthetic process	2	5	1.58	0.0363	10090.ENSMUSP00000025484,10090.ENSMUSP00000103474	Fech,Prmt1
GO:1903298	negative regulation of hypoxia-induced intrinsic apoptotic signaling pathway	2	5	1.58	0.0363	10090.ENSMUSP00000005066,10090.ENSMUSP00000068594	Map2k1,Hyou1
GO:0034504	protein localization to nucleus	7	166	0.6	0.0364	10090.ENSMUSP00000003912,10090.ENSMUSP00000008594,10090.ENSMUSP00000021635,10090.ENSMUSP00000036093,10090.ENSMUSP00000067681,10090.ENSMUSP00000081782,10090.ENSMUSP00000120152	Calr,Nutf2,Akr1c18,Ipo9,Sec61b,Ipo7,Stat3
GO:0071383	cellular response to steroid hormone stimulus	7	166	0.6	0.0364	10090.ENSMUSP00000000769,10090.ENSMUSP00000020329,10090.ENSMUSP00000021635,10090.ENSMUSP00000032508,10090.ENSMUSP00000034740,10090.ENSMUSP00000072803,10090.ENSMUSP00000119603	Serpinf1,Egfr,Akr1c18,Fkbp4,Nedd4,Ugt1a1,Phb
GO:0071705	nitrogen compound transport	27	1420	0.26	0.0364	10090.ENSMUSP00000003038,10090.ENSMUSP00000003912,10090.ENSMUSP00000008594,10090.ENSMUSP00000016072,10090.ENSMUSP00000018875,10090.ENSMUSP00000020238,10090.ENSMUSP00000020440,10090.ENSMUSP00000021635,10090.ENSMUSP00000029382,10090.ENSMUSP00000034470,10090.ENSMUSP00000034740,10090.ENSMUSP00000036093,10090.ENSMUSP00000038350,10090.ENSMUSP00000047737,10090.ENSMUSP00000052905,10090.ENSMUSP00000067681…	Ap2a2,Calr,Nutf2,Rrbp1,Ap2b1,Hsp90b1,Timm13,Akr1c18,Ppid,Vps26b,Nedd4,Ipo9,Scamp2,S100a13,Eny2,Sec61b,Ipo7,Cd74,Nsf,Clta,Slc1a5,Steap3,Copg1,Erp29,Stat3,Snapin,Sec61g
GO:0009117	nucleotide metabolic process	13	488	0.41	0.0369	10090.ENSMUSP00000004327,10090.ENSMUSP00000021114,10090.ENSMUSP00000021559,10090.ENSMUSP00000023608,10090.ENSMUSP00000030381,10090.ENSMUSP00000030583,10090.ENSMUSP00000043926,10090.ENSMUSP00000051222,10090.ENSMUSP00000054856,10090.ENSMUSP00000074827,10090.ENSMUSP00000080995,10090.ENSMUSP00000081141,10090.ENSMUSP00000088217	G6pdx,Galk1,Erh,Atp5j,Ctps,Ak2,Pnp,Atp5k,Uqcr10,Acot7,mt-Atp8,Pgd,Ampd1
GO:0015986	ATP synthesis coupled proton transport	3	23	1.1	0.0381	10090.ENSMUSP00000023608,10090.ENSMUSP00000051222,10090.ENSMUSP00000080995	Atp5j,Atp5k,mt-Atp8
GO:0032928	regulation of superoxide anion generation	3	23	1.1	0.0381	10090.ENSMUSP00000020329,10090.ENSMUSP00000031773,10090.ENSMUSP00000068468	Egfr,Pon3,Itgam
GO:0046464	acylglycerol catabolic process	3	23	1.1	0.0381	10090.ENSMUSP00000003207,10090.ENSMUSP00000005824,10090.ENSMUSP00000007251	Lipe,Apoa2,Abhd16a
GO:0008015	blood circulation	11	376	0.45	0.0384	10090.ENSMUSP00000002663,10090.ENSMUSP00000004327,10090.ENSMUSP00000004968,10090.ENSMUSP00000005066,10090.ENSMUSP00000020329,10090.ENSMUSP00000041149,10090.ENSMUSP00000066743,10090.ENSMUSP00000072773,10090.ENSMUSP00000099394,10090.ENSMUSP00000124562,10090.ENSMUSP00000133166	Pon1,G6pdx,Plod3,Map2k1,Egfr,Mif,Stat1,Postn,Aoc3,Manf,Erap1
GO:1903902	positive regulation of viral life cycle	4	51	0.87	0.0391	10090.ENSMUSP00000026122,10090.ENSMUSP00000029382,10090.ENSMUSP00000034947,10090.ENSMUSP00000095171	P4hb,Ppid,Ppib,Cd74
GO:0008104	protein localization	31	1733	0.23	0.0409	10090.ENSMUSP00000003038,10090.ENSMUSP00000003912,10090.ENSMUSP00000004968,10090.ENSMUSP00000008594,10090.ENSMUSP00000008893,10090.ENSMUSP00000016072,10090.ENSMUSP00000018875,10090.ENSMUSP00000020238,10090.ENSMUSP00000020440,10090.ENSMUSP00000021635,10090.ENSMUSP00000029382,10090.ENSMUSP00000032508,10090.ENSMUSP00000034470,10090.ENSMUSP00000034740,10090.ENSMUSP00000036093,10090.ENSMUSP00000038350…	Ap2a2,Calr,Plod3,Nutf2,Coro1b,Rrbp1,Ap2b1,Hsp90b1,Timm13,Akr1c18,Ppid,Fkbp4,Vps26b,Nedd4,Ipo9,Scamp2,S100a13,Eny2,Asna1,Sec61b,Ipo7,Cd74,Nsf,Clta,Steap3,Copg1,Erp29,Stat3,Snapin,Sh3glb1,Sec61g
GO:0009067	aspartate family amino acid biosynthetic process	3	24	1.08	0.0409	10090.ENSMUSP00000004968,10090.ENSMUSP00000011055,10090.ENSMUSP00000019199	Plod3,Apip,Plod1
GO:2001171	positive regulation of ATP biosynthetic process	3	24	1.08	0.0409	10090.ENSMUSP00000005066,10090.ENSMUSP00000041149,10090.ENSMUSP00000120152	Map2k1,Mif,Stat3
GO:0010760	negative regulation of macrophage chemotaxis	2	6	1.5	0.0434	10090.ENSMUSP00000001716,10090.ENSMUSP00000041149	Ddt,Mif
GO:0018401	peptidyl-proline hydroxylation to 4-hydroxy-L-proline	2	6	1.5	0.0434	10090.ENSMUSP00000019050,10090.ENSMUSP00000026122	P4ha2,P4hb
GO:0044267	cellular protein metabolic process	47	2995	0.18	0.0441	10090.ENSMUSP00000001595,10090.ENSMUSP00000004968,10090.ENSMUSP00000005066,10090.ENSMUSP00000005606,10090.ENSMUSP00000005824,10090.ENSMUSP00000016072,10090.ENSMUSP00000016400,10090.ENSMUSP00000019050,10090.ENSMUSP00000019199,10090.ENSMUSP00000020238,10090.ENSMUSP00000020329,10090.ENSMUSP00000022925,10090.ENSMUSP00000025419,10090.ENSMUSP00000026122,10090.ENSMUSP00000026617,10090.ENSMUSP00000027252…	Fkbp10,Plod3,Map2k1,Prkaca,Apoa2,Rrbp1,Ctsz,P4ha2,Plod1,Hsp90b1,Egfr,Eif3h,Ppic,P4hb,Phkg1,Eif5b,Ppid,Fkbp4,Psma1,Erlin2,Man2b1,Nedd4,Ppib,Usp5,Nceh1,F13a1,Phkb,Eny2,Rps21,Sec61b,Hmbs,Asph,Serpina1a,Usp9x,Sae1,Eef1g,Mup10,Csnk2a1,Lepre1,Prmt1,Top1,Cops7a,Rps28,Fkbp8,Eef1b2,Phb,Dad1
GO:0045648	positive regulation of erythrocyte differentiation	3	25	1.06	0.0441	10090.ENSMUSP00000066743,10090.ENSMUSP00000103474,10090.ENSMUSP00000120152	Stat1,Prmt1,Stat3
GO:0065007	biological regulation	128	10168	0.08	0.0441	10090.ENSMUSP00000000137,10090.ENSMUSP00000000769,10090.ENSMUSP00000001716,10090.ENSMUSP00000002663,10090.ENSMUSP00000003038,10090.ENSMUSP00000003912,10090.ENSMUSP00000004327,10090.ENSMUSP00000004968,10090.ENSMUSP00000005066,10090.ENSMUSP00000005606,10090.ENSMUSP00000005824,10090.ENSMUSP00000006137,10090.ENSMUSP00000006544,10090.ENSMUSP00000007266,10090.ENSMUSP00000008594,10090.ENSMUSP00000008893…	Actr2,Serpinf1,Ddt,Pon1,Ap2a2,Calr,G6pdx,Plod3,Map2k1,Prkaca,Apoa2,Trap1,Gcat,Lsm2,Nutf2,Coro1b,Apip,Rrbp1,Ctsz,Ap2b1,Hsp90b1,Egfr,Erh,Akr1c18,Glrx,Scara5,Hrsp12,Tapbp,Fech,Atl3,P4hb,Ier3ip1,Phkg1,Eif5b,Sept2,Mrc1,Caprin1,Pdia3,Ppid,Txndc12,Sh3bgrl3,Aldh2,Atp2a2,Fscn1,Pon3,Mtpn,Fkbp4,Psma1,Erlin2,Vac14,Mcam,Nedd4,Ppib,Ipo9,Hnrnpul1,Cpq,H2-Ab1,Mif,Usp5,Txndc5,Dis3,Pnp,Lrp1,Nceh1,H2-Aa,S100a13,F13a…
GO:2001039	negative regulation of cellular response to drug	3	25	1.06	0.0441	10090.ENSMUSP00000006137,10090.ENSMUSP00000022082,10090.ENSMUSP00000074392	Trap1,Glrx,Hsph1
GO:0009896	positive regulation of catabolic process	11	388	0.43	0.0453	10090.ENSMUSP00000005066,10090.ENSMUSP00000005824,10090.ENSMUSP00000034740,10090.ENSMUSP00000041149,10090.ENSMUSP00000041299,10090.ENSMUSP00000044004,10090.ENSMUSP00000050446,10090.ENSMUSP00000096829,10090.ENSMUSP00000099364,10090.ENSMUSP00000122274,10090.ENSMUSP00000129800	Map2k1,Apoa2,Nedd4,Mif,Usp5,Lrp1,Irgm1,Csnk2a1,Nsf,Abhd5,Sh3glb1
GO:0006796	phosphate-containing compound metabolic process	31	1758	0.23	0.0478	10090.ENSMUSP00000002663,10090.ENSMUSP00000004327,10090.ENSMUSP00000005066,10090.ENSMUSP00000005606,10090.ENSMUSP00000005824,10090.ENSMUSP00000020329,10090.ENSMUSP00000021114,10090.ENSMUSP00000021559,10090.ENSMUSP00000023608,10090.ENSMUSP00000026617,10090.ENSMUSP00000030381,10090.ENSMUSP00000030583,10090.ENSMUSP00000031773,10090.ENSMUSP00000034190,10090.ENSMUSP00000043926,10090.ENSMUSP00000045864…	Pon1,G6pdx,Map2k1,Prkaca,Apoa2,Egfr,Galk1,Erh,Atp5j,Phkg1,Ctps,Ak2,Pon3,Vac14,Pnp,Nceh1,Phkb,Atp5k,Uqcr10,Acot7,mt-Atp8,Pgd,Ampd1,Mup10,Csnk2a1,Top1,Hdhd2,Dbi,Stat3,Abhd5,Sh3glb1
GO:0032355	response to estradiol	6	133	0.63	0.0478	10090.ENSMUSP00000003912,10090.ENSMUSP00000020329,10090.ENSMUSP00000022082,10090.ENSMUSP00000072773,10090.ENSMUSP00000072803,10090.ENSMUSP00000120152	Calr,Egfr,Glrx,Postn,Ugt1a1,Stat3
GO:0097305	response to alcohol	8	228	0.52	0.0478	10090.ENSMUSP00000000137,10090.ENSMUSP00000004327,10090.ENSMUSP00000021635,10090.ENSMUSP00000072803,10090.ENSMUSP00000106318,10090.ENSMUSP00000116492,10090.ENSMUSP00000119603,10090.ENSMUSP00000120152	Actr2,G6pdx,Akr1c18,Ugt1a1,Oxct1,Eef1b2,Phb,Stat3
GO:0045833	negative regulation of lipid metabolic process	5	92	0.71	0.0485	10090.ENSMUSP00000005824,10090.ENSMUSP00000021635,10090.ENSMUSP00000033873,10090.ENSMUSP00000095655,10090.ENSMUSP00000114705	Apoa2,Akr1c18,Erlin2,Mup10,Dbi
GO:0032870	cellular response to hormone stimulus	13	513	0.38	0.0492	10090.ENSMUSP00000000769,10090.ENSMUSP00000004968,10090.ENSMUSP00000005606,10090.ENSMUSP00000020329,10090.ENSMUSP00000021635,10090.ENSMUSP00000022082,10090.ENSMUSP00000032508,10090.ENSMUSP00000034740,10090.ENSMUSP00000066743,10090.ENSMUSP00000072803,10090.ENSMUSP00000095655,10090.ENSMUSP00000119603,10090.ENSMUSP00000120152	Serpinf1,Plod3,Prkaca,Egfr,Akr1c18,Glrx,Fkbp4,Nedd4,Stat1,Ugt1a1,Mup10,Phb,Stat3
KEGG Pathways
mmu04141	Protein processing in endoplasmic reticulum	16	161	0.98	1.27e-08	10090.ENSMUSP00000003912,10090.ENSMUSP00000016072,10090.ENSMUSP00000020238,10090.ENSMUSP00000026122,10090.ENSMUSP00000028683,10090.ENSMUSP00000041839,10090.ENSMUSP00000050336,10090.ENSMUSP00000052912,10090.ENSMUSP00000067681,10090.ENSMUSP00000068594,10090.ENSMUSP00000074392,10090.ENSMUSP00000093965,10090.ENSMUSP00000117347,10090.ENSMUSP00000122366,10090.ENSMUSP00000126828,10090.ENSMUSP00000132348	Calr,Rrbp1,Hsp90b1,P4hb,Pdia3,Txndc5,Ckap4,Pdia6,Sec61b,Hyou1,Hsph1,Ganab,Erp29,Dad1,Dnajb11,Sec61g
mmu01100	Metabolic pathways	38	1296	0.45	1.57e-06	10090.ENSMUSP00000004327,10090.ENSMUSP00000011055,10090.ENSMUSP00000014438,10090.ENSMUSP00000019050,10090.ENSMUSP00000019051,10090.ENSMUSP00000021114,10090.ENSMUSP00000023608,10090.ENSMUSP00000023805,10090.ENSMUSP00000025484,10090.ENSMUSP00000030018,10090.ENSMUSP00000030381,10090.ENSMUSP00000030583,10090.ENSMUSP00000030935,10090.ENSMUSP00000031103,10090.ENSMUSP00000031411,10090.ENSMUSP00000031524…	G6pdx,Apip,Ndufa2,P4ha2,Alox12e,Galk1,Atp5j,Csad,Fech,Nans,Ctps,Ak2,Fam213b,Ugdh,Aldh2,Acads,Pygb,Lap3,Acaa1a,Gns,Pnp,Cbr3,Atp5k,Gstz1,Uqcr10,Phgdh,Ugt1a1,Ado,Hmbs,mt-Atp8,Pgd,Ampd1,Ganab,Aoc3,Uap1l1,Ndufb2,Dad1,Mut
mmu04612	Antigen processing and presentation	7	78	0.93	0.0023	10090.ENSMUSP00000003912,10090.ENSMUSP00000025161,10090.ENSMUSP00000028683,10090.ENSMUSP00000041008,10090.ENSMUSP00000046105,10090.ENSMUSP00000095171,10090.ENSMUSP00000099534	Calr,Tapbp,Pdia3,H2-Ab1,H2-Aa,Cd74,B2m
mmu04714	Thermogenesis	11	223	0.67	0.0023	10090.ENSMUSP00000003207,10090.ENSMUSP00000005606,10090.ENSMUSP00000014438,10090.ENSMUSP00000023608,10090.ENSMUSP00000032762,10090.ENSMUSP00000034881,10090.ENSMUSP00000051222,10090.ENSMUSP00000054856,10090.ENSMUSP00000080995,10090.ENSMUSP00000096193,10090.ENSMUSP00000114095	Lipe,Prkaca,Ndufa2,Atp5j,Plin1,Cox7a2,Atp5k,Uqcr10,mt-Atp8,Cox7a1,Ndufb2
mmu05016	Huntington's disease	10	187	0.71	0.0023	10090.ENSMUSP00000003038,10090.ENSMUSP00000014438,10090.ENSMUSP00000018875,10090.ENSMUSP00000023608,10090.ENSMUSP00000034881,10090.ENSMUSP00000054856,10090.ENSMUSP00000080995,10090.ENSMUSP00000096193,10090.ENSMUSP00000103481,10090.ENSMUSP00000114095	Ap2a2,Ndufa2,Ap2b1,Atp5j,Cox7a2,Uqcr10,mt-Atp8,Cox7a1,Clta,Ndufb2
mmu00190	Oxidative phosphorylation	8	129	0.77	0.0035	10090.ENSMUSP00000014438,10090.ENSMUSP00000023608,10090.ENSMUSP00000034881,10090.ENSMUSP00000051222,10090.ENSMUSP00000054856,10090.ENSMUSP00000080995,10090.ENSMUSP00000096193,10090.ENSMUSP00000114095	Ndufa2,Atp5j,Cox7a2,Atp5k,Uqcr10,mt-Atp8,Cox7a1,Ndufb2
mmu04145	Phagosome	9	165	0.72	0.0035	10090.ENSMUSP00000001513,10090.ENSMUSP00000003912,10090.ENSMUSP00000028045,10090.ENSMUSP00000041008,10090.ENSMUSP00000046105,10090.ENSMUSP00000067681,10090.ENSMUSP00000068468,10090.ENSMUSP00000116397,10090.ENSMUSP00000132348	Tubb6,Calr,Mrc1,H2-Ab1,H2-Aa,Sec61b,Itgam,Cd209g,Sec61g
mmu05010	Alzheimer's disease	9	167	0.71	0.0035	10090.ENSMUSP00000014438,10090.ENSMUSP00000023608,10090.ENSMUSP00000031423,10090.ENSMUSP00000034881,10090.ENSMUSP00000044004,10090.ENSMUSP00000054856,10090.ENSMUSP00000080995,10090.ENSMUSP00000096193,10090.ENSMUSP00000114095	Ndufa2,Atp5j,Atp2a2,Cox7a2,Lrp1,Uqcr10,mt-Atp8,Cox7a1,Ndufb2
mmu05012	Parkinson's disease	8	138	0.74	0.0038	10090.ENSMUSP00000005606,10090.ENSMUSP00000014438,10090.ENSMUSP00000023608,10090.ENSMUSP00000034881,10090.ENSMUSP00000054856,10090.ENSMUSP00000080995,10090.ENSMUSP00000096193,10090.ENSMUSP00000114095	Prkaca,Ndufa2,Atp5j,Cox7a2,Uqcr10,mt-Atp8,Cox7a1,Ndufb2
mmu03018	RNA degradation	6	80	0.85	0.0065	10090.ENSMUSP00000007266,10090.ENSMUSP00000041906,10090.ENSMUSP00000049722,10090.ENSMUSP00000057238,10090.ENSMUSP00000084466,10090.ENSMUSP00000126565	Lsm2,Dis3,Lsm6,Lsm8,Rqcd1,Lsm5
mmu00280	Valine, leucine and isoleucine degradation	5	55	0.94	0.0085	10090.ENSMUSP00000031411,10090.ENSMUSP00000031524,10090.ENSMUSP00000042351,10090.ENSMUSP00000106318,10090.ENSMUSP00000130941	Aldh2,Acads,Acaa1a,Oxct1,Mut
mmu00480	Glutathione metabolism	5	61	0.89	0.0121	10090.ENSMUSP00000004327,10090.ENSMUSP00000030296,10090.ENSMUSP00000030332,10090.ENSMUSP00000040222,10090.ENSMUSP00000081141	G6pdx,Txndc12,Gpx7,Lap3,Pgd
mmu05140	Leishmaniasis	5	65	0.87	0.0146	10090.ENSMUSP00000041008,10090.ENSMUSP00000046105,10090.ENSMUSP00000055637,10090.ENSMUSP00000066743,10090.ENSMUSP00000068468	H2-Ab1,H2-Aa,Marcksl1,Stat1,Itgam
mmu00520	Amino sugar and nucleotide sugar metabolism	4	49	0.89	0.0375	10090.ENSMUSP00000021114,10090.ENSMUSP00000030018,10090.ENSMUSP00000031103,10090.ENSMUSP00000099989	Galk1,Nans,Ugdh,Uap1l1
mmu05310	Asthma	3	23	1.1	0.0379	10090.ENSMUSP00000041008,10090.ENSMUSP00000046105,10090.ENSMUSP00000050497	H2-Ab1,H2-Aa,Epx
mmu05152	Tuberculosis	7	172	0.59	0.0401	10090.ENSMUSP00000028045,10090.ENSMUSP00000041008,10090.ENSMUSP00000046105,10090.ENSMUSP00000066743,10090.ENSMUSP00000068468,10090.ENSMUSP00000095171,10090.ENSMUSP00000116397	Mrc1,H2-Ab1,H2-Aa,Stat1,Itgam,Cd74,Cd209g
mmu00053	Ascorbate and aldarate metabolism	3	26	1.04	0.0417	10090.ENSMUSP00000031103,10090.ENSMUSP00000031411,10090.ENSMUSP00000072803	Ugdh,Aldh2,Ugt1a1
mmu03040	Spliceosome	6	130	0.64	0.0417	10090.ENSMUSP00000007266,10090.ENSMUSP00000049722,10090.ENSMUSP00000057238,10090.ENSMUSP00000126565,10090.ENSMUSP00000128400,10090.ENSMUSP00000137416	Lsm2,Lsm6,Lsm8,Lsm5,Snrpe,Gm8186
mmu04910	Insulin signaling pathway	6	135	0.63	0.0417	10090.ENSMUSP00000003207,10090.ENSMUSP00000005066,10090.ENSMUSP00000005606,10090.ENSMUSP00000026617,10090.ENSMUSP00000035743,10090.ENSMUSP00000050788	Lipe,Map2k1,Prkaca,Phkg1,Pygb,Phkb
mmu04915	Estrogen signaling pathway	6	131	0.64	0.0417	10090.ENSMUSP00000005066,10090.ENSMUSP00000005606,10090.ENSMUSP00000017732,10090.ENSMUSP00000020238,10090.ENSMUSP00000020329,10090.ENSMUSP00000032508	Map2k1,Prkaca,Krt27,Hsp90b1,Egfr,Fkbp4
mmu04923	Regulation of lipolysis in adipocytes	4	55	0.84	0.0417	10090.ENSMUSP00000003207,10090.ENSMUSP00000005606,10090.ENSMUSP00000032762,10090.ENSMUSP00000122274	Lipe,Prkaca,Plin1,Abhd5
mmu04961	Endocrine and other factor-regulated calcium reabsorption	4	54	0.85	0.0417	10090.ENSMUSP00000003038,10090.ENSMUSP00000005606,10090.ENSMUSP00000018875,10090.ENSMUSP00000103481	Ap2a2,Prkaca,Ap2b1,Clta
mmu04974	Protein digestion and absorption	5	90	0.72	0.0417	10090.ENSMUSP00000099981,10090.ENSMUSP00000104136,10090.ENSMUSP00000105846,10090.ENSMUSP00000107701,10090.ENSMUSP00000139398	Col15a1,Slc1a5,Col14a1,Col7a1,Col6a5
mmu05321	Inflammatory bowel disease (IBD)	4	58	0.82	0.0417	10090.ENSMUSP00000041008,10090.ENSMUSP00000046105,10090.ENSMUSP00000066743,10090.ENSMUSP00000120152	H2-Ab1,H2-Aa,Stat1,Stat3
mmu04922	Glucagon signaling pathway	5	99	0.68	0.0436	10090.ENSMUSP00000005606,10090.ENSMUSP00000026617,10090.ENSMUSP00000035743,10090.ENSMUSP00000050788,10090.ENSMUSP00000103474	Prkaca,Phkg1,Pygb,Phkb,Prmt1
mmu04721	Synaptic vesicle cycle	4	62	0.79	0.0448	10090.ENSMUSP00000003038,10090.ENSMUSP00000018875,10090.ENSMUSP00000099364,10090.ENSMUSP00000103481	Ap2a2,Ap2b1,Nsf,Clta
mmu05230	Central carbon metabolism in cancer	4	64	0.78	0.0479	10090.ENSMUSP00000004327,10090.ENSMUSP00000005066,10090.ENSMUSP00000020329,10090.ENSMUSP00000104136	G6pdx,Map2k1,Egfr,Slc1a5
mmu05205	Proteoglycans in cancer	7	199	0.53	0.0493	10090.ENSMUSP00000005066,10090.ENSMUSP00000005606,10090.ENSMUSP00000020329,10090.ENSMUSP00000054201,10090.ENSMUSP00000073975,10090.ENSMUSP00000120152,10090.ENSMUSP00000131316	Map2k1,Prkaca,Egfr,Nudt16l1,Pdcd4,Stat3,Hspg2
Annotated Keywords
KW-0007	Acetylation	113	3060	0.55	5e-34	10090.ENSMUSP00000000137,10090.ENSMUSP00000001716,10090.ENSMUSP00000003912,10090.ENSMUSP00000004327,10090.ENSMUSP00000006137,10090.ENSMUSP00000006544,10090.ENSMUSP00000008966,10090.ENSMUSP00000014438,10090.ENSMUSP00000016072,10090.ENSMUSP00000018875,10090.ENSMUSP00000020002,10090.ENSMUSP00000020238,10090.ENSMUSP00000020440,10090.ENSMUSP00000020497,10090.ENSMUSP00000021559,10090.ENSMUSP00000022082…	Actr2,Ddt,Calr,G6pdx,Trap1,Gcat,Acyp1,Ndufa2,Rrbp1,Ap2b1,Abracl,Hsp90b1,Timm13,Aldh1l2,Erh,Glrx,Hrsp12,Atp5j,Fech,Atl3,P4hb,Esyt1,Slc25a10,Sept2,Psmd5,Caprin1,Pdia3,Ppid,Nans,Ctps,Ak2,Sh3bgrl3,Ugdh,Aldh2,Acads,Fscn1,Mtpn,Fkbp4,Yif1b,Psma1,Erlin2,Vac14,Cox7a2,Ppib,Pygb,Ipo9,Lap3,Mif,Usp5,Dis3,Acaa1a,Acad11,Pnp,Lrp1,Efhd2,Cbr3,F13a1,Lsm6,Ckap4,Atp5k,Gstz1,Lsm8,Rps21,Pura,Phgdh,Asna1,Glrx3,Stat1,Sec…
KW-0256	Endoplasmic reticulum	47	1072	0.62	1.9e-14	10090.ENSMUSP00000001595,10090.ENSMUSP00000003912,10090.ENSMUSP00000004968,10090.ENSMUSP00000006128,10090.ENSMUSP00000016072,10090.ENSMUSP00000019050,10090.ENSMUSP00000019199,10090.ENSMUSP00000019683,10090.ENSMUSP00000020238,10090.ENSMUSP00000020329,10090.ENSMUSP00000025161,10090.ENSMUSP00000025668,10090.ENSMUSP00000026122,10090.ENSMUSP00000026427,10090.ENSMUSP00000026487,10090.ENSMUSP00000028683…	Fkbp10,Calr,Plod3,Rcn1,Rrbp1,P4ha2,Plod1,Rcn3,Hsp90b1,Egfr,Tapbp,Atl3,P4hb,Esyt1,Ier3ip1,Pdia3,Txndc12,Atp2a2,Plin1,Erlin2,Vac14,Ppib,Cpq,Txndc5,Nceh1,Ckap4,Pdia6,Rps21,Asna1,Sec61b,Hyou1,Armc10,Ugt1a1,Asph,Ganab,Lepre1,Mlec,Rps28,Dbi,Erp29,Dad1,Manf,Serpinh1,Dnajb11,Sec61g,Erap1,Rnaset2b
KW-0143	Chaperone	19	196	0.97	1.03e-10	10090.ENSMUSP00000003912,10090.ENSMUSP00000006137,10090.ENSMUSP00000019683,10090.ENSMUSP00000020238,10090.ENSMUSP00000020440,10090.ENSMUSP00000026122,10090.ENSMUSP00000028225,10090.ENSMUSP00000029382,10090.ENSMUSP00000032508,10090.ENSMUSP00000052912,10090.ENSMUSP00000068594,10090.ENSMUSP00000072510,10090.ENSMUSP00000074724,10090.ENSMUSP00000095171,10090.ENSMUSP00000103795,10090.ENSMUSP00000104485…	Calr,Trap1,Rcn3,Hsp90b1,Timm13,P4hb,Psmd5,Ppid,Fkbp4,Pdia6,Hyou1,Nap1l4,Hspe1,Cd74,Unc45b,Atox1,Serpinh1,Dnajb11,St13
KW-0413	Isomerase	13	120	1.01	8.82e-08	10090.ENSMUSP00000001595,10090.ENSMUSP00000025419,10090.ENSMUSP00000026122,10090.ENSMUSP00000028683,10090.ENSMUSP00000029382,10090.ENSMUSP00000032508,10090.ENSMUSP00000034947,10090.ENSMUSP00000041149,10090.ENSMUSP00000052912,10090.ENSMUSP00000053540,10090.ENSMUSP00000105094,10090.ENSMUSP00000114069,10090.ENSMUSP00000130941	Fkbp10,Ppic,P4hb,Pdia3,Ppid,Fkbp4,Ppib,Mif,Pdia6,Gstz1,Top1,Fkbp8,Mut
KW-0597	Phosphoprotein	124	7548	0.2	8.82e-08	10090.ENSMUSP00000000769,10090.ENSMUSP00000001513,10090.ENSMUSP00000001595,10090.ENSMUSP00000001716,10090.ENSMUSP00000001834,10090.ENSMUSP00000003207,10090.ENSMUSP00000004327,10090.ENSMUSP00000005066,10090.ENSMUSP00000005606,10090.ENSMUSP00000006128,10090.ENSMUSP00000006137,10090.ENSMUSP00000007266,10090.ENSMUSP00000008893,10090.ENSMUSP00000009679,10090.ENSMUSP00000016072,10090.ENSMUSP00000018875…	Serpinf1,Tubb6,Fkbp10,Ddt,Rtcb,Lipe,G6pdx,Map2k1,Prkaca,Rcn1,Trap1,Lsm2,Coro1b,Rnmt,Rrbp1,Ap2b1,Hsp90b1,Egfr,Timm13,Aldh1l2,Galk1,Erh,Eif3h,Atp5j,P4hb,Esyt1,Apool,Eif5b,Sept2,Caprin1,Pdia3,Ppid,Nans,Ctps,Ak2,Fam213b,Ugdh,Atp2a2,Acads,Fscn1,Pon3,Mtpn,Fkbp4,Plin1,Yif1b,Psma1,Vac14,Vps26b,Mcam,Nedd4,Pygb,Hnrnpul1,Scamp2,Lap3,Usp5,Dis3,Gns,Acad11,Lrp1,Efhd2,Cbr3,S100a13,Ckap4,Irgm1,Phkb,Atp5k,Pdia6,G…
KW-0560	Oxidoreductase	25	615	0.59	6.38e-07	10090.ENSMUSP00000004327,10090.ENSMUSP00000004968,10090.ENSMUSP00000019050,10090.ENSMUSP00000019051,10090.ENSMUSP00000019199,10090.ENSMUSP00000020497,10090.ENSMUSP00000021635,10090.ENSMUSP00000030296,10090.ENSMUSP00000030332,10090.ENSMUSP00000030935,10090.ENSMUSP00000031103,10090.ENSMUSP00000031411,10090.ENSMUSP00000031524,10090.ENSMUSP00000043424,10090.ENSMUSP00000047712,10090.ENSMUSP00000050497…	G6pdx,Plod3,P4ha2,Alox12e,Plod1,Aldh1l2,Akr1c18,Txndc12,Gpx7,Fam213b,Ugdh,Aldh2,Acads,Acad11,Cbr3,Epx,Phgdh,Ado,Cyp4f37,Asph,Pgd,Aoc3,Lepre1,Steap3,Aldh1l1
KW-0697	Rotamase	6	30	1.28	6.57e-05	10090.ENSMUSP00000001595,10090.ENSMUSP00000025419,10090.ENSMUSP00000029382,10090.ENSMUSP00000032508,10090.ENSMUSP00000034947,10090.ENSMUSP00000114069	Fkbp10,Ppic,Ppid,Fkbp4,Ppib,Fkbp8
KW-0496	Mitochondrion	29	1103	0.4	0.00022	10090.ENSMUSP00000005606,10090.ENSMUSP00000006137,10090.ENSMUSP00000006544,10090.ENSMUSP00000014438,10090.ENSMUSP00000020440,10090.ENSMUSP00000020497,10090.ENSMUSP00000022946,10090.ENSMUSP00000023608,10090.ENSMUSP00000025484,10090.ENSMUSP00000026599,10090.ENSMUSP00000026899,10090.ENSMUSP00000030583,10090.ENSMUSP00000031411,10090.ENSMUSP00000031524,10090.ENSMUSP00000032508,10090.ENSMUSP00000034881…	Prkaca,Trap1,Gcat,Ndufa2,Timm13,Aldh1l2,Hrsp12,Atp5j,Fech,Apool,Slc25a10,Ak2,Aldh2,Acads,Fkbp4,Cox7a2,Acad11,Atp5k,Uqcr10,Hspe1,mt-Atp8,Usmg5,Cox7a1,Oxct1,Fkbp8,Ndufb2,Phb,Sh3glb1,Mut
KW-0119	Carbohydrate metabolism	8	89	0.93	0.00023	10090.ENSMUSP00000004327,10090.ENSMUSP00000021114,10090.ENSMUSP00000026617,10090.ENSMUSP00000031103,10090.ENSMUSP00000035743,10090.ENSMUSP00000050788,10090.ENSMUSP00000107749,10090.ENSMUSP00000127913	G6pdx,Galk1,Phkg1,Ugdh,Pygb,Phkb,Mlec,Neu2
KW-0999	Mitochondrion inner membrane	13	275	0.65	0.00028	10090.ENSMUSP00000006137,10090.ENSMUSP00000014438,10090.ENSMUSP00000020440,10090.ENSMUSP00000023608,10090.ENSMUSP00000025484,10090.ENSMUSP00000026599,10090.ENSMUSP00000026899,10090.ENSMUSP00000034881,10090.ENSMUSP00000051222,10090.ENSMUSP00000054856,10090.ENSMUSP00000096193,10090.ENSMUSP00000114095,10090.ENSMUSP00000119603	Trap1,Ndufa2,Timm13,Atp5j,Fech,Apool,Slc25a10,Cox7a2,Atp5k,Uqcr10,Cox7a1,Ndufb2,Phb
KW-0676	Redox-active center	6	47	1.09	0.00043	10090.ENSMUSP00000022082,10090.ENSMUSP00000026122,10090.ENSMUSP00000028683,10090.ENSMUSP00000030296,10090.ENSMUSP00000041839,10090.ENSMUSP00000052912	Glrx,P4hb,Pdia3,Txndc12,Txndc5,Pdia6
KW-0223	Dioxygenase	7	84	0.9	0.001	10090.ENSMUSP00000004968,10090.ENSMUSP00000019050,10090.ENSMUSP00000019051,10090.ENSMUSP00000019199,10090.ENSMUSP00000075107,10090.ENSMUSP00000077273,10090.ENSMUSP00000099723	Plod3,P4ha2,Alox12e,Plod1,Ado,Asph,Lepre1
KW-0963	Cytoplasm	75	4696	0.18	0.0012	10090.ENSMUSP00000000137,10090.ENSMUSP00000001513,10090.ENSMUSP00000001716,10090.ENSMUSP00000001834,10090.ENSMUSP00000003207,10090.ENSMUSP00000005066,10090.ENSMUSP00000005606,10090.ENSMUSP00000008893,10090.ENSMUSP00000011055,10090.ENSMUSP00000017732,10090.ENSMUSP00000019051,10090.ENSMUSP00000021635,10090.ENSMUSP00000022082,10090.ENSMUSP00000022925,10090.ENSMUSP00000022946,10090.ENSMUSP00000025419…	Actr2,Tubb6,Ddt,Rtcb,Lipe,Map2k1,Prkaca,Coro1b,Apip,Krt27,Alox12e,Akr1c18,Glrx,Eif3h,Hrsp12,Ppic,Eif5b,Sept2,Caprin1,Ppid,Nans,Sh3bgrl3,Fam213b,Fscn1,Mtpn,Fkbp4,Psma1,Vps26b,Nedd4,Ipo9,Lap3,Mif,Dis3,Pnp,Lrp1,Cbr3,S100a13,F13a1,Lsm6,Ckap4,Gstz1,Marcksl1,Rps21,Asna1,Glrx3,Stat1,Gcn1l1,Tmod3,Nap1l4,Pdcd4,Hsph1,Acot7,Pgd,Ipo7,Rqcd1,Usp9x,Nsf,Prmt1,Clta,Unc45b,Dynlrb1,Cops7a,Copg1,Rps28,Aldh1l1,Bola2,…
KW-0847	Vitamin C	4	19	1.3	0.0016	10090.ENSMUSP00000004968,10090.ENSMUSP00000019050,10090.ENSMUSP00000019199,10090.ENSMUSP00000099723	Plod3,P4ha2,Plod1,Lepre1
KW-0408	Iron	13	363	0.53	0.0029	10090.ENSMUSP00000004968,10090.ENSMUSP00000019050,10090.ENSMUSP00000019051,10090.ENSMUSP00000019199,10090.ENSMUSP00000022610,10090.ENSMUSP00000025484,10090.ENSMUSP00000050497,10090.ENSMUSP00000066621,10090.ENSMUSP00000075107,10090.ENSMUSP00000076827,10090.ENSMUSP00000077273,10090.ENSMUSP00000099723,10090.ENSMUSP00000108260	Plod3,P4ha2,Alox12e,Plod1,Scara5,Fech,Epx,Glrx3,Ado,Cyp4f37,Asph,Lepre1,Steap3
KW-0106	Calcium	21	818	0.39	0.0031	10090.ENSMUSP00000001595,10090.ENSMUSP00000002663,10090.ENSMUSP00000003912,10090.ENSMUSP00000006128,10090.ENSMUSP00000019683,10090.ENSMUSP00000020238,10090.ENSMUSP00000026427,10090.ENSMUSP00000028045,10090.ENSMUSP00000031423,10090.ENSMUSP00000031773,10090.ENSMUSP00000043167,10090.ENSMUSP00000044004,10090.ENSMUSP00000044502,10090.ENSMUSP00000047737,10090.ENSMUSP00000048667,10090.ENSMUSP00000050497…	Fkbp10,Pon1,Calr,Rcn1,Rcn3,Hsp90b1,Esyt1,Mrc1,Atp2a2,Pon3,Gns,Lrp1,Efhd2,S100a13,F13a1,Epx,Itgam,Asph,Aoc3,Clta,Fkbp8
KW-0346	Stress response	6	79	0.86	0.004	10090.ENSMUSP00000068594,10090.ENSMUSP00000069432,10090.ENSMUSP00000074392,10090.ENSMUSP00000074724,10090.ENSMUSP00000124562,10090.ENSMUSP00000126390	Hyou1,Gcn1l1,Hsph1,Hspe1,Manf,Serpinh1
KW-0802	TPR repeat	8	155	0.69	0.0045	10090.ENSMUSP00000019050,10090.ENSMUSP00000029382,10090.ENSMUSP00000032508,10090.ENSMUSP00000077273,10090.ENSMUSP00000099723,10090.ENSMUSP00000103795,10090.ENSMUSP00000114069,10090.ENSMUSP00000130195	P4ha2,Ppid,Fkbp4,Asph,Lepre1,Unc45b,Fkbp8,St13
KW-0521	NADP	8	162	0.67	0.0057	10090.ENSMUSP00000004327,10090.ENSMUSP00000020497,10090.ENSMUSP00000021635,10090.ENSMUSP00000030935,10090.ENSMUSP00000047712,10090.ENSMUSP00000081141,10090.ENSMUSP00000108260,10090.ENSMUSP00000114304	G6pdx,Aldh1l2,Akr1c18,Fam213b,Cbr3,Pgd,Steap3,Aldh1l1
KW-0138	CF(0)	3	12	1.38	0.006	10090.ENSMUSP00000023608,10090.ENSMUSP00000051222,10090.ENSMUSP00000080995	Atp5j,Atp5k,mt-Atp8
KW-0653	Protein transport	16	586	0.42	0.0073	10090.ENSMUSP00000003038,10090.ENSMUSP00000016072,10090.ENSMUSP00000018875,10090.ENSMUSP00000020440,10090.ENSMUSP00000029382,10090.ENSMUSP00000034470,10090.ENSMUSP00000036093,10090.ENSMUSP00000038350,10090.ENSMUSP00000045955,10090.ENSMUSP00000047737,10090.ENSMUSP00000052905,10090.ENSMUSP00000067681,10090.ENSMUSP00000081782,10090.ENSMUSP00000099364,10090.ENSMUSP00000109237,10090.ENSMUSP00000132348	Ap2a2,Rrbp1,Ap2b1,Timm13,Ppid,Vps26b,Ipo9,Scamp2,Sec24c,S100a13,Eny2,Sec61b,Ipo7,Nsf,Copg1,Sec61g
KW-0378	Hydrolase	31	1583	0.27	0.0079	10090.ENSMUSP00000002663,10090.ENSMUSP00000003207,10090.ENSMUSP00000007251,10090.ENSMUSP00000008966,10090.ENSMUSP00000016400,10090.ENSMUSP00000022946,10090.ENSMUSP00000025668,10090.ENSMUSP00000027252,10090.ENSMUSP00000028332,10090.ENSMUSP00000031773,10090.ENSMUSP00000033008,10090.ENSMUSP00000034121,10090.ENSMUSP00000039046,10090.ENSMUSP00000040222,10090.ENSMUSP00000041299,10090.ENSMUSP00000041906…	Pon1,Lipe,Abhd16a,Acyp1,Ctsz,Hrsp12,Atl3,Eif5b,Dpp7,Pon3,Psma1,Man2b1,Cpq,Lap3,Usp5,Dis3,Abhd11,Gns,Nceh1,Irgm1,Asna1,Acot7,Pepd,Usp9x,Ampd1,Ganab,Nsf,Pter,Neu2,Erap1,Rnaset2b
KW-0813	Transport	35	1912	0.24	0.0109	10090.ENSMUSP00000003038,10090.ENSMUSP00000005824,10090.ENSMUSP00000014438,10090.ENSMUSP00000016072,10090.ENSMUSP00000018875,10090.ENSMUSP00000020440,10090.ENSMUSP00000022082,10090.ENSMUSP00000022610,10090.ENSMUSP00000023608,10090.ENSMUSP00000026427,10090.ENSMUSP00000026899,10090.ENSMUSP00000029382,10090.ENSMUSP00000031423,10090.ENSMUSP00000034470,10090.ENSMUSP00000036093,10090.ENSMUSP00000038350…	Ap2a2,Apoa2,Ndufa2,Rrbp1,Ap2b1,Timm13,Glrx,Scara5,Atp5j,Esyt1,Slc25a10,Ppid,Atp2a2,Vps26b,Ipo9,Scamp2,Sec24c,S100a13,Atp5k,Eny2,Uqcr10,Asna1,Sec61b,mt-Atp8,Ipo7,Mup10,Nsf,Slc1a5,Atox1,Dynlrb1,Steap3,Copg1,Ndufb2,Dbi,Sec61g
KW-0703	Sarcoplasmic reticulum	4	43	0.95	0.0155	10090.ENSMUSP00000003912,10090.ENSMUSP00000031423,10090.ENSMUSP00000077273,10090.ENSMUSP00000124562	Calr,Atp2a2,Asph,Manf
KW-0809	Transit peptide	14	523	0.41	0.016	10090.ENSMUSP00000006137,10090.ENSMUSP00000006544,10090.ENSMUSP00000020497,10090.ENSMUSP00000023608,10090.ENSMUSP00000025484,10090.ENSMUSP00000026599,10090.ENSMUSP00000031411,10090.ENSMUSP00000031524,10090.ENSMUSP00000034881,10090.ENSMUSP00000042351,10090.ENSMUSP00000096193,10090.ENSMUSP00000106318,10090.ENSMUSP00000114095,10090.ENSMUSP00000130941	Trap1,Gcat,Aldh1l2,Atp5j,Fech,Apool,Aldh2,Acads,Cox7a2,Acaa1a,Cox7a1,Oxct1,Ndufb2,Mut
KW-0811	Translocation	5	77	0.79	0.0166	10090.ENSMUSP00000016072,10090.ENSMUSP00000020440,10090.ENSMUSP00000052905,10090.ENSMUSP00000067681,10090.ENSMUSP00000132348	Rrbp1,Timm13,Eny2,Sec61b,Sec61g
KW-0168	Coated pit	4	48	0.9	0.0201	10090.ENSMUSP00000003038,10090.ENSMUSP00000018875,10090.ENSMUSP00000044004,10090.ENSMUSP00000103481	Ap2a2,Ap2b1,Lrp1,Clta
KW-0596	Phosphopantetheine	2	5	1.58	0.0204	10090.ENSMUSP00000020497,10090.ENSMUSP00000114304	Aldh1l2,Aldh1l1
KW-0732	Signal	55	3593	0.16	0.0204	10090.ENSMUSP00000000769,10090.ENSMUSP00000001595,10090.ENSMUSP00000002663,10090.ENSMUSP00000003912,10090.ENSMUSP00000004968,10090.ENSMUSP00000005824,10090.ENSMUSP00000006128,10090.ENSMUSP00000016400,10090.ENSMUSP00000019050,10090.ENSMUSP00000019199,10090.ENSMUSP00000019683,10090.ENSMUSP00000020238,10090.ENSMUSP00000020329,10090.ENSMUSP00000023312,10090.ENSMUSP00000025161,10090.ENSMUSP00000026122…	Serpinf1,Fkbp10,Pon1,Calr,Plod3,Apoa2,Rcn1,Ctsz,P4ha2,Plod1,Rcn3,Hsp90b1,Egfr,Alcam,Tapbp,P4hb,Mrc1,Dpp7,Pdia3,Txndc12,Gpx7,Pon3,Man2b1,Mcam,Ppib,Cpq,H2-Ab1,Txndc5,Gns,Lrp1,H2-Aa,Epx,Pdia6,Itgam,Hyou1,Postn,Ugt1a1,Serpina1a,Ganab,A1bg,Mup10,Lrig1,B2m,Lepre1,Col15a1,Col14a1,Col7a1,Mlec,Erp29,Manf,Serpinh1,Dnajb11,Hspg2,Rnaset2b,Col6a5
KW-0321	Glycogen metabolism	3	24	1.08	0.0235	10090.ENSMUSP00000026617,10090.ENSMUSP00000035743,10090.ENSMUSP00000050788	Phkg1,Pygb,Phkb
KW-0747	Spliceosome	6	128	0.65	0.0236	10090.ENSMUSP00000007266,10090.ENSMUSP00000049722,10090.ENSMUSP00000057238,10090.ENSMUSP00000126565,10090.ENSMUSP00000128400,10090.ENSMUSP00000137416	Lsm2,Lsm6,Lsm8,Lsm5,Snrpe,Gm8186
KW-0031	Aminopeptidase	3	25	1.06	0.0245	10090.ENSMUSP00000028332,10090.ENSMUSP00000040222,10090.ENSMUSP00000133166	Dpp7,Lap3,Erap1
KW-0687	Ribonucleoprotein	9	280	0.49	0.0265	10090.ENSMUSP00000007266,10090.ENSMUSP00000037268,10090.ENSMUSP00000049722,10090.ENSMUSP00000057238,10090.ENSMUSP00000058432,10090.ENSMUSP00000110013,10090.ENSMUSP00000126565,10090.ENSMUSP00000128400,10090.ENSMUSP00000137416	Lsm2,Hnrnpul1,Lsm6,Lsm8,Rps21,Rps28,Lsm5,Snrpe,Gm8186
KW-0627	Porphyrin biosynthesis	2	8	1.38	0.0353	10090.ENSMUSP00000025484,10090.ENSMUSP00000076575	Fech,Hmbs
KW-0186	Copper	4	63	0.78	0.0389	10090.ENSMUSP00000047737,10090.ENSMUSP00000099394,10090.ENSMUSP00000104485,10090.ENSMUSP00000108260	S100a13,Aoc3,Atox1,Steap3
KW-1015	Disulfide bond	47	3083	0.16	0.0389	10090.ENSMUSP00000002663,10090.ENSMUSP00000003912,10090.ENSMUSP00000004968,10090.ENSMUSP00000014438,10090.ENSMUSP00000016400,10090.ENSMUSP00000020238,10090.ENSMUSP00000020329,10090.ENSMUSP00000020440,10090.ENSMUSP00000022082,10090.ENSMUSP00000022610,10090.ENSMUSP00000023312,10090.ENSMUSP00000025161,10090.ENSMUSP00000026122,10090.ENSMUSP00000028045,10090.ENSMUSP00000028683,10090.ENSMUSP00000030296…	Pon1,Calr,Plod3,Ndufa2,Ctsz,Hsp90b1,Egfr,Timm13,Glrx,Scara5,Alcam,Tapbp,P4hb,Mrc1,Pdia3,Txndc12,Ak2,Pon3,Man2b1,Mcam,H2-Ab1,Usp5,Txndc5,Lrp1,H2-Aa,Mgl2,Epx,Pdia6,Itgam,Postn,Asph,Ganab,A1bg,Cd74,Mup10,Lrig1,Aoc3,B2m,Col15a1,Col14a1,Col7a1,Cd209g,Manf,Dnajb11,Hspg2,Erap1,Rnaset2b
KW-0491	MHC II	2	9	1.33	0.0393	10090.ENSMUSP00000041008,10090.ENSMUSP00000046105	H2-Ab1,H2-Aa
Local Network Cluster (STRING)
CL:2023	Protein processing in endoplasmic reticulum, and signal peptidase complex	15	74	1.29	1.6e-11	10090.ENSMUSP00000003912,10090.ENSMUSP00000020238,10090.ENSMUSP00000026122,10090.ENSMUSP00000028683,10090.ENSMUSP00000030332,10090.ENSMUSP00000052912,10090.ENSMUSP00000065337,10090.ENSMUSP00000067681,10090.ENSMUSP00000068594,10090.ENSMUSP00000093965,10090.ENSMUSP00000117347,10090.ENSMUSP00000122366,10090.ENSMUSP00000124562,10090.ENSMUSP00000126828,10090.ENSMUSP00000132348	Calr,Hsp90b1,P4hb,Pdia3,Gpx7,Pdia6,Asna1,Sec61b,Hyou1,Ganab,Erp29,Dad1,Manf,Dnajb11,Sec61g
CL:2022	Protein processing in endoplasmic reticulum, and UBX domain	16	112	1.13	1.34e-10	10090.ENSMUSP00000003912,10090.ENSMUSP00000020238,10090.ENSMUSP00000026122,10090.ENSMUSP00000028683,10090.ENSMUSP00000030332,10090.ENSMUSP00000033873,10090.ENSMUSP00000052912,10090.ENSMUSP00000065337,10090.ENSMUSP00000067681,10090.ENSMUSP00000068594,10090.ENSMUSP00000093965,10090.ENSMUSP00000117347,10090.ENSMUSP00000122366,10090.ENSMUSP00000124562,10090.ENSMUSP00000126828,10090.ENSMUSP00000132348	Calr,Hsp90b1,P4hb,Pdia3,Gpx7,Erlin2,Pdia6,Asna1,Sec61b,Hyou1,Ganab,Erp29,Dad1,Manf,Dnajb11,Sec61g
CL:2024	mixed, incl. endoplasmic reticulum chaperone complex, and Unfolded protein response	11	38	1.44	3.67e-10	10090.ENSMUSP00000003912,10090.ENSMUSP00000020238,10090.ENSMUSP00000026122,10090.ENSMUSP00000028683,10090.ENSMUSP00000030332,10090.ENSMUSP00000052912,10090.ENSMUSP00000068594,10090.ENSMUSP00000093965,10090.ENSMUSP00000117347,10090.ENSMUSP00000124562,10090.ENSMUSP00000126828	Calr,Hsp90b1,P4hb,Pdia3,Gpx7,Pdia6,Hyou1,Ganab,Erp29,Manf,Dnajb11
CL:2027	endoplasmic reticulum chaperone complex, and Calnexin/calreticulin cycle	9	20	1.63	1.25e-09	10090.ENSMUSP00000003912,10090.ENSMUSP00000020238,10090.ENSMUSP00000026122,10090.ENSMUSP00000028683,10090.ENSMUSP00000052912,10090.ENSMUSP00000068594,10090.ENSMUSP00000093965,10090.ENSMUSP00000124562,10090.ENSMUSP00000126828	Calr,Hsp90b1,P4hb,Pdia3,Pdia6,Hyou1,Ganab,Manf,Dnajb11
CL:21859	Collagen biosynthesis and modifying enzymes, and Elastic fibre formation	12	88	1.11	5.17e-08	10090.ENSMUSP00000000769,10090.ENSMUSP00000001595,10090.ENSMUSP00000004968,10090.ENSMUSP00000019050,10090.ENSMUSP00000019199,10090.ENSMUSP00000025419,10090.ENSMUSP00000034947,10090.ENSMUSP00000072773,10090.ENSMUSP00000099723,10090.ENSMUSP00000099981,10090.ENSMUSP00000105846,10090.ENSMUSP00000126390	Serpinf1,Fkbp10,Plod3,P4ha2,Plod1,Ppic,Ppib,Postn,Lepre1,Col15a1,Col14a1,Serpinh1
CL:2028	endoplasmic reticulum chaperone complex, and Tetratricopeptide repeat-like domain	6	12	1.68	1.64e-06	10090.ENSMUSP00000020238,10090.ENSMUSP00000026122,10090.ENSMUSP00000052912,10090.ENSMUSP00000068594,10090.ENSMUSP00000124562,10090.ENSMUSP00000126828	Hsp90b1,P4hb,Pdia6,Hyou1,Manf,Dnajb11
CL:21858	Extracellular matrix organization, and Focal adhesion	13	156	0.9	1.91e-06	10090.ENSMUSP00000000769,10090.ENSMUSP00000001595,10090.ENSMUSP00000004968,10090.ENSMUSP00000019050,10090.ENSMUSP00000019199,10090.ENSMUSP00000025419,10090.ENSMUSP00000034947,10090.ENSMUSP00000072773,10090.ENSMUSP00000099723,10090.ENSMUSP00000099981,10090.ENSMUSP00000105846,10090.ENSMUSP00000107701,10090.ENSMUSP00000126390	Serpinf1,Fkbp10,Plod3,P4ha2,Plod1,Ppic,Ppib,Postn,Lepre1,Col15a1,Col14a1,Col7a1,Serpinh1
CL:21862	Collagen biosynthesis and modifying enzymes	8	52	1.17	1.2e-05	10090.ENSMUSP00000004968,10090.ENSMUSP00000019050,10090.ENSMUSP00000019199,10090.ENSMUSP00000034947,10090.ENSMUSP00000099723,10090.ENSMUSP00000099981,10090.ENSMUSP00000105846,10090.ENSMUSP00000126390	Plod3,P4ha2,Plod1,Ppib,Lepre1,Col15a1,Col14a1,Serpinh1
CL:21860	Collagen biosynthesis and modifying enzymes, and Elastic fibre formation	9	81	1.03	2.36e-05	10090.ENSMUSP00000004968,10090.ENSMUSP00000019050,10090.ENSMUSP00000019199,10090.ENSMUSP00000034947,10090.ENSMUSP00000072773,10090.ENSMUSP00000099723,10090.ENSMUSP00000099981,10090.ENSMUSP00000105846,10090.ENSMUSP00000126390	Plod3,P4ha2,Plod1,Ppib,Postn,Lepre1,Col15a1,Col14a1,Serpinh1
CL:2782	LSM domain , and PHF5-like	5	13	1.56	4.77e-05	10090.ENSMUSP00000007266,10090.ENSMUSP00000049722,10090.ENSMUSP00000057238,10090.ENSMUSP00000126565,10090.ENSMUSP00000128400	Lsm2,Lsm6,Lsm8,Lsm5,Snrpe
CL:21863	Collagen chain trimerization, and 2OG-Fe(II) oxygenase superfamily	6	47	1.09	0.00079	10090.ENSMUSP00000004968,10090.ENSMUSP00000019050,10090.ENSMUSP00000019199,10090.ENSMUSP00000099981,10090.ENSMUSP00000105846,10090.ENSMUSP00000126390	Plod3,P4ha2,Plod1,Col15a1,Col14a1,Serpinh1
CL:10411	Oxidative phosphorylation, and Complex I biogenesis	9	153	0.75	0.0021	10090.ENSMUSP00000014438,10090.ENSMUSP00000023608,10090.ENSMUSP00000034881,10090.ENSMUSP00000051222,10090.ENSMUSP00000054856,10090.ENSMUSP00000080995,10090.ENSMUSP00000093713,10090.ENSMUSP00000096193,10090.ENSMUSP00000114095	Ndufa2,Atp5j,Cox7a2,Atp5k,Uqcr10,mt-Atp8,Usmg5,Cox7a1,Ndufb2
CL:12541	negative regulation of sequestering of triglyceride, and G0/G1 switch protein 2	3	5	1.76	0.0024	10090.ENSMUSP00000003207,10090.ENSMUSP00000032762,10090.ENSMUSP00000122274	Lipe,Plin1,Abhd5
CL:2031	endoplasmic reticulum chaperone complex	3	5	1.76	0.0024	10090.ENSMUSP00000020238,10090.ENSMUSP00000068594,10090.ENSMUSP00000126828	Hsp90b1,Hyou1,Dnajb11
CL:2052	glucosidase II complex, and Calreticulin family	3	5	1.76	0.0024	10090.ENSMUSP00000003912,10090.ENSMUSP00000028683,10090.ENSMUSP00000093965	Calr,Pdia3,Ganab
CL:14307	MHC class II protein complex, and CLIP, MHC2 interacting	3	6	1.68	0.003	10090.ENSMUSP00000041008,10090.ENSMUSP00000046105,10090.ENSMUSP00000095171	H2-Ab1,H2-Aa,Cd74
CL:21625	mixed, incl. Other glycan degradation, and Activation of Matrix Metalloproteinases	5	41	1.07	0.0037	10090.ENSMUSP00000028332,10090.ENSMUSP00000034121,10090.ENSMUSP00000041839,10090.ENSMUSP00000043167,10090.ENSMUSP00000137303	Dpp7,Man2b1,Txndc5,Gns,Rnaset2b
CL:10657	proton-transporting ATP synthase complex	4	21	1.26	0.0038	10090.ENSMUSP00000023608,10090.ENSMUSP00000051222,10090.ENSMUSP00000080995,10090.ENSMUSP00000093713	Atp5j,Atp5k,mt-Atp8,Usmg5
CL:22021	mixed, incl. Endoplasmic reticulum protein SC65, and histone peptidyl-prolyl isomerization	3	7	1.61	0.0038	10090.ENSMUSP00000000769,10090.ENSMUSP00000001595,10090.ENSMUSP00000025419	Serpinf1,Fkbp10,Ppic
CL:2786	LSM domain, eukaryotic/archaea-type	3	7	1.61	0.0038	10090.ENSMUSP00000057238,10090.ENSMUSP00000126565,10090.ENSMUSP00000128400	Lsm8,Lsm5,Snrpe
CL:21873	Collagen chain trimerization, and hydroxylysine metabolic process	4	23	1.22	0.0044	10090.ENSMUSP00000004968,10090.ENSMUSP00000019199,10090.ENSMUSP00000099981,10090.ENSMUSP00000105846	Plod3,Plod1,Col15a1,Col14a1
CL:12536	mixed, incl. regulation of sequestering of triglyceride, and Perilipin	4	24	1.2	0.0049	10090.ENSMUSP00000003207,10090.ENSMUSP00000032762,10090.ENSMUSP00000114705,10090.ENSMUSP00000122274	Lipe,Plin1,Dbi,Abhd5
CL:2100	oligosaccharyltransferase complex, and XBP1(S) activates chaperone genes	4	24	1.2	0.0049	10090.ENSMUSP00000065337,10090.ENSMUSP00000067681,10090.ENSMUSP00000122366,10090.ENSMUSP00000132348	Asna1,Sec61b,Dad1,Sec61g
CL:2273	mixed, incl. unfolded protein binding, and Regulation of HSF1-mediated heat shock response	6	77	0.87	0.0052	10090.ENSMUSP00000006137,10090.ENSMUSP00000029382,10090.ENSMUSP00000032508,10090.ENSMUSP00000074392,10090.ENSMUSP00000093955,10090.ENSMUSP00000130195	Trap1,Ppid,Fkbp4,Hsph1,Eef1g,St13
CL:26472	mostly uncharacterized, incl. Yos1-like, and RidA family	4	27	1.15	0.0062	10090.ENSMUSP00000020002,10090.ENSMUSP00000022946,10090.ENSMUSP00000026487,10090.ENSMUSP00000114212	Abracl,Hrsp12,Ier3ip1,Hdhd2
CL:2275	mixed, incl. Cellular response to heat stress, and ATPase activator activity	5	56	0.93	0.0083	10090.ENSMUSP00000006137,10090.ENSMUSP00000029382,10090.ENSMUSP00000032508,10090.ENSMUSP00000074392,10090.ENSMUSP00000130195	Trap1,Ppid,Fkbp4,Hsph1,St13
CL:2124	XBP1(S) activates chaperone genes, and Protein disulphide isomerase	3	12	1.38	0.0087	10090.ENSMUSP00000065337,10090.ENSMUSP00000067681,10090.ENSMUSP00000132348	Asna1,Sec61b,Sec61g
CL:21676	mixed, incl. glycoside catabolic process, and Keratan sulfate degradation	3	13	1.34	0.0101	10090.ENSMUSP00000034121,10090.ENSMUSP00000041839,10090.ENSMUSP00000043167	Man2b1,Txndc5,Gns
CL:26500	mostly uncharacterized, incl. Yos1-like, and RidA family	3	13	1.34	0.0101	10090.ENSMUSP00000022946,10090.ENSMUSP00000026487,10090.ENSMUSP00000114212	Hrsp12,Ier3ip1,Hdhd2
CL:10978	mixed, incl. iron-sulfur cluster assembly, and heme biosynthetic process	5	69	0.84	0.0157	10090.ENSMUSP00000022610,10090.ENSMUSP00000025484,10090.ENSMUSP00000066621,10090.ENSMUSP00000076575,10090.ENSMUSP00000114873	Scara5,Fech,Glrx3,Hmbs,Bola2
CL:2510	mRNA Splicing - Major Pathway	7	160	0.62	0.0263	10090.ENSMUSP00000007266,10090.ENSMUSP00000037268,10090.ENSMUSP00000049722,10090.ENSMUSP00000057238,10090.ENSMUSP00000126565,10090.ENSMUSP00000128400,10090.ENSMUSP00000137416	Lsm2,Hnrnpul1,Lsm6,Lsm8,Lsm5,Snrpe,Gm8186
CL:21616	Neutrophil degranulation	6	120	0.68	0.0287	10090.ENSMUSP00000028332,10090.ENSMUSP00000034121,10090.ENSMUSP00000041839,10090.ENSMUSP00000043167,10090.ENSMUSP00000044004,10090.ENSMUSP00000137303	Dpp7,Man2b1,Txndc5,Gns,Lrp1,Rnaset2b
CL:10681	mitochondrial proton-transporting ATP synthase complex, coupling factor F(o)	2	5	1.58	0.03	10090.ENSMUSP00000023608,10090.ENSMUSP00000051222	Atp5j,Atp5k
CL:11088	BolA protein, and Anamorsin	2	5	1.58	0.03	10090.ENSMUSP00000066621,10090.ENSMUSP00000114873	Glrx3,Bola2
CL:21661	mixed, incl. Cathepsin C, and Ribonuclease T2-like	2	5	1.58	0.03	10090.ENSMUSP00000028332,10090.ENSMUSP00000137303	Dpp7,Rnaset2b
CL:21956	procollagen-proline 3-dioxygenase activity, and Cartilage-associated protein	2	5	1.58	0.03	10090.ENSMUSP00000034947,10090.ENSMUSP00000099723	Ppib,Lepre1
CL:25605	phenylpyruvate tautomerase activity, and Macrophage-capping protein	2	5	1.58	0.03	10090.ENSMUSP00000001716,10090.ENSMUSP00000041149	Ddt,Mif
CL:31440	mixed, incl. AB hydrolase 4, conserved site, and Thioesterase domain	2	5	1.58	0.03	10090.ENSMUSP00000043041,10090.ENSMUSP00000045864	Abhd11,Nceh1
CL:567	Ribosomal protein L12 family, and Ribosomal protein S8e	2	5	1.58	0.03	10090.ENSMUSP00000058432,10090.ENSMUSP00000110013	Rps21,Rps28
CL:9790	phosphorylase kinase complex	2	5	1.58	0.03	10090.ENSMUSP00000026617,10090.ENSMUSP00000050788	Phkg1,Phkb
CL:10110	Metabolism of nucleotides, and deoxyribonucleotide metabolic process	5	87	0.74	0.0323	10090.ENSMUSP00000022082,10090.ENSMUSP00000030381,10090.ENSMUSP00000030583,10090.ENSMUSP00000043926,10090.ENSMUSP00000088217	Glrx,Ctps,Ak2,Pnp,Ampd1
CL:10774	mixed, incl. mitochondrial transmembrane transport, and cristae formation	5	87	0.74	0.0323	10090.ENSMUSP00000020440,10090.ENSMUSP00000026599,10090.ENSMUSP00000074724,10090.ENSMUSP00000114069,10090.ENSMUSP00000119603	Timm13,Apool,Hspe1,Fkbp8,Phb
CL:2339	mixed, incl. Attenuation phase, and Steroid-binding	3	24	1.08	0.0323	10090.ENSMUSP00000006137,10090.ENSMUSP00000029382,10090.ENSMUSP00000032508	Trap1,Ppid,Fkbp4
CL:9845	One carbon pool by folate, and L-serine metabolic process	3	24	1.08	0.0323	10090.ENSMUSP00000020497,10090.ENSMUSP00000064755,10090.ENSMUSP00000114304	Aldh1l2,Phgdh,Aldh1l1
CL:15150	Retrograde neurotrophin signalling, and RalBP1-associated Eps domain-containing protein 1	2	6	1.5	0.0326	10090.ENSMUSP00000003038,10090.ENSMUSP00000018875	Ap2a2,Ap2b1
CL:2088	protein maturation by protein folding, and ERp29, N-terminal	2	6	1.5	0.0326	10090.ENSMUSP00000030332,10090.ENSMUSP00000117347	Gpx7,Erp29
CL:4947	Ran GTPase binding, and Atypical Arm repeat	3	25	1.06	0.0326	10090.ENSMUSP00000008594,10090.ENSMUSP00000036093,10090.ENSMUSP00000081782	Nutf2,Ipo9,Ipo7
CL:10975	mixed, incl. transition metal ion homeostasis, and iron-sulfur cluster assembly	6	133	0.63	0.0339	10090.ENSMUSP00000022610,10090.ENSMUSP00000025484,10090.ENSMUSP00000066621,10090.ENSMUSP00000076575,10090.ENSMUSP00000104485,10090.ENSMUSP00000114873	Scara5,Fech,Glrx3,Hmbs,Atox1,Bola2
CL:14269	mixed, incl. COPI-independent Golgi-to-ER retrograde traffic, and MHC class II, alpha/beta chain, N-terminal	4	55	0.84	0.0339	10090.ENSMUSP00000041008,10090.ENSMUSP00000046105,10090.ENSMUSP00000068468,10090.ENSMUSP00000095171	H2-Ab1,H2-Aa,Itgam,Cd74
CL:9841	mixed, incl. alpha-amino acid biosynthetic process, and polyamine metabolic process	5	91	0.72	0.0339	10090.ENSMUSP00000006544,10090.ENSMUSP00000011055,10090.ENSMUSP00000020497,10090.ENSMUSP00000064755,10090.ENSMUSP00000114304	Gcat,Apip,Aldh1l2,Phgdh,Aldh1l1
CL:10413	respirasome, and Complex I biogenesis	5	93	0.71	0.035	10090.ENSMUSP00000014438,10090.ENSMUSP00000034881,10090.ENSMUSP00000054856,10090.ENSMUSP00000096193,10090.ENSMUSP00000114095	Ndufa2,Cox7a2,Uqcr10,Cox7a1,Ndufb2
CL:26501	mixed, incl. Yos1-like, and SKI family transcriptional corepressor 2	2	7	1.44	0.035	10090.ENSMUSP00000026487,10090.ENSMUSP00000114212	Ier3ip1,Hdhd2
CL:4981	Importin-beta, N-terminal domain	2	7	1.44	0.035	10090.ENSMUSP00000036093,10090.ENSMUSP00000081782	Ipo9,Ipo7
CL:9753	Glycogen metabolism, and CBM21 domain superfamily	3	27	1.03	0.035	10090.ENSMUSP00000026617,10090.ENSMUSP00000035743,10090.ENSMUSP00000050788	Phkg1,Pygb,Phkb
CL:21027	mixed, incl. Post-translational protein phosphorylation, and Blood coagulation	7	193	0.54	0.0444	10090.ENSMUSP00000002663,10090.ENSMUSP00000005824,10090.ENSMUSP00000006128,10090.ENSMUSP00000048667,10090.ENSMUSP00000050336,10090.ENSMUSP00000082132,10090.ENSMUSP00000094151	Pon1,Apoa2,Rcn1,F13a1,Ckap4,Serpina1a,A1bg
Reactome Pathways
MMU-1430728	Metabolism	38	1346	0.43	1.29e-06	10090.ENSMUSP00000002663,10090.ENSMUSP00000004327,10090.ENSMUSP00000005824,10090.ENSMUSP00000020497,10090.ENSMUSP00000021114,10090.ENSMUSP00000021635,10090.ENSMUSP00000022082,10090.ENSMUSP00000022946,10090.ENSMUSP00000026427,10090.ENSMUSP00000026617,10090.ENSMUSP00000026899,10090.ENSMUSP00000030381,10090.ENSMUSP00000030583,10090.ENSMUSP00000031103,10090.ENSMUSP00000031524,10090.ENSMUSP00000031773…	Pon1,G6pdx,Apoa2,Aldh1l2,Galk1,Akr1c18,Glrx,Hrsp12,Esyt1,Phkg1,Slc25a10,Ctps,Ak2,Ugdh,Acads,Pon3,Man2b1,Vac14,Acaa1a,Gns,Cbr3,Phkb,Phgdh,Ugt1a1,Acot7,Ado,Hmbs,Cyp4f37,Pgd,Ampd1,Aoc3,Oxct1,Akr1c14,Aldh1l1,Dbi,Neu2,Mut,Hspg2
MMU-1474244	Extracellular matrix organization	7	83	0.91	0.00078	10090.ENSMUSP00000004968,10090.ENSMUSP00000019050,10090.ENSMUSP00000019199,10090.ENSMUSP00000034947,10090.ENSMUSP00000099723,10090.ENSMUSP00000105846,10090.ENSMUSP00000126390	Plod3,P4ha2,Plod1,Ppib,Lepre1,Col14a1,Serpinh1
MMU-381038	XBP1(S) activates chaperone genes	3	9	1.5	0.0028	10090.ENSMUSP00000065337,10090.ENSMUSP00000067681,10090.ENSMUSP00000132348	Asna1,Sec61b,Sec61g
MMU-168249	Innate Immune System	10	246	0.59	0.0033	10090.ENSMUSP00000016400,10090.ENSMUSP00000028332,10090.ENSMUSP00000035170,10090.ENSMUSP00000035743,10090.ENSMUSP00000041839,10090.ENSMUSP00000050336,10090.ENSMUSP00000050497,10090.ENSMUSP00000104485,10090.ENSMUSP00000107749,10090.ENSMUSP00000137303	Ctsz,Dpp7,Dnajc13,Pygb,Txndc5,Ckap4,Epx,Atox1,Mlec,Rnaset2b
MMU-429914	Deadenylation-dependent mRNA decay	4	30	1.1	0.0033	10090.ENSMUSP00000007266,10090.ENSMUSP00000041906,10090.ENSMUSP00000049722,10090.ENSMUSP00000126565	Lsm2,Dis3,Lsm6,Lsm5
MMU-1428517	The citric acid (TCA) cycle and respiratory electron transport	6	121	0.68	0.0131	10090.ENSMUSP00000014438,10090.ENSMUSP00000023608,10090.ENSMUSP00000051222,10090.ENSMUSP00000053540,10090.ENSMUSP00000080995,10090.ENSMUSP00000114095	Ndufa2,Atp5j,Atp5k,Gstz1,mt-Atp8,Ndufb2
MMU-1236974	ER-Phagosome pathway	3	25	1.06	0.0157	10090.ENSMUSP00000003912,10090.ENSMUSP00000028683,10090.ENSMUSP00000099534	Calr,Pdia3,B2m

## Sheet: paws 4wks up
#term ID	term description	observed gene count	background gene count	strength	false discovery rate	matching proteins in your network (IDs)	matching proteins in your network (labels)
Cellular Component (Gene Ontology)
GO:0030670	phagocytic vesicle membrane	7	48	1.6	3.64e-07	10090.ENSMUSP00000003121,10090.ENSMUSP00000019974,10090.ENSMUSP00000021001,10090.ENSMUSP00000025181,10090.ENSMUSP00000032949,10090.ENSMUSP00000085625,10090.ENSMUSP00000134570	Rab8a,Rab32,Rab10,H2-K1,Coro1a,Rab23,H2-D1
GO:0005737	cytoplasm	62	9909	0.24	5.17e-07	10090.ENSMUSP00000000642,10090.ENSMUSP00000002091,10090.ENSMUSP00000003121,10090.ENSMUSP00000006963,10090.ENSMUSP00000007272,10090.ENSMUSP00000014290,10090.ENSMUSP00000014339,10090.ENSMUSP00000019974,10090.ENSMUSP00000020161,10090.ENSMUSP00000020343,10090.ENSMUSP00000020779,10090.ENSMUSP00000021001,10090.ENSMUSP00000022378,10090.ENSMUSP00000023619,10090.ENSMUSP00000024866,10090.ENSMUSP00000025181…	Hk2,Bcap31,Rab8a,Krt28,Krt14,Apbb1ip,Dnajc7,Rab32,Arg1,Rab21,Mpo,Rab10,Ero1l,Stfa2,Xdh,H2-K1,Psmb8,Urah,Emc4,Sec62,Grpel1,Rab35,Arhgdib,Coro1a,Cotl1,Ngp,Ltf,Apob,Ptma,Gpc1,Stfa1,Lor,Chil3,Basp1,Lcn2,Rbp1,S100a8,Stat1,Stfa3,Rpl26,Serpinb1a,Bak1,Plcg2,Chil1,Nin,Rab23,Myl9,Cltb,Lyz2,Marcks,Casp3,Ftl1,Flg2,Ube2z,Gsdmc,Pgam5,Spp1,S100a9,H2-D1,H1f0,Ncf2,Rbp2
GO:0030139	endocytic vesicle	9	176	1.15	1.91e-06	10090.ENSMUSP00000003121,10090.ENSMUSP00000019974,10090.ENSMUSP00000021001,10090.ENSMUSP00000025181,10090.ENSMUSP00000031492,10090.ENSMUSP00000032949,10090.ENSMUSP00000085625,10090.ENSMUSP00000092002,10090.ENSMUSP00000134570	Rab8a,Rab32,Rab10,H2-K1,Rab35,Coro1a,Rab23,Ftl1,H2-D1
GO:0098805	whole membrane	19	1300	0.61	9.74e-06	10090.ENSMUSP00000000299,10090.ENSMUSP00000000642,10090.ENSMUSP00000003121,10090.ENSMUSP00000019974,10090.ENSMUSP00000020161,10090.ENSMUSP00000020343,10090.ENSMUSP00000021001,10090.ENSMUSP00000025181,10090.ENSMUSP00000031492,10090.ENSMUSP00000032949,10090.ENSMUSP00000047199,10090.ENSMUSP00000068468,10090.ENSMUSP00000077757,10090.ENSMUSP00000085625,10090.ENSMUSP00000089198,10090.ENSMUSP00000091238…	Itgb2,Hk2,Rab8a,Rab32,Arg1,Rab21,Rab10,H2-K1,Rab35,Coro1a,Gpc1,Itgam,Bak1,Rab23,Cltb,Casp3,Pgam5,H2-D1,Ptprc
GO:0005622	intracellular	67	12462	0.17	1.03e-05	10090.ENSMUSP00000000642,10090.ENSMUSP00000002091,10090.ENSMUSP00000003121,10090.ENSMUSP00000006963,10090.ENSMUSP00000007272,10090.ENSMUSP00000014290,10090.ENSMUSP00000014339,10090.ENSMUSP00000019974,10090.ENSMUSP00000020161,10090.ENSMUSP00000020343,10090.ENSMUSP00000020779,10090.ENSMUSP00000021001,10090.ENSMUSP00000022378,10090.ENSMUSP00000023619,10090.ENSMUSP00000023786,10090.ENSMUSP00000024866…	Hk2,Bcap31,Rab8a,Krt28,Krt14,Apbb1ip,Dnajc7,Rab32,Arg1,Rab21,Mpo,Rab10,Ero1l,Stfa2,Krt6b,Xdh,H2-K1,Psmb8,Urah,Csrp1,Emc4,Sec62,Gar1,Grpel1,Rab35,Arhgdib,Coro1a,Cotl1,Ngp,Ltf,Apob,Ptma,Gpc1,Stfa1,Lor,Chil3,Basp1,Lcn2,Rbp1,S100a8,Stat1,Stfa3,Itgam,Rras2,Rpl26,Serpinb1a,Bak1,Plcg2,Chil1,Nin,Rab23,Myl9,Cltb,Lyz2,Marcks,Casp3,Ftl1,Flg2,Ube2z,Gsdmc,Pgam5,Spp1,S100a9,H2-D1,H1f0,Ncf2,Rbp2
GO:0005623	cell	71	14044	0.14	1.73e-05	10090.ENSMUSP00000000299,10090.ENSMUSP00000000642,10090.ENSMUSP00000002091,10090.ENSMUSP00000003121,10090.ENSMUSP00000006963,10090.ENSMUSP00000007272,10090.ENSMUSP00000014290,10090.ENSMUSP00000014339,10090.ENSMUSP00000019974,10090.ENSMUSP00000020161,10090.ENSMUSP00000020343,10090.ENSMUSP00000020779,10090.ENSMUSP00000021001,10090.ENSMUSP00000022378,10090.ENSMUSP00000023619,10090.ENSMUSP00000023786…	Itgb2,Hk2,Bcap31,Rab8a,Krt28,Krt14,Apbb1ip,Dnajc7,Rab32,Arg1,Rab21,Mpo,Rab10,Ero1l,Stfa2,Krt6b,Xdh,H2-K1,Psmb8,Urah,Csrp1,Emc4,Sec62,Gar1,Grpel1,Rab35,Arhgdib,Coro1a,Cotl1,Ngp,Ltf,Apob,Ptma,Rptn,Gpc1,Stfa1,Lor,Chil3,Basp1,Lcn2,Rbp1,S100a8,Stat1,Stfa3,Itgam,Rras2,Rpl26,Serpinb1a,Bak1,Plcg2,Chil1,Nin,Rab23,Myl9,Hrnr,Cltb,Lyz2,Marcks,Casp3,Ftl1,Flg2,Ube2z,Gsdmc,Pgam5,Spp1,S100a9,H2-D1,H1f0,Ptprc,Ncf…
GO:0012506	vesicle membrane	11	449	0.83	2.98e-05	10090.ENSMUSP00000003121,10090.ENSMUSP00000019974,10090.ENSMUSP00000020343,10090.ENSMUSP00000021001,10090.ENSMUSP00000025181,10090.ENSMUSP00000031492,10090.ENSMUSP00000032949,10090.ENSMUSP00000036044,10090.ENSMUSP00000085625,10090.ENSMUSP00000089198,10090.ENSMUSP00000134570	Rab8a,Rab32,Rab21,Rab10,H2-K1,Rab35,Coro1a,Apob,Rab23,Cltb,H2-D1
GO:0031982	vesicle	21	1837	0.5	6.05e-05	10090.ENSMUSP00000002091,10090.ENSMUSP00000003121,10090.ENSMUSP00000019974,10090.ENSMUSP00000020343,10090.ENSMUSP00000020779,10090.ENSMUSP00000021001,10090.ENSMUSP00000025181,10090.ENSMUSP00000031492,10090.ENSMUSP00000032949,10090.ENSMUSP00000035061,10090.ENSMUSP00000035077,10090.ENSMUSP00000036044,10090.ENSMUSP00000047199,10090.ENSMUSP00000053923,10090.ENSMUSP00000085625,10090.ENSMUSP00000089198…	Bcap31,Rab8a,Rab32,Rab21,Mpo,Rab10,H2-K1,Rab35,Coro1a,Ngp,Ltf,Apob,Gpc1,Chil3,Rab23,Cltb,Lyz2,Ftl1,Spp1,H2-D1,Ncf2
GO:0005615	extracellular space	16	1131	0.59	8.69e-05	10090.ENSMUSP00000020161,10090.ENSMUSP00000020779,10090.ENSMUSP00000024866,10090.ENSMUSP00000027824,10090.ENSMUSP00000035061,10090.ENSMUSP00000035077,10090.ENSMUSP00000036044,10090.ENSMUSP00000047199,10090.ENSMUSP00000056836,10090.ENSMUSP00000064385,10090.ENSMUSP00000068468,10090.ENSMUSP00000075690,10090.ENSMUSP00000080717,10090.ENSMUSP00000089801,10090.ENSMUSP00000108367,10090.ENSMUSP00000112843	Arg1,Mpo,Xdh,Apcs,Ngp,Ltf,Apob,Gpc1,Cfd,S100a8,Itgam,Serpinb1a,Chil1,Lyz2,Spp1,S100a9
GO:0030659	cytoplasmic vesicle membrane	10	424	0.81	0.0001	10090.ENSMUSP00000003121,10090.ENSMUSP00000019974,10090.ENSMUSP00000020343,10090.ENSMUSP00000021001,10090.ENSMUSP00000025181,10090.ENSMUSP00000031492,10090.ENSMUSP00000032949,10090.ENSMUSP00000085625,10090.ENSMUSP00000089198,10090.ENSMUSP00000134570	Rab8a,Rab32,Rab21,Rab10,H2-K1,Rab35,Coro1a,Rab23,Cltb,H2-D1
GO:0005576	extracellular region	21	2044	0.45	0.00024	10090.ENSMUSP00000020161,10090.ENSMUSP00000020779,10090.ENSMUSP00000024866,10090.ENSMUSP00000027824,10090.ENSMUSP00000031492,10090.ENSMUSP00000035061,10090.ENSMUSP00000035077,10090.ENSMUSP00000036044,10090.ENSMUSP00000044998,10090.ENSMUSP00000047199,10090.ENSMUSP00000053923,10090.ENSMUSP00000053962,10090.ENSMUSP00000056836,10090.ENSMUSP00000064385,10090.ENSMUSP00000068468,10090.ENSMUSP00000075690…	Arg1,Mpo,Xdh,Apcs,Rab35,Ngp,Ltf,Apob,Rptn,Gpc1,Chil3,Lcn2,Cfd,S100a8,Itgam,Serpinb1a,Chil1,Lyz2,Ftl1,Spp1,S100a9
GO:0031410	cytoplasmic vesicle	19	1710	0.49	0.00024	10090.ENSMUSP00000002091,10090.ENSMUSP00000003121,10090.ENSMUSP00000019974,10090.ENSMUSP00000020343,10090.ENSMUSP00000020779,10090.ENSMUSP00000021001,10090.ENSMUSP00000025181,10090.ENSMUSP00000031492,10090.ENSMUSP00000032949,10090.ENSMUSP00000035061,10090.ENSMUSP00000035077,10090.ENSMUSP00000047199,10090.ENSMUSP00000053923,10090.ENSMUSP00000085625,10090.ENSMUSP00000089198,10090.ENSMUSP00000089801…	Bcap31,Rab8a,Rab32,Rab21,Mpo,Rab10,H2-K1,Rab35,Coro1a,Ngp,Ltf,Gpc1,Chil3,Rab23,Cltb,Lyz2,Ftl1,H2-D1,Ncf2
GO:0031985	Golgi cisterna	5	106	1.11	0.001	10090.ENSMUSP00000002091,10090.ENSMUSP00000020343,10090.ENSMUSP00000025181,10090.ENSMUSP00000089801,10090.ENSMUSP00000134570	Bcap31,Rab21,H2-K1,Lyz2,H2-D1
GO:0070971	endoplasmic reticulum exit site	3	17	1.69	0.001	10090.ENSMUSP00000025181,10090.ENSMUSP00000036044,10090.ENSMUSP00000134570	H2-K1,Apob,H2-D1
GO:0030136	clathrin-coated vesicle	5	113	1.09	0.0013	10090.ENSMUSP00000002091,10090.ENSMUSP00000003121,10090.ENSMUSP00000031492,10090.ENSMUSP00000089198,10090.ENSMUSP00000089801	Bcap31,Rab8a,Rab35,Cltb,Lyz2
GO:0043229	intracellular organelle	56	10645	0.16	0.0013	10090.ENSMUSP00000000642,10090.ENSMUSP00000002091,10090.ENSMUSP00000003121,10090.ENSMUSP00000006963,10090.ENSMUSP00000007272,10090.ENSMUSP00000014290,10090.ENSMUSP00000014339,10090.ENSMUSP00000019974,10090.ENSMUSP00000020161,10090.ENSMUSP00000020343,10090.ENSMUSP00000020779,10090.ENSMUSP00000021001,10090.ENSMUSP00000022378,10090.ENSMUSP00000023786,10090.ENSMUSP00000024866,10090.ENSMUSP00000025181…	Hk2,Bcap31,Rab8a,Krt28,Krt14,Apbb1ip,Dnajc7,Rab32,Arg1,Rab21,Mpo,Rab10,Ero1l,Krt6b,Xdh,H2-K1,Psmb8,Urah,Csrp1,Emc4,Sec62,Gar1,Grpel1,Rab35,Coro1a,Cotl1,Ngp,Ltf,Apob,Ptma,Gpc1,Chil3,Basp1,Rbp1,S100a8,Stat1,Itgam,Rpl26,Bak1,Chil1,Nin,Rab23,Myl9,Cltb,Lyz2,Marcks,Casp3,Ftl1,Ube2z,Gsdmc,Pgam5,Spp1,S100a9,H2-D1,H1f0,Ncf2
GO:0030176	integral component of endoplasmic reticulum membrane	5	132	1.02	0.0023	10090.ENSMUSP00000022378,10090.ENSMUSP00000025181,10090.ENSMUSP00000028551,10090.ENSMUSP00000029256,10090.ENSMUSP00000134570	Ero1l,H2-K1,Emc4,Sec62,H2-D1
GO:0030140	trans-Golgi network transport vesicle	3	28	1.47	0.0025	10090.ENSMUSP00000003121,10090.ENSMUSP00000089198,10090.ENSMUSP00000089801	Rab8a,Cltb,Lyz2
GO:0031300	intrinsic component of organelle membrane	7	312	0.79	0.0025	10090.ENSMUSP00000022378,10090.ENSMUSP00000025181,10090.ENSMUSP00000028551,10090.ENSMUSP00000029256,10090.ENSMUSP00000031492,10090.ENSMUSP00000077757,10090.ENSMUSP00000134570	Ero1l,H2-K1,Emc4,Sec62,Rab35,Bak1,H2-D1
GO:0001533	cornified envelope	3	29	1.46	0.0027	10090.ENSMUSP00000044998,10090.ENSMUSP00000052128,10090.ENSMUSP00000088369	Rptn,Lor,Hrnr
GO:0005829	cytosol	25	3326	0.32	0.0027	10090.ENSMUSP00000000642,10090.ENSMUSP00000014290,10090.ENSMUSP00000014339,10090.ENSMUSP00000024866,10090.ENSMUSP00000025196,10090.ENSMUSP00000032344,10090.ENSMUSP00000032949,10090.ENSMUSP00000036044,10090.ENSMUSP00000044188,10090.ENSMUSP00000047199,10090.ENSMUSP00000053962,10090.ENSMUSP00000059749,10090.ENSMUSP00000064385,10090.ENSMUSP00000066743,10090.ENSMUSP00000073175,10090.ENSMUSP00000077757…	Hk2,Apbb1ip,Dnajc7,Xdh,Psmb8,Arhgdib,Coro1a,Apob,Ptma,Gpc1,Lcn2,Rbp1,S100a8,Stat1,Rpl26,Bak1,Plcg2,Rab23,Cltb,Casp3,Ube2z,Gsdmc,S100a9,Ncf2,Rbp2
GO:0098796	membrane protein complex	12	1009	0.52	0.0035	10090.ENSMUSP00000000299,10090.ENSMUSP00000002091,10090.ENSMUSP00000014290,10090.ENSMUSP00000025181,10090.ENSMUSP00000028551,10090.ENSMUSP00000031099,10090.ENSMUSP00000068468,10090.ENSMUSP00000077757,10090.ENSMUSP00000089198,10090.ENSMUSP00000091238,10090.ENSMUSP00000134570,10090.ENSMUSP00000140404	Itgb2,Bcap31,Apbb1ip,H2-K1,Emc4,Grpel1,Itgam,Bak1,Cltb,Casp3,H2-D1,Ncf2
GO:0098797	plasma membrane protein complex	8	461	0.68	0.0035	10090.ENSMUSP00000000299,10090.ENSMUSP00000014290,10090.ENSMUSP00000025181,10090.ENSMUSP00000068468,10090.ENSMUSP00000089198,10090.ENSMUSP00000091238,10090.ENSMUSP00000134570,10090.ENSMUSP00000140404	Itgb2,Apbb1ip,H2-K1,Itgam,Cltb,Casp3,H2-D1,Ncf2
GO:0098588	bounding membrane of organelle	15	1513	0.44	0.0037	10090.ENSMUSP00000000642,10090.ENSMUSP00000002091,10090.ENSMUSP00000003121,10090.ENSMUSP00000019974,10090.ENSMUSP00000020161,10090.ENSMUSP00000020343,10090.ENSMUSP00000021001,10090.ENSMUSP00000025181,10090.ENSMUSP00000031492,10090.ENSMUSP00000032949,10090.ENSMUSP00000077757,10090.ENSMUSP00000085625,10090.ENSMUSP00000089198,10090.ENSMUSP00000108124,10090.ENSMUSP00000134570	Hk2,Bcap31,Rab8a,Rab32,Arg1,Rab21,Rab10,H2-K1,Rab35,Coro1a,Bak1,Rab23,Cltb,Pgam5,H2-D1
GO:0005741	mitochondrial outer membrane	5	165	0.92	0.0041	10090.ENSMUSP00000000642,10090.ENSMUSP00000019974,10090.ENSMUSP00000020161,10090.ENSMUSP00000077757,10090.ENSMUSP00000108124	Hk2,Rab32,Arg1,Bak1,Pgam5
GO:0012505	endomembrane system	26	3670	0.29	0.0041	10090.ENSMUSP00000002091,10090.ENSMUSP00000003121,10090.ENSMUSP00000019974,10090.ENSMUSP00000020343,10090.ENSMUSP00000020779,10090.ENSMUSP00000021001,10090.ENSMUSP00000022378,10090.ENSMUSP00000024866,10090.ENSMUSP00000025181,10090.ENSMUSP00000028551,10090.ENSMUSP00000029256,10090.ENSMUSP00000031492,10090.ENSMUSP00000032949,10090.ENSMUSP00000035077,10090.ENSMUSP00000036044,10090.ENSMUSP00000047199…	Bcap31,Rab8a,Rab32,Rab21,Mpo,Rab10,Ero1l,Xdh,H2-K1,Emc4,Sec62,Rab35,Coro1a,Ltf,Apob,Gpc1,Chil3,Bak1,Chil1,Rab23,Cltb,Lyz2,Spp1,H2-D1,H1f0,Ncf2
GO:0043227	membrane-bounded organelle	51	9775	0.16	0.0041	10090.ENSMUSP00000000642,10090.ENSMUSP00000002091,10090.ENSMUSP00000003121,10090.ENSMUSP00000007272,10090.ENSMUSP00000014339,10090.ENSMUSP00000019974,10090.ENSMUSP00000020161,10090.ENSMUSP00000020343,10090.ENSMUSP00000020779,10090.ENSMUSP00000021001,10090.ENSMUSP00000022378,10090.ENSMUSP00000024866,10090.ENSMUSP00000025181,10090.ENSMUSP00000025196,10090.ENSMUSP00000026554,10090.ENSMUSP00000027677…	Hk2,Bcap31,Rab8a,Krt14,Dnajc7,Rab32,Arg1,Rab21,Mpo,Rab10,Ero1l,Xdh,H2-K1,Psmb8,Urah,Csrp1,Emc4,Sec62,Gar1,Grpel1,Rab35,Coro1a,Cotl1,Ngp,Ltf,Apob,Ptma,Gpc1,Chil3,Basp1,Rbp1,Stat1,Itgam,Rpl26,Bak1,Chil1,Nin,Rab23,Cltb,Lyz2,Marcks,Casp3,Ftl1,Ube2z,Gsdmc,Pgam5,Spp1,S100a9,H2-D1,H1f0,Ncf2
GO:0048237	rough endoplasmic reticulum lumen	2	7	1.9	0.0045	10090.ENSMUSP00000053923,10090.ENSMUSP00000089801	Chil3,Lyz2
GO:0005783	endoplasmic reticulum	15	1574	0.42	0.0047	10090.ENSMUSP00000002091,10090.ENSMUSP00000019974,10090.ENSMUSP00000020343,10090.ENSMUSP00000021001,10090.ENSMUSP00000022378,10090.ENSMUSP00000024866,10090.ENSMUSP00000025181,10090.ENSMUSP00000028551,10090.ENSMUSP00000029256,10090.ENSMUSP00000036044,10090.ENSMUSP00000053923,10090.ENSMUSP00000077757,10090.ENSMUSP00000080717,10090.ENSMUSP00000089801,10090.ENSMUSP00000134570	Bcap31,Rab32,Rab21,Rab10,Ero1l,Xdh,H2-K1,Emc4,Sec62,Apob,Chil3,Bak1,Chil1,Lyz2,H2-D1
GO:0005856	cytoskeleton	17	1933	0.38	0.0047	10090.ENSMUSP00000003121,10090.ENSMUSP00000006963,10090.ENSMUSP00000007272,10090.ENSMUSP00000014290,10090.ENSMUSP00000014339,10090.ENSMUSP00000023786,10090.ENSMUSP00000027677,10090.ENSMUSP00000032949,10090.ENSMUSP00000034285,10090.ENSMUSP00000064385,10090.ENSMUSP00000082422,10090.ENSMUSP00000085625,10090.ENSMUSP00000085913,10090.ENSMUSP00000090245,10090.ENSMUSP00000105752,10090.ENSMUSP00000112843…	Rab8a,Krt28,Krt14,Apbb1ip,Dnajc7,Krt6b,Csrp1,Coro1a,Cotl1,S100a8,Nin,Rab23,Myl9,Marcks,Gsdmc,S100a9,H1f0
GO:0071944	cell periphery	29	4443	0.26	0.0056	10090.ENSMUSP00000000299,10090.ENSMUSP00000002091,10090.ENSMUSP00000003121,10090.ENSMUSP00000007272,10090.ENSMUSP00000014290,10090.ENSMUSP00000020343,10090.ENSMUSP00000021001,10090.ENSMUSP00000025181,10090.ENSMUSP00000031492,10090.ENSMUSP00000032949,10090.ENSMUSP00000044998,10090.ENSMUSP00000047199,10090.ENSMUSP00000052128,10090.ENSMUSP00000053943,10090.ENSMUSP00000064385,10090.ENSMUSP00000068468…	Itgb2,Bcap31,Rab8a,Krt14,Apbb1ip,Rab21,Rab10,H2-K1,Rab35,Coro1a,Rptn,Gpc1,Lor,Basp1,S100a8,Itgam,Rras2,Plcg2,Nin,Rab23,Hrnr,Cltb,Marcks,Casp3,Gsdmc,S100a9,H2-D1,Ptprc,Ncf2
GO:0042612	MHC class I protein complex	2	9	1.79	0.0058	10090.ENSMUSP00000025181,10090.ENSMUSP00000134570	H2-K1,H2-D1
GO:0031301	integral component of organelle membrane	6	292	0.75	0.0059	10090.ENSMUSP00000022378,10090.ENSMUSP00000025181,10090.ENSMUSP00000028551,10090.ENSMUSP00000029256,10090.ENSMUSP00000077757,10090.ENSMUSP00000134570	Ero1l,H2-K1,Emc4,Sec62,Bak1,H2-D1
GO:0043231	intracellular membrane-bounded organelle	47	9088	0.15	0.0093	10090.ENSMUSP00000000642,10090.ENSMUSP00000002091,10090.ENSMUSP00000003121,10090.ENSMUSP00000007272,10090.ENSMUSP00000014339,10090.ENSMUSP00000019974,10090.ENSMUSP00000020161,10090.ENSMUSP00000020343,10090.ENSMUSP00000020779,10090.ENSMUSP00000021001,10090.ENSMUSP00000022378,10090.ENSMUSP00000024866,10090.ENSMUSP00000025181,10090.ENSMUSP00000025196,10090.ENSMUSP00000026554,10090.ENSMUSP00000027677…	Hk2,Bcap31,Rab8a,Krt14,Dnajc7,Rab32,Arg1,Rab21,Mpo,Rab10,Ero1l,Xdh,H2-K1,Psmb8,Urah,Csrp1,Emc4,Sec62,Gar1,Grpel1,Cotl1,Apob,Ptma,Gpc1,Chil3,Basp1,Rbp1,Stat1,Itgam,Rpl26,Bak1,Chil1,Nin,Rab23,Cltb,Lyz2,Marcks,Casp3,Ftl1,Ube2z,Gsdmc,Pgam5,Spp1,S100a9,H2-D1,H1f0,Ncf2
GO:0031090	organelle membrane	20	2740	0.3	0.0114	10090.ENSMUSP00000000642,10090.ENSMUSP00000002091,10090.ENSMUSP00000003121,10090.ENSMUSP00000019974,10090.ENSMUSP00000020161,10090.ENSMUSP00000020343,10090.ENSMUSP00000021001,10090.ENSMUSP00000022378,10090.ENSMUSP00000025181,10090.ENSMUSP00000028551,10090.ENSMUSP00000029256,10090.ENSMUSP00000031099,10090.ENSMUSP00000031492,10090.ENSMUSP00000032949,10090.ENSMUSP00000036044,10090.ENSMUSP00000077757…	Hk2,Bcap31,Rab8a,Rab32,Arg1,Rab21,Rab10,Ero1l,H2-K1,Emc4,Sec62,Grpel1,Rab35,Coro1a,Apob,Bak1,Rab23,Cltb,Pgam5,H2-D1
GO:0071556	integral component of lumenal side of endoplasmic reticulum membrane	2	14	1.6	0.0114	10090.ENSMUSP00000025181,10090.ENSMUSP00000134570	H2-K1,H2-D1
GO:0005886	plasma membrane	27	4328	0.24	0.0148	10090.ENSMUSP00000000299,10090.ENSMUSP00000002091,10090.ENSMUSP00000003121,10090.ENSMUSP00000014290,10090.ENSMUSP00000020343,10090.ENSMUSP00000021001,10090.ENSMUSP00000025181,10090.ENSMUSP00000031492,10090.ENSMUSP00000032949,10090.ENSMUSP00000044998,10090.ENSMUSP00000047199,10090.ENSMUSP00000052128,10090.ENSMUSP00000053943,10090.ENSMUSP00000064385,10090.ENSMUSP00000068468,10090.ENSMUSP00000069752…	Itgb2,Bcap31,Rab8a,Apbb1ip,Rab21,Rab10,H2-K1,Rab35,Coro1a,Rptn,Gpc1,Lor,Basp1,S100a8,Itgam,Rras2,Plcg2,Nin,Rab23,Hrnr,Cltb,Casp3,Gsdmc,S100a9,H2-D1,Ptprc,Ncf2
GO:0005797	Golgi medial cisterna	2	18	1.49	0.0157	10090.ENSMUSP00000025181,10090.ENSMUSP00000134570	H2-K1,H2-D1
GO:0030141	secretory granule	6	371	0.65	0.016	10090.ENSMUSP00000003121,10090.ENSMUSP00000020779,10090.ENSMUSP00000021001,10090.ENSMUSP00000035077,10090.ENSMUSP00000089801,10090.ENSMUSP00000140404	Rab8a,Mpo,Rab10,Ltf,Lyz2,Ncf2
GO:0005794	Golgi apparatus	12	1313	0.4	0.0178	10090.ENSMUSP00000002091,10090.ENSMUSP00000003121,10090.ENSMUSP00000019974,10090.ENSMUSP00000020343,10090.ENSMUSP00000021001,10090.ENSMUSP00000025181,10090.ENSMUSP00000047199,10090.ENSMUSP00000089198,10090.ENSMUSP00000089801,10090.ENSMUSP00000108367,10090.ENSMUSP00000134570,10090.ENSMUSP00000137309	Bcap31,Rab8a,Rab32,Rab21,Rab10,H2-K1,Gpc1,Cltb,Lyz2,Spp1,H2-D1,H1f0
GO:0045111	intermediate filament cytoskeleton	4	158	0.84	0.0179	10090.ENSMUSP00000006963,10090.ENSMUSP00000007272,10090.ENSMUSP00000023786,10090.ENSMUSP00000064385	Krt28,Krt14,Krt6b,S100a8
GO:0099503	secretory vesicle	7	525	0.57	0.0193	10090.ENSMUSP00000003121,10090.ENSMUSP00000020779,10090.ENSMUSP00000021001,10090.ENSMUSP00000031492,10090.ENSMUSP00000035077,10090.ENSMUSP00000089801,10090.ENSMUSP00000140404	Rab8a,Mpo,Rab10,Rab35,Ltf,Lyz2,Ncf2
GO:0098791	Golgi subcompartment	8	683	0.51	0.0212	10090.ENSMUSP00000002091,10090.ENSMUSP00000019974,10090.ENSMUSP00000020343,10090.ENSMUSP00000021001,10090.ENSMUSP00000025181,10090.ENSMUSP00000089198,10090.ENSMUSP00000089801,10090.ENSMUSP00000134570	Bcap31,Rab32,Rab21,Rab10,H2-K1,Cltb,Lyz2,H2-D1
GO:0016020	membrane	39	7460	0.16	0.0249	10090.ENSMUSP00000000299,10090.ENSMUSP00000000642,10090.ENSMUSP00000002091,10090.ENSMUSP00000003121,10090.ENSMUSP00000014290,10090.ENSMUSP00000019974,10090.ENSMUSP00000020161,10090.ENSMUSP00000020343,10090.ENSMUSP00000021001,10090.ENSMUSP00000022378,10090.ENSMUSP00000025181,10090.ENSMUSP00000028551,10090.ENSMUSP00000029256,10090.ENSMUSP00000031099,10090.ENSMUSP00000031492,10090.ENSMUSP00000032344…	Itgb2,Hk2,Bcap31,Rab8a,Apbb1ip,Rab32,Arg1,Rab21,Rab10,Ero1l,H2-K1,Emc4,Sec62,Grpel1,Rab35,Arhgdib,Coro1a,Apob,Rptn,Gpc1,Lor,Basp1,S100a8,Itgam,Rras2,Bak1,Plcg2,Nin,Rab23,Hrnr,Cltb,Marcks,Casp3,Gsdmc,Pgam5,S100a9,H2-D1,Ptprc,Ncf2
GO:0031983	vesicle lumen	2	25	1.34	0.025	10090.ENSMUSP00000036044,10090.ENSMUSP00000092002	Apob,Ftl1
GO:0005802	trans-Golgi network	4	182	0.78	0.0268	10090.ENSMUSP00000019974,10090.ENSMUSP00000020343,10090.ENSMUSP00000021001,10090.ENSMUSP00000089198	Rab32,Rab21,Rab10,Cltb
GO:0008305	integrin complex	2	29	1.28	0.0317	10090.ENSMUSP00000000299,10090.ENSMUSP00000068468	Itgb2,Itgam
GO:0030133	transport vesicle	5	320	0.63	0.0361	10090.ENSMUSP00000003121,10090.ENSMUSP00000021001,10090.ENSMUSP00000031492,10090.ENSMUSP00000089198,10090.ENSMUSP00000089801	Rab8a,Rab10,Rab35,Cltb,Lyz2
GO:0005768	endosome	8	779	0.45	0.0399	10090.ENSMUSP00000003121,10090.ENSMUSP00000019974,10090.ENSMUSP00000020343,10090.ENSMUSP00000021001,10090.ENSMUSP00000031492,10090.ENSMUSP00000032949,10090.ENSMUSP00000047199,10090.ENSMUSP00000085625	Rab8a,Rab32,Rab21,Rab10,Rab35,Coro1a,Gpc1,Rab23
GO:0043232	intracellular non-membrane-bounded organelle	23	3809	0.22	0.0402	10090.ENSMUSP00000002091,10090.ENSMUSP00000003121,10090.ENSMUSP00000006963,10090.ENSMUSP00000007272,10090.ENSMUSP00000014290,10090.ENSMUSP00000014339,10090.ENSMUSP00000023786,10090.ENSMUSP00000027677,10090.ENSMUSP00000029643,10090.ENSMUSP00000032949,10090.ENSMUSP00000034285,10090.ENSMUSP00000059749,10090.ENSMUSP00000064385,10090.ENSMUSP00000066743,10090.ENSMUSP00000073175,10090.ENSMUSP00000082422…	Bcap31,Rab8a,Krt28,Krt14,Apbb1ip,Dnajc7,Krt6b,Csrp1,Gar1,Coro1a,Cotl1,Rbp1,S100a8,Stat1,Rpl26,Nin,Rab23,Myl9,Marcks,Gsdmc,S100a9,H1f0,Ncf2
GO:0005791	rough endoplasmic reticulum	3	110	0.88	0.0405	10090.ENSMUSP00000002091,10090.ENSMUSP00000053923,10090.ENSMUSP00000089801	Bcap31,Chil3,Lyz2
GO:0010008	endosome membrane	5	347	0.6	0.0448	10090.ENSMUSP00000003121,10090.ENSMUSP00000020343,10090.ENSMUSP00000021001,10090.ENSMUSP00000031492,10090.ENSMUSP00000085625	Rab8a,Rab21,Rab10,Rab35,Rab23
GO:0005882	intermediate filament	3	120	0.84	0.0496	10090.ENSMUSP00000006963,10090.ENSMUSP00000007272,10090.ENSMUSP00000023786	Krt28,Krt14,Krt6b
Molecular Function (Gene Ontology)
GO:0003924	GTPase activity	8	255	0.94	0.0012	10090.ENSMUSP00000003121,10090.ENSMUSP00000019974,10090.ENSMUSP00000020343,10090.ENSMUSP00000021001,10090.ENSMUSP00000031492,10090.ENSMUSP00000032344,10090.ENSMUSP00000069752,10090.ENSMUSP00000085625	Rab8a,Rab32,Rab21,Rab10,Rab35,Arhgdib,Rras2,Rab23
GO:0004869	cysteine-type endopeptidase inhibitor activity	5	59	1.37	0.0012	10090.ENSMUSP00000023619,10090.ENSMUSP00000035061,10090.ENSMUSP00000035077,10090.ENSMUSP00000049068,10090.ENSMUSP00000067445	Stfa2,Ngp,Ltf,Stfa1,Stfa3
GO:0001846	opsonin binding	3	12	1.84	0.0023	10090.ENSMUSP00000000299,10090.ENSMUSP00000027824,10090.ENSMUSP00000068468	Itgb2,Apcs,Itgam
GO:0005488	binding	58	10884	0.17	0.0023	10090.ENSMUSP00000000299,10090.ENSMUSP00000000642,10090.ENSMUSP00000002091,10090.ENSMUSP00000003121,10090.ENSMUSP00000007272,10090.ENSMUSP00000014339,10090.ENSMUSP00000019974,10090.ENSMUSP00000020161,10090.ENSMUSP00000020343,10090.ENSMUSP00000020779,10090.ENSMUSP00000021001,10090.ENSMUSP00000024866,10090.ENSMUSP00000025181,10090.ENSMUSP00000027677,10090.ENSMUSP00000027824,10090.ENSMUSP00000029643…	Itgb2,Hk2,Bcap31,Rab8a,Krt14,Dnajc7,Rab32,Arg1,Rab21,Mpo,Rab10,Xdh,H2-K1,Csrp1,Apcs,Gar1,Grpel1,Rab35,Arhgdib,Coro1a,Cotl1,Ltf,Apob,Ptma,Rptn,Gpc1,Chil3,Basp1,Lcn2,Rbp1,S100a8,Stat1,Itgam,Rras2,Rpl26,Bak1,Plcg2,Chil1,Nin,Eif1ax,Rab23,Myl9,Hrnr,Cltb,Lyz2,Marcks,Casp3,Ftl1,Flg2,Ube2z,Pgam5,Spp1,S100a9,H2-D1,H1f0,Ptprc,Ncf2,Rbp2
GO:0001848	complement binding	3	20	1.62	0.0024	10090.ENSMUSP00000000299,10090.ENSMUSP00000027824,10090.ENSMUSP00000068468	Itgb2,Apcs,Itgam
GO:0004866	endopeptidase inhibitor activity	6	166	1	0.0024	10090.ENSMUSP00000023619,10090.ENSMUSP00000035061,10090.ENSMUSP00000035077,10090.ENSMUSP00000049068,10090.ENSMUSP00000067445,10090.ENSMUSP00000075690	Stfa2,Ngp,Ltf,Stfa1,Stfa3,Serpinb1a
GO:0005525	GTP binding	8	338	0.81	0.0024	10090.ENSMUSP00000003121,10090.ENSMUSP00000019974,10090.ENSMUSP00000020343,10090.ENSMUSP00000021001,10090.ENSMUSP00000031492,10090.ENSMUSP00000069752,10090.ENSMUSP00000082422,10090.ENSMUSP00000085625	Rab8a,Rab32,Rab21,Rab10,Rab35,Rras2,Nin,Rab23
GO:0017022	myosin binding	4	64	1.24	0.0024	10090.ENSMUSP00000003121,10090.ENSMUSP00000021001,10090.ENSMUSP00000032949,10090.ENSMUSP00000085913	Rab8a,Rab10,Coro1a,Myl9
GO:0019003	GDP binding	4	62	1.25	0.0024	10090.ENSMUSP00000003121,10090.ENSMUSP00000020343,10090.ENSMUSP00000021001,10090.ENSMUSP00000031492	Rab8a,Rab21,Rab10,Rab35
GO:0008201	heparin binding	5	139	1	0.0031	10090.ENSMUSP00000020779,10090.ENSMUSP00000035077,10090.ENSMUSP00000036044,10090.ENSMUSP00000068468,10090.ENSMUSP00000138350	Mpo,Ltf,Apob,Itgam,Ptprc
GO:0001851	complement component C3b binding	2	4	2.14	0.0032	10090.ENSMUSP00000000299,10090.ENSMUSP00000068468	Itgb2,Itgam
GO:0035662	Toll-like receptor 4 binding	2	4	2.14	0.0032	10090.ENSMUSP00000064385,10090.ENSMUSP00000112843	S100a8,S100a9
GO:0004857	enzyme inhibitor activity	7	368	0.72	0.006	10090.ENSMUSP00000023619,10090.ENSMUSP00000035061,10090.ENSMUSP00000035077,10090.ENSMUSP00000049068,10090.ENSMUSP00000067445,10090.ENSMUSP00000075690,10090.ENSMUSP00000091238	Stfa2,Ngp,Ltf,Stfa1,Stfa3,Serpinb1a,Casp3
GO:0016787	hydrolase activity	19	2259	0.37	0.006	10090.ENSMUSP00000003121,10090.ENSMUSP00000019974,10090.ENSMUSP00000020161,10090.ENSMUSP00000020343,10090.ENSMUSP00000021001,10090.ENSMUSP00000025196,10090.ENSMUSP00000026554,10090.ENSMUSP00000031492,10090.ENSMUSP00000032344,10090.ENSMUSP00000035077,10090.ENSMUSP00000053923,10090.ENSMUSP00000056836,10090.ENSMUSP00000069752,10090.ENSMUSP00000079991,10090.ENSMUSP00000085625,10090.ENSMUSP00000089801…	Rab8a,Rab32,Arg1,Rab21,Rab10,Psmb8,Urah,Rab35,Arhgdib,Ltf,Chil3,Cfd,Rras2,Plcg2,Rab23,Lyz2,Casp3,Pgam5,Ptprc
GO:0030234	enzyme regulator activity	11	894	0.53	0.006	10090.ENSMUSP00000023619,10090.ENSMUSP00000031099,10090.ENSMUSP00000032344,10090.ENSMUSP00000035061,10090.ENSMUSP00000035077,10090.ENSMUSP00000049068,10090.ENSMUSP00000067445,10090.ENSMUSP00000075690,10090.ENSMUSP00000091238,10090.ENSMUSP00000108124,10090.ENSMUSP00000140404	Stfa2,Grpel1,Arhgdib,Ngp,Ltf,Stfa1,Stfa3,Serpinb1a,Casp3,Pgam5,Ncf2
GO:0046977	TAP binding	2	7	1.9	0.0062	10090.ENSMUSP00000025181,10090.ENSMUSP00000134570	H2-K1,H2-D1
GO:0046914	transition metal ion binding	11	930	0.51	0.0072	10090.ENSMUSP00000020161,10090.ENSMUSP00000024866,10090.ENSMUSP00000035077,10090.ENSMUSP00000044998,10090.ENSMUSP00000047199,10090.ENSMUSP00000053962,10090.ENSMUSP00000064385,10090.ENSMUSP00000088369,10090.ENSMUSP00000092002,10090.ENSMUSP00000096482,10090.ENSMUSP00000112843	Arg1,Xdh,Ltf,Rptn,Gpc1,Lcn2,S100a8,Hrnr,Ftl1,Flg2,S100a9
GO:0050786	RAGE receptor binding	2	8	1.84	0.0072	10090.ENSMUSP00000064385,10090.ENSMUSP00000112843	S100a8,S100a9
GO:0008061	chitin binding	2	9	1.79	0.0081	10090.ENSMUSP00000053923,10090.ENSMUSP00000080717	Chil3,Chil1
GO:0030881	beta-2-microglobulin binding	2	9	1.79	0.0081	10090.ENSMUSP00000025181,10090.ENSMUSP00000134570	H2-K1,H2-D1
GO:0050544	arachidonic acid binding	2	9	1.79	0.0081	10090.ENSMUSP00000064385,10090.ENSMUSP00000112843	S100a8,S100a9
GO:0032036	myosin heavy chain binding	2	11	1.7	0.0097	10090.ENSMUSP00000032949,10090.ENSMUSP00000085913	Coro1a,Myl9
GO:0097367	carbohydrate derivative binding	17	2051	0.36	0.0097	10090.ENSMUSP00000000642,10090.ENSMUSP00000003121,10090.ENSMUSP00000019974,10090.ENSMUSP00000020343,10090.ENSMUSP00000020779,10090.ENSMUSP00000021001,10090.ENSMUSP00000031492,10090.ENSMUSP00000035077,10090.ENSMUSP00000036044,10090.ENSMUSP00000053923,10090.ENSMUSP00000068468,10090.ENSMUSP00000069752,10090.ENSMUSP00000080717,10090.ENSMUSP00000082422,10090.ENSMUSP00000085625,10090.ENSMUSP00000098097…	Hk2,Rab8a,Rab32,Rab21,Mpo,Rab10,Rab35,Ltf,Apob,Chil3,Itgam,Rras2,Chil1,Nin,Rab23,Ube2z,Ptprc
GO:0042605	peptide antigen binding	2	12	1.66	0.0107	10090.ENSMUSP00000025181,10090.ENSMUSP00000134570	H2-K1,H2-D1
GO:0042608	T cell receptor binding	2	12	1.66	0.0107	10090.ENSMUSP00000025181,10090.ENSMUSP00000134570	H2-K1,H2-D1
GO:0019841	retinol binding	2	13	1.63	0.0117	10090.ENSMUSP00000059749,10090.ENSMUSP00000140676	Rbp1,Rbp2
GO:0031072	heat shock protein binding	4	128	0.94	0.0117	10090.ENSMUSP00000000299,10090.ENSMUSP00000014339,10090.ENSMUSP00000068468,10090.ENSMUSP00000077757	Itgb2,Dnajc7,Itgam,Bak1
GO:0005509	calcium ion binding	8	594	0.57	0.0119	10090.ENSMUSP00000027824,10090.ENSMUSP00000044998,10090.ENSMUSP00000064385,10090.ENSMUSP00000082422,10090.ENSMUSP00000085913,10090.ENSMUSP00000088369,10090.ENSMUSP00000096482,10090.ENSMUSP00000112843	Apcs,Rptn,S100a8,Nin,Myl9,Hrnr,Flg2,S100a9
GO:0016918	retinal binding	2	14	1.6	0.0119	10090.ENSMUSP00000059749,10090.ENSMUSP00000140676	Rbp1,Rbp2
GO:0044877	protein-containing complex binding	11	1094	0.44	0.0156	10090.ENSMUSP00000000299,10090.ENSMUSP00000002091,10090.ENSMUSP00000007272,10090.ENSMUSP00000019974,10090.ENSMUSP00000025181,10090.ENSMUSP00000032949,10090.ENSMUSP00000047199,10090.ENSMUSP00000090245,10090.ENSMUSP00000091238,10090.ENSMUSP00000108124,10090.ENSMUSP00000134570	Itgb2,Bcap31,Krt14,Rab32,H2-K1,Coro1a,Gpc1,Marcks,Casp3,Pgam5,H2-D1
GO:0005515	protein binding	36	6456	0.19	0.0158	10090.ENSMUSP00000000299,10090.ENSMUSP00000002091,10090.ENSMUSP00000003121,10090.ENSMUSP00000014339,10090.ENSMUSP00000019974,10090.ENSMUSP00000021001,10090.ENSMUSP00000024866,10090.ENSMUSP00000025181,10090.ENSMUSP00000027824,10090.ENSMUSP00000031099,10090.ENSMUSP00000032344,10090.ENSMUSP00000032949,10090.ENSMUSP00000034285,10090.ENSMUSP00000036044,10090.ENSMUSP00000044188,10090.ENSMUSP00000047199…	Itgb2,Bcap31,Rab8a,Dnajc7,Rab32,Rab10,Xdh,H2-K1,Apcs,Grpel1,Arhgdib,Coro1a,Cotl1,Apob,Ptma,Gpc1,Basp1,Lcn2,S100a8,Stat1,Itgam,Bak1,Plcg2,Nin,Myl9,Cltb,Lyz2,Marcks,Casp3,Ftl1,Ube2z,Spp1,S100a9,H2-D1,Ptprc,Ncf2
GO:0043395	heparan sulfate proteoglycan binding	2	17	1.51	0.0158	10090.ENSMUSP00000068468,10090.ENSMUSP00000138350	Itgam,Ptprc
GO:0016209	antioxidant activity	3	74	1.05	0.0193	10090.ENSMUSP00000020779,10090.ENSMUSP00000064385,10090.ENSMUSP00000112843	Mpo,S100a8,S100a9
GO:0005506	iron ion binding	4	159	0.84	0.0196	10090.ENSMUSP00000024866,10090.ENSMUSP00000035077,10090.ENSMUSP00000053962,10090.ENSMUSP00000092002	Xdh,Ltf,Lcn2,Ftl1
GO:0031489	myosin V binding	2	20	1.44	0.0196	10090.ENSMUSP00000003121,10090.ENSMUSP00000021001	Rab8a,Rab10
GO:0008047	enzyme activator activity	6	415	0.6	0.0278	10090.ENSMUSP00000031099,10090.ENSMUSP00000032344,10090.ENSMUSP00000035077,10090.ENSMUSP00000091238,10090.ENSMUSP00000108124,10090.ENSMUSP00000140404	Grpel1,Arhgdib,Ltf,Casp3,Pgam5,Ncf2
GO:0036094	small molecule binding	17	2364	0.3	0.029	10090.ENSMUSP00000000642,10090.ENSMUSP00000003121,10090.ENSMUSP00000019974,10090.ENSMUSP00000020343,10090.ENSMUSP00000021001,10090.ENSMUSP00000024866,10090.ENSMUSP00000031099,10090.ENSMUSP00000031492,10090.ENSMUSP00000053962,10090.ENSMUSP00000059749,10090.ENSMUSP00000064385,10090.ENSMUSP00000069752,10090.ENSMUSP00000082422,10090.ENSMUSP00000085625,10090.ENSMUSP00000098097,10090.ENSMUSP00000112843…	Hk2,Rab8a,Rab32,Rab21,Rab10,Xdh,Grpel1,Rab35,Lcn2,Rbp1,S100a8,Rras2,Nin,Rab23,Ube2z,S100a9,Rbp2
GO:0043168	anion binding	18	2578	0.28	0.029	10090.ENSMUSP00000000642,10090.ENSMUSP00000003121,10090.ENSMUSP00000019974,10090.ENSMUSP00000020343,10090.ENSMUSP00000020779,10090.ENSMUSP00000021001,10090.ENSMUSP00000024866,10090.ENSMUSP00000031492,10090.ENSMUSP00000035077,10090.ENSMUSP00000036044,10090.ENSMUSP00000064385,10090.ENSMUSP00000068468,10090.ENSMUSP00000069752,10090.ENSMUSP00000082422,10090.ENSMUSP00000085625,10090.ENSMUSP00000098097…	Hk2,Rab8a,Rab32,Rab21,Mpo,Rab10,Xdh,Rab35,Ltf,Apob,S100a8,Itgam,Rras2,Nin,Rab23,Ube2z,S100a9,Ptprc
GO:0043167	ion binding	30	5302	0.19	0.0311	10090.ENSMUSP00000000299,10090.ENSMUSP00000000642,10090.ENSMUSP00000003121,10090.ENSMUSP00000019974,10090.ENSMUSP00000020161,10090.ENSMUSP00000020343,10090.ENSMUSP00000020779,10090.ENSMUSP00000021001,10090.ENSMUSP00000024866,10090.ENSMUSP00000027677,10090.ENSMUSP00000027824,10090.ENSMUSP00000031492,10090.ENSMUSP00000035077,10090.ENSMUSP00000036044,10090.ENSMUSP00000044998,10090.ENSMUSP00000047199…	Itgb2,Hk2,Rab8a,Rab32,Arg1,Rab21,Mpo,Rab10,Xdh,Csrp1,Apcs,Rab35,Ltf,Apob,Rptn,Gpc1,Lcn2,S100a8,Itgam,Rras2,Bak1,Nin,Rab23,Myl9,Hrnr,Ftl1,Flg2,Ube2z,S100a9,Ptprc
Biological Process (Gene Ontology)
GO:0002376	immune system process	25	1703	0.61	2.06e-06	10090.ENSMUSP00000000299,10090.ENSMUSP00000014290,10090.ENSMUSP00000019974,10090.ENSMUSP00000020161,10090.ENSMUSP00000020779,10090.ENSMUSP00000021001,10090.ENSMUSP00000025181,10090.ENSMUSP00000025196,10090.ENSMUSP00000027824,10090.ENSMUSP00000031492,10090.ENSMUSP00000032949,10090.ENSMUSP00000035077,10090.ENSMUSP00000053962,10090.ENSMUSP00000056836,10090.ENSMUSP00000064385,10090.ENSMUSP00000066743…	Itgb2,Apbb1ip,Rab32,Arg1,Mpo,Rab10,H2-K1,Psmb8,Apcs,Rab35,Coro1a,Ltf,Lcn2,Cfd,S100a8,Stat1,Itgam,Bak1,Plcg2,Hrnr,Casp3,Spp1,S100a9,H2-D1,Ptprc
GO:0006952	defense response	20	1079	0.71	2.06e-06	10090.ENSMUSP00000000299,10090.ENSMUSP00000020161,10090.ENSMUSP00000020779,10090.ENSMUSP00000025181,10090.ENSMUSP00000027824,10090.ENSMUSP00000032949,10090.ENSMUSP00000034285,10090.ENSMUSP00000035061,10090.ENSMUSP00000035077,10090.ENSMUSP00000053923,10090.ENSMUSP00000053962,10090.ENSMUSP00000056836,10090.ENSMUSP00000064385,10090.ENSMUSP00000066743,10090.ENSMUSP00000068468,10090.ENSMUSP00000080717…	Itgb2,Arg1,Mpo,H2-K1,Apcs,Coro1a,Cotl1,Ngp,Ltf,Chil3,Lcn2,Cfd,S100a8,Stat1,Itgam,Chil1,Rab23,Lyz2,S100a9,Ptprc
GO:0052548	regulation of endopeptidase activity	13	387	0.97	2.06e-06	10090.ENSMUSP00000002091,10090.ENSMUSP00000023619,10090.ENSMUSP00000024866,10090.ENSMUSP00000025196,10090.ENSMUSP00000035061,10090.ENSMUSP00000035077,10090.ENSMUSP00000049068,10090.ENSMUSP00000064385,10090.ENSMUSP00000066743,10090.ENSMUSP00000067445,10090.ENSMUSP00000075690,10090.ENSMUSP00000077757,10090.ENSMUSP00000112843	Bcap31,Stfa2,Xdh,Psmb8,Ngp,Ltf,Stfa1,S100a8,Stat1,Stfa3,Serpinb1a,Bak1,S100a9
GO:0051707	response to other organism	19	1050	0.7	2.61e-06	10090.ENSMUSP00000020161,10090.ENSMUSP00000020779,10090.ENSMUSP00000025181,10090.ENSMUSP00000027824,10090.ENSMUSP00000032949,10090.ENSMUSP00000034285,10090.ENSMUSP00000035077,10090.ENSMUSP00000036044,10090.ENSMUSP00000053962,10090.ENSMUSP00000056836,10090.ENSMUSP00000064385,10090.ENSMUSP00000066743,10090.ENSMUSP00000077757,10090.ENSMUSP00000079991,10090.ENSMUSP00000089801,10090.ENSMUSP00000091238…	Arg1,Mpo,H2-K1,Apcs,Coro1a,Cotl1,Ltf,Apob,Lcn2,Cfd,S100a8,Stat1,Bak1,Plcg2,Lyz2,Casp3,S100a9,Ptprc,Ncf2
GO:0009605	response to external stimulus	25	2021	0.53	7.93e-06	10090.ENSMUSP00000000299,10090.ENSMUSP00000019974,10090.ENSMUSP00000020161,10090.ENSMUSP00000020779,10090.ENSMUSP00000025181,10090.ENSMUSP00000027824,10090.ENSMUSP00000032949,10090.ENSMUSP00000034285,10090.ENSMUSP00000035077,10090.ENSMUSP00000036044,10090.ENSMUSP00000053962,10090.ENSMUSP00000056836,10090.ENSMUSP00000059749,10090.ENSMUSP00000064385,10090.ENSMUSP00000066743,10090.ENSMUSP00000068468…	Itgb2,Rab32,Arg1,Mpo,H2-K1,Apcs,Coro1a,Cotl1,Ltf,Apob,Lcn2,Cfd,Rbp1,S100a8,Stat1,Itgam,Bak1,Plcg2,Chil1,Lyz2,Casp3,Spp1,S100a9,Ptprc,Ncf2
GO:0019882	antigen processing and presentation	6	63	1.42	4.5e-05	10090.ENSMUSP00000019974,10090.ENSMUSP00000021001,10090.ENSMUSP00000025181,10090.ENSMUSP00000025196,10090.ENSMUSP00000031492,10090.ENSMUSP00000134570	Rab32,Rab10,H2-K1,Psmb8,Rab35,H2-D1
GO:0030162	regulation of proteolysis	14	716	0.73	7.05e-05	10090.ENSMUSP00000002091,10090.ENSMUSP00000023619,10090.ENSMUSP00000024866,10090.ENSMUSP00000025196,10090.ENSMUSP00000035061,10090.ENSMUSP00000035077,10090.ENSMUSP00000049068,10090.ENSMUSP00000064385,10090.ENSMUSP00000066743,10090.ENSMUSP00000067445,10090.ENSMUSP00000075690,10090.ENSMUSP00000077757,10090.ENSMUSP00000085625,10090.ENSMUSP00000112843	Bcap31,Stfa2,Xdh,Psmb8,Ngp,Ltf,Stfa1,S100a8,Stat1,Stfa3,Serpinb1a,Bak1,Rab23,S100a9
GO:0098542	defense response to other organism	14	735	0.72	8.73e-05	10090.ENSMUSP00000020161,10090.ENSMUSP00000020779,10090.ENSMUSP00000025181,10090.ENSMUSP00000027824,10090.ENSMUSP00000032949,10090.ENSMUSP00000034285,10090.ENSMUSP00000035077,10090.ENSMUSP00000053962,10090.ENSMUSP00000056836,10090.ENSMUSP00000064385,10090.ENSMUSP00000066743,10090.ENSMUSP00000089801,10090.ENSMUSP00000112843,10090.ENSMUSP00000138350	Arg1,Mpo,H2-K1,Apcs,Coro1a,Cotl1,Ltf,Lcn2,Cfd,S100a8,Stat1,Lyz2,S100a9,Ptprc
GO:0051336	regulation of hydrolase activity	17	1128	0.62	0.0001	10090.ENSMUSP00000002091,10090.ENSMUSP00000023619,10090.ENSMUSP00000024866,10090.ENSMUSP00000025196,10090.ENSMUSP00000027824,10090.ENSMUSP00000031099,10090.ENSMUSP00000032344,10090.ENSMUSP00000035061,10090.ENSMUSP00000035077,10090.ENSMUSP00000049068,10090.ENSMUSP00000064385,10090.ENSMUSP00000066743,10090.ENSMUSP00000067445,10090.ENSMUSP00000075690,10090.ENSMUSP00000077757,10090.ENSMUSP00000108124…	Bcap31,Stfa2,Xdh,Psmb8,Apcs,Grpel1,Arhgdib,Ngp,Ltf,Stfa1,S100a8,Stat1,Stfa3,Serpinb1a,Bak1,Pgam5,S100a9
GO:0002523	leukocyte migration involved in inflammatory response	4	16	1.84	0.00012	10090.ENSMUSP00000000299,10090.ENSMUSP00000064385,10090.ENSMUSP00000068468,10090.ENSMUSP00000112843	Itgb2,S100a8,Itgam,S100a9
GO:0007159	leukocyte cell-cell adhesion	5	48	1.46	0.00021	10090.ENSMUSP00000000299,10090.ENSMUSP00000064385,10090.ENSMUSP00000068468,10090.ENSMUSP00000112843,10090.ENSMUSP00000138350	Itgb2,S100a8,Itgam,S100a9,Ptprc
GO:0012501	programmed cell death	14	845	0.66	0.00032	10090.ENSMUSP00000000642,10090.ENSMUSP00000002091,10090.ENSMUSP00000022378,10090.ENSMUSP00000028551,10090.ENSMUSP00000053962,10090.ENSMUSP00000064385,10090.ENSMUSP00000068468,10090.ENSMUSP00000077757,10090.ENSMUSP00000080717,10090.ENSMUSP00000091238,10090.ENSMUSP00000098097,10090.ENSMUSP00000105752,10090.ENSMUSP00000108124,10090.ENSMUSP00000112843	Hk2,Bcap31,Ero1l,Emc4,Lcn2,S100a8,Itgam,Bak1,Chil1,Casp3,Ube2z,Gsdmc,Pgam5,S100a9
GO:0050790	regulation of catalytic activity	22	2057	0.47	0.00039	10090.ENSMUSP00000002091,10090.ENSMUSP00000023619,10090.ENSMUSP00000024866,10090.ENSMUSP00000025196,10090.ENSMUSP00000027824,10090.ENSMUSP00000031099,10090.ENSMUSP00000032344,10090.ENSMUSP00000035061,10090.ENSMUSP00000035077,10090.ENSMUSP00000049068,10090.ENSMUSP00000064385,10090.ENSMUSP00000066743,10090.ENSMUSP00000067445,10090.ENSMUSP00000068468,10090.ENSMUSP00000075690,10090.ENSMUSP00000077757…	Bcap31,Stfa2,Xdh,Psmb8,Apcs,Grpel1,Arhgdib,Ngp,Ltf,Stfa1,S100a8,Stat1,Stfa3,Itgam,Serpinb1a,Bak1,Chil1,Casp3,Pgam5,S100a9,Ptprc,Ncf2
GO:0030593	neutrophil chemotaxis	5	58	1.38	0.00042	10090.ENSMUSP00000000299,10090.ENSMUSP00000064385,10090.ENSMUSP00000068468,10090.ENSMUSP00000108367,10090.ENSMUSP00000112843	Itgb2,S100a8,Itgam,Spp1,S100a9
GO:0009056	catabolic process	18	1478	0.53	0.00054	10090.ENSMUSP00000000642,10090.ENSMUSP00000003121,10090.ENSMUSP00000020161,10090.ENSMUSP00000020779,10090.ENSMUSP00000024866,10090.ENSMUSP00000025196,10090.ENSMUSP00000026554,10090.ENSMUSP00000036044,10090.ENSMUSP00000047199,10090.ENSMUSP00000053923,10090.ENSMUSP00000064385,10090.ENSMUSP00000079991,10090.ENSMUSP00000085625,10090.ENSMUSP00000089801,10090.ENSMUSP00000098097,10090.ENSMUSP00000108367…	Hk2,Rab8a,Arg1,Mpo,Xdh,Psmb8,Urah,Apob,Gpc1,Chil3,S100a8,Plcg2,Rab23,Lyz2,Ube2z,Spp1,S100a9,Ncf2
GO:0010942	positive regulation of cell death	12	664	0.7	0.00054	10090.ENSMUSP00000002091,10090.ENSMUSP00000024866,10090.ENSMUSP00000064385,10090.ENSMUSP00000066743,10090.ENSMUSP00000068468,10090.ENSMUSP00000073175,10090.ENSMUSP00000077757,10090.ENSMUSP00000091238,10090.ENSMUSP00000098097,10090.ENSMUSP00000112843,10090.ENSMUSP00000138350,10090.ENSMUSP00000140404	Bcap31,Xdh,S100a8,Stat1,Itgam,Rpl26,Bak1,Casp3,Ube2z,S100a9,Ptprc,Ncf2
GO:0030595	leukocyte chemotaxis	6	114	1.16	0.00054	10090.ENSMUSP00000000299,10090.ENSMUSP00000032949,10090.ENSMUSP00000064385,10090.ENSMUSP00000068468,10090.ENSMUSP00000108367,10090.ENSMUSP00000112843	Itgb2,Coro1a,S100a8,Itgam,Spp1,S100a9
GO:0043280	positive regulation of cysteine-type endopeptidase activity involved in apoptotic process	6	115	1.16	0.00054	10090.ENSMUSP00000002091,10090.ENSMUSP00000024866,10090.ENSMUSP00000064385,10090.ENSMUSP00000066743,10090.ENSMUSP00000077757,10090.ENSMUSP00000112843	Bcap31,Xdh,S100a8,Stat1,Bak1,S100a9
GO:0044248	cellular catabolic process	17	1321	0.55	0.00054	10090.ENSMUSP00000000642,10090.ENSMUSP00000003121,10090.ENSMUSP00000020161,10090.ENSMUSP00000020779,10090.ENSMUSP00000024866,10090.ENSMUSP00000025196,10090.ENSMUSP00000026554,10090.ENSMUSP00000036044,10090.ENSMUSP00000047199,10090.ENSMUSP00000053923,10090.ENSMUSP00000064385,10090.ENSMUSP00000079991,10090.ENSMUSP00000085625,10090.ENSMUSP00000089801,10090.ENSMUSP00000098097,10090.ENSMUSP00000112843…	Hk2,Rab8a,Arg1,Mpo,Xdh,Psmb8,Urah,Apob,Gpc1,Chil3,S100a8,Plcg2,Rab23,Lyz2,Ube2z,S100a9,Ncf2
GO:0002705	positive regulation of leukocyte mediated immunity	6	121	1.14	0.00057	10090.ENSMUSP00000000299,10090.ENSMUSP00000020161,10090.ENSMUSP00000025181,10090.ENSMUSP00000068468,10090.ENSMUSP00000134570,10090.ENSMUSP00000138350	Itgb2,Arg1,H2-K1,Itgam,H2-D1,Ptprc
GO:0006950	response to stress	26	2899	0.39	0.00057	10090.ENSMUSP00000000299,10090.ENSMUSP00000000642,10090.ENSMUSP00000020161,10090.ENSMUSP00000020779,10090.ENSMUSP00000022378,10090.ENSMUSP00000025181,10090.ENSMUSP00000027824,10090.ENSMUSP00000032949,10090.ENSMUSP00000034285,10090.ENSMUSP00000035061,10090.ENSMUSP00000035077,10090.ENSMUSP00000053923,10090.ENSMUSP00000053962,10090.ENSMUSP00000056836,10090.ENSMUSP00000064385,10090.ENSMUSP00000066743…	Itgb2,Hk2,Arg1,Mpo,Ero1l,H2-K1,Apcs,Coro1a,Cotl1,Ngp,Ltf,Chil3,Lcn2,Cfd,S100a8,Stat1,Itgam,Rpl26,Bak1,Chil1,Rab23,Lyz2,Casp3,Spp1,S100a9,Ptprc
GO:0009617	response to bacterium	11	566	0.73	0.00057	10090.ENSMUSP00000020161,10090.ENSMUSP00000020779,10090.ENSMUSP00000025181,10090.ENSMUSP00000035077,10090.ENSMUSP00000036044,10090.ENSMUSP00000053962,10090.ENSMUSP00000066743,10090.ENSMUSP00000079991,10090.ENSMUSP00000089801,10090.ENSMUSP00000091238,10090.ENSMUSP00000140404	Arg1,Mpo,H2-K1,Ltf,Apob,Lcn2,Stat1,Plcg2,Lyz2,Casp3,Ncf2
GO:0006919	activation of cysteine-type endopeptidase activity involved in apoptotic process	5	74	1.27	0.00075	10090.ENSMUSP00000024866,10090.ENSMUSP00000064385,10090.ENSMUSP00000066743,10090.ENSMUSP00000077757,10090.ENSMUSP00000112843	Xdh,S100a8,Stat1,Bak1,S100a9
GO:0043065	positive regulation of apoptotic process	11	601	0.7	0.00084	10090.ENSMUSP00000002091,10090.ENSMUSP00000024866,10090.ENSMUSP00000064385,10090.ENSMUSP00000066743,10090.ENSMUSP00000073175,10090.ENSMUSP00000077757,10090.ENSMUSP00000091238,10090.ENSMUSP00000098097,10090.ENSMUSP00000112843,10090.ENSMUSP00000138350,10090.ENSMUSP00000140404	Bcap31,Xdh,S100a8,Stat1,Rpl26,Bak1,Casp3,Ube2z,S100a9,Ptprc,Ncf2
GO:0032496	response to lipopolysaccharide	8	298	0.87	0.00096	10090.ENSMUSP00000020161,10090.ENSMUSP00000020779,10090.ENSMUSP00000036044,10090.ENSMUSP00000053962,10090.ENSMUSP00000066743,10090.ENSMUSP00000079991,10090.ENSMUSP00000091238,10090.ENSMUSP00000140404	Arg1,Mpo,Apob,Lcn2,Stat1,Plcg2,Casp3,Ncf2
GO:0009620	response to fungus	4	40	1.44	0.0012	10090.ENSMUSP00000020779,10090.ENSMUSP00000034285,10090.ENSMUSP00000035077,10090.ENSMUSP00000077757	Mpo,Cotl1,Ltf,Bak1
GO:0001912	positive regulation of leukocyte mediated cytotoxicity	4	42	1.42	0.0013	10090.ENSMUSP00000020161,10090.ENSMUSP00000025181,10090.ENSMUSP00000134570,10090.ENSMUSP00000138350	Arg1,H2-K1,H2-D1,Ptprc
GO:0006955	immune response	13	914	0.59	0.0015	10090.ENSMUSP00000014290,10090.ENSMUSP00000020161,10090.ENSMUSP00000025181,10090.ENSMUSP00000027824,10090.ENSMUSP00000032949,10090.ENSMUSP00000035077,10090.ENSMUSP00000053962,10090.ENSMUSP00000056836,10090.ENSMUSP00000064385,10090.ENSMUSP00000066743,10090.ENSMUSP00000079991,10090.ENSMUSP00000112843,10090.ENSMUSP00000134570	Apbb1ip,Arg1,H2-K1,Apcs,Coro1a,Ltf,Lcn2,Cfd,S100a8,Stat1,Plcg2,S100a9,H2-D1
GO:2000116	regulation of cysteine-type endopeptidase activity	7	239	0.91	0.0017	10090.ENSMUSP00000002091,10090.ENSMUSP00000024866,10090.ENSMUSP00000035077,10090.ENSMUSP00000064385,10090.ENSMUSP00000066743,10090.ENSMUSP00000077757,10090.ENSMUSP00000112843	Bcap31,Xdh,Ltf,S100a8,Stat1,Bak1,S100a9
GO:0006915	apoptotic process	12	809	0.61	0.0019	10090.ENSMUSP00000000642,10090.ENSMUSP00000002091,10090.ENSMUSP00000022378,10090.ENSMUSP00000028551,10090.ENSMUSP00000053962,10090.ENSMUSP00000064385,10090.ENSMUSP00000068468,10090.ENSMUSP00000077757,10090.ENSMUSP00000080717,10090.ENSMUSP00000091238,10090.ENSMUSP00000098097,10090.ENSMUSP00000112843	Hk2,Bcap31,Ero1l,Emc4,Lcn2,S100a8,Itgam,Bak1,Chil1,Casp3,Ube2z,S100a9
GO:0043085	positive regulation of catalytic activity	15	1239	0.52	0.0019	10090.ENSMUSP00000002091,10090.ENSMUSP00000024866,10090.ENSMUSP00000031099,10090.ENSMUSP00000032344,10090.ENSMUSP00000035077,10090.ENSMUSP00000064385,10090.ENSMUSP00000066743,10090.ENSMUSP00000068468,10090.ENSMUSP00000077757,10090.ENSMUSP00000080717,10090.ENSMUSP00000091238,10090.ENSMUSP00000108124,10090.ENSMUSP00000112843,10090.ENSMUSP00000138350,10090.ENSMUSP00000140404	Bcap31,Xdh,Grpel1,Arhgdib,Ltf,S100a8,Stat1,Itgam,Bak1,Chil1,Casp3,Pgam5,S100a9,Ptprc,Ncf2
GO:0051704	multi-organism process	20	2092	0.42	0.0023	10090.ENSMUSP00000002091,10090.ENSMUSP00000020161,10090.ENSMUSP00000020779,10090.ENSMUSP00000025181,10090.ENSMUSP00000027824,10090.ENSMUSP00000032949,10090.ENSMUSP00000034285,10090.ENSMUSP00000035077,10090.ENSMUSP00000036044,10090.ENSMUSP00000053962,10090.ENSMUSP00000056836,10090.ENSMUSP00000064385,10090.ENSMUSP00000066743,10090.ENSMUSP00000077757,10090.ENSMUSP00000079991,10090.ENSMUSP00000089801…	Bcap31,Arg1,Mpo,H2-K1,Apcs,Coro1a,Cotl1,Ltf,Apob,Lcn2,Cfd,S100a8,Stat1,Bak1,Plcg2,Lyz2,Casp3,S100a9,Ptprc,Ncf2
GO:0044093	positive regulation of molecular function	17	1593	0.47	0.0024	10090.ENSMUSP00000000299,10090.ENSMUSP00000002091,10090.ENSMUSP00000024866,10090.ENSMUSP00000031099,10090.ENSMUSP00000032344,10090.ENSMUSP00000035077,10090.ENSMUSP00000064385,10090.ENSMUSP00000066743,10090.ENSMUSP00000068468,10090.ENSMUSP00000077757,10090.ENSMUSP00000079991,10090.ENSMUSP00000080717,10090.ENSMUSP00000091238,10090.ENSMUSP00000108124,10090.ENSMUSP00000112843,10090.ENSMUSP00000138350…	Itgb2,Bcap31,Xdh,Grpel1,Arhgdib,Ltf,S100a8,Stat1,Itgam,Bak1,Plcg2,Chil1,Casp3,Pgam5,S100a9,Ptprc,Ncf2
GO:2001235	positive regulation of apoptotic signaling pathway	6	178	0.97	0.0025	10090.ENSMUSP00000002091,10090.ENSMUSP00000064385,10090.ENSMUSP00000073175,10090.ENSMUSP00000077757,10090.ENSMUSP00000112843,10090.ENSMUSP00000138350	Bcap31,S100a8,Rpl26,Bak1,S100a9,Ptprc
GO:0001916	positive regulation of T cell mediated cytotoxicity	3	18	1.66	0.0026	10090.ENSMUSP00000025181,10090.ENSMUSP00000134570,10090.ENSMUSP00000138350	H2-K1,H2-D1,Ptprc
GO:0050896	response to stimulus	41	6616	0.23	0.0026	10090.ENSMUSP00000000299,10090.ENSMUSP00000000642,10090.ENSMUSP00000002091,10090.ENSMUSP00000003121,10090.ENSMUSP00000007272,10090.ENSMUSP00000014290,10090.ENSMUSP00000019974,10090.ENSMUSP00000020161,10090.ENSMUSP00000020779,10090.ENSMUSP00000021001,10090.ENSMUSP00000022378,10090.ENSMUSP00000024866,10090.ENSMUSP00000025181,10090.ENSMUSP00000027824,10090.ENSMUSP00000031492,10090.ENSMUSP00000032344…	Itgb2,Hk2,Bcap31,Rab8a,Krt14,Apbb1ip,Rab32,Arg1,Mpo,Rab10,Ero1l,Xdh,H2-K1,Apcs,Rab35,Arhgdib,Coro1a,Cotl1,Ngp,Ltf,Apob,Chil3,Lcn2,Cfd,Rbp1,S100a8,Stat1,Itgam,Rras2,Rpl26,Bak1,Plcg2,Chil1,Rab23,Lyz2,Casp3,Spp1,S100a9,H2-D1,Ptprc,Ncf2
GO:0065009	regulation of molecular function	25	3081	0.35	0.0026	10090.ENSMUSP00000000299,10090.ENSMUSP00000002091,10090.ENSMUSP00000023619,10090.ENSMUSP00000024866,10090.ENSMUSP00000025196,10090.ENSMUSP00000027824,10090.ENSMUSP00000031099,10090.ENSMUSP00000032344,10090.ENSMUSP00000035061,10090.ENSMUSP00000035077,10090.ENSMUSP00000049068,10090.ENSMUSP00000064385,10090.ENSMUSP00000066743,10090.ENSMUSP00000067445,10090.ENSMUSP00000068468,10090.ENSMUSP00000075690…	Itgb2,Bcap31,Stfa2,Xdh,Psmb8,Apcs,Grpel1,Arhgdib,Ngp,Ltf,Stfa1,S100a8,Stat1,Stfa3,Itgam,Serpinb1a,Bak1,Plcg2,Chil1,Casp3,Pgam5,Spp1,S100a9,Ptprc,Ncf2
GO:0051641	cellular localization	18	1792	0.44	0.0027	10090.ENSMUSP00000000299,10090.ENSMUSP00000000642,10090.ENSMUSP00000002091,10090.ENSMUSP00000003121,10090.ENSMUSP00000019974,10090.ENSMUSP00000020343,10090.ENSMUSP00000021001,10090.ENSMUSP00000022378,10090.ENSMUSP00000029256,10090.ENSMUSP00000031099,10090.ENSMUSP00000031492,10090.ENSMUSP00000032949,10090.ENSMUSP00000053962,10090.ENSMUSP00000079991,10090.ENSMUSP00000082422,10090.ENSMUSP00000089198…	Itgb2,Hk2,Bcap31,Rab8a,Rab32,Rab21,Rab10,Ero1l,Sec62,Grpel1,Rab35,Coro1a,Lcn2,Plcg2,Nin,Cltb,Ftl1,Ptprc
GO:0010941	regulation of cell death	17	1640	0.46	0.0029	10090.ENSMUSP00000002091,10090.ENSMUSP00000024866,10090.ENSMUSP00000032949,10090.ENSMUSP00000035077,10090.ENSMUSP00000064385,10090.ENSMUSP00000066743,10090.ENSMUSP00000068468,10090.ENSMUSP00000069752,10090.ENSMUSP00000073175,10090.ENSMUSP00000077757,10090.ENSMUSP00000079991,10090.ENSMUSP00000091238,10090.ENSMUSP00000098097,10090.ENSMUSP00000108367,10090.ENSMUSP00000112843,10090.ENSMUSP00000138350…	Bcap31,Xdh,Coro1a,Ltf,S100a8,Stat1,Itgam,Rras2,Rpl26,Bak1,Plcg2,Casp3,Ube2z,Spp1,S100a9,Ptprc,Ncf2
GO:0002682	regulation of immune system process	14	1165	0.52	0.003	10090.ENSMUSP00000000299,10090.ENSMUSP00000020161,10090.ENSMUSP00000025181,10090.ENSMUSP00000027824,10090.ENSMUSP00000032949,10090.ENSMUSP00000035077,10090.ENSMUSP00000056836,10090.ENSMUSP00000059749,10090.ENSMUSP00000066743,10090.ENSMUSP00000068468,10090.ENSMUSP00000079991,10090.ENSMUSP00000091238,10090.ENSMUSP00000134570,10090.ENSMUSP00000138350	Itgb2,Arg1,H2-K1,Apcs,Coro1a,Ltf,Cfd,Rbp1,Stat1,Itgam,Plcg2,Casp3,H2-D1,Ptprc
GO:0002709	regulation of T cell mediated immunity	4	59	1.27	0.003	10090.ENSMUSP00000020161,10090.ENSMUSP00000025181,10090.ENSMUSP00000134570,10090.ENSMUSP00000138350	Arg1,H2-K1,H2-D1,Ptprc
GO:0070488	neutrophil aggregation	2	2	2.44	0.003	10090.ENSMUSP00000064385,10090.ENSMUSP00000112843	S100a8,S100a9
GO:0010035	response to inorganic substance	9	505	0.69	0.0035	10090.ENSMUSP00000007272,10090.ENSMUSP00000020161,10090.ENSMUSP00000020779,10090.ENSMUSP00000024866,10090.ENSMUSP00000036044,10090.ENSMUSP00000053962,10090.ENSMUSP00000077757,10090.ENSMUSP00000079991,10090.ENSMUSP00000091238	Krt14,Arg1,Mpo,Xdh,Apob,Lcn2,Bak1,Plcg2,Casp3
GO:0002684	positive regulation of immune system process	11	771	0.59	0.0038	10090.ENSMUSP00000000299,10090.ENSMUSP00000020161,10090.ENSMUSP00000025181,10090.ENSMUSP00000032949,10090.ENSMUSP00000035077,10090.ENSMUSP00000056836,10090.ENSMUSP00000066743,10090.ENSMUSP00000068468,10090.ENSMUSP00000079991,10090.ENSMUSP00000134570,10090.ENSMUSP00000138350	Itgb2,Arg1,H2-K1,Coro1a,Ltf,Cfd,Stat1,Itgam,Plcg2,H2-D1,Ptprc
GO:0006810	transport	25	3187	0.33	0.0038	10090.ENSMUSP00000000299,10090.ENSMUSP00000000642,10090.ENSMUSP00000002091,10090.ENSMUSP00000003121,10090.ENSMUSP00000019974,10090.ENSMUSP00000020343,10090.ENSMUSP00000021001,10090.ENSMUSP00000022378,10090.ENSMUSP00000024866,10090.ENSMUSP00000029256,10090.ENSMUSP00000031099,10090.ENSMUSP00000031492,10090.ENSMUSP00000032949,10090.ENSMUSP00000035077,10090.ENSMUSP00000036044,10090.ENSMUSP00000053962…	Itgb2,Hk2,Bcap31,Rab8a,Rab32,Rab21,Rab10,Ero1l,Xdh,Sec62,Grpel1,Rab35,Coro1a,Ltf,Apob,Lcn2,Itgam,Bak1,Plcg2,Chil1,Rab23,Cltb,Ftl1,Ptprc,Ncf2
GO:0043901	negative regulation of multi-organism process	6	203	0.91	0.0038	10090.ENSMUSP00000020161,10090.ENSMUSP00000020779,10090.ENSMUSP00000027824,10090.ENSMUSP00000032344,10090.ENSMUSP00000035077,10090.ENSMUSP00000066743	Arg1,Mpo,Apcs,Arhgdib,Ltf,Stat1
GO:2001244	positive regulation of intrinsic apoptotic signaling pathway	4	64	1.24	0.0038	10090.ENSMUSP00000002091,10090.ENSMUSP00000064385,10090.ENSMUSP00000073175,10090.ENSMUSP00000112843	Bcap31,S100a8,Rpl26,S100a9
GO:0002485	antigen processing and presentation of endogenous peptide antigen via MHC class I via ER pathway, TAP-dependent	2	3	2.26	0.0041	10090.ENSMUSP00000025181,10090.ENSMUSP00000134570	H2-K1,H2-D1
GO:0048731	system development	29	4072	0.29	0.0043	10090.ENSMUSP00000000642,10090.ENSMUSP00000003121,10090.ENSMUSP00000020161,10090.ENSMUSP00000020343,10090.ENSMUSP00000021001,10090.ENSMUSP00000022378,10090.ENSMUSP00000023786,10090.ENSMUSP00000024866,10090.ENSMUSP00000025181,10090.ENSMUSP00000031492,10090.ENSMUSP00000035077,10090.ENSMUSP00000036044,10090.ENSMUSP00000047199,10090.ENSMUSP00000052128,10090.ENSMUSP00000053943,10090.ENSMUSP00000064385…	Hk2,Rab8a,Arg1,Rab21,Rab10,Ero1l,Krt6b,Xdh,H2-K1,Rab35,Ltf,Apob,Gpc1,Lor,Basp1,S100a8,Stat1,Itgam,Bak1,Plcg2,Chil1,Nin,Rab23,Hrnr,Casp3,Spp1,S100a9,H2-D1,Ptprc
GO:0050832	defense response to fungus	3	25	1.52	0.0043	10090.ENSMUSP00000020779,10090.ENSMUSP00000034285,10090.ENSMUSP00000035077	Mpo,Cotl1,Ltf
GO:0045087	innate immune response	9	534	0.67	0.0045	10090.ENSMUSP00000020161,10090.ENSMUSP00000027824,10090.ENSMUSP00000032949,10090.ENSMUSP00000035077,10090.ENSMUSP00000053962,10090.ENSMUSP00000056836,10090.ENSMUSP00000064385,10090.ENSMUSP00000066743,10090.ENSMUSP00000112843	Arg1,Apcs,Coro1a,Ltf,Lcn2,Cfd,S100a8,Stat1,S100a9
GO:0051649	establishment of localization in cell	14	1260	0.49	0.0051	10090.ENSMUSP00000002091,10090.ENSMUSP00000003121,10090.ENSMUSP00000019974,10090.ENSMUSP00000020343,10090.ENSMUSP00000021001,10090.ENSMUSP00000022378,10090.ENSMUSP00000029256,10090.ENSMUSP00000031099,10090.ENSMUSP00000031492,10090.ENSMUSP00000032949,10090.ENSMUSP00000053962,10090.ENSMUSP00000079991,10090.ENSMUSP00000089198,10090.ENSMUSP00000138350	Bcap31,Rab8a,Rab32,Rab21,Rab10,Ero1l,Sec62,Grpel1,Rab35,Coro1a,Lcn2,Plcg2,Cltb,Ptprc
GO:0043315	positive regulation of neutrophil degranulation	2	4	2.14	0.0056	10090.ENSMUSP00000000299,10090.ENSMUSP00000068468	Itgb2,Itgam
GO:2000026	regulation of multicellular organismal development	18	1961	0.4	0.0057	10090.ENSMUSP00000000299,10090.ENSMUSP00000000642,10090.ENSMUSP00000020343,10090.ENSMUSP00000024866,10090.ENSMUSP00000025181,10090.ENSMUSP00000027824,10090.ENSMUSP00000032344,10090.ENSMUSP00000035061,10090.ENSMUSP00000035077,10090.ENSMUSP00000047199,10090.ENSMUSP00000059749,10090.ENSMUSP00000066743,10090.ENSMUSP00000068468,10090.ENSMUSP00000080717,10090.ENSMUSP00000082422,10090.ENSMUSP00000112843…	Itgb2,Hk2,Rab21,Xdh,H2-K1,Apcs,Arhgdib,Ngp,Ltf,Gpc1,Rbp1,Stat1,Itgam,Chil1,Nin,S100a9,H2-D1,Ptprc
GO:0050778	positive regulation of immune response	8	438	0.7	0.0058	10090.ENSMUSP00000000299,10090.ENSMUSP00000025181,10090.ENSMUSP00000035077,10090.ENSMUSP00000056836,10090.ENSMUSP00000068468,10090.ENSMUSP00000079991,10090.ENSMUSP00000134570,10090.ENSMUSP00000138350	Itgb2,H2-K1,Ltf,Cfd,Itgam,Plcg2,H2-D1,Ptprc
GO:0002697	regulation of immune effector process	7	335	0.76	0.0065	10090.ENSMUSP00000000299,10090.ENSMUSP00000020161,10090.ENSMUSP00000025181,10090.ENSMUSP00000066743,10090.ENSMUSP00000068468,10090.ENSMUSP00000134570,10090.ENSMUSP00000138350	Itgb2,Arg1,H2-K1,Stat1,Itgam,H2-D1,Ptprc
GO:0010951	negative regulation of endopeptidase activity	6	235	0.85	0.0065	10090.ENSMUSP00000023619,10090.ENSMUSP00000035061,10090.ENSMUSP00000035077,10090.ENSMUSP00000049068,10090.ENSMUSP00000067445,10090.ENSMUSP00000075690	Stfa2,Ngp,Ltf,Stfa1,Stfa3,Serpinb1a
GO:0001776	leukocyte homeostasis	4	83	1.12	0.0072	10090.ENSMUSP00000032949,10090.ENSMUSP00000068468,10090.ENSMUSP00000077757,10090.ENSMUSP00000091238	Coro1a,Itgam,Bak1,Casp3
GO:0002888	positive regulation of myeloid leukocyte mediated immunity	3	32	1.41	0.0072	10090.ENSMUSP00000000299,10090.ENSMUSP00000020161,10090.ENSMUSP00000068468	Itgb2,Arg1,Itgam
GO:0010212	response to ionizing radiation	5	153	0.95	0.0072	10090.ENSMUSP00000007272,10090.ENSMUSP00000073175,10090.ENSMUSP00000077757,10090.ENSMUSP00000091238,10090.ENSMUSP00000138350	Krt14,Rpl26,Bak1,Casp3,Ptprc
GO:0048878	chemical homeostasis	12	1002	0.52	0.0072	10090.ENSMUSP00000000642,10090.ENSMUSP00000002091,10090.ENSMUSP00000022378,10090.ENSMUSP00000035077,10090.ENSMUSP00000036044,10090.ENSMUSP00000053962,10090.ENSMUSP00000059749,10090.ENSMUSP00000066743,10090.ENSMUSP00000077757,10090.ENSMUSP00000079991,10090.ENSMUSP00000092002,10090.ENSMUSP00000138350	Hk2,Bcap31,Ero1l,Ltf,Apob,Lcn2,Rbp1,Stat1,Bak1,Plcg2,Ftl1,Ptprc
GO:0042592	homeostatic process	15	1494	0.44	0.0074	10090.ENSMUSP00000000642,10090.ENSMUSP00000002091,10090.ENSMUSP00000022378,10090.ENSMUSP00000032949,10090.ENSMUSP00000035077,10090.ENSMUSP00000036044,10090.ENSMUSP00000053962,10090.ENSMUSP00000059749,10090.ENSMUSP00000066743,10090.ENSMUSP00000068468,10090.ENSMUSP00000077757,10090.ENSMUSP00000079991,10090.ENSMUSP00000091238,10090.ENSMUSP00000092002,10090.ENSMUSP00000138350	Hk2,Bcap31,Ero1l,Coro1a,Ltf,Apob,Lcn2,Rbp1,Stat1,Itgam,Bak1,Plcg2,Casp3,Ftl1,Ptprc
GO:0043067	regulation of programmed cell death	15	1495	0.44	0.0074	10090.ENSMUSP00000002091,10090.ENSMUSP00000024866,10090.ENSMUSP00000032949,10090.ENSMUSP00000035077,10090.ENSMUSP00000064385,10090.ENSMUSP00000066743,10090.ENSMUSP00000073175,10090.ENSMUSP00000077757,10090.ENSMUSP00000079991,10090.ENSMUSP00000091238,10090.ENSMUSP00000098097,10090.ENSMUSP00000108367,10090.ENSMUSP00000112843,10090.ENSMUSP00000138350,10090.ENSMUSP00000140404	Bcap31,Xdh,Coro1a,Ltf,S100a8,Stat1,Rpl26,Bak1,Plcg2,Casp3,Ube2z,Spp1,S100a9,Ptprc,Ncf2
GO:0045861	negative regulation of proteolysis	7	350	0.74	0.0077	10090.ENSMUSP00000023619,10090.ENSMUSP00000035061,10090.ENSMUSP00000035077,10090.ENSMUSP00000049068,10090.ENSMUSP00000067445,10090.ENSMUSP00000075690,10090.ENSMUSP00000085625	Stfa2,Ngp,Ltf,Stfa1,Stfa3,Serpinb1a,Rab23
GO:0030216	keratinocyte differentiation	4	88	1.1	0.0084	10090.ENSMUSP00000023786,10090.ENSMUSP00000052128,10090.ENSMUSP00000088369,10090.ENSMUSP00000091238	Krt6b,Lor,Hrnr,Casp3
GO:0018119	peptidyl-cysteine S-nitrosylation	2	6	1.96	0.0085	10090.ENSMUSP00000064385,10090.ENSMUSP00000112843	S100a8,S100a9
GO:0032502	developmental process	33	5213	0.24	0.0089	10090.ENSMUSP00000000642,10090.ENSMUSP00000003121,10090.ENSMUSP00000007272,10090.ENSMUSP00000019974,10090.ENSMUSP00000020161,10090.ENSMUSP00000020343,10090.ENSMUSP00000020779,10090.ENSMUSP00000021001,10090.ENSMUSP00000022378,10090.ENSMUSP00000023786,10090.ENSMUSP00000024866,10090.ENSMUSP00000025181,10090.ENSMUSP00000025196,10090.ENSMUSP00000031492,10090.ENSMUSP00000035077,10090.ENSMUSP00000036044…	Hk2,Rab8a,Krt14,Rab32,Arg1,Rab21,Mpo,Rab10,Ero1l,Krt6b,Xdh,H2-K1,Psmb8,Rab35,Ltf,Apob,Gpc1,Lor,Basp1,S100a8,Stat1,Itgam,Bak1,Plcg2,Chil1,Nin,Rab23,Hrnr,Casp3,Spp1,S100a9,H2-D1,Ptprc
GO:0051179	localization	29	4315	0.27	0.009	10090.ENSMUSP00000000299,10090.ENSMUSP00000000642,10090.ENSMUSP00000002091,10090.ENSMUSP00000003121,10090.ENSMUSP00000019974,10090.ENSMUSP00000020343,10090.ENSMUSP00000021001,10090.ENSMUSP00000022378,10090.ENSMUSP00000024866,10090.ENSMUSP00000029256,10090.ENSMUSP00000031099,10090.ENSMUSP00000031492,10090.ENSMUSP00000032949,10090.ENSMUSP00000035077,10090.ENSMUSP00000036044,10090.ENSMUSP00000053962…	Itgb2,Hk2,Bcap31,Rab8a,Rab32,Rab21,Rab10,Ero1l,Xdh,Sec62,Grpel1,Rab35,Coro1a,Ltf,Apob,Lcn2,S100a8,Itgam,Bak1,Plcg2,Chil1,Nin,Rab23,Cltb,Ftl1,Spp1,S100a9,Ptprc,Ncf2
GO:0030154	cell differentiation	25	3462	0.3	0.0092	10090.ENSMUSP00000003121,10090.ENSMUSP00000007272,10090.ENSMUSP00000019974,10090.ENSMUSP00000020343,10090.ENSMUSP00000021001,10090.ENSMUSP00000022378,10090.ENSMUSP00000023786,10090.ENSMUSP00000025181,10090.ENSMUSP00000025196,10090.ENSMUSP00000031492,10090.ENSMUSP00000047199,10090.ENSMUSP00000052128,10090.ENSMUSP00000053943,10090.ENSMUSP00000064385,10090.ENSMUSP00000066743,10090.ENSMUSP00000068468…	Rab8a,Krt14,Rab32,Rab21,Rab10,Ero1l,Krt6b,H2-K1,Psmb8,Rab35,Gpc1,Lor,Basp1,S100a8,Stat1,Itgam,Bak1,Plcg2,Nin,Hrnr,Casp3,Spp1,S100a9,H2-D1,Ptprc
GO:0070059	intrinsic apoptotic signaling pathway in response to endoplasmic reticulum stress	3	37	1.35	0.0093	10090.ENSMUSP00000022378,10090.ENSMUSP00000077757,10090.ENSMUSP00000091238	Ero1l,Bak1,Casp3
GO:0031424	keratinization	3	38	1.34	0.0099	10090.ENSMUSP00000023786,10090.ENSMUSP00000052128,10090.ENSMUSP00000088369	Krt6b,Lor,Hrnr
GO:0050793	regulation of developmental process	20	2475	0.35	0.01	10090.ENSMUSP00000000299,10090.ENSMUSP00000000642,10090.ENSMUSP00000020343,10090.ENSMUSP00000024866,10090.ENSMUSP00000025181,10090.ENSMUSP00000027824,10090.ENSMUSP00000032344,10090.ENSMUSP00000032949,10090.ENSMUSP00000035061,10090.ENSMUSP00000035077,10090.ENSMUSP00000036044,10090.ENSMUSP00000047199,10090.ENSMUSP00000059749,10090.ENSMUSP00000066743,10090.ENSMUSP00000068468,10090.ENSMUSP00000080717…	Itgb2,Hk2,Rab21,Xdh,H2-K1,Apcs,Arhgdib,Coro1a,Ngp,Ltf,Apob,Gpc1,Rbp1,Stat1,Itgam,Chil1,Nin,S100a9,H2-D1,Ptprc
GO:0009987	cellular process	60	12459	0.12	0.0101	10090.ENSMUSP00000000299,10090.ENSMUSP00000000642,10090.ENSMUSP00000002091,10090.ENSMUSP00000003121,10090.ENSMUSP00000007272,10090.ENSMUSP00000014290,10090.ENSMUSP00000014339,10090.ENSMUSP00000019974,10090.ENSMUSP00000020161,10090.ENSMUSP00000020343,10090.ENSMUSP00000020779,10090.ENSMUSP00000021001,10090.ENSMUSP00000022378,10090.ENSMUSP00000023786,10090.ENSMUSP00000024866,10090.ENSMUSP00000025181…	Itgb2,Hk2,Bcap31,Rab8a,Krt14,Apbb1ip,Dnajc7,Rab32,Arg1,Rab21,Mpo,Rab10,Ero1l,Krt6b,Xdh,H2-K1,Psmb8,Urah,Csrp1,Apcs,Emc4,Gar1,Grpel1,Rab35,Coro1a,Apob,Ptma,Gpc1,Lor,Chil3,Basp1,Lcn2,Cfd,Rbp1,S100a8,Stat1,Itgam,Rras2,Rpl26,Bak1,Plcg2,Chil1,Nin,Eif1ax,Rab23,Hrnr,Lyz2,Marcks,Casp3,Ftl1,Ube2z,Gsdmc,Pgam5,Spp1,S100a9,H2-D1,H1f0,Ptprc,Ncf2,Rbp2
GO:0010046	response to mycotoxin	2	7	1.9	0.0101	10090.ENSMUSP00000053962,10090.ENSMUSP00000077757	Lcn2,Bak1
GO:0046649	lymphocyte activation	7	378	0.71	0.0101	10090.ENSMUSP00000000299,10090.ENSMUSP00000014290,10090.ENSMUSP00000032949,10090.ENSMUSP00000068468,10090.ENSMUSP00000077757,10090.ENSMUSP00000079991,10090.ENSMUSP00000138350	Itgb2,Apbb1ip,Coro1a,Itgam,Bak1,Plcg2,Ptprc
GO:0070887	cellular response to chemical stimulus	19	2287	0.36	0.0101	10090.ENSMUSP00000000299,10090.ENSMUSP00000000642,10090.ENSMUSP00000003121,10090.ENSMUSP00000020161,10090.ENSMUSP00000020779,10090.ENSMUSP00000021001,10090.ENSMUSP00000022378,10090.ENSMUSP00000031492,10090.ENSMUSP00000032949,10090.ENSMUSP00000036044,10090.ENSMUSP00000053962,10090.ENSMUSP00000064385,10090.ENSMUSP00000066743,10090.ENSMUSP00000068468,10090.ENSMUSP00000080717,10090.ENSMUSP00000091238…	Itgb2,Hk2,Rab8a,Arg1,Mpo,Rab10,Ero1l,Rab35,Coro1a,Apob,Lcn2,S100a8,Stat1,Itgam,Chil1,Casp3,Spp1,S100a9,Ncf2
GO:0070972	protein localization to endoplasmic reticulum	3	39	1.33	0.0101	10090.ENSMUSP00000002091,10090.ENSMUSP00000021001,10090.ENSMUSP00000029256	Bcap31,Rab10,Sec62
GO:0050776	regulation of immune response	9	635	0.59	0.0107	10090.ENSMUSP00000000299,10090.ENSMUSP00000020161,10090.ENSMUSP00000025181,10090.ENSMUSP00000035077,10090.ENSMUSP00000056836,10090.ENSMUSP00000068468,10090.ENSMUSP00000079991,10090.ENSMUSP00000134570,10090.ENSMUSP00000138350	Itgb2,Arg1,H2-K1,Ltf,Cfd,Itgam,Plcg2,H2-D1,Ptprc
GO:0051248	negative regulation of protein metabolic process	12	1079	0.49	0.0107	10090.ENSMUSP00000023619,10090.ENSMUSP00000024866,10090.ENSMUSP00000027824,10090.ENSMUSP00000035061,10090.ENSMUSP00000035077,10090.ENSMUSP00000049068,10090.ENSMUSP00000067445,10090.ENSMUSP00000075690,10090.ENSMUSP00000077757,10090.ENSMUSP00000085625,10090.ENSMUSP00000091238,10090.ENSMUSP00000138350	Stfa2,Xdh,Apcs,Ngp,Ltf,Stfa1,Stfa3,Serpinb1a,Bak1,Rab23,Casp3,Ptprc
GO:0032471	negative regulation of endoplasmic reticulum calcium ion concentration	2	8	1.84	0.0115	10090.ENSMUSP00000002091,10090.ENSMUSP00000077757	Bcap31,Bak1
GO:0034975	protein folding in endoplasmic reticulum	2	8	1.84	0.0115	10090.ENSMUSP00000022378,10090.ENSMUSP00000028551	Ero1l,Emc4
GO:0042098	T cell proliferation	3	42	1.29	0.0115	10090.ENSMUSP00000000299,10090.ENSMUSP00000068468,10090.ENSMUSP00000138350	Itgb2,Itgam,Ptprc
GO:0050798	activated T cell proliferation	2	8	1.84	0.0115	10090.ENSMUSP00000000299,10090.ENSMUSP00000068468	Itgb2,Itgam
GO:0017157	regulation of exocytosis	5	184	0.87	0.0117	10090.ENSMUSP00000000299,10090.ENSMUSP00000003121,10090.ENSMUSP00000020343,10090.ENSMUSP00000021001,10090.ENSMUSP00000068468	Itgb2,Rab8a,Rab21,Rab10,Itgam
GO:0002252	immune effector process	7	395	0.69	0.0118	10090.ENSMUSP00000014290,10090.ENSMUSP00000020779,10090.ENSMUSP00000032949,10090.ENSMUSP00000056836,10090.ENSMUSP00000066743,10090.ENSMUSP00000079991,10090.ENSMUSP00000138350	Apbb1ip,Mpo,Coro1a,Cfd,Stat1,Plcg2,Ptprc
GO:0051345	positive regulation of hydrolase activity	9	652	0.58	0.0118	10090.ENSMUSP00000002091,10090.ENSMUSP00000024866,10090.ENSMUSP00000031099,10090.ENSMUSP00000032344,10090.ENSMUSP00000064385,10090.ENSMUSP00000066743,10090.ENSMUSP00000077757,10090.ENSMUSP00000108124,10090.ENSMUSP00000112843	Bcap31,Xdh,Grpel1,Arhgdib,S100a8,Stat1,Bak1,Pgam5,S100a9
GO:0010269	response to selenium ion	2	9	1.79	0.0127	10090.ENSMUSP00000020161,10090.ENSMUSP00000036044	Arg1,Apob
GO:0034374	low-density lipoprotein particle remodeling	2	9	1.79	0.0127	10090.ENSMUSP00000020779,10090.ENSMUSP00000036044	Mpo,Apob
GO:0046007	negative regulation of activated T cell proliferation	2	9	1.79	0.0127	10090.ENSMUSP00000020161,10090.ENSMUSP00000091238	Arg1,Casp3
GO:0097237	cellular response to toxic substance	5	190	0.86	0.0127	10090.ENSMUSP00000020161,10090.ENSMUSP00000020779,10090.ENSMUSP00000053962,10090.ENSMUSP00000064385,10090.ENSMUSP00000112843	Arg1,Mpo,Lcn2,S100a8,S100a9
GO:1901575	organic substance catabolic process	13	1276	0.45	0.0127	10090.ENSMUSP00000000642,10090.ENSMUSP00000020161,10090.ENSMUSP00000024866,10090.ENSMUSP00000025196,10090.ENSMUSP00000026554,10090.ENSMUSP00000036044,10090.ENSMUSP00000047199,10090.ENSMUSP00000053923,10090.ENSMUSP00000079991,10090.ENSMUSP00000089801,10090.ENSMUSP00000098097,10090.ENSMUSP00000108367,10090.ENSMUSP00000140404	Hk2,Arg1,Xdh,Psmb8,Urah,Apob,Gpc1,Chil3,Plcg2,Lyz2,Ube2z,Spp1,Ncf2
GO:0043903	regulation of symbiosis, encompassing mutualism through parasitism	5	192	0.86	0.0131	10090.ENSMUSP00000020161,10090.ENSMUSP00000020779,10090.ENSMUSP00000027824,10090.ENSMUSP00000035077,10090.ENSMUSP00000066743	Arg1,Mpo,Apcs,Ltf,Stat1
GO:0032501	multicellular organismal process	35	5888	0.21	0.0132	10090.ENSMUSP00000000299,10090.ENSMUSP00000000642,10090.ENSMUSP00000002091,10090.ENSMUSP00000003121,10090.ENSMUSP00000007272,10090.ENSMUSP00000020161,10090.ENSMUSP00000020343,10090.ENSMUSP00000020779,10090.ENSMUSP00000021001,10090.ENSMUSP00000022378,10090.ENSMUSP00000023786,10090.ENSMUSP00000024866,10090.ENSMUSP00000025181,10090.ENSMUSP00000031492,10090.ENSMUSP00000032949,10090.ENSMUSP00000035077…	Itgb2,Hk2,Bcap31,Rab8a,Krt14,Arg1,Rab21,Mpo,Rab10,Ero1l,Krt6b,Xdh,H2-K1,Rab35,Coro1a,Ltf,Apob,Gpc1,Lor,Basp1,S100a8,Stat1,Itgam,Bak1,Plcg2,Chil1,Nin,Rab23,Hrnr,Casp3,Spp1,S100a9,H2-D1,Ptprc,Ncf2
GO:0032879	regulation of localization	20	2579	0.33	0.0132	10090.ENSMUSP00000000299,10090.ENSMUSP00000000642,10090.ENSMUSP00000002091,10090.ENSMUSP00000003121,10090.ENSMUSP00000020161,10090.ENSMUSP00000020343,10090.ENSMUSP00000021001,10090.ENSMUSP00000022378,10090.ENSMUSP00000032344,10090.ENSMUSP00000032949,10090.ENSMUSP00000036044,10090.ENSMUSP00000064385,10090.ENSMUSP00000068468,10090.ENSMUSP00000069752,10090.ENSMUSP00000077757,10090.ENSMUSP00000079991…	Itgb2,Hk2,Bcap31,Rab8a,Arg1,Rab21,Rab10,Ero1l,Arhgdib,Coro1a,Apob,S100a8,Itgam,Rras2,Bak1,Plcg2,Rab23,Spp1,S100a9,Ptprc
GO:0071840	cellular component organization or biogenesis	30	4730	0.24	0.0136	10090.ENSMUSP00000000299,10090.ENSMUSP00000000642,10090.ENSMUSP00000003121,10090.ENSMUSP00000007272,10090.ENSMUSP00000019974,10090.ENSMUSP00000020161,10090.ENSMUSP00000020343,10090.ENSMUSP00000020779,10090.ENSMUSP00000021001,10090.ENSMUSP00000022378,10090.ENSMUSP00000023786,10090.ENSMUSP00000027677,10090.ENSMUSP00000027824,10090.ENSMUSP00000029643,10090.ENSMUSP00000031099,10090.ENSMUSP00000031492…	Itgb2,Hk2,Rab8a,Krt14,Rab32,Arg1,Rab21,Mpo,Rab10,Ero1l,Krt6b,Csrp1,Apcs,Gar1,Grpel1,Rab35,Coro1a,Apob,Ptma,Gpc1,Lor,Lcn2,Itgam,Rpl26,Bak1,Nin,Rab23,Marcks,S100a9,H1f0
GO:0033993	response to lipid	10	825	0.52	0.0142	10090.ENSMUSP00000020161,10090.ENSMUSP00000020779,10090.ENSMUSP00000036044,10090.ENSMUSP00000053962,10090.ENSMUSP00000059749,10090.ENSMUSP00000066743,10090.ENSMUSP00000079991,10090.ENSMUSP00000091238,10090.ENSMUSP00000108367,10090.ENSMUSP00000140404	Arg1,Mpo,Apob,Lcn2,Rbp1,Stat1,Plcg2,Casp3,Spp1,Ncf2
GO:0042981	regulation of apoptotic process	14	1476	0.42	0.0142	10090.ENSMUSP00000002091,10090.ENSMUSP00000024866,10090.ENSMUSP00000032949,10090.ENSMUSP00000035077,10090.ENSMUSP00000064385,10090.ENSMUSP00000066743,10090.ENSMUSP00000073175,10090.ENSMUSP00000077757,10090.ENSMUSP00000091238,10090.ENSMUSP00000098097,10090.ENSMUSP00000108367,10090.ENSMUSP00000112843,10090.ENSMUSP00000138350,10090.ENSMUSP00000140404	Bcap31,Xdh,Coro1a,Ltf,S100a8,Stat1,Rpl26,Bak1,Casp3,Ube2z,Spp1,S100a9,Ptprc,Ncf2
GO:0044793	negative regulation by host of viral process	2	10	1.74	0.0142	10090.ENSMUSP00000027824,10090.ENSMUSP00000035077	Apcs,Ltf
GO:0000302	response to reactive oxygen species	5	200	0.84	0.0143	10090.ENSMUSP00000020161,10090.ENSMUSP00000020779,10090.ENSMUSP00000053962,10090.ENSMUSP00000077757,10090.ENSMUSP00000091238	Arg1,Mpo,Lcn2,Bak1,Casp3
GO:0007584	response to nutrient	5	199	0.84	0.0143	10090.ENSMUSP00000020161,10090.ENSMUSP00000059749,10090.ENSMUSP00000066743,10090.ENSMUSP00000079991,10090.ENSMUSP00000108367	Arg1,Rbp1,Stat1,Plcg2,Spp1
GO:0045637	regulation of myeloid cell differentiation	5	199	0.84	0.0143	10090.ENSMUSP00000027824,10090.ENSMUSP00000035077,10090.ENSMUSP00000059749,10090.ENSMUSP00000066743,10090.ENSMUSP00000068468	Apcs,Ltf,Rbp1,Stat1,Itgam
GO:0051246	regulation of protein metabolic process	20	2612	0.32	0.0143	10090.ENSMUSP00000000299,10090.ENSMUSP00000002091,10090.ENSMUSP00000023619,10090.ENSMUSP00000024866,10090.ENSMUSP00000025196,10090.ENSMUSP00000027824,10090.ENSMUSP00000035061,10090.ENSMUSP00000035077,10090.ENSMUSP00000049068,10090.ENSMUSP00000064385,10090.ENSMUSP00000066743,10090.ENSMUSP00000067445,10090.ENSMUSP00000073175,10090.ENSMUSP00000075690,10090.ENSMUSP00000077757,10090.ENSMUSP00000080717…	Itgb2,Bcap31,Stfa2,Xdh,Psmb8,Apcs,Ngp,Ltf,Stfa1,S100a8,Stat1,Stfa3,Rpl26,Serpinb1a,Bak1,Chil1,Rab23,Casp3,S100a9,Ptprc
GO:0051346	negative regulation of hydrolase activity	7	419	0.66	0.0143	10090.ENSMUSP00000023619,10090.ENSMUSP00000027824,10090.ENSMUSP00000035061,10090.ENSMUSP00000035077,10090.ENSMUSP00000049068,10090.ENSMUSP00000067445,10090.ENSMUSP00000075690	Stfa2,Apcs,Ngp,Ltf,Stfa1,Stfa3,Serpinb1a
GO:0051209	release of sequestered calcium ion into cytosol	3	50	1.22	0.0148	10090.ENSMUSP00000022378,10090.ENSMUSP00000079991,10090.ENSMUSP00000138350	Ero1l,Plcg2,Ptprc
GO:0045730	respiratory burst	2	11	1.7	0.0151	10090.ENSMUSP00000020779,10090.ENSMUSP00000140404	Mpo,Ncf2
GO:0051282	regulation of sequestering of calcium ion	4	117	0.97	0.0151	10090.ENSMUSP00000022378,10090.ENSMUSP00000032949,10090.ENSMUSP00000079991,10090.ENSMUSP00000138350	Ero1l,Coro1a,Plcg2,Ptprc
GO:0055065	metal ion homeostasis	8	555	0.6	0.0151	10090.ENSMUSP00000002091,10090.ENSMUSP00000022378,10090.ENSMUSP00000035077,10090.ENSMUSP00000053962,10090.ENSMUSP00000077757,10090.ENSMUSP00000079991,10090.ENSMUSP00000092002,10090.ENSMUSP00000138350	Bcap31,Ero1l,Ltf,Lcn2,Bak1,Plcg2,Ftl1,Ptprc
GO:0097242	amyloid-beta clearance	2	11	1.7	0.0151	10090.ENSMUSP00000000299,10090.ENSMUSP00000068468	Itgb2,Itgam
GO:0006909	phagocytosis	4	118	0.97	0.0152	10090.ENSMUSP00000000299,10090.ENSMUSP00000032949,10090.ENSMUSP00000068468,10090.ENSMUSP00000140404	Itgb2,Coro1a,Itgam,Ncf2
GO:0042542	response to hydrogen peroxide	4	120	0.96	0.0161	10090.ENSMUSP00000020161,10090.ENSMUSP00000053962,10090.ENSMUSP00000077757,10090.ENSMUSP00000091238	Arg1,Lcn2,Bak1,Casp3
GO:0051239	regulation of multicellular organismal process	21	2858	0.31	0.0162	10090.ENSMUSP00000000299,10090.ENSMUSP00000000642,10090.ENSMUSP00000020161,10090.ENSMUSP00000020343,10090.ENSMUSP00000024866,10090.ENSMUSP00000025181,10090.ENSMUSP00000027824,10090.ENSMUSP00000032344,10090.ENSMUSP00000035061,10090.ENSMUSP00000035077,10090.ENSMUSP00000047199,10090.ENSMUSP00000059749,10090.ENSMUSP00000066743,10090.ENSMUSP00000068468,10090.ENSMUSP00000079991,10090.ENSMUSP00000080717…	Itgb2,Hk2,Arg1,Rab21,Xdh,H2-K1,Apcs,Arhgdib,Ngp,Ltf,Gpc1,Rbp1,Stat1,Itgam,Plcg2,Chil1,Nin,Spp1,S100a9,H2-D1,Ptprc
GO:1901342	regulation of vasculature development	6	319	0.71	0.0169	10090.ENSMUSP00000000299,10090.ENSMUSP00000000642,10090.ENSMUSP00000024866,10090.ENSMUSP00000035061,10090.ENSMUSP00000066743,10090.ENSMUSP00000080717	Itgb2,Hk2,Xdh,Ngp,Stat1,Chil1
GO:0032269	negative regulation of cellular protein metabolic process	11	1020	0.47	0.0171	10090.ENSMUSP00000023619,10090.ENSMUSP00000024866,10090.ENSMUSP00000035061,10090.ENSMUSP00000035077,10090.ENSMUSP00000049068,10090.ENSMUSP00000067445,10090.ENSMUSP00000075690,10090.ENSMUSP00000077757,10090.ENSMUSP00000085625,10090.ENSMUSP00000091238,10090.ENSMUSP00000138350	Stfa2,Xdh,Ngp,Ltf,Stfa1,Stfa3,Serpinb1a,Bak1,Rab23,Casp3,Ptprc
GO:0002761	regulation of myeloid leukocyte differentiation	4	125	0.95	0.0179	10090.ENSMUSP00000027824,10090.ENSMUSP00000035077,10090.ENSMUSP00000059749,10090.ENSMUSP00000068468	Apcs,Ltf,Rbp1,Itgam
GO:0042221	response to chemical	24	3532	0.27	0.0188	10090.ENSMUSP00000000299,10090.ENSMUSP00000000642,10090.ENSMUSP00000003121,10090.ENSMUSP00000007272,10090.ENSMUSP00000020161,10090.ENSMUSP00000020779,10090.ENSMUSP00000021001,10090.ENSMUSP00000022378,10090.ENSMUSP00000024866,10090.ENSMUSP00000031492,10090.ENSMUSP00000032949,10090.ENSMUSP00000036044,10090.ENSMUSP00000053962,10090.ENSMUSP00000059749,10090.ENSMUSP00000064385,10090.ENSMUSP00000066743…	Itgb2,Hk2,Rab8a,Krt14,Arg1,Mpo,Rab10,Ero1l,Xdh,Rab35,Coro1a,Apob,Lcn2,Rbp1,S100a8,Stat1,Itgam,Bak1,Plcg2,Chil1,Casp3,Spp1,S100a9,Ncf2
GO:0008104	protein localization	15	1733	0.38	0.0193	10090.ENSMUSP00000000299,10090.ENSMUSP00000000642,10090.ENSMUSP00000002091,10090.ENSMUSP00000003121,10090.ENSMUSP00000019974,10090.ENSMUSP00000020343,10090.ENSMUSP00000021001,10090.ENSMUSP00000029256,10090.ENSMUSP00000031099,10090.ENSMUSP00000031492,10090.ENSMUSP00000036044,10090.ENSMUSP00000080717,10090.ENSMUSP00000082422,10090.ENSMUSP00000085625,10090.ENSMUSP00000089198	Itgb2,Hk2,Bcap31,Rab8a,Rab32,Rab21,Rab10,Sec62,Grpel1,Rab35,Apob,Chil1,Nin,Rab23,Cltb
GO:0045184	establishment of protein localization	12	1206	0.44	0.0195	10090.ENSMUSP00000000642,10090.ENSMUSP00000002091,10090.ENSMUSP00000003121,10090.ENSMUSP00000020343,10090.ENSMUSP00000021001,10090.ENSMUSP00000029256,10090.ENSMUSP00000031099,10090.ENSMUSP00000031492,10090.ENSMUSP00000036044,10090.ENSMUSP00000080717,10090.ENSMUSP00000085625,10090.ENSMUSP00000089198	Hk2,Bcap31,Rab8a,Rab21,Rab10,Sec62,Grpel1,Rab35,Apob,Chil1,Rab23,Cltb
GO:0048584	positive regulation of response to stimulus	16	1922	0.36	0.0195	10090.ENSMUSP00000000299,10090.ENSMUSP00000002091,10090.ENSMUSP00000020161,10090.ENSMUSP00000024866,10090.ENSMUSP00000025181,10090.ENSMUSP00000035077,10090.ENSMUSP00000056836,10090.ENSMUSP00000064385,10090.ENSMUSP00000068468,10090.ENSMUSP00000073175,10090.ENSMUSP00000077757,10090.ENSMUSP00000079991,10090.ENSMUSP00000080717,10090.ENSMUSP00000112843,10090.ENSMUSP00000134570,10090.ENSMUSP00000138350	Itgb2,Bcap31,Arg1,Xdh,H2-K1,Ltf,Cfd,S100a8,Itgam,Rpl26,Bak1,Plcg2,Chil1,S100a9,H2-D1,Ptprc
GO:0010332	response to gamma radiation	3	59	1.15	0.0205	10090.ENSMUSP00000073175,10090.ENSMUSP00000077757,10090.ENSMUSP00000138350	Rpl26,Bak1,Ptprc
GO:0048856	anatomical structure development	30	4912	0.23	0.0208	10090.ENSMUSP00000000642,10090.ENSMUSP00000003121,10090.ENSMUSP00000007272,10090.ENSMUSP00000020161,10090.ENSMUSP00000020343,10090.ENSMUSP00000021001,10090.ENSMUSP00000022378,10090.ENSMUSP00000023786,10090.ENSMUSP00000024866,10090.ENSMUSP00000025181,10090.ENSMUSP00000031492,10090.ENSMUSP00000035077,10090.ENSMUSP00000036044,10090.ENSMUSP00000047199,10090.ENSMUSP00000052128,10090.ENSMUSP00000053943…	Hk2,Rab8a,Krt14,Arg1,Rab21,Rab10,Ero1l,Krt6b,Xdh,H2-K1,Rab35,Ltf,Apob,Gpc1,Lor,Basp1,S100a8,Stat1,Itgam,Bak1,Plcg2,Chil1,Nin,Rab23,Hrnr,Casp3,Spp1,S100a9,H2-D1,Ptprc
GO:0031667	response to nutrient levels	7	461	0.62	0.0209	10090.ENSMUSP00000020161,10090.ENSMUSP00000020779,10090.ENSMUSP00000053962,10090.ENSMUSP00000059749,10090.ENSMUSP00000066743,10090.ENSMUSP00000079991,10090.ENSMUSP00000108367	Arg1,Mpo,Lcn2,Rbp1,Stat1,Plcg2,Spp1
GO:0009635	response to herbicide	2	15	1.57	0.0229	10090.ENSMUSP00000020161,10090.ENSMUSP00000053962	Arg1,Lcn2
GO:0009636	response to toxic substance	7	471	0.61	0.0229	10090.ENSMUSP00000020161,10090.ENSMUSP00000020779,10090.ENSMUSP00000053962,10090.ENSMUSP00000064385,10090.ENSMUSP00000077757,10090.ENSMUSP00000091238,10090.ENSMUSP00000112843	Arg1,Mpo,Lcn2,S100a8,Bak1,Casp3,S100a9
GO:0010033	response to organic substance	19	2553	0.31	0.0229	10090.ENSMUSP00000000299,10090.ENSMUSP00000000642,10090.ENSMUSP00000003121,10090.ENSMUSP00000020161,10090.ENSMUSP00000020779,10090.ENSMUSP00000021001,10090.ENSMUSP00000022378,10090.ENSMUSP00000031492,10090.ENSMUSP00000032949,10090.ENSMUSP00000036044,10090.ENSMUSP00000053962,10090.ENSMUSP00000059749,10090.ENSMUSP00000066743,10090.ENSMUSP00000077757,10090.ENSMUSP00000079991,10090.ENSMUSP00000080717…	Itgb2,Hk2,Rab8a,Arg1,Mpo,Rab10,Ero1l,Rab35,Coro1a,Apob,Lcn2,Rbp1,Stat1,Bak1,Plcg2,Chil1,Casp3,Spp1,Ncf2
GO:0033189	response to vitamin A	2	15	1.57	0.0229	10090.ENSMUSP00000020161,10090.ENSMUSP00000059749	Arg1,Rbp1
GO:0002260	lymphocyte homeostasis	3	63	1.12	0.0232	10090.ENSMUSP00000032949,10090.ENSMUSP00000077757,10090.ENSMUSP00000091238	Coro1a,Bak1,Casp3
GO:0051049	regulation of transport	15	1782	0.37	0.0232	10090.ENSMUSP00000000299,10090.ENSMUSP00000000642,10090.ENSMUSP00000002091,10090.ENSMUSP00000003121,10090.ENSMUSP00000020161,10090.ENSMUSP00000020343,10090.ENSMUSP00000021001,10090.ENSMUSP00000032949,10090.ENSMUSP00000064385,10090.ENSMUSP00000068468,10090.ENSMUSP00000077757,10090.ENSMUSP00000079991,10090.ENSMUSP00000085625,10090.ENSMUSP00000108367,10090.ENSMUSP00000112843	Itgb2,Hk2,Bcap31,Rab8a,Arg1,Rab21,Rab10,Coro1a,S100a8,Itgam,Bak1,Plcg2,Rab23,Spp1,S100a9
GO:0043086	negative regulation of catalytic activity	9	765	0.51	0.0244	10090.ENSMUSP00000023619,10090.ENSMUSP00000027824,10090.ENSMUSP00000035061,10090.ENSMUSP00000035077,10090.ENSMUSP00000049068,10090.ENSMUSP00000067445,10090.ENSMUSP00000075690,10090.ENSMUSP00000091238,10090.ENSMUSP00000138350	Stfa2,Apcs,Ngp,Ltf,Stfa1,Stfa3,Serpinb1a,Casp3,Ptprc
GO:0002710	negative regulation of T cell mediated immunity	2	17	1.51	0.0269	10090.ENSMUSP00000020161,10090.ENSMUSP00000138350	Arg1,Ptprc
GO:0051085	chaperone cofactor-dependent protein refolding	2	17	1.51	0.0269	10090.ENSMUSP00000014339,10090.ENSMUSP00000022378	Dnajc7,Ero1l
GO:0006875	cellular metal ion homeostasis	7	492	0.59	0.0271	10090.ENSMUSP00000002091,10090.ENSMUSP00000022378,10090.ENSMUSP00000053962,10090.ENSMUSP00000077757,10090.ENSMUSP00000079991,10090.ENSMUSP00000092002,10090.ENSMUSP00000138350	Bcap31,Ero1l,Lcn2,Bak1,Plcg2,Ftl1,Ptprc
GO:0016043	cellular component organization	28	4560	0.23	0.0271	10090.ENSMUSP00000000299,10090.ENSMUSP00000000642,10090.ENSMUSP00000003121,10090.ENSMUSP00000007272,10090.ENSMUSP00000019974,10090.ENSMUSP00000020161,10090.ENSMUSP00000020343,10090.ENSMUSP00000020779,10090.ENSMUSP00000021001,10090.ENSMUSP00000022378,10090.ENSMUSP00000023786,10090.ENSMUSP00000027677,10090.ENSMUSP00000027824,10090.ENSMUSP00000031099,10090.ENSMUSP00000031492,10090.ENSMUSP00000032949…	Itgb2,Hk2,Rab8a,Krt14,Rab32,Arg1,Rab21,Mpo,Rab10,Ero1l,Krt6b,Csrp1,Apcs,Grpel1,Rab35,Coro1a,Apob,Ptma,Gpc1,Lor,Lcn2,Itgam,Bak1,Nin,Rab23,Marcks,S100a9,H1f0
GO:0060627	regulation of vesicle-mediated transport	7	492	0.59	0.0271	10090.ENSMUSP00000000299,10090.ENSMUSP00000003121,10090.ENSMUSP00000020343,10090.ENSMUSP00000021001,10090.ENSMUSP00000032949,10090.ENSMUSP00000068468,10090.ENSMUSP00000079991	Itgb2,Rab8a,Rab21,Rab10,Coro1a,Itgam,Plcg2
GO:0090382	phagosome maturation	2	18	1.49	0.0284	10090.ENSMUSP00000019974,10090.ENSMUSP00000032949	Rab32,Coro1a
GO:1901565	organonitrogen compound catabolic process	9	790	0.5	0.0284	10090.ENSMUSP00000020161,10090.ENSMUSP00000024866,10090.ENSMUSP00000025196,10090.ENSMUSP00000026554,10090.ENSMUSP00000036044,10090.ENSMUSP00000047199,10090.ENSMUSP00000053923,10090.ENSMUSP00000098097,10090.ENSMUSP00000140404	Arg1,Xdh,Psmb8,Urah,Apob,Gpc1,Chil3,Ube2z,Ncf2
GO:0006457	protein folding	4	153	0.86	0.0303	10090.ENSMUSP00000014339,10090.ENSMUSP00000022378,10090.ENSMUSP00000028551,10090.ENSMUSP00000031099	Dnajc7,Ero1l,Emc4,Grpel1
GO:0007204	positive regulation of cytosolic calcium ion concentration	5	257	0.73	0.0308	10090.ENSMUSP00000002091,10090.ENSMUSP00000022378,10090.ENSMUSP00000077757,10090.ENSMUSP00000079991,10090.ENSMUSP00000138350	Bcap31,Ero1l,Bak1,Plcg2,Ptprc
GO:0015031	protein transport	11	1129	0.43	0.0308	10090.ENSMUSP00000002091,10090.ENSMUSP00000003121,10090.ENSMUSP00000020343,10090.ENSMUSP00000021001,10090.ENSMUSP00000029256,10090.ENSMUSP00000031099,10090.ENSMUSP00000031492,10090.ENSMUSP00000036044,10090.ENSMUSP00000080717,10090.ENSMUSP00000085625,10090.ENSMUSP00000089198	Bcap31,Rab8a,Rab21,Rab10,Sec62,Grpel1,Rab35,Apob,Chil1,Rab23,Cltb
GO:0032268	regulation of cellular protein metabolic process	18	2443	0.31	0.0308	10090.ENSMUSP00000000299,10090.ENSMUSP00000002091,10090.ENSMUSP00000023619,10090.ENSMUSP00000024866,10090.ENSMUSP00000035061,10090.ENSMUSP00000035077,10090.ENSMUSP00000049068,10090.ENSMUSP00000064385,10090.ENSMUSP00000066743,10090.ENSMUSP00000067445,10090.ENSMUSP00000073175,10090.ENSMUSP00000075690,10090.ENSMUSP00000077757,10090.ENSMUSP00000080717,10090.ENSMUSP00000085625,10090.ENSMUSP00000091238…	Itgb2,Bcap31,Stfa2,Xdh,Ngp,Ltf,Stfa1,S100a8,Stat1,Stfa3,Rpl26,Serpinb1a,Bak1,Chil1,Rab23,Casp3,S100a9,Ptprc
GO:0032930	positive regulation of superoxide anion generation	2	19	1.46	0.0308	10090.ENSMUSP00000000299,10090.ENSMUSP00000068468	Itgb2,Itgam
GO:1903706	regulation of hemopoiesis	6	377	0.64	0.0308	10090.ENSMUSP00000027824,10090.ENSMUSP00000035077,10090.ENSMUSP00000059749,10090.ENSMUSP00000066743,10090.ENSMUSP00000068468,10090.ENSMUSP00000138350	Apcs,Ltf,Rbp1,Stat1,Itgam,Ptprc
GO:0007568	aging	5	259	0.73	0.0312	10090.ENSMUSP00000007272,10090.ENSMUSP00000020161,10090.ENSMUSP00000020779,10090.ENSMUSP00000022378,10090.ENSMUSP00000077757	Krt14,Arg1,Mpo,Ero1l,Bak1
GO:0032870	cellular response to hormone stimulus	7	513	0.58	0.0317	10090.ENSMUSP00000003121,10090.ENSMUSP00000020161,10090.ENSMUSP00000021001,10090.ENSMUSP00000036044,10090.ENSMUSP00000066743,10090.ENSMUSP00000108367,10090.ENSMUSP00000140404	Rab8a,Arg1,Rab10,Apob,Stat1,Spp1,Ncf2
GO:0030855	epithelial cell differentiation	7	516	0.57	0.0325	10090.ENSMUSP00000007272,10090.ENSMUSP00000021001,10090.ENSMUSP00000023786,10090.ENSMUSP00000052128,10090.ENSMUSP00000053943,10090.ENSMUSP00000088369,10090.ENSMUSP00000091238	Krt14,Rab10,Krt6b,Lor,Basp1,Hrnr,Casp3
GO:0055082	cellular chemical homeostasis	8	663	0.52	0.0325	10090.ENSMUSP00000000642,10090.ENSMUSP00000002091,10090.ENSMUSP00000022378,10090.ENSMUSP00000053962,10090.ENSMUSP00000077757,10090.ENSMUSP00000079991,10090.ENSMUSP00000092002,10090.ENSMUSP00000138350	Hk2,Bcap31,Ero1l,Lcn2,Bak1,Plcg2,Ftl1,Ptprc
GO:0071356	cellular response to tumor necrosis factor	4	160	0.84	0.0328	10090.ENSMUSP00000036044,10090.ENSMUSP00000053962,10090.ENSMUSP00000066743,10090.ENSMUSP00000080717	Apob,Lcn2,Stat1,Chil1
GO:0031349	positive regulation of defense response	5	268	0.71	0.0337	10090.ENSMUSP00000020161,10090.ENSMUSP00000035077,10090.ENSMUSP00000064385,10090.ENSMUSP00000068468,10090.ENSMUSP00000112843	Arg1,Ltf,S100a8,Itgam,S100a9
GO:0042129	regulation of T cell proliferation	4	162	0.83	0.0337	10090.ENSMUSP00000020161,10090.ENSMUSP00000032949,10090.ENSMUSP00000091238,10090.ENSMUSP00000138350	Arg1,Coro1a,Casp3,Ptprc
GO:0071345	cellular response to cytokine stimulus	8	676	0.51	0.0353	10090.ENSMUSP00000000642,10090.ENSMUSP00000020161,10090.ENSMUSP00000032949,10090.ENSMUSP00000036044,10090.ENSMUSP00000053962,10090.ENSMUSP00000066743,10090.ENSMUSP00000080717,10090.ENSMUSP00000108367	Hk2,Arg1,Coro1a,Apob,Lcn2,Stat1,Chil1,Spp1
GO:0098869	cellular oxidant detoxification	3	79	1.02	0.0353	10090.ENSMUSP00000020779,10090.ENSMUSP00000064385,10090.ENSMUSP00000112843	Mpo,S100a8,S100a9
GO:0071495	cellular response to endogenous stimulus	10	997	0.44	0.0356	10090.ENSMUSP00000003121,10090.ENSMUSP00000020161,10090.ENSMUSP00000021001,10090.ENSMUSP00000031492,10090.ENSMUSP00000032949,10090.ENSMUSP00000036044,10090.ENSMUSP00000066743,10090.ENSMUSP00000091238,10090.ENSMUSP00000108367,10090.ENSMUSP00000140404	Rab8a,Arg1,Rab10,Rab35,Coro1a,Apob,Stat1,Casp3,Spp1,Ncf2
GO:0006144	purine nucleobase metabolic process	2	22	1.4	0.0359	10090.ENSMUSP00000024866,10090.ENSMUSP00000026554	Xdh,Urah
GO:0048525	negative regulation of viral process	3	81	1.01	0.0366	10090.ENSMUSP00000027824,10090.ENSMUSP00000035077,10090.ENSMUSP00000066743	Apcs,Ltf,Stat1
GO:0010001	glial cell differentiation	4	169	0.81	0.0371	10090.ENSMUSP00000047199,10090.ENSMUSP00000064385,10090.ENSMUSP00000068468,10090.ENSMUSP00000112843	Gpc1,S100a8,Itgam,S100a9
GO:0033273	response to vitamin	3	82	1	0.0373	10090.ENSMUSP00000020161,10090.ENSMUSP00000059749,10090.ENSMUSP00000108367	Arg1,Rbp1,Spp1
GO:0038179	neurotrophin signaling pathway	2	23	1.38	0.0373	10090.ENSMUSP00000032949,10090.ENSMUSP00000091238	Coro1a,Casp3
GO:0045109	intermediate filament organization	2	23	1.38	0.0373	10090.ENSMUSP00000007272,10090.ENSMUSP00000023786	Krt14,Krt6b
GO:0055072	iron ion homeostasis	3	83	1	0.0373	10090.ENSMUSP00000035077,10090.ENSMUSP00000053962,10090.ENSMUSP00000092002	Ltf,Lcn2,Ftl1
GO:0071887	leukocyte apoptotic process	2	23	1.38	0.0373	10090.ENSMUSP00000068468,10090.ENSMUSP00000077757	Itgam,Bak1
GO:0016192	vesicle-mediated transport	10	1020	0.43	0.0381	10090.ENSMUSP00000000299,10090.ENSMUSP00000002091,10090.ENSMUSP00000003121,10090.ENSMUSP00000019974,10090.ENSMUSP00000021001,10090.ENSMUSP00000031492,10090.ENSMUSP00000032949,10090.ENSMUSP00000068468,10090.ENSMUSP00000089198,10090.ENSMUSP00000140404	Itgb2,Bcap31,Rab8a,Rab32,Rab10,Rab35,Coro1a,Itgam,Cltb,Ncf2
GO:1902105	regulation of leukocyte differentiation	5	284	0.69	0.0384	10090.ENSMUSP00000027824,10090.ENSMUSP00000035077,10090.ENSMUSP00000059749,10090.ENSMUSP00000068468,10090.ENSMUSP00000138350	Apcs,Ltf,Rbp1,Itgam,Ptprc
GO:0045595	regulation of cell differentiation	14	1751	0.34	0.0394	10090.ENSMUSP00000020343,10090.ENSMUSP00000024866,10090.ENSMUSP00000025181,10090.ENSMUSP00000027824,10090.ENSMUSP00000035077,10090.ENSMUSP00000036044,10090.ENSMUSP00000047199,10090.ENSMUSP00000059749,10090.ENSMUSP00000066743,10090.ENSMUSP00000068468,10090.ENSMUSP00000082422,10090.ENSMUSP00000112843,10090.ENSMUSP00000134570,10090.ENSMUSP00000138350	Rab21,Xdh,H2-K1,Apcs,Ltf,Apob,Gpc1,Rbp1,Stat1,Itgam,Nin,S100a9,H2-D1,Ptprc
GO:0045765	regulation of angiogenesis	5	287	0.68	0.0396	10090.ENSMUSP00000000299,10090.ENSMUSP00000000642,10090.ENSMUSP00000035061,10090.ENSMUSP00000066743,10090.ENSMUSP00000080717	Itgb2,Hk2,Ngp,Stat1,Chil1
GO:0046907	intracellular transport	10	1032	0.43	0.0402	10090.ENSMUSP00000002091,10090.ENSMUSP00000003121,10090.ENSMUSP00000019974,10090.ENSMUSP00000020343,10090.ENSMUSP00000021001,10090.ENSMUSP00000029256,10090.ENSMUSP00000031099,10090.ENSMUSP00000031492,10090.ENSMUSP00000032949,10090.ENSMUSP00000089198	Bcap31,Rab8a,Rab32,Rab21,Rab10,Sec62,Grpel1,Rab35,Coro1a,Cltb
GO:0072599	establishment of protein localization to endoplasmic reticulum	2	25	1.34	0.0402	10090.ENSMUSP00000021001,10090.ENSMUSP00000029256	Rab10,Sec62
GO:0065008	regulation of biological quality	22	3420	0.25	0.0412	10090.ENSMUSP00000000299,10090.ENSMUSP00000000642,10090.ENSMUSP00000002091,10090.ENSMUSP00000003121,10090.ENSMUSP00000020343,10090.ENSMUSP00000022378,10090.ENSMUSP00000024866,10090.ENSMUSP00000032949,10090.ENSMUSP00000035077,10090.ENSMUSP00000036044,10090.ENSMUSP00000053962,10090.ENSMUSP00000059749,10090.ENSMUSP00000066743,10090.ENSMUSP00000068468,10090.ENSMUSP00000077757,10090.ENSMUSP00000079991…	Itgb2,Hk2,Bcap31,Rab8a,Rab21,Ero1l,Xdh,Coro1a,Ltf,Apob,Lcn2,Rbp1,Stat1,Itgam,Bak1,Plcg2,Casp3,Ftl1,Spp1,S100a9,Ptprc,Ncf2
GO:0034113	heterotypic cell-cell adhesion	2	26	1.33	0.0424	10090.ENSMUSP00000000299,10090.ENSMUSP00000138350	Itgb2,Ptprc
GO:0048523	negative regulation of cellular process	26	4336	0.22	0.0428	10090.ENSMUSP00000000642,10090.ENSMUSP00000020161,10090.ENSMUSP00000022378,10090.ENSMUSP00000023619,10090.ENSMUSP00000024866,10090.ENSMUSP00000025181,10090.ENSMUSP00000027824,10090.ENSMUSP00000032344,10090.ENSMUSP00000032949,10090.ENSMUSP00000035061,10090.ENSMUSP00000035077,10090.ENSMUSP00000047199,10090.ENSMUSP00000049068,10090.ENSMUSP00000053943,10090.ENSMUSP00000066743,10090.ENSMUSP00000067445…	Hk2,Arg1,Ero1l,Stfa2,Xdh,H2-K1,Apcs,Arhgdib,Coro1a,Ngp,Ltf,Gpc1,Stfa1,Basp1,Stat1,Stfa3,Itgam,Rpl26,Serpinb1a,Bak1,Plcg2,Rab23,Casp3,Spp1,H2-D1,Ptprc
GO:0048513	animal organ development	20	3012	0.26	0.0439	10090.ENSMUSP00000000642,10090.ENSMUSP00000020161,10090.ENSMUSP00000022378,10090.ENSMUSP00000023786,10090.ENSMUSP00000024866,10090.ENSMUSP00000025181,10090.ENSMUSP00000035077,10090.ENSMUSP00000052128,10090.ENSMUSP00000053943,10090.ENSMUSP00000066743,10090.ENSMUSP00000068468,10090.ENSMUSP00000077757,10090.ENSMUSP00000079991,10090.ENSMUSP00000080717,10090.ENSMUSP00000082422,10090.ENSMUSP00000085625…	Hk2,Arg1,Ero1l,Krt6b,Xdh,H2-K1,Ltf,Lor,Basp1,Stat1,Itgam,Bak1,Plcg2,Chil1,Nin,Rab23,Hrnr,Casp3,Spp1,Ptprc
GO:2000377	regulation of reactive oxygen species metabolic process	4	184	0.78	0.0439	10090.ENSMUSP00000000299,10090.ENSMUSP00000000642,10090.ENSMUSP00000024866,10090.ENSMUSP00000068468	Itgb2,Hk2,Xdh,Itgam
GO:0014002	astrocyte development	2	27	1.31	0.0441	10090.ENSMUSP00000064385,10090.ENSMUSP00000112843	S100a8,S100a9
GO:0071353	cellular response to interleukin-4	2	27	1.31	0.0441	10090.ENSMUSP00000020161,10090.ENSMUSP00000032949	Arg1,Coro1a
GO:0021782	glial cell development	3	93	0.95	0.0453	10090.ENSMUSP00000064385,10090.ENSMUSP00000068468,10090.ENSMUSP00000112843	S100a8,Itgam,S100a9
GO:0051094	positive regulation of developmental process	12	1423	0.37	0.0462	10090.ENSMUSP00000000299,10090.ENSMUSP00000000642,10090.ENSMUSP00000020343,10090.ENSMUSP00000035077,10090.ENSMUSP00000036044,10090.ENSMUSP00000047199,10090.ENSMUSP00000066743,10090.ENSMUSP00000068468,10090.ENSMUSP00000080717,10090.ENSMUSP00000082422,10090.ENSMUSP00000112843,10090.ENSMUSP00000138350	Itgb2,Hk2,Rab21,Ltf,Apob,Gpc1,Stat1,Itgam,Chil1,Nin,S100a9,Ptprc
GO:1901700	response to oxygen-containing compound	12	1429	0.36	0.0474	10090.ENSMUSP00000003121,10090.ENSMUSP00000020161,10090.ENSMUSP00000020779,10090.ENSMUSP00000021001,10090.ENSMUSP00000036044,10090.ENSMUSP00000053962,10090.ENSMUSP00000066743,10090.ENSMUSP00000077757,10090.ENSMUSP00000079991,10090.ENSMUSP00000091238,10090.ENSMUSP00000108367,10090.ENSMUSP00000140404	Rab8a,Arg1,Mpo,Rab10,Apob,Lcn2,Stat1,Bak1,Plcg2,Casp3,Spp1,Ncf2
GO:0006914	autophagy	4	192	0.76	0.0481	10090.ENSMUSP00000003121,10090.ENSMUSP00000064385,10090.ENSMUSP00000085625,10090.ENSMUSP00000112843	Rab8a,S100a8,Rab23,S100a9
GO:0048518	positive regulation of biological process	30	5340	0.19	0.0484	10090.ENSMUSP00000000299,10090.ENSMUSP00000000642,10090.ENSMUSP00000002091,10090.ENSMUSP00000014290,10090.ENSMUSP00000020161,10090.ENSMUSP00000020343,10090.ENSMUSP00000024866,10090.ENSMUSP00000025181,10090.ENSMUSP00000032949,10090.ENSMUSP00000035077,10090.ENSMUSP00000036044,10090.ENSMUSP00000047199,10090.ENSMUSP00000053962,10090.ENSMUSP00000056836,10090.ENSMUSP00000064385,10090.ENSMUSP00000066743…	Itgb2,Hk2,Bcap31,Apbb1ip,Arg1,Rab21,Xdh,H2-K1,Coro1a,Ltf,Apob,Gpc1,Lcn2,Cfd,S100a8,Stat1,Itgam,Rras2,Rpl26,Bak1,Plcg2,Chil1,Nin,Casp3,Ube2z,Spp1,S100a9,H2-D1,Ptprc,Ncf2
GO:0030183	B cell differentiation	3	97	0.93	0.0487	10090.ENSMUSP00000077757,10090.ENSMUSP00000079991,10090.ENSMUSP00000138350	Bak1,Plcg2,Ptprc
KEGG Pathways
mmu04145	Phagosome	7	165	1.07	0.00045	10090.ENSMUSP00000000299,10090.ENSMUSP00000020779,10090.ENSMUSP00000025181,10090.ENSMUSP00000032949,10090.ENSMUSP00000068468,10090.ENSMUSP00000134570,10090.ENSMUSP00000140404	Itgb2,Mpo,H2-K1,Coro1a,Itgam,H2-D1,Ncf2
mmu05146	Amoebiasis	6	105	1.2	0.00045	10090.ENSMUSP00000000299,10090.ENSMUSP00000020161,10090.ENSMUSP00000027567,10090.ENSMUSP00000068468,10090.ENSMUSP00000075690,10090.ENSMUSP00000091238	Itgb2,Arg1,Serpinb3a,Itgam,Serpinb1a,Casp3
mmu05165	Human papillomavirus infection	8	335	0.82	0.0017	10090.ENSMUSP00000002091,10090.ENSMUSP00000025181,10090.ENSMUSP00000057131,10090.ENSMUSP00000066743,10090.ENSMUSP00000077757,10090.ENSMUSP00000091238,10090.ENSMUSP00000108367,10090.ENSMUSP00000134570	Bcap31,H2-K1,Col6a3,Stat1,Bak1,Casp3,Spp1,H2-D1
mmu04650	Natural killer cell mediated cytotoxicity	5	111	1.09	0.0024	10090.ENSMUSP00000000299,10090.ENSMUSP00000025181,10090.ENSMUSP00000079991,10090.ENSMUSP00000091238,10090.ENSMUSP00000134570	Itgb2,H2-K1,Plcg2,Casp3,H2-D1
mmu04670	Leukocyte transendothelial migration	5	115	1.08	0.0024	10090.ENSMUSP00000000299,10090.ENSMUSP00000068468,10090.ENSMUSP00000079991,10090.ENSMUSP00000085913,10090.ENSMUSP00000140404	Itgb2,Itgam,Plcg2,Myl9,Ncf2
mmu05140	Leishmaniasis	4	65	1.23	0.0028	10090.ENSMUSP00000000299,10090.ENSMUSP00000066743,10090.ENSMUSP00000068468,10090.ENSMUSP00000140404	Itgb2,Stat1,Itgam,Ncf2
mmu05167	Kaposi's sarcoma-associated herpesvirus infection	6	203	0.91	0.0028	10090.ENSMUSP00000025181,10090.ENSMUSP00000066743,10090.ENSMUSP00000077757,10090.ENSMUSP00000079991,10090.ENSMUSP00000091238,10090.ENSMUSP00000134570	H2-K1,Stat1,Bak1,Plcg2,Casp3,H2-D1
mmu05416	Viral myocarditis	4	76	1.16	0.0039	10090.ENSMUSP00000000299,10090.ENSMUSP00000025181,10090.ENSMUSP00000091238,10090.ENSMUSP00000134570	Itgb2,H2-K1,Casp3,H2-D1
mmu04514	Cell adhesion molecules (CAMs)	5	158	0.94	0.0053	10090.ENSMUSP00000000299,10090.ENSMUSP00000025181,10090.ENSMUSP00000068468,10090.ENSMUSP00000134570,10090.ENSMUSP00000138350	Itgb2,H2-K1,Itgam,H2-D1,Ptprc
mmu04144	Endocytosis	6	258	0.81	0.0059	10090.ENSMUSP00000003121,10090.ENSMUSP00000021001,10090.ENSMUSP00000025181,10090.ENSMUSP00000031492,10090.ENSMUSP00000089198,10090.ENSMUSP00000134570	Rab8a,Rab10,H2-K1,Rab35,Cltb,H2-D1
mmu04657	IL-17 signaling pathway	4	91	1.08	0.0059	10090.ENSMUSP00000053962,10090.ENSMUSP00000064385,10090.ENSMUSP00000091238,10090.ENSMUSP00000112843	Lcn2,S100a8,Casp3,S100a9
mmu05152	Tuberculosis	5	172	0.9	0.0059	10090.ENSMUSP00000000299,10090.ENSMUSP00000032949,10090.ENSMUSP00000066743,10090.ENSMUSP00000068468,10090.ENSMUSP00000091238	Itgb2,Coro1a,Stat1,Itgam,Casp3
mmu05150	Staphylococcus aureus infection	3	50	1.22	0.0109	10090.ENSMUSP00000000299,10090.ENSMUSP00000056836,10090.ENSMUSP00000068468	Itgb2,Cfd,Itgam
mmu05134	Legionellosis	3	57	1.16	0.0146	10090.ENSMUSP00000000299,10090.ENSMUSP00000068468,10090.ENSMUSP00000091238	Itgb2,Itgam,Casp3
mmu05206	MicroRNAs in cancer	4	138	0.9	0.0179	10090.ENSMUSP00000077757,10090.ENSMUSP00000079991,10090.ENSMUSP00000090245,10090.ENSMUSP00000091238	Bak1,Plcg2,Marcks,Casp3
mmu05133	Pertussis	3	74	1.05	0.0261	10090.ENSMUSP00000000299,10090.ENSMUSP00000068468,10090.ENSMUSP00000091238	Itgb2,Itgam,Casp3
mmu04141	Protein processing in endoplasmic reticulum	4	161	0.84	0.0271	10090.ENSMUSP00000002091,10090.ENSMUSP00000022378,10090.ENSMUSP00000029256,10090.ENSMUSP00000077757	Bcap31,Ero1l,Sec62,Bak1
mmu04666	Fc gamma R-mediated phagocytosis	3	83	1	0.0317	10090.ENSMUSP00000079991,10090.ENSMUSP00000090245,10090.ENSMUSP00000138350	Plcg2,Marcks,Ptprc
mmu04977	Vitamin digestion and absorption	2	24	1.36	0.0317	10090.ENSMUSP00000036044,10090.ENSMUSP00000140676	Apob,Rbp2
mmu04610	Complement and coagulation cascades	3	88	0.97	0.0334	10090.ENSMUSP00000000299,10090.ENSMUSP00000056836,10090.ENSMUSP00000068468	Itgb2,Cfd,Itgam
mmu04215	Apoptosis - multiple species	2	32	1.24	0.0449	10090.ENSMUSP00000077757,10090.ENSMUSP00000091238	Bak1,Casp3
mmu04810	Regulation of actin cytoskeleton	4	208	0.72	0.0449	10090.ENSMUSP00000000299,10090.ENSMUSP00000068468,10090.ENSMUSP00000069752,10090.ENSMUSP00000085913	Itgb2,Itgam,Rras2,Myl9
mmu04933	AGE-RAGE signaling pathway in diabetic complications	3	100	0.92	0.0449	10090.ENSMUSP00000066743,10090.ENSMUSP00000079991,10090.ENSMUSP00000091238	Stat1,Plcg2,Casp3
mmu05168	Herpes simplex infection	4	202	0.74	0.0449	10090.ENSMUSP00000025181,10090.ENSMUSP00000066743,10090.ENSMUSP00000091238,10090.ENSMUSP00000134570	H2-K1,Stat1,Casp3,H2-D1
mmu05169	Epstein-Barr virus infection	4	205	0.73	0.0449	10090.ENSMUSP00000025181,10090.ENSMUSP00000044188,10090.ENSMUSP00000079991,10090.ENSMUSP00000134570	H2-K1,Ptma,Plcg2,H2-D1
mmu05203	Viral carcinogenesis	4	199	0.74	0.0449	10090.ENSMUSP00000025181,10090.ENSMUSP00000077757,10090.ENSMUSP00000091238,10090.ENSMUSP00000134570	H2-K1,Bak1,Casp3,H2-D1
mmu05205	Proteoglycans in cancer	4	199	0.74	0.0449	10090.ENSMUSP00000047199,10090.ENSMUSP00000069752,10090.ENSMUSP00000079991,10090.ENSMUSP00000091238	Gpc1,Rras2,Plcg2,Casp3
Annotated Keywords
KW-0636	Prenylation	7	159	1.08	0.0004	10090.ENSMUSP00000003121,10090.ENSMUSP00000019974,10090.ENSMUSP00000020343,10090.ENSMUSP00000021001,10090.ENSMUSP00000031492,10090.ENSMUSP00000069752,10090.ENSMUSP00000085625	Rab8a,Rab32,Rab21,Rab10,Rab35,Rras2,Rab23
KW-0106	Calcium	13	818	0.64	0.00071	10090.ENSMUSP00000000299,10090.ENSMUSP00000020779,10090.ENSMUSP00000027824,10090.ENSMUSP00000044998,10090.ENSMUSP00000064385,10090.ENSMUSP00000068468,10090.ENSMUSP00000069525,10090.ENSMUSP00000079991,10090.ENSMUSP00000085913,10090.ENSMUSP00000088369,10090.ENSMUSP00000089198,10090.ENSMUSP00000096482,10090.ENSMUSP00000112843	Itgb2,Mpo,Apcs,Rptn,S100a8,Itgam,Tchh,Plcg2,Myl9,Hrnr,Cltb,Flg2,S100a9
KW-0053	Apoptosis	10	492	0.75	0.00075	10090.ENSMUSP00000002091,10090.ENSMUSP00000022378,10090.ENSMUSP00000028551,10090.ENSMUSP00000053962,10090.ENSMUSP00000064385,10090.ENSMUSP00000077757,10090.ENSMUSP00000080717,10090.ENSMUSP00000091238,10090.ENSMUSP00000098097,10090.ENSMUSP00000112843	Bcap31,Ero1l,Emc4,Lcn2,S100a8,Bak1,Chil1,Casp3,Ube2z,S100a9
KW-0342	GTP-binding	8	324	0.83	0.0011	10090.ENSMUSP00000003121,10090.ENSMUSP00000019974,10090.ENSMUSP00000020343,10090.ENSMUSP00000021001,10090.ENSMUSP00000031492,10090.ENSMUSP00000069752,10090.ENSMUSP00000082422,10090.ENSMUSP00000085625	Rab8a,Rab32,Rab21,Rab10,Rab35,Rras2,Nin,Rab23
KW-0391	Immunity	9	458	0.73	0.0016	10090.ENSMUSP00000020161,10090.ENSMUSP00000025181,10090.ENSMUSP00000025196,10090.ENSMUSP00000035077,10090.ENSMUSP00000053962,10090.ENSMUSP00000056836,10090.ENSMUSP00000064385,10090.ENSMUSP00000112843,10090.ENSMUSP00000134570	Arg1,H2-K1,Psmb8,Ltf,Lcn2,Cfd,S100a8,S100a9,H2-D1
KW-0449	Lipoprotein	11	789	0.58	0.004	10090.ENSMUSP00000003121,10090.ENSMUSP00000019974,10090.ENSMUSP00000020343,10090.ENSMUSP00000021001,10090.ENSMUSP00000031492,10090.ENSMUSP00000036044,10090.ENSMUSP00000047199,10090.ENSMUSP00000053943,10090.ENSMUSP00000069752,10090.ENSMUSP00000085625,10090.ENSMUSP00000090245	Rab8a,Rab32,Rab21,Rab10,Rab35,Apob,Gpc1,Basp1,Rras2,Rab23,Marcks
KW-0789	Thiol protease inhibitor	3	25	1.52	0.004	10090.ENSMUSP00000035061,10090.ENSMUSP00000049068,10090.ENSMUSP00000067445	Ngp,Stfa1,Stfa3
KW-0968	Cytoplasmic vesicle	9	571	0.64	0.0052	10090.ENSMUSP00000003121,10090.ENSMUSP00000019974,10090.ENSMUSP00000020343,10090.ENSMUSP00000021001,10090.ENSMUSP00000031492,10090.ENSMUSP00000032949,10090.ENSMUSP00000053962,10090.ENSMUSP00000085625,10090.ENSMUSP00000089198	Rab8a,Rab32,Rab21,Rab10,Rab35,Coro1a,Lcn2,Rab23,Cltb
KW-0963	Cytoplasm	31	4696	0.26	0.0057	10090.ENSMUSP00000003121,10090.ENSMUSP00000006963,10090.ENSMUSP00000007272,10090.ENSMUSP00000014290,10090.ENSMUSP00000014339,10090.ENSMUSP00000020161,10090.ENSMUSP00000021001,10090.ENSMUSP00000024866,10090.ENSMUSP00000025196,10090.ENSMUSP00000032344,10090.ENSMUSP00000032949,10090.ENSMUSP00000034285,10090.ENSMUSP00000036044,10090.ENSMUSP00000049068,10090.ENSMUSP00000053923,10090.ENSMUSP00000059749…	Rab8a,Krt28,Krt14,Apbb1ip,Dnajc7,Arg1,Rab10,Xdh,Psmb8,Arhgdib,Coro1a,Cotl1,Apob,Stfa1,Chil3,Rbp1,S100a8,Stat1,Stfa3,Serpinb1a,Chil1,Nin,Rab23,Marcks,Casp3,Flg2,Ube2z,Gsdmc,S100a9,Ncf2,Rbp2
KW-0929	Antimicrobial	4	98	1.05	0.0088	10090.ENSMUSP00000064385,10090.ENSMUSP00000080717,10090.ENSMUSP00000089801,10090.ENSMUSP00000112843	S100a8,Chil1,Lyz2,S100a9
KW-0845	Vitamin A	2	8	1.84	0.0089	10090.ENSMUSP00000059749,10090.ENSMUSP00000140676	Rbp1,Rbp2
KW-0683	Retinol-binding	2	9	1.79	0.0099	10090.ENSMUSP00000059749,10090.ENSMUSP00000140676	Rbp1,Rbp2
KW-0964	Secreted	15	1622	0.41	0.0099	10090.ENSMUSP00000024866,10090.ENSMUSP00000027824,10090.ENSMUSP00000035061,10090.ENSMUSP00000035077,10090.ENSMUSP00000036044,10090.ENSMUSP00000044998,10090.ENSMUSP00000047199,10090.ENSMUSP00000053923,10090.ENSMUSP00000053962,10090.ENSMUSP00000056836,10090.ENSMUSP00000064385,10090.ENSMUSP00000080717,10090.ENSMUSP00000089801,10090.ENSMUSP00000108367,10090.ENSMUSP00000112843	Xdh,Apcs,Ngp,Ltf,Apob,Rptn,Gpc1,Chil3,Lcn2,Cfd,S100a8,Chil1,Lyz2,Spp1,S100a9
KW-0007	Acetylation	22	3060	0.3	0.012	10090.ENSMUSP00000000642,10090.ENSMUSP00000014339,10090.ENSMUSP00000019974,10090.ENSMUSP00000020343,10090.ENSMUSP00000021001,10090.ENSMUSP00000027677,10090.ENSMUSP00000028551,10090.ENSMUSP00000031099,10090.ENSMUSP00000032344,10090.ENSMUSP00000032949,10090.ENSMUSP00000034285,10090.ENSMUSP00000036044,10090.ENSMUSP00000044188,10090.ENSMUSP00000066743,10090.ENSMUSP00000069752,10090.ENSMUSP00000077757…	Hk2,Dnajc7,Rab32,Rab21,Rab10,Csrp1,Emc4,Grpel1,Arhgdib,Coro1a,Cotl1,Apob,Ptma,Stat1,Rras2,Bak1,Myl9,Cltb,Casp3,Pgam5,S100a9,H1f0
KW-0490	MHC I	2	11	1.7	0.012	10090.ENSMUSP00000025181,10090.ENSMUSP00000134570	H2-K1,H2-D1
KW-0646	Protease inhibitor	4	121	0.96	0.012	10090.ENSMUSP00000035061,10090.ENSMUSP00000049068,10090.ENSMUSP00000067445,10090.ENSMUSP00000075690	Ngp,Stfa1,Stfa3,Serpinb1a
KW-0702	S-nitrosylation	3	52	1.2	0.012	10090.ENSMUSP00000047199,10090.ENSMUSP00000064385,10090.ENSMUSP00000091238	Gpc1,S100a8,Casp3
KW-0049	Antioxidant	2	15	1.57	0.0161	10090.ENSMUSP00000064385,10090.ENSMUSP00000112843	S100a8,S100a9
KW-0410	Iron transport	2	18	1.49	0.0212	10090.ENSMUSP00000035077,10090.ENSMUSP00000053962	Ltf,Lcn2
KW-0013	ADP-ribosylation	3	72	1.06	0.0218	10090.ENSMUSP00000066743,10090.ENSMUSP00000133026,10090.ENSMUSP00000137309	Stat1,Tma7,H1f0
KW-0395	Inflammatory response	4	158	0.84	0.0228	10090.ENSMUSP00000053923,10090.ENSMUSP00000064385,10090.ENSMUSP00000080717,10090.ENSMUSP00000112843	Chil3,S100a8,Chil1,S100a9
KW-0403	Intermediate filament	3	77	1.03	0.0228	10090.ENSMUSP00000006963,10090.ENSMUSP00000007272,10090.ENSMUSP00000023786	Krt28,Krt14,Krt6b
KW-1015	Disulfide bond	21	3083	0.27	0.0228	10090.ENSMUSP00000000299,10090.ENSMUSP00000007272,10090.ENSMUSP00000020779,10090.ENSMUSP00000022378,10090.ENSMUSP00000024866,10090.ENSMUSP00000025181,10090.ENSMUSP00000027824,10090.ENSMUSP00000035061,10090.ENSMUSP00000035077,10090.ENSMUSP00000036044,10090.ENSMUSP00000047199,10090.ENSMUSP00000052128,10090.ENSMUSP00000053923,10090.ENSMUSP00000053962,10090.ENSMUSP00000056836,10090.ENSMUSP00000068468…	Itgb2,Krt14,Mpo,Ero1l,Xdh,H2-K1,Apcs,Ngp,Ltf,Apob,Gpc1,Lor,Chil3,Lcn2,Cfd,Itgam,Chil1,Cltb,Lyz2,Gsdmc,H2-D1
KW-1210	Necrosis	2	21	1.42	0.0228	10090.ENSMUSP00000105752,10090.ENSMUSP00000108124	Gsdmc,Pgam5
KW-0417	Keratinization	2	23	1.38	0.0251	10090.ENSMUSP00000052128,10090.ENSMUSP00000088369	Lor,Hrnr
KW-0399	Innate immunity	5	287	0.68	0.0273	10090.ENSMUSP00000020161,10090.ENSMUSP00000053962,10090.ENSMUSP00000056836,10090.ENSMUSP00000064385,10090.ENSMUSP00000112843	Arg1,Lcn2,Cfd,S100a8,S100a9
KW-0597	Phosphoprotein	39	7548	0.15	0.0332	10090.ENSMUSP00000000299,10090.ENSMUSP00000003121,10090.ENSMUSP00000007272,10090.ENSMUSP00000014290,10090.ENSMUSP00000014339,10090.ENSMUSP00000019974,10090.ENSMUSP00000020161,10090.ENSMUSP00000022378,10090.ENSMUSP00000025181,10090.ENSMUSP00000027677,10090.ENSMUSP00000028551,10090.ENSMUSP00000029256,10090.ENSMUSP00000031492,10090.ENSMUSP00000032344,10090.ENSMUSP00000032949,10090.ENSMUSP00000034285…	Itgb2,Rab8a,Krt14,Apbb1ip,Dnajc7,Rab32,Arg1,Ero1l,H2-K1,Csrp1,Emc4,Sec62,Rab35,Arhgdib,Coro1a,Cotl1,Apob,Ptma,Basp1,Stat1,Rras2,Rpl26,Serpinb1a,Plcg2,Nin,Rab23,Myl9,Hrnr,Cltb,Marcks,Casp3,Flg2,Ube2z,Pgam5,Spp1,S100a9,H2-D1,Ptprc,Ncf2
KW-0653	Protein transport	7	586	0.52	0.0344	10090.ENSMUSP00000002091,10090.ENSMUSP00000003121,10090.ENSMUSP00000020343,10090.ENSMUSP00000021001,10090.ENSMUSP00000029256,10090.ENSMUSP00000031492,10090.ENSMUSP00000085625	Bcap31,Rab8a,Rab21,Rab10,Sec62,Rab35,Rab23
KW-0401	Integrin	2	32	1.24	0.0396	10090.ENSMUSP00000000299,10090.ENSMUSP00000068468	Itgb2,Itgam
Local Network Cluster (STRING)
CL:37282	Proteinase inhibitor I25A, stefin, and RUNX1 regulates transcription of genes involved in differentiation of keratinocytes	6	37	1.65	3.53e-06	10090.ENSMUSP00000023619,10090.ENSMUSP00000044998,10090.ENSMUSP00000049068,10090.ENSMUSP00000067445,10090.ENSMUSP00000069525,10090.ENSMUSP00000110508	Stfa2,Rptn,Stfa1,Stfa3,Tchh,Gm5483
CL:37284	Proteinase inhibitor I25A, stefin, and Plectin repeat	5	20	1.84	4.77e-06	10090.ENSMUSP00000044998,10090.ENSMUSP00000049068,10090.ENSMUSP00000067445,10090.ENSMUSP00000069525,10090.ENSMUSP00000110508	Rptn,Stfa1,Stfa3,Tchh,Gm5483
CL:13753	mixed, incl. Cathelicidin, and neutrophil aggregation	4	11	2	1.83e-05	10090.ENSMUSP00000035061,10090.ENSMUSP00000053962,10090.ENSMUSP00000064385,10090.ENSMUSP00000112843	Ngp,Lcn2,S100a8,S100a9
CL:21616	Neutrophil degranulation	7	120	1.21	2.72e-05	10090.ENSMUSP00000020779,10090.ENSMUSP00000027567,10090.ENSMUSP00000035077,10090.ENSMUSP00000080717,10090.ENSMUSP00000088369,10090.ENSMUSP00000089801,10090.ENSMUSP00000096482	Mpo,Serpinb3a,Ltf,Chil1,Hrnr,Lyz2,Flg2
CL:13754	Cathelicidin, and neutrophil aggregation	3	6	2.14	0.00019	10090.ENSMUSP00000035061,10090.ENSMUSP00000064385,10090.ENSMUSP00000112843	Ngp,S100a8,S100a9
CL:14386	Rab subfamily of small GTPases, and dDENN domain	5	69	1.3	0.00028	10090.ENSMUSP00000003121,10090.ENSMUSP00000020343,10090.ENSMUSP00000021001,10090.ENSMUSP00000031492,10090.ENSMUSP00000085625	Rab8a,Rab21,Rab10,Rab35,Rab23
CL:21753	Neutrophil degranulation	4	46	1.38	0.00087	10090.ENSMUSP00000035077,10090.ENSMUSP00000080717,10090.ENSMUSP00000089801,10090.ENSMUSP00000096482	Ltf,Chil1,Lyz2,Flg2
CL:21628	Cobalamin (Cbl, vitamin B12) transport and metabolism, and Serpin domain	3	17	1.69	0.0012	10090.ENSMUSP00000020779,10090.ENSMUSP00000027567,10090.ENSMUSP00000088369	Mpo,Serpinb3a,Hrnr
CL:20781	antigen processing and presentation of endogenous peptide antigen via MHC class I via ER pathway, TAP-dependent, and CD8 alpha subunit	2	5	2.04	0.0047	10090.ENSMUSP00000025181,10090.ENSMUSP00000134570	H2-K1,H2-D1
CL:21507	urate catabolic process, and hypoxanthine catabolic process	2	5	2.04	0.0047	10090.ENSMUSP00000024866,10090.ENSMUSP00000026554	Xdh,Urah
CL:37289	mixed, incl. Repetin, and Involucrin	2	5	2.04	0.0047	10090.ENSMUSP00000044998,10090.ENSMUSP00000069525	Rptn,Tchh
CL:21413	mixed, incl. Complement cascade, and complement activation, lectin pathway	4	88	1.1	0.0053	10090.ENSMUSP00000024866,10090.ENSMUSP00000026554,10090.ENSMUSP00000027824,10090.ENSMUSP00000056836	Xdh,Urah,Apcs,Cfd
CL:21808	mixed, incl. Chitinase-3-like protein 1, and Peptidoglycan recognition protein, PGRP-S	2	6	1.96	0.0053	10090.ENSMUSP00000035077,10090.ENSMUSP00000080717	Ltf,Chil1
CL:37111	mixed, incl. structural constituent of epidermis, and PLAC8 family	2	6	1.96	0.0053	10090.ENSMUSP00000007272,10090.ENSMUSP00000052128	Krt14,Lor
CL:37308	Proteinase inhibitor I25A, stefin	2	6	1.96	0.0053	10090.ENSMUSP00000049068,10090.ENSMUSP00000110508	Stfa1,Gm5483
CL:14510	dDENN domain, and establishment of neuroblast polarity	2	7	1.9	0.0059	10090.ENSMUSP00000021001,10090.ENSMUSP00000031492	Rab10,Rab35
CL:36909	Keratinization, and apical plasma membrane urothelial plaque	4	112	0.99	0.0097	10090.ENSMUSP00000006963,10090.ENSMUSP00000007272,10090.ENSMUSP00000023786,10090.ENSMUSP00000052128	Krt28,Krt14,Krt6b,Lor
CL:19247	mixed, incl. CSF1-CSF1R complex, and CD59 antigen, conserved site	2	12	1.66	0.0117	10090.ENSMUSP00000075690,10090.ENSMUSP00000138350	Serpinb1a,Ptprc
CL:21414	mixed, incl. Lipocalin family conserved site, and Membrane attack complex component/perforin/complement C9	3	54	1.19	0.0117	10090.ENSMUSP00000024866,10090.ENSMUSP00000026554,10090.ENSMUSP00000027824	Xdh,Urah,Apcs
CL:14388	Rab subfamily of small GTPases, and Rab-protein geranylgeranyltransferase complex	3	59	1.15	0.0132	10090.ENSMUSP00000003121,10090.ENSMUSP00000020343,10090.ENSMUSP00000085625	Rab8a,Rab21,Rab23
CL:19138	mixed, incl. Small cytokines (intecrine/chemokine), interleukin-8 like, and TNFs bind their physiological receptors	3	102	0.91	0.0461	10090.ENSMUSP00000053923,10090.ENSMUSP00000075690,10090.ENSMUSP00000138350	Chil3,Serpinb1a,Ptprc
CL:30527	mixed, incl. ER membrane protein complex, and Casein kinase 1 gamma C terminal	2	31	1.25	0.0461	10090.ENSMUSP00000028551,10090.ENSMUSP00000034285	Emc4,Cotl1
Reactome Pathways
MMU-168249	Innate Immune System	9	246	1	6.72e-06	10090.ENSMUSP00000020779,10090.ENSMUSP00000021001,10090.ENSMUSP00000027567,10090.ENSMUSP00000034285,10090.ENSMUSP00000035077,10090.ENSMUSP00000064385,10090.ENSMUSP00000075690,10090.ENSMUSP00000080717,10090.ENSMUSP00000112843	Mpo,Rab10,Serpinb3a,Cotl1,Ltf,S100a8,Serpinb1a,Chil1,S100a9
MMU-1266738	Developmental Biology	9	340	0.86	4.48e-05	10090.ENSMUSP00000006963,10090.ENSMUSP00000007272,10090.ENSMUSP00000044998,10090.ENSMUSP00000049068,10090.ENSMUSP00000057131,10090.ENSMUSP00000067445,10090.ENSMUSP00000069525,10090.ENSMUSP00000110508,10090.ENSMUSP00000138350	Krt28,Krt14,Rptn,Stfa1,Col6a3,Stfa3,Tchh,Gm5483,Ptprc
MMU-109581	Apoptosis	4	93	1.07	0.0027	10090.ENSMUSP00000002091,10090.ENSMUSP00000077757,10090.ENSMUSP00000091238,10090.ENSMUSP00000137309	Bcap31,Bak1,Casp3,H1f0
MMU-1236974	ER-Phagosome pathway	2	25	1.34	0.0203	10090.ENSMUSP00000025181,10090.ENSMUSP00000134570	H2-K1,H2-D1

## Sheet: paws 4 wks down
#term ID	term description	observed gene count	background gene count	strength	false discovery rate	matching proteins in your network (IDs)	matching proteins in your network (labels)
Cellular Component (Gene Ontology)
GO:0005737	cytoplasm	109	9909	0.22	2.94e-10	10090.ENSMUSP00000000769,10090.ENSMUSP00000002064,10090.ENSMUSP00000002808,10090.ENSMUSP00000002809,10090.ENSMUSP00000003445,10090.ENSMUSP00000003947,10090.ENSMUSP00000004172,10090.ENSMUSP00000005067,10090.ENSMUSP00000005824,10090.ENSMUSP00000007708,10090.ENSMUSP00000009138,10090.ENSMUSP00000015433,10090.ENSMUSP00000017920,10090.ENSMUSP00000019050,10090.ENSMUSP00000019051,10090.ENSMUSP00000019323…	Serpinf1,Blvra,Prkra,Fkbp7,Fkbp11,Nqo1,Hmox2,Sgta,Apoa2,Ppp2r1a,Stk38,Lage3,Crk,P4ha2,Alox12e,Mdh2,Cdk1,Stx7,Ppa1,Mcu,Rdh14,Lrrc59,Scfd1,Ssr1,Sfxn1,Scamp1,Cryl1,Anxa8,Scara5,Gpt,Eif4a2,Krt8,Dpysl3,Txnl1,Dctn2,Ndufb3,Acbd3,Cat,Alad,Gpx7,Akr1a1,Stx12,Lrpap1,Aacs,Gnb2,Ldhb,Plin1,Yif1b,Psmc4,Nucb2,Praf2,Carkd,Cox7a2,Sec23ip,Alg5,Lpp,Pdk3,Gm5884,Sntb2,Npl,Tmem214,Stub1,Mpst,Pigs,Uqcrfs1,Ephx1,Lsm6,Tub…
GO:0005622	intracellular	116	12462	0.14	2.29e-06	10090.ENSMUSP00000000769,10090.ENSMUSP00000001384,10090.ENSMUSP00000002064,10090.ENSMUSP00000002808,10090.ENSMUSP00000002809,10090.ENSMUSP00000003445,10090.ENSMUSP00000003947,10090.ENSMUSP00000004172,10090.ENSMUSP00000005067,10090.ENSMUSP00000005824,10090.ENSMUSP00000007708,10090.ENSMUSP00000009138,10090.ENSMUSP00000015433,10090.ENSMUSP00000017255,10090.ENSMUSP00000017920,10090.ENSMUSP00000019050…	Serpinf1,Cnn1,Blvra,Prkra,Fkbp7,Fkbp11,Nqo1,Hmox2,Sgta,Apoa2,Ppp2r1a,Stk38,Lage3,Krt24,Crk,P4ha2,Alox12e,Mdh2,Cdk1,Stx7,Ppa1,Mcu,Rdh14,Lrrc59,Scfd1,Ssr1,Sfxn1,Scamp1,Cryl1,Anxa8,Scara5,Gpt,Eif4a2,Krt8,Dpysl3,Txnl1,Dctn2,Ndufb3,Acbd3,Cat,Alad,Psip1,Gpx7,Akr1a1,Stx12,Lrpap1,Aacs,Gnb2,Ldhb,Plin1,Yif1b,Psmc4,Nucb2,Praf2,Carkd,Cox7a2,Fmod,Sec23ip,Alg5,Lpp,Pdk3,Gm5884,Sntb2,Npl,Tmem214,Stub1,Mpst,Pigs,…
GO:0005829	cytosol	46	3326	0.32	8.67e-05	10090.ENSMUSP00000002064,10090.ENSMUSP00000002808,10090.ENSMUSP00000003947,10090.ENSMUSP00000005067,10090.ENSMUSP00000005824,10090.ENSMUSP00000007708,10090.ENSMUSP00000009138,10090.ENSMUSP00000019050,10090.ENSMUSP00000020099,10090.ENSMUSP00000022517,10090.ENSMUSP00000022519,10090.ENSMUSP00000025379,10090.ENSMUSP00000025476,10090.ENSMUSP00000026479,10090.ENSMUSP00000028610,10090.ENSMUSP00000030090…	Blvra,Prkra,Nqo1,Sgta,Apoa2,Ppp2r1a,Stk38,P4ha2,Cdk1,Cryl1,Anxa8,Dpysl3,Txnl1,Dctn2,Cat,Alad,Akr1a1,Stx12,Aacs,Ldhb,Plin1,Psmc4,Carkd,Lpp,Gm5884,Tmem214,Stub1,Mpst,Pgp,Prkaa1,Suclg1,Ano6,Pex19,Rpl5,Rplp0,Eef1d,Ehd2,Cdk5rap3,Hdac1,Coasy,Atox1,Pitpna,Engase,Pcyt1a,Pacsin2,Gm8186
GO:0099512	supramolecular fiber	18	809	0.52	0.00095	10090.ENSMUSP00000017255,10090.ENSMUSP00000020099,10090.ENSMUSP00000023952,10090.ENSMUSP00000025379,10090.ENSMUSP00000026479,10090.ENSMUSP00000037324,10090.ENSMUSP00000037484,10090.ENSMUSP00000040431,10090.ENSMUSP00000040877,10090.ENSMUSP00000051033,10090.ENSMUSP00000055255,10090.ENSMUSP00000055511,10090.ENSMUSP00000060246,10090.ENSMUSP00000071704,10090.ENSMUSP00000092283,10090.ENSMUSP00000096152…	Krt24,Cdk1,Krt8,Dpysl3,Dctn2,Sntb2,Tmem214,Stub1,Lum,Tuba1c,Krt9,Krtap19-5,Tubb2a,Tnnt1,Rmdn3,Tmod2,Cdk5rap3,Dcn
GO:0005783	endoplasmic reticulum	26	1574	0.39	0.001	10090.ENSMUSP00000002809,10090.ENSMUSP00000004172,10090.ENSMUSP00000019050,10090.ENSMUSP00000020947,10090.ENSMUSP00000021239,10090.ENSMUSP00000021335,10090.ENSMUSP00000021864,10090.ENSMUSP00000028610,10090.ENSMUSP00000030332,10090.ENSMUSP00000030986,10090.ENSMUSP00000032762,10090.ENSMUSP00000032809,10090.ENSMUSP00000032895,10090.ENSMUSP00000033901,10090.ENSMUSP00000035610,10090.ENSMUSP00000035879…	Fkbp7,Hmox2,P4ha2,Rdh14,Lrrc59,Scfd1,Ssr1,Cat,Gpx7,Lrpap1,Plin1,Yif1b,Nucb2,Carkd,Sec23ip,Alg5,Tmem214,Stub1,Pigs,Ephx1,Rpl5,Rplp0,Tbl2,Mest,Pcyt1a,Ergic1
GO:0005623	cell	117	14044	0.1	0.0012	10090.ENSMUSP00000000769,10090.ENSMUSP00000001384,10090.ENSMUSP00000002064,10090.ENSMUSP00000002808,10090.ENSMUSP00000002809,10090.ENSMUSP00000003445,10090.ENSMUSP00000003947,10090.ENSMUSP00000004172,10090.ENSMUSP00000005067,10090.ENSMUSP00000005824,10090.ENSMUSP00000007708,10090.ENSMUSP00000009138,10090.ENSMUSP00000015433,10090.ENSMUSP00000017255,10090.ENSMUSP00000017920,10090.ENSMUSP00000019050…	Serpinf1,Cnn1,Blvra,Prkra,Fkbp7,Fkbp11,Nqo1,Hmox2,Sgta,Apoa2,Ppp2r1a,Stk38,Lage3,Krt24,Crk,P4ha2,Alox12e,Mdh2,Cdk1,Stx7,Ppa1,Mcu,Rdh14,Lrrc59,Scfd1,Ssr1,Sfxn1,Scamp1,Cryl1,Anxa8,Scara5,Gpt,Eif4a2,Krt8,Dpysl3,Txnl1,Dctn2,Ndufb3,Acbd3,Cat,Alad,Psip1,Gpx7,Akr1a1,Stx12,Lrpap1,Aacs,Gnb2,Ldhb,Plin1,Yif1b,Psmc4,Nucb2,Praf2,Carkd,Cox7a2,Fmod,Sec23ip,Alg5,Lpp,Pdk3,Gm5884,Sntb2,Npl,Tmem214,Stub1,Mpst,Pigs,…
GO:0043229	intracellular organelle	94	10645	0.12	0.0044	10090.ENSMUSP00000000769,10090.ENSMUSP00000001384,10090.ENSMUSP00000002808,10090.ENSMUSP00000002809,10090.ENSMUSP00000004172,10090.ENSMUSP00000005067,10090.ENSMUSP00000007708,10090.ENSMUSP00000009138,10090.ENSMUSP00000015433,10090.ENSMUSP00000017255,10090.ENSMUSP00000017920,10090.ENSMUSP00000019050,10090.ENSMUSP00000019323,10090.ENSMUSP00000020099,10090.ENSMUSP00000020174,10090.ENSMUSP00000020312…	Serpinf1,Cnn1,Prkra,Fkbp7,Hmox2,Sgta,Ppp2r1a,Stk38,Lage3,Krt24,Crk,P4ha2,Mdh2,Cdk1,Stx7,Mcu,Rdh14,Lrrc59,Scfd1,Ssr1,Sfxn1,Scamp1,Anxa8,Scara5,Eif4a2,Krt8,Dpysl3,Txnl1,Dctn2,Ndufb3,Acbd3,Cat,Psip1,Gpx7,Stx12,Lrpap1,Plin1,Yif1b,Psmc4,Nucb2,Praf2,Carkd,Cox7a2,Sec23ip,Alg5,Lpp,Pdk3,Gm5884,Sntb2,Tmem214,Stub1,Pigs,Uqcrfs1,Ephx1,Lsm6,Tuba1c,Krt9,Krtap19-5,Tst,Sfxn3,Tubb2a,Prkaa1,Suclg1,Cope,Tnnt1,Osbpl…
GO:0031090	organelle membrane	35	2740	0.28	0.0045	10090.ENSMUSP00000020174,10090.ENSMUSP00000020312,10090.ENSMUSP00000021239,10090.ENSMUSP00000021335,10090.ENSMUSP00000021864,10090.ENSMUSP00000021930,10090.ENSMUSP00000022197,10090.ENSMUSP00000022519,10090.ENSMUSP00000022610,10090.ENSMUSP00000027193,10090.ENSMUSP00000027780,10090.ENSMUSP00000028610,10090.ENSMUSP00000030698,10090.ENSMUSP00000032809,10090.ENSMUSP00000032895,10090.ENSMUSP00000033489…	Stx7,Mcu,Lrrc59,Scfd1,Ssr1,Sfxn1,Scamp1,Anxa8,Scara5,Ndufb3,Acbd3,Cat,Stx12,Yif1b,Nucb2,Praf2,Cox7a2,Sec23ip,Alg5,Sntb2,Tmem214,Pigs,Uqcrfs1,Ephx1,Sfxn3,Cope,Pex19,Rmdn3,Mtch1,Ehd2,Ppp1cc,Mest,Pcyt1a,Pacsin2,Ergic1
GO:0099513	polymeric cytoskeletal fiber	13	581	0.53	0.0061	10090.ENSMUSP00000017255,10090.ENSMUSP00000020099,10090.ENSMUSP00000023952,10090.ENSMUSP00000025379,10090.ENSMUSP00000026479,10090.ENSMUSP00000037324,10090.ENSMUSP00000037484,10090.ENSMUSP00000051033,10090.ENSMUSP00000055255,10090.ENSMUSP00000055511,10090.ENSMUSP00000060246,10090.ENSMUSP00000092283,10090.ENSMUSP00000099441	Krt24,Cdk1,Krt8,Dpysl3,Dctn2,Sntb2,Tmem214,Tuba1c,Krt9,Krtap19-5,Tubb2a,Rmdn3,Cdk5rap3
GO:0012505	endomembrane system	41	3670	0.22	0.014	10090.ENSMUSP00000002809,10090.ENSMUSP00000004172,10090.ENSMUSP00000019050,10090.ENSMUSP00000020174,10090.ENSMUSP00000020947,10090.ENSMUSP00000021239,10090.ENSMUSP00000021335,10090.ENSMUSP00000021864,10090.ENSMUSP00000022197,10090.ENSMUSP00000022519,10090.ENSMUSP00000027780,10090.ENSMUSP00000028610,10090.ENSMUSP00000030332,10090.ENSMUSP00000030698,10090.ENSMUSP00000030986,10090.ENSMUSP00000032762…	Fkbp7,Hmox2,P4ha2,Stx7,Rdh14,Lrrc59,Scfd1,Ssr1,Scamp1,Anxa8,Acbd3,Cat,Gpx7,Stx12,Lrpap1,Plin1,Yif1b,Nucb2,Praf2,Carkd,Sec23ip,Alg5,Gm5884,Sntb2,Tmem214,Stub1,Pigs,Ephx1,Cope,Osbpl1a,Rabac1,Rpl5,Rplp0,Sept5,Ehd2,Cdk5rap3,Tbl2,Mest,Pcyt1a,Pacsin2,Ergic1
GO:0005739	mitochondrion	20	1312	0.36	0.0145	10090.ENSMUSP00000019323,10090.ENSMUSP00000020099,10090.ENSMUSP00000020312,10090.ENSMUSP00000021239,10090.ENSMUSP00000021930,10090.ENSMUSP00000027193,10090.ENSMUSP00000027780,10090.ENSMUSP00000028610,10090.ENSMUSP00000033901,10090.ENSMUSP00000034881,10090.ENSMUSP00000036604,10090.ENSMUSP00000045284,10090.ENSMUSP00000055743,10090.ENSMUSP00000059419,10090.ENSMUSP00000065113,10090.ENSMUSP00000092283…	Mdh2,Cdk1,Mcu,Lrrc59,Sfxn1,Ndufb3,Acbd3,Cat,Carkd,Cox7a2,Pdk3,Uqcrfs1,Tst,Sfxn3,Suclg1,Rmdn3,Mtch1,Ppp1cc,Coasy,Slc25a12
GO:0055038	recycling endosome membrane	4	59	1.01	0.0217	10090.ENSMUSP00000022197,10090.ENSMUSP00000030698,10090.ENSMUSP00000096397,10090.ENSMUSP00000130098	Scamp1,Stx12,Ehd2,Pacsin2
GO:0098805	whole membrane	19	1300	0.34	0.029	10090.ENSMUSP00000017920,10090.ENSMUSP00000020174,10090.ENSMUSP00000022197,10090.ENSMUSP00000022519,10090.ENSMUSP00000022610,10090.ENSMUSP00000028610,10090.ENSMUSP00000030698,10090.ENSMUSP00000032373,10090.ENSMUSP00000032895,10090.ENSMUSP00000033489,10090.ENSMUSP00000035610,10090.ENSMUSP00000037324,10090.ENSMUSP00000051033,10090.ENSMUSP00000071078,10090.ENSMUSP00000075289,10090.ENSMUSP00000092283…	Crk,Stx7,Scamp1,Anxa8,Scara5,Cat,Stx12,Ldhb,Nucb2,Praf2,Sec23ip,Sntb2,Tuba1c,Cope,Pex19,Rmdn3,Ehd2,Ppp1cc,Pacsin2
GO:1902494	catalytic complex	18	1266	0.33	0.0497	10090.ENSMUSP00000002808,10090.ENSMUSP00000007708,10090.ENSMUSP00000019050,10090.ENSMUSP00000020099,10090.ENSMUSP00000025476,10090.ENSMUSP00000026479,10090.ENSMUSP00000027193,10090.ENSMUSP00000031726,10090.ENSMUSP00000032824,10090.ENSMUSP00000040431,10090.ENSMUSP00000044871,10090.ENSMUSP00000045284,10090.ENSMUSP00000063166,10090.ENSMUSP00000065113,10090.ENSMUSP00000099587,10090.ENSMUSP00000099657…	Prkra,Ppp2r1a,P4ha2,Cdk1,Txnl1,Dctn2,Ndufb3,Gnb2,Psmc4,Stub1,Pigs,Uqcrfs1,Prkaa1,Suclg1,Ppp1cc,Hdac1,Ube4a,Gm8186
Molecular Function (Gene Ontology)
GO:0003824	catalytic activity	62	5239	0.25	0.00035	10090.ENSMUSP00000002064,10090.ENSMUSP00000002809,10090.ENSMUSP00000003445,10090.ENSMUSP00000003947,10090.ENSMUSP00000004172,10090.ENSMUSP00000007251,10090.ENSMUSP00000007708,10090.ENSMUSP00000009138,10090.ENSMUSP00000019050,10090.ENSMUSP00000019051,10090.ENSMUSP00000019323,10090.ENSMUSP00000020099,10090.ENSMUSP00000020286,10090.ENSMUSP00000020947,10090.ENSMUSP00000022517,10090.ENSMUSP00000023203…	Blvra,Fkbp7,Fkbp11,Nqo1,Hmox2,Abhd16a,Ppp2r1a,Stk38,P4ha2,Alox12e,Mdh2,Cdk1,Ppa1,Rdh14,Cryl1,Gpt,Eif4a2,Dpysl3,Txnl1,Papss2,Dctn2,Clybl,Inpp1,Cat,Alad,Gpx7,Akr1a1,Aacs,Gnb2,Ldhb,Psmc4,Carkd,Cox7a2,Sec23ip,Alg5,Pdk3,Npl,Pck2,Stub1,Nagk,Mpst,Uqcrfs1,Ephx1,Cyp20a1,Tuba1c,Pgp,Tst,Tubb2a,Prkaa1,Suclg1,Dera,Ehd2,Acsf2,Ppp1cc,Gale,Hdac1,Coasy,Ube4a,Engase,Mest,Pcyt1a,ENSMUSG00000031938
GO:0016491	oxidoreductase activity	16	700	0.54	0.0056	10090.ENSMUSP00000002064,10090.ENSMUSP00000003947,10090.ENSMUSP00000004172,10090.ENSMUSP00000019050,10090.ENSMUSP00000019051,10090.ENSMUSP00000019323,10090.ENSMUSP00000020947,10090.ENSMUSP00000022517,10090.ENSMUSP00000025476,10090.ENSMUSP00000028610,10090.ENSMUSP00000030332,10090.ENSMUSP00000030455,10090.ENSMUSP00000032373,10090.ENSMUSP00000034881,10090.ENSMUSP00000045284,10090.ENSMUSP00000050823	Blvra,Nqo1,Hmox2,P4ha2,Alox12e,Mdh2,Rdh14,Cryl1,Txnl1,Cat,Gpx7,Akr1a1,Ldhb,Cox7a2,Uqcrfs1,Cyp20a1
GO:0005488	binding	97	10884	0.13	0.0061	10090.ENSMUSP00000001384,10090.ENSMUSP00000002064,10090.ENSMUSP00000002808,10090.ENSMUSP00000002809,10090.ENSMUSP00000003445,10090.ENSMUSP00000003947,10090.ENSMUSP00000004172,10090.ENSMUSP00000005067,10090.ENSMUSP00000005824,10090.ENSMUSP00000007708,10090.ENSMUSP00000009138,10090.ENSMUSP00000017920,10090.ENSMUSP00000019050,10090.ENSMUSP00000019051,10090.ENSMUSP00000019323,10090.ENSMUSP00000020099…	Cnn1,Blvra,Prkra,Fkbp7,Fkbp11,Nqo1,Hmox2,Sgta,Apoa2,Ppp2r1a,Stk38,Crk,P4ha2,Alox12e,Mdh2,Cdk1,Stx7,Ppa1,Mcu,Scfd1,Scamp1,Cryl1,Anxa8,Gpt,Eif4a2,Krt8,Dpysl3,Papss2,Dctn2,Clybl,Inpp1,Acbd3,Cat,Alad,Psip1,Stx12,Lrpap1,Aacs,Gnb2,Ldhb,Psmc4,Nucb2,Carkd,Sec23ip,Lpp,Pdk3,Gm5884,Sntb2,Npl,Pck2,Stub1,Lum,Nagk,Mpst,Uqcrfs1,Ephx1,Lsm6,Cyp20a1,Tuba1c,Pgp,Tst,Tubb2a,Prkaa1,Suclg1,Serpinc1,Tnnt1,Ano6,Osbpl1a,T…
GO:0004096	catalase activity	2	4	1.88	0.0415	10090.ENSMUSP00000028610,10090.ENSMUSP00000030332	Cat,Gpx7
GO:0004792	thiosulfate sulfurtransferase activity	2	4	1.88	0.0415	10090.ENSMUSP00000043061,10090.ENSMUSP00000055743	Mpst,Tst
GO:0005515	protein binding	63	6456	0.17	0.0415	10090.ENSMUSP00000001384,10090.ENSMUSP00000002808,10090.ENSMUSP00000003947,10090.ENSMUSP00000005067,10090.ENSMUSP00000005824,10090.ENSMUSP00000007708,10090.ENSMUSP00000009138,10090.ENSMUSP00000017920,10090.ENSMUSP00000019323,10090.ENSMUSP00000020099,10090.ENSMUSP00000020174,10090.ENSMUSP00000020312,10090.ENSMUSP00000021335,10090.ENSMUSP00000022197,10090.ENSMUSP00000022517,10090.ENSMUSP00000022519…	Cnn1,Prkra,Nqo1,Sgta,Apoa2,Ppp2r1a,Stk38,Crk,Mdh2,Cdk1,Stx7,Mcu,Scfd1,Scamp1,Cryl1,Anxa8,Krt8,Dpysl3,Dctn2,Acbd3,Cat,Alad,Psip1,Stx12,Lrpap1,Gnb2,Ldhb,Psmc4,Nucb2,Gm5884,Sntb2,Npl,Stub1,Mpst,Ephx1,Lsm6,Prkaa1,Suclg1,Serpinc1,Tnnt1,Ano6,Ttr,Pex19,Rabac1,Rpl5,Eef1d,Sept5,Tmod2,Ehd2,Cdk5rap3,Ppp1cc,Gale,Hdac1,Dcn,Atox1,Col7a1,Tmsb10,Ecm1,Tbl2,Slc25a12,Igfbp7,Pcyt1a,Pacsin2
GO:0016830	carbon-carbon lyase activity	4	49	1.09	0.0415	10090.ENSMUSP00000026625,10090.ENSMUSP00000037454,10090.ENSMUSP00000038555,10090.ENSMUSP00000084959	Clybl,Npl,Pck2,Dera
GO:0031210	phosphatidylcholine binding	3	21	1.33	0.0415	10090.ENSMUSP00000005824,10090.ENSMUSP00000115723,10090.ENSMUSP00000130056	Apoa2,Pitpna,Pcyt1a
GO:0042802	identical protein binding	25	1798	0.32	0.0415	10090.ENSMUSP00000002808,10090.ENSMUSP00000003947,10090.ENSMUSP00000005067,10090.ENSMUSP00000005824,10090.ENSMUSP00000019323,10090.ENSMUSP00000020312,10090.ENSMUSP00000022517,10090.ENSMUSP00000026479,10090.ENSMUSP00000028610,10090.ENSMUSP00000030090,10090.ENSMUSP00000032373,10090.ENSMUSP00000037454,10090.ENSMUSP00000040431,10090.ENSMUSP00000043061,10090.ENSMUSP00000068971,10090.ENSMUSP00000071770…	Prkra,Nqo1,Sgta,Apoa2,Mdh2,Mcu,Cryl1,Dctn2,Cat,Alad,Ldhb,Npl,Stub1,Mpst,Serpinc1,Ano6,Ttr,Rabac1,Sept5,Ehd2,Gale,Col7a1,Slc25a12,Pcyt1a,Pacsin2
GO:0048037	cofactor binding	11	493	0.52	0.0415	10090.ENSMUSP00000004172,10090.ENSMUSP00000019050,10090.ENSMUSP00000022517,10090.ENSMUSP00000023203,10090.ENSMUSP00000027780,10090.ENSMUSP00000028610,10090.ENSMUSP00000032373,10090.ENSMUSP00000045284,10090.ENSMUSP00000050823,10090.ENSMUSP00000065113,10090.ENSMUSP00000115723	Hmox2,P4ha2,Cryl1,Gpt,Acbd3,Cat,Ldhb,Uqcrfs1,Cyp20a1,Suclg1,Pitpna
GO:0016616	oxidoreductase activity, acting on the CH-OH group of donors, NAD or NADP as acceptor	5	114	0.82	0.0492	10090.ENSMUSP00000019323,10090.ENSMUSP00000020947,10090.ENSMUSP00000022517,10090.ENSMUSP00000030455,10090.ENSMUSP00000032373	Mdh2,Rdh14,Cryl1,Akr1a1,Ldhb
GO:0016829	lyase activity	6	172	0.72	0.0492	10090.ENSMUSP00000026625,10090.ENSMUSP00000030090,10090.ENSMUSP00000033901,10090.ENSMUSP00000037454,10090.ENSMUSP00000038555,10090.ENSMUSP00000084959	Clybl,Alad,Carkd,Npl,Pck2,Dera
GO:0016833	oxo-acid-lyase activity	2	6	1.7	0.0492	10090.ENSMUSP00000026625,10090.ENSMUSP00000037454	Clybl,Npl
Biological Process (Gene Ontology)
GO:0055114	oxidation-reduction process	23	904	0.58	0.0001	10090.ENSMUSP00000002064,10090.ENSMUSP00000003947,10090.ENSMUSP00000004172,10090.ENSMUSP00000005824,10090.ENSMUSP00000019050,10090.ENSMUSP00000019051,10090.ENSMUSP00000019323,10090.ENSMUSP00000020947,10090.ENSMUSP00000022517,10090.ENSMUSP00000025476,10090.ENSMUSP00000027193,10090.ENSMUSP00000028610,10090.ENSMUSP00000030332,10090.ENSMUSP00000030455,10090.ENSMUSP00000032373,10090.ENSMUSP00000034881…	Blvra,Nqo1,Hmox2,Apoa2,P4ha2,Alox12e,Mdh2,Rdh14,Cryl1,Txnl1,Ndufb3,Cat,Gpx7,Akr1a1,Ldhb,Cox7a2,Pck2,Uqcrfs1,Cyp20a1,Prkaa1,Suclg1,Ppp1cc,Slc25a12
GO:0043436	oxoacid metabolic process	20	781	0.58	0.00039	10090.ENSMUSP00000005824,10090.ENSMUSP00000007251,10090.ENSMUSP00000019050,10090.ENSMUSP00000019051,10090.ENSMUSP00000019323,10090.ENSMUSP00000022517,10090.ENSMUSP00000023203,10090.ENSMUSP00000025833,10090.ENSMUSP00000030455,10090.ENSMUSP00000031445,10090.ENSMUSP00000032373,10090.ENSMUSP00000037454,10090.ENSMUSP00000038555,10090.ENSMUSP00000042026,10090.ENSMUSP00000043061,10090.ENSMUSP00000063166…	Apoa2,Abhd16a,P4ha2,Alox12e,Mdh2,Cryl1,Gpt,Papss2,Akr1a1,Aacs,Ldhb,Npl,Pck2,Nagk,Mpst,Prkaa1,Suclg1,Acsf2,Gale,Dcn
GO:0044281	small molecule metabolic process	28	1489	0.45	0.00039	10090.ENSMUSP00000005824,10090.ENSMUSP00000007251,10090.ENSMUSP00000019050,10090.ENSMUSP00000019051,10090.ENSMUSP00000019323,10090.ENSMUSP00000020947,10090.ENSMUSP00000022517,10090.ENSMUSP00000023203,10090.ENSMUSP00000025833,10090.ENSMUSP00000028610,10090.ENSMUSP00000030455,10090.ENSMUSP00000031445,10090.ENSMUSP00000032373,10090.ENSMUSP00000036604,10090.ENSMUSP00000037454,10090.ENSMUSP00000038555…	Apoa2,Abhd16a,P4ha2,Alox12e,Mdh2,Rdh14,Cryl1,Gpt,Papss2,Cat,Akr1a1,Aacs,Ldhb,Pdk3,Npl,Pck2,Nagk,Mpst,Ephx1,Pgp,Prkaa1,Suclg1,Ttr,Dera,Acsf2,Gale,Dcn,Coasy
GO:0006979	response to oxidative stress	13	377	0.71	0.00092	10090.ENSMUSP00000002808,10090.ENSMUSP00000003947,10090.ENSMUSP00000004172,10090.ENSMUSP00000017920,10090.ENSMUSP00000020099,10090.ENSMUSP00000025476,10090.ENSMUSP00000028610,10090.ENSMUSP00000030090,10090.ENSMUSP00000030207,10090.ENSMUSP00000030332,10090.ENSMUSP00000063166,10090.ENSMUSP00000099657,10090.ENSMUSP00000104485	Prkra,Nqo1,Hmox2,Crk,Cdk1,Txnl1,Cat,Alad,Psip1,Gpx7,Prkaa1,Hdac1,Atox1
GO:0019752	carboxylic acid metabolic process	18	738	0.56	0.001	10090.ENSMUSP00000005824,10090.ENSMUSP00000007251,10090.ENSMUSP00000019050,10090.ENSMUSP00000019051,10090.ENSMUSP00000019323,10090.ENSMUSP00000022517,10090.ENSMUSP00000023203,10090.ENSMUSP00000030455,10090.ENSMUSP00000031445,10090.ENSMUSP00000032373,10090.ENSMUSP00000037454,10090.ENSMUSP00000038555,10090.ENSMUSP00000042026,10090.ENSMUSP00000043061,10090.ENSMUSP00000063166,10090.ENSMUSP00000065113…	Apoa2,Abhd16a,P4ha2,Alox12e,Mdh2,Cryl1,Gpt,Akr1a1,Aacs,Ldhb,Npl,Pck2,Nagk,Mpst,Prkaa1,Suclg1,Acsf2,Gale
GO:0005975	carbohydrate metabolic process	12	381	0.67	0.004	10090.ENSMUSP00000019323,10090.ENSMUSP00000030455,10090.ENSMUSP00000032373,10090.ENSMUSP00000036604,10090.ENSMUSP00000037454,10090.ENSMUSP00000038555,10090.ENSMUSP00000042026,10090.ENSMUSP00000052866,10090.ENSMUSP00000063166,10090.ENSMUSP00000084959,10090.ENSMUSP00000099587,10090.ENSMUSP00000099599	Mdh2,Akr1a1,Ldhb,Pdk3,Npl,Pck2,Nagk,Pgp,Prkaa1,Dera,Ppp1cc,Gale
GO:0009987	cellular process	106	12459	0.11	0.0202	10090.ENSMUSP00000000769,10090.ENSMUSP00000001384,10090.ENSMUSP00000002064,10090.ENSMUSP00000002808,10090.ENSMUSP00000002809,10090.ENSMUSP00000003445,10090.ENSMUSP00000003947,10090.ENSMUSP00000004172,10090.ENSMUSP00000005067,10090.ENSMUSP00000005824,10090.ENSMUSP00000007251,10090.ENSMUSP00000007708,10090.ENSMUSP00000009138,10090.ENSMUSP00000015433,10090.ENSMUSP00000017920,10090.ENSMUSP00000019050…	Serpinf1,Cnn1,Blvra,Prkra,Fkbp7,Fkbp11,Nqo1,Hmox2,Sgta,Apoa2,Abhd16a,Ppp2r1a,Stk38,Lage3,Crk,P4ha2,Alox12e,Mdh2,Cdk1,Stx7,Ppa1,Mcu,Rdh14,Scfd1,Sfxn1,Scamp1,Cryl1,Scara5,Gpt,Eif4a2,Krt8,Dpysl3,Txnl1,Papss2,Dctn2,Clybl,Ndufb3,Inpp1,Cat,Alad,Psip1,Gpx7,Akr1a1,Stx12,Aacs,Gnb2,Ldhb,Psmc4,Nucb2,Cox7a2,Fmod,Sec23ip,Alg5,Pdk3,Npl,Tmem214,Pck2,Stub1,Lum,Nagk,Mpst,Pigs,Uqcrfs1,Ephx1,Lsm6,Tuba1c,Pgp,Krt9,Ts…
GO:0009636	response to toxic substance	12	471	0.58	0.0229	10090.ENSMUSP00000003947,10090.ENSMUSP00000017920,10090.ENSMUSP00000020099,10090.ENSMUSP00000021335,10090.ENSMUSP00000025476,10090.ENSMUSP00000028610,10090.ENSMUSP00000030090,10090.ENSMUSP00000030332,10090.ENSMUSP00000031445,10090.ENSMUSP00000047551,10090.ENSMUSP00000063166,10090.ENSMUSP00000099657	Nqo1,Crk,Cdk1,Scfd1,Txnl1,Cat,Alad,Gpx7,Aacs,Ephx1,Prkaa1,Hdac1
GO:0051186	cofactor metabolic process	11	403	0.61	0.0229	10090.ENSMUSP00000002064,10090.ENSMUSP00000004172,10090.ENSMUSP00000019323,10090.ENSMUSP00000028610,10090.ENSMUSP00000030090,10090.ENSMUSP00000030455,10090.ENSMUSP00000032373,10090.ENSMUSP00000038555,10090.ENSMUSP00000065113,10090.ENSMUSP00000099599,10090.ENSMUSP00000102929	Blvra,Hmox2,Mdh2,Cat,Alad,Akr1a1,Ldhb,Pck2,Suclg1,Gale,Coasy
GO:0032787	monocarboxylic acid metabolic process	11	426	0.59	0.0331	10090.ENSMUSP00000005824,10090.ENSMUSP00000007251,10090.ENSMUSP00000019051,10090.ENSMUSP00000022517,10090.ENSMUSP00000030455,10090.ENSMUSP00000031445,10090.ENSMUSP00000032373,10090.ENSMUSP00000038555,10090.ENSMUSP00000063166,10090.ENSMUSP00000099453,10090.ENSMUSP00000099599	Apoa2,Abhd16a,Alox12e,Cryl1,Akr1a1,Aacs,Ldhb,Pck2,Prkaa1,Acsf2,Gale
GO:0006091	generation of precursor metabolites and energy	9	306	0.64	0.048	10090.ENSMUSP00000019323,10090.ENSMUSP00000027193,10090.ENSMUSP00000028610,10090.ENSMUSP00000034881,10090.ENSMUSP00000045284,10090.ENSMUSP00000065113,10090.ENSMUSP00000099587,10090.ENSMUSP00000099599,10090.ENSMUSP00000122103	Mdh2,Ndufb3,Cat,Cox7a2,Uqcrfs1,Suclg1,Ppp1cc,Gale,Slc25a12
KEGG Pathways
mmu01100	Metabolic pathways	25	1296	0.46	0.00028	10090.ENSMUSP00000002064,10090.ENSMUSP00000004172,10090.ENSMUSP00000019050,10090.ENSMUSP00000019051,10090.ENSMUSP00000019323,10090.ENSMUSP00000022517,10090.ENSMUSP00000023203,10090.ENSMUSP00000025833,10090.ENSMUSP00000027193,10090.ENSMUSP00000027271,10090.ENSMUSP00000030090,10090.ENSMUSP00000030455,10090.ENSMUSP00000032373,10090.ENSMUSP00000035879,10090.ENSMUSP00000038555,10090.ENSMUSP00000042026…	Blvra,Hmox2,P4ha2,Alox12e,Mdh2,Cryl1,Gpt,Papss2,Ndufb3,Inpp1,Alad,Akr1a1,Ldhb,Alg5,Pck2,Nagk,Mpst,Pigs,Uqcrfs1,Pgp,Tst,Suclg1,Gale,Coasy,Pcyt1a
mmu00920	Sulfur metabolism	3	11	1.61	0.0074	10090.ENSMUSP00000025833,10090.ENSMUSP00000043061,10090.ENSMUSP00000055743	Papss2,Mpst,Tst
mmu00270	Cysteine and methionine metabolism	4	46	1.12	0.0169	10090.ENSMUSP00000019323,10090.ENSMUSP00000032373,10090.ENSMUSP00000043061,10090.ENSMUSP00000055743	Mdh2,Ldhb,Mpst,Tst
mmu00020	Citrate cycle (TCA cycle)	3	32	1.15	0.0463	10090.ENSMUSP00000019323,10090.ENSMUSP00000038555,10090.ENSMUSP00000065113	Mdh2,Pck2,Suclg1
mmu00630	Glyoxylate and dicarboxylate metabolism	3	29	1.19	0.0463	10090.ENSMUSP00000019323,10090.ENSMUSP00000028610,10090.ENSMUSP00000052866	Mdh2,Cat,Pgp
mmu01200	Carbon metabolism	5	118	0.8	0.0463	10090.ENSMUSP00000019323,10090.ENSMUSP00000023203,10090.ENSMUSP00000028610,10090.ENSMUSP00000052866,10090.ENSMUSP00000065113	Mdh2,Gpt,Cat,Pgp,Suclg1
mmu04122	Sulfur relay system	2	8	1.57	0.0463	10090.ENSMUSP00000043061,10090.ENSMUSP00000055743	Mpst,Tst
mmu00620	Pyruvate metabolism	3	38	1.07	0.0476	10090.ENSMUSP00000019323,10090.ENSMUSP00000032373,10090.ENSMUSP00000038555	Mdh2,Ldhb,Pck2
mmu00860	Porphyrin and chlorophyll metabolism	3	39	1.06	0.0476	10090.ENSMUSP00000002064,10090.ENSMUSP00000004172,10090.ENSMUSP00000030090	Blvra,Hmox2,Alad
Annotated Keywords
KW-0007	Acetylation	57	3060	0.45	2.05e-11	10090.ENSMUSP00000002064,10090.ENSMUSP00000003947,10090.ENSMUSP00000004172,10090.ENSMUSP00000005067,10090.ENSMUSP00000007708,10090.ENSMUSP00000009138,10090.ENSMUSP00000017920,10090.ENSMUSP00000019323,10090.ENSMUSP00000020099,10090.ENSMUSP00000020174,10090.ENSMUSP00000020286,10090.ENSMUSP00000020312,10090.ENSMUSP00000021239,10090.ENSMUSP00000021930,10090.ENSMUSP00000022197,10090.ENSMUSP00000022517…	Blvra,Nqo1,Hmox2,Sgta,Ppp2r1a,Stk38,Crk,Mdh2,Cdk1,Stx7,Ppa1,Mcu,Lrrc59,Sfxn1,Scamp1,Cryl1,Gpt,Krt8,Dctn2,Clybl,Ndufb3,Acbd3,Cat,Akr1a1,Stx12,Gnb2,Ldhb,Yif1b,Psmc4,Carkd,Cox7a2,Lpp,Gm5884,Tmem214,Pck2,Nagk,Mpst,Ephx1,Lsm6,Tuba1c,Tst,Sfxn3,Tubb2a,Suclg1,Pex19,Rpl5,Eef1d,Acsf2,Ppp1cc,Hdac1,Atox1,Ube4a,Pitpna,Engase,Slc25a12,Pcyt1a,Pacsin2
KW-0597	Phosphoprotein	79	7548	0.2	0.00012	10090.ENSMUSP00000000769,10090.ENSMUSP00000001384,10090.ENSMUSP00000002064,10090.ENSMUSP00000002808,10090.ENSMUSP00000003947,10090.ENSMUSP00000004172,10090.ENSMUSP00000005067,10090.ENSMUSP00000009138,10090.ENSMUSP00000017920,10090.ENSMUSP00000019323,10090.ENSMUSP00000020099,10090.ENSMUSP00000020174,10090.ENSMUSP00000020286,10090.ENSMUSP00000020312,10090.ENSMUSP00000021239,10090.ENSMUSP00000021335…	Serpinf1,Cnn1,Blvra,Prkra,Nqo1,Hmox2,Sgta,Stk38,Crk,Mdh2,Cdk1,Stx7,Ppa1,Mcu,Lrrc59,Scfd1,Ssr1,Scamp1,Cryl1,Gpt,Eif4a2,Krt8,Dpysl3,Txnl1,Dctn2,Inpp1,Acbd3,Cat,Alad,Psip1,Akr1a1,Stx12,Lrpap1,Gnb2,Ldhb,Plin1,Yif1b,Psmc4,Nucb2,Carkd,Sec23ip,Lpp,Gm5884,Sntb2,Npl,Pck2,Stub1,Lum,Nagk,Mpst,Tuba1c,Krt9,Tst,Tubb2a,Prkaa1,Serpinc1,Cope,Tnnt1,Osbpl1a,Gulp1,Ttr,Pex19,Rpl5,Rplp0,Eef1d,Rmdn3,Sept5,Tmod2,Ehd2,Cd…
[truncated: 19 more rows]

## Sheet: paws 10wks up
#term ID	term description	observed gene count	background gene count	strength	false discovery rate	matching proteins in your network (IDs)	matching proteins in your network (labels)
[truncated: 330 more rows]

[truncated: 1 more sheets: paws 10wks down]
