# Supplementary material for: Pro‐inflammatory immunity supports fibrosis advancement in epidermolysis bullosa: intervention with Ang‐(1‐7)
Source: EMBO Mol Med. 2021 Aug 30;13(10):e14392. doi: 10.15252/emmm.202114392 (PMC8495454; doi:10.15252/emmm.202114392)
Supplement: Supplementary file 8 — Dataset EV4 [file EMMM-13-e14392-s006.xlsx]

## Sheet: Protein Clusters - Dataset EV4A
Dataset EV4A.Fuzzy c-means cluster analysis of temporal protein abundance profiles. The log2 values of the averages of protein abundances of RDEB mice devided by WT mice (n=3 for each group) for each time point (0, 3-4, and 10 weeks) are displayed. Values were standardized and analyzed by fuzzy c-means clustering (m=2; http://mfuzz.sysbiolab.eu). Cluster membership values are displayed in columns…
Gene names	Protein IDs	Fasta headers	log2 RDEB/WT 0wk	log2 RDEB/WT 3-4wk	log2 RDEB/WT 10wk	Cluster	cluster.1 value	cluster.2 value	cluster.3 value	cluster.4 value	cluster.5 value	cluster.6 value
Col6a3	J3QQ16	>tr|J3QQ16|J3QQ16_MOUSE Protein Col6a3 OS=Mus musculus GN=Col6a3 PE=1 SV=1;>tr|A0A087WS16|A0A087WS16_MOUSE Protein Col6a3 OS=Mus musculus GN=Col6a3 PE=1 SV=1	0.220453	3.79602	0.833072	1	0.70898	0.035475	0.032352	0.184887	0.0175974	0.0207082
Spp1	Q547B5	>tr|Q547B5|Q547B5_MOUSE Osteopontin OS=Mus musculus GN=Spp1 PE=1 SV=1;>sp|P10923|OSTP_MOUSE Osteopontin OS=Mus musculus GN=Spp1 PE=1 SV=1;>tr|F8WIP8|F8WIP8_MOUSE Osteopontin OS=Mus musculus GN=Spp1 PE=1 SV=1	0.0844376	1.97198	0.184921	1	0.507284	0.0416172	0.0472019	0.354874	0.0231401	0.0258837
Ngp	O08692	>sp|O08692|NGP_MOUSE Neutrophilic granule protein OS=Mus musculus GN=Ngp PE=1 SV=1	1.34396	2.89539	1.62739	1	0.728038	0.0342652	0.0305646	0.170468	0.0167959	0.0198682
Bak1	O08734	>sp|O08734|BAK_MOUSE Bcl-2 homologous antagonist/killer OS=Mus musculus GN=Bak1 PE=1 SV=3;>tr|Q91WX5|Q91WX5_MOUSE Bak1 protein OS=Mus musculus GN=Bak1 PE=1 SV=1	-0.0139772	0.989916	0.501162	1	0.985494	0.00408118	0.00175717	0.00551929	0.00130715	0.00184115
Chi3l3	O35744	>sp|O35744|CHIL3_MOUSE Chitinase-like protein 3 OS=Mus musculus GN=Chil3 PE=1 SV=2	0.651247	2.95542	1.62628	1	0.991436	0.00199255	0.00106202	0.00380778	0.000727753	0.00097356
Hsd17b7	O88736	>sp|O88736|DHB7_MOUSE 3-keto-steroid reductase OS=Mus musculus GN=Hsd17b7 PE=1 SV=1;>tr|Q8C5N9|Q8C5N9_MOUSE 3-keto-steroid reductase OS=Mus musculus GN=Hsd17b7 PE=1 SV=1	-1.75365	-0.563805	-1.00155	1	0.896596	0.0362776	0.0116177	0.0313876	0.00960023	0.0145213
Ltf	P08071	>sp|P08071|TRFL_MOUSE Lactotransferrin OS=Mus musculus GN=Ltf PE=1 SV=4	1.27064	3.03783	2.01081	1	0.990158	0.00226793	0.00122093	0.00440729	0.000833327	0.00111211
H1f0	P10922	>sp|P10922|H10_MOUSE Histone H1.0 OS=Mus musculus GN=H1f0 PE=2 SV=4	0.376847	1.76176	0.745101	1	0.856043	0.0228385	0.0172158	0.0811355	0.0102047	0.0125622
Mpo	P11247	>sp|P11247|PERM_MOUSE Myeloperoxidase OS=Mus musculus GN=Mpo PE=1 SV=2	1.14618	3.10472	2.04485	1	0.996409	0.000903139	0.000442831	0.00150355	0.000313552	0.000427992
Lcn2	P11672	>sp|P11672|NGAL_MOUSE Neutrophil gelatinase-associated lipocalin OS=Mus musculus GN=Lcn2 PE=1 SV=1;>tr|A0A0A6YW77|A0A0A6YW77_MOUSE Neutrophil gelatinase-associated lipocalin (Fragment) OS=Mus musculus GN=Lcn2 PE=1 SV=1	1.60969	4.42171	2.6846	1	0.973468	0.00562388	0.0032915	0.0126037	0.00217205	0.0028409
Itgb2	Q542I8	>tr|Q542I8|Q542I8_MOUSE Integrin beta OS=Mus musculus GN=Itgb2 PE=1 SV=1;>sp|P11835|ITB2_MOUSE Integrin beta-2 OS=Mus musculus GN=Itgb2 PE=1 SV=2;>tr|M0QWA7|M0QWA7_MOUSE Integrin beta OS=Mus musculus GN=Itgb2 PE=1 SV=1	1.27486	3.02139	1.98216	1	0.985065	0.00333567	0.00185392	0.00684124	0.00124931	0.00165449
Apcs	Q4JFI8	>tr|Q4JFI8|Q4JFI8_MOUSE Pentaxin OS=Mus musculus GN=Apcs PE=1 SV=1;>sp|P12246|SAMP_MOUSE Serum amyloid P-component OS=Mus musculus GN=Apcs PE=1 SV=2	-0.526432	2.45501	2.23709	1	0.527284	0.251434	0.0369814	0.0759801	0.0384983	0.0698218
Dnmt1	P13864	>sp|P13864|DNMT1_MOUSE DNA (cytosine-5)-methyltransferase 1 OS=Mus musculus GN=Dnmt1 PE=1 SV=5;>tr|J3QNW0|J3QNW0_MOUSE DNA (cytosine-5)-methyltransferase OS=Mus musculus GN=Dnmt1 PE=1 SV=1	-1.58116	0.3429	0.0574995	1	0.62164	0.183872	0.0331217	0.0721328	0.0326619	0.056572
Ptma	Q0VGU2	>tr|Q0VGU2|Q0VGU2_MOUSE Prothymosin alpha OS=Mus musculus GN=Ptma PE=1 SV=1;>sp|P26350|PTMA_MOUSE Prothymosin alpha OS=Mus musculus GN=Ptma PE=1 SV=2	1.33348	2.77468	1.47048	1	0.577983	0.040795	0.0429383	0.291616	0.0218276	0.0248408
Marcks	P26645	>sp|P26645|MARCS_MOUSE Myristoylated alanine-rich C-kinase substrate OS=Mus musculus GN=Marcks PE=1 SV=2	0.556232	2.27209	0.879194	1	0.737218	0.0336403	0.0296835	0.163623	0.0163933	0.0194415
S100a8	Q53X15	>tr|Q53X15|Q53X15_MOUSE Protein S100 OS=Mus musculus GN=S100a8 PE=1 SV=1;>sp|P27005|S10A8_MOUSE Protein S100-A8 OS=Mus musculus GN=S100a8 PE=1 SV=3	0.43918	2.95983	2.26714	1	0.787153	0.0867831	0.0218556	0.0534029	0.0195274	0.0312781
Stfa2	P35174	>sp|P35174|CYT2_MOUSE Stefin-2 OS=Mus musculus GN=Stfa2 PE=3 SV=2	1.0724	3.25505	1.76921	1	0.921032	0.0143738	0.0096722	0.0412839	0.00602181	0.00761664
Rab21	Q0PD35	>tr|Q0PD35|Q0PD35_MOUSE RAB21, member RAS oncogene family OS=Mus musculus GN=Rab21 PE=1 SV=1;>sp|P35282|RAB21_MOUSE Ras-related protein Rab-21 OS=Mus musculus GN=Rab21 PE=1 SV=4	-0.114364	1.22235	0.139204	1	0.739652	0.03347	0.0294478	0.16182	0.0162847	0.019326
Rab23	P35288	>sp|P35288|RAB23_MOUSE Ras-related protein Rab-23 OS=Mus musculus GN=Rab23 PE=1 SV=2;>tr|Q9D4I9|Q9D4I9_MOUSE RAB23, member RAS oncogene family, isoform CRA_a OS=Mus musculus GN=Rab23 PE=1 SV=1	-0.363829	0.921221	0.210131	1	0.995824	0.00102305	0.00051624	0.00178522	0.000361468	0.000489987
Rab8a	Q0PD50	>tr|Q0PD50|Q0PD50_MOUSE RAB8A, member RAS oncogene family, isoform CRA_a OS=Mus musculus GN=Rab8a PE=1 SV=1;>sp|P55258|RAB8A_MOUSE Ras-related protein Rab-8A OS=Mus musculus GN=Rab8a PE=1 SV=2	-0.163556	1.184	0.679647	1	0.903132	0.0336129	0.0109402	0.029777	0.00899079	0.0135467
Rpl26	Q4FZH2	>tr|Q4FZH2|Q4FZH2_MOUSE 60S ribosomal protein L26 OS=Mus musculus GN=Rpl26 PE=1 SV=1;>sp|P61255|RL26_MOUSE 60S ribosomal protein L26 OS=Mus musculus GN=Rpl26 PE=1 SV=1;>tr|B1ARA5|B1ARA5_MOUSE 60S ribosomal protein L26 OS=Mus musculus GN=Rpl26 PE=1 SV=1;>tr	-0.132513	0.888128	0.40942	1	0.977373	0.00659442	0.00271857	0.00833415	0.00205506	0.00292512
Casp3	P70677	>sp|P70677|CASP3_MOUSE Caspase-3 OS=Mus musculus GN=Casp3 PE=1 SV=1	-0.511586	1.91406	0.17676	1	0.879658	0.0200094	0.0145271	0.0661791	0.0087536	0.0108727
Csrp1	Q4FJX4	>tr|Q4FJX4|Q4FJX4_MOUSE Csrp1 protein OS=Mus musculus GN=Csrp1 PE=1 SV=1;>sp|P97315|CSRP1_MOUSE Cysteine and glycine-rich protein 1 OS=Mus musculus GN=Csrp1 PE=1 SV=3	-0.633251	0.896467	-0.0430659	1	0.975548	0.00522617	0.00303423	0.0115507	0.00200886	0.00263255
Rptn	P97347	>sp|P97347|RPTN_MOUSE Repetin OS=Mus musculus GN=Rptn PE=2 SV=2	1.13456	5.45452	1.97058	1	0.745958	0.0330196	0.0288329	0.157168	0.016	0.0190218
Xdh	Q00519	>sp|Q00519|XDH_MOUSE Xanthine dehydrogenase/oxidase OS=Mus musculus GN=Xdh PE=1 SV=5	0.577241	1.44757	0.99021	1	0.995492	0.00117198	0.000553718	0.0018372	0.000397712	0.000547755
Rbp2	Q08652	>sp|Q08652|RET2_MOUSE Retinol-binding protein 2 OS=Mus musculus GN=Rbp2 PE=2 SV=2;>tr|Q059R7|Q059R7_MOUSE Retinol binding protein 2, cellular OS=Mus musculus GN=Rbp2 PE=1 SV=1	-1.88274	3.93381	3.35164	1	0.560331	0.226659	0.035861	0.0751747	0.0366279	0.0653465
Rab32	Q9CZE3	>sp|Q9CZE3|RAB32_MOUSE Ras-related protein Rab-32 OS=Mus musculus GN=Rab32 PE=1 SV=3;>tr|Q0PD23|Q0PD23_MOUSE RAB32, member RAS oncogene family OS=Mus musculus GN=Rab32 PE=1 SV=1	-0.381872	1.32028	0.30323	1	0.983992	0.00355516	0.00198719	0.00736236	0.00133605	0.00176694
Rab35	Q6PHN9	>sp|Q6PHN9|RAB35_MOUSE Ras-related protein Rab-35 OS=Mus musculus GN=Rab35 PE=1 SV=1;>tr|Q3U0T9|Q3U0T9_MOUSE RAB35, member RAS oncogene family OS=Mus musculus GN=Rab35 PE=1 SV=1	-0.89833	2.11593	0.330801	1	0.986214	0.00309876	0.00171125	0.00628657	0.00115614	0.00153347
Itgam	Q3U1U4	>tr|Q3U1U4|Q3U1U4_MOUSE Integrin alpha-M OS=Mus musculus GN=Itgam PE=1 SV=1;>tr|A0A0R4J1B4|A0A0R4J1B4_MOUSE Integrin alpha-M OS=Mus musculus GN=Itgam PE=1 SV=1;>tr|E9Q604|E9Q604_MOUSE Integrin alpha M, isoform CRA_a OS=Mus musculus GN=Itgam PE=1 SV=2;>tr|G	0.772119	3.0102	1.73497	1	0.993208	0.0016053	0.000841737	0.00298502	0.000580555	0.000779715
Ube2z	Q3UE37	>sp|Q3UE37|UBE2Z_MOUSE Ubiquitin-conjugating enzyme E2 Z OS=Mus musculus GN=Ube2z PE=1 SV=2	0.401825	1.57942	0.587372	1	0.685597	0.0368022	0.0344657	0.202963	0.0185171	0.0216552
Eif1ax;Eif1a;LOC100861898;Gm6803;Gm2035;Gm5039	Q8BMJ3	>sp|Q8BMJ3|IF1AX_MOUSE Eukaryotic translation initiation factor 1A, X-chromosomal OS=Mus musculus GN=Eif1ax PE=2 SV=3;>sp|Q60872|IF1A_MOUSE Eukaryotic translation initiation factor 1A OS=Mus musculus GN=Eif1a PE=2 SV=3;>tr|Q4FJR7|Q4FJR7_MOUSE Eif1a protein	-1.06076	1.38066	0.604085	1	0.84074	0.0606944	0.0171055	0.0437167	0.0147461	0.0229969
Ero1l	Q8R180	>sp|Q8R180|ERO1A_MOUSE ERO1-like protein alpha OS=Mus musculus GN=Ero1a PE=1 SV=2;>tr|Q4FK57|Q4FK57_MOUSE ERO1-like protein alpha OS=Mus musculus GN=Ero1l PE=1 SV=1	-0.307337	0.993096	0.18018	1	0.968849	0.00649001	0.00386205	0.0149705	0.00253126	0.00329752
Cotl1	Q9CQI6	>sp|Q9CQI6|COTL1_MOUSE Coactosin-like protein OS=Mus musculus GN=Cotl1 PE=1 SV=3;>tr|Q544F6|Q544F6_MOUSE Coactosin-like protein OS=Mus musculus GN=Cotl1 PE=1 SV=1	-0.725958	1.73564	0.895467	1	0.867742	0.0485291	0.0145202	0.0380632	0.0122746	0.0188711
Krt14	Q61781	>sp|Q61781|K1C14_MOUSE Keratin, type I cytoskeletal 14 OS=Mus musculus GN=Krt14 PE=1 SV=2	0.718399	1.11024	0.95334	1	0.928174	0.0238021	0.00827612	0.0232392	0.00664867	0.00986002
Pgam5	Q8BX10	>sp|Q8BX10|PGAM5_MOUSE Serine/threonine-protein phosphatase PGAM5, mitochondrial OS=Mus musculus GN=Pgam5 PE=1 SV=1;>tr|A0A0G2JG95|A0A0G2JG95_MOUSE Serine/threonine-protein phosphatase PGAM5, mitochondrial (Fragment) OS=Mus musculus GN=Pgam5 PE=1 SV=1	-0.077005	1.05527	0.935038	1	0.567931	0.221136	0.0355673	0.0749072	0.0361697	0.0642891
Plcg2	Q8CIH5	>sp|Q8CIH5|PLCG2_MOUSE 1-phosphatidylinositol 4,5-bisphosphate phosphodiesterase gamma-2 OS=Mus musculus GN=Plcg2 PE=1 SV=1	0.566176	1.62062	0.646214	1	0.54531	0.0413485	0.0450511	0.32034	0.0225225	0.0254274
Basp1	Q91XV3	>sp|Q91XV3|BASP1_MOUSE Brain acid soluble protein 1 OS=Mus musculus GN=Basp1 PE=1 SV=3	0.622423	2.96255	1.27911	1	0.875613	0.0205126	0.0149921	0.0687044	0.00900761	0.0111704
Grpel1	Q99LP6	>sp|Q99LP6|GRPE1_MOUSE GrpE protein homolog 1, mitochondrial OS=Mus musculus GN=Grpel1 PE=1 SV=1	-0.0306702	0.886482	0.521871	1	0.925576	0.0247898	0.00855758	0.0239461	0.00689202	0.0102387
Gsdmc	Q99NB5	>sp|Q99NB5|GSDMC_MOUSE Gasdermin-C OS=Mus musculus GN=Gsdmc PE=2 SV=1	0.271792	3.33816	1.87034	1	0.982035	0.00513723	0.00216835	0.00673489	0.00162496	0.0022998
Ftl1;Ftl2	Q9CPX4	>tr|Q9CPX4|Q9CPX4_MOUSE Ferritin OS=Mus musculus GN=Ftl1 PE=1 SV=1;>sp|P29391|FRIL1_MOUSE Ferritin light chain 1 OS=Mus musculus GN=Ftl1 PE=1 SV=2;>sp|P49945|FRIL2_MOUSE Ferritin light chain 2 OS=Mus musculus GN=Ftl2 PE=3 SV=2	0.222212	1.08653	0.896915	1	0.714955	0.126	0.0274265	0.0635382	0.0256165	0.0424637
Myl9	Q9CQ19	>sp|Q9CQ19|MYL9_MOUSE Myosin regulatory light polypeptide 9 OS=Mus musculus GN=Myl9 PE=1 SV=3	-0.506366	1.19263	0.404155	1	0.974752	0.00742953	0.00302599	0.00921534	0.00229762	0.00327994
Urah	Q9CRB3	>sp|Q9CRB3|HIUH_MOUSE 5-hydroxyisourate hydrolase OS=Mus musculus GN=Urah PE=1 SV=1;>tr|A0A0A0MQC3|A0A0A0MQC3_MOUSE 5-hydroxyisourate hydrolase OS=Mus musculus GN=Urah PE=1 SV=1	-0.669266	1.74011	0.264997	1	0.976645	0.00501421	0.00289835	0.0109982	0.00192235	0.00252186
Clca2	Q9EQR4	>tr|Q9EQR4|Q9EQR4_MOUSE Chloride channel calcium activated 2 OS=Mus musculus GN=Clca3a2 PE=1 SV=1	0.0342089	3.0932	0.319244	1	0.574761	0.0408629	0.0431569	0.29441	0.0219028	0.0249066
SEPT5	Q9Z2Q6	>sp|Q9Z2Q6|SEPT5_MOUSE Septin-5 OS=Mus musculus GN=Sept5 PE=1 SV=2	-1.08067	-0.85014	-1.06688	1	0.518225	0.0415811	0.0466187	0.344814	0.0229839	0.0257776
Krt6b	Q9Z331	>sp|Q9Z331|K2C6B_MOUSE Keratin, type II cytoskeletal 6B OS=Mus musculus GN=Krt6b PE=1 SV=3;>tr|Q3UV11|Q3UV11_MOUSE Keratin, type II cytoskeletal 6B OS=Mus musculus GN=Krt6b PE=1 SV=1	1.48867	2.94808	2.40597	1	0.900261	0.0347782	0.0112387	0.0304891	0.00925861	0.0139743
	A0A075B5M7	>tr|A0A075B5M7|A0A075B5M7_MOUSE Protein Igkv5-39 OS=Mus musculus GN=Igkv5-39 PE=4 SV=6;>tr|A0A0G2JDV4|A0A0G2JDV4_MOUSE Protein Igkv5-39 (Fragment) OS=Mus musculus GN=Igkv5-39 PE=4 SV=3	-0.154955	-0.00992965	3.06191	2	0.0310673	0.564243	0.0163311	0.0174207	0.0429304	0.328008
	A0A075B5N4	>tr|A0A075B5N4|A0A075B5N4_MOUSE Protein Igkv8-27 OS=Mus musculus GN=Igkv8-27 PE=4 SV=1;>tr|A0A0G2JF28|A0A0G2JF28_MOUSE Protein Igkv8-27 (Fragment) OS=Mus musculus GN=Igkv8-27 PE=4 SV=1	0.274461	1.18543	3.54378	2	0.00663023	0.958801	0.00259282	0.00313354	0.00536151	0.0234809
Bzw1	Q9CQC6	>sp|Q9CQC6|BZW1_MOUSE Basic leucine zipper and W2 domain-containing protein 1 OS=Mus musculus GN=Bzw1 PE=1 SV=1;>tr|A0A087WQS2|A0A087WQS2_MOUSE Basic leucine zipper and W2 domain-containing protein 1 OS=Mus musculus GN=Bzw1 PE=1 SV=1;>tr|A0A087WPF9|A0A087W	-0.768802	-0.123057	0.746558	2	0.00418246	0.982735	0.00129413	0.0017136	0.00230108	0.00777347
Ctsh	A0A087WR20	>tr|A0A087WR20|A0A087WR20_MOUSE Cathepsin H, isoform CRA_a (Fragment) OS=Mus musculus GN=Ctsh PE=1 SV=5;>sp|P49935|CATH_MOUSE Pro-cathepsin H OS=Mus musculus GN=Ctsh PE=1 SV=2	-0.217776	0.428761	1.14877	2	0.0128509	0.952733	0.00366046	0.00499822	0.00621041	0.0195473
Stat1	Q8C3V4	>tr|Q8C3V4|Q8C3V4_MOUSE Signal transducer and activator of transcription OS=Mus musculus GN=Stat1 PE=1 SV=1;>tr|A0A087WSP5|A0A087WSP5_MOUSE Signal transducer and activator of transcription OS=Mus musculus GN=Stat1 PE=1 SV=1;>sp|P42225|STAT1_MOUSE Signal tr	-0.354482	1.42616	2.83982	2	0.0432223	0.868539	0.0105075	0.0151837	0.0164257	0.0461222
	A0A0A6YXI5	>tr|A0A0A6YXI5|A0A0A6YXI5_MOUSE Filaggrin OS=Mus musculus GN=Flg PE=1 SV=1	-0.464838	0.373691	2.76558	2	0.00900398	0.940688	0.00361922	0.00432549	0.0076331	0.0347297
	A0A0B4J1H7	>tr|A0A0B4J1H7|A0A0B4J1H7_MOUSE Protein Igkv1-135 (Fragment) OS=Mus musculus GN=Igkv1-135 PE=4 SV=1;>tr|A0A0B4J1H8|A0A0B4J1H8_MOUSE Protein Igkv1-133 (Fragment) OS=Mus musculus GN=Igkv1-133 PE=4 SV=1	1.38348	1.84592	3.79974	2	0.0183651	0.849295	0.00810352	0.00931897	0.0183404	0.096577
	A0A0B4J1I9	>tr|A0A0B4J1I9|A0A0B4J1I9_MOUSE Protein Igkv4-55 (Fragment) OS=Mus musculus GN=Igkv4-55 PE=1 SV=1;>sp|P04945|KV6AB_MOUSE Ig kappa chain V-VI region NQ2-6.1 OS=Mus musculus PE=2 SV=1;>tr|A0A0B4J1I4|A0A0B4J1I4_MOUSE Protein Igkv4-72 (Fragment) OS=Mus musculu	0.392449	0.796181	3.26358	2	0.0246286	0.759133	0.0115912	0.0129714	0.0276438	0.164032
Hdac2	P70288	>sp|P70288|HDAC2_MOUSE Histone deacetylase 2 OS=Mus musculus GN=Hdac2 PE=1 SV=1;>tr|A0A0R4J008|A0A0R4J008_MOUSE Histone deacetylase OS=Mus musculus GN=Hdac2 PE=1 SV=1;>tr|Q8BQ10|Q8BQ10_MOUSE Histone deacetylase 2 OS=Mus musculus GN=Hdac2 PE=1 SV=1	-0.495939	-0.203415	0.784307	2	0.0132231	0.903929	0.0055513	0.00651739	0.0120909	0.0586884
Kng1	D3YTY9	>tr|D3YTY9|D3YTY9_MOUSE Kininogen-1 OS=Mus musculus GN=Kng1 PE=1 SV=1;>sp|O08677|KNG1_MOUSE Kininogen-1 OS=Mus musculus GN=Kng1 PE=1 SV=1;>tr|A0A0R4J038|A0A0R4J038_MOUSE Kininogen-1 OS=Mus musculus GN=Kng1 PE=1 SV=1	0.288299	0.940013	1.47909	2	0.0385276	0.880241	0.00955293	0.0137093	0.0150786	0.0428902
Mrto4	Q9D0I8	>sp|Q9D0I8|MRT4_MOUSE mRNA turnover protein 4 homolog OS=Mus musculus GN=Mrto4 PE=1 SV=1;>tr|A2AMU9|A2AMU9_MOUSE Mrto4 protein OS=Mus musculus GN=Mrto4 PE=1 SV=1;>tr|A2AMV1|A2AMV1_MOUSE RIKEN cDNA 2610012O22, isoform CRA_a OS=Mus musculus GN=Mrto4 PE=1 SV=	-0.220319	0.155231	1.03109	2	0.0042913	0.974991	0.00162582	0.00199007	0.00328817	0.0138137
Cma1	P21844	>sp|P21844|CMA1_MOUSE Chymase OS=Mus musculus GN=Cma1 PE=1 SV=2;>tr|A4QPC5|A4QPC5_MOUSE Chymase OS=Mus musculus GN=Cma1 PE=1 SV=1	-0.187526	0.0437419	1.10543	2	0.0200307	0.828525	0.0089836	0.0102607	0.020597	0.111603
Flna	B7FAU9	>tr|B7FAU9|B7FAU9_MOUSE Filamin, alpha OS=Mus musculus GN=Flna PE=1 SV=1;>sp|Q8BTM8|FLNA_MOUSE Filamin-A OS=Mus musculus GN=Flna PE=1 SV=5;>tr|B7FAV1|B7FAV1_MOUSE Filamin, alpha (Fragment) OS=Mus musculus GN=Flna PE=1 SV=1	-0.300152	0.350407	0.794296	2	0.0627113	0.823343	0.014166	0.0209943	0.0213878	0.0573976
Itih4	E9PVD2	>tr|E9PVD2|E9PVD2_MOUSE Inter alpha-trypsin inhibitor, heavy chain 4 OS=Mus musculus GN=Itih4 PE=1 SV=1;>tr|A0A0R4J1N1|A0A0R4J1N1_MOUSE Inter alpha-trypsin inhibitor, heavy chain 4 OS=Mus musculus GN=Itih4 PE=1 SV=1	0.181576	0.258432	2.41446	2	0.0312707	0.542144	0.0166283	0.017648	0.0441837	0.348126
Tpsb2	P21845	>sp|P21845|TRYB2_MOUSE Tryptase beta-2 OS=Mus musculus GN=Tpsb2 PE=1 SV=2;>tr|E9QJW9|E9QJW9_MOUSE Tryptase beta-2 OS=Mus musculus GN=Tpsb2 PE=1 SV=1	0.0571573	0.317954	2.45064	2	0.027656	0.696597	0.0135222	0.0148868	0.0333133	0.214025
Matn4	F2Z468	>tr|F2Z468|F2Z468_MOUSE Matrilin-4 OS=Mus musculus GN=Matn4 PE=1 SV=1;>sp|O89029|MATN4_MOUSE Matrilin-4 OS=Mus musculus GN=Matn4 PE=1 SV=1;>tr|F2Z3U4|F2Z3U4_MOUSE Matrilin-4 OS=Mus musculus GN=Matn4 PE=1 SV=1;>tr|F2Z469|F2Z469_MOUSE Matrilin-4 OS=Mus muscu	-0.194434	-0.0396559	0.88689	2	0.0243542	0.763942	0.0114265	0.012804	0.0271806	0.160293
Glg1	F8WHM5	>tr|F8WHM5|F8WHM5_MOUSE Golgi apparatus protein 1 (Fragment) OS=Mus musculus GN=Glg1 PE=1 SV=1;>sp|Q61543|GSLG1_MOUSE Golgi apparatus protein 1 OS=Mus musculus GN=Glg1 PE=1 SV=1;>tr|Q53WR6|Q53WR6_MOUSE E-selectin ligand 1 OS=Mus musculus GN=Glg1 PE=1 SV=1	-0.214649	0.120144	1.12763	2	0.0103478	0.929647	0.00421964	0.00501356	0.00899343	0.0417785
Psme1	G3UXZ5	>tr|G3UXZ5|G3UXZ5_MOUSE Proteasome activator complex subunit 1 (Fragment) OS=Mus musculus GN=Psme1 PE=1 SV=1;>tr|Q5HZK3|Q5HZK3_MOUSE Proteasome (Prosome, macropain) 28 subunit, alpha OS=Mus musculus GN=Psme1 PE=1 SV=1;>sp|P97371|PSME1_MOUSE Proteasome acti	-0.358439	0.330195	0.792482	2	0.0649919	0.818358	0.0145654	0.0216444	0.0219109	0.0585295
Serpinb3a	G3X9V8	>tr|G3X9V8|G3X9V8_MOUSE MCG129038 OS=Mus musculus GN=Serpinb3a PE=1 SV=1	-0.0468196	1.0349	2.07556	2	0.0236151	0.92022	0.00628981	0.00880019	0.0102951	0.0307795
Atox1	O08997	>sp|O08997|ATOX1_MOUSE Copper transport protein ATOX1 OS=Mus musculus GN=Atox1 PE=1 SV=1	-3.42603	-3.04838	-0.574441	2	0.0254875	0.743327	0.0121161	0.013501	0.0291397	0.176429
Hdac1;Gm10093	Q58E49	>tr|Q58E49|Q58E49_MOUSE Histone deacetylase OS=Mus musculus GN=Hdac1 PE=1 SV=1;>sp|O09106|HDAC1_MOUSE Histone deacetylase 1 OS=Mus musculus GN=Hdac1 PE=1 SV=1;>tr|D3YYI8|D3YYI8_MOUSE Histone deacetylase OS=Mus musculus GN=Gm10093 PE=3 SV=1	-0.928615	-0.911593	0.174713	2	0.0313843	0.503228	0.0170278	0.0179118	0.0461152	0.384333
Gsto1	O09131	>sp|O09131|GSTO1_MOUSE Glutathione S-transferase omega-1 OS=Mus musculus GN=Gsto1 PE=1 SV=2	-0.231863	0.440627	1.05604	2	0.0281292	0.907604	0.00731831	0.0103255	0.0118342	0.034789
Myadm	Q0VE46	>tr|Q0VE46|Q0VE46_MOUSE Myadm protein OS=Mus musculus GN=Myadm PE=1 SV=1;>sp|O35682|MYADM_MOUSE Myeloid-associated differentiation marker OS=Mus musculus GN=Myadm PE=1 SV=2;>tr|A0A0N4SW94|A0A0N4SW94_MOUSE Myeloid-associated differentiation marker (Fragment	0.434841	0.462947	1.57196	2	0.0313678	0.522175	0.0168533	0.0178052	0.0452199	0.366578
Psmb10	O35955	>sp|O35955|PSB10_MOUSE Proteasome subunit beta type-10 OS=Mus musculus GN=Psmb10 PE=1 SV=1	-1.4019	0.781535	2.38129	2	0.0531423	0.844914	0.0124272	0.0182006	0.0190681	0.0522481
Copb2	O55029	>sp|O55029|COPB2_MOUSE Coatomer subunit beta OS=Mus musculus GN=Copb2 PE=1 SV=2	-0.286699	-0.232792	0.825484	2	0.0309811	0.571288	0.0162258	0.0173365	0.0425081	0.321661
Ncf2	O70145	>sp|O70145|NCF2_MOUSE Neutrophil cytosol factor 2 OS=Mus musculus GN=Ncf2 PE=1 SV=1	0.915003	1.40937	2.50338	2	0.00325809	0.981622	0.00121386	0.00149579	0.00242695	0.00998334
Wdr1	Q3TJY2	>tr|Q3TJY2|Q3TJY2_MOUSE WD repeat domain 1 OS=Mus musculus GN=Wdr1 PE=1 SV=1;>sp|O88342|WDR1_MOUSE WD repeat-containing protein 1 OS=Mus musculus GN=Wdr1 PE=1 SV=3	-0.0427484	0.185694	0.722447	2	0.00444683	0.973965	0.00168867	0.00206508	0.0034208	0.0144138
H2-D1	Q792Z7	>tr|Q792Z7|Q792Z7_MOUSE D(B) glycoprotein OS=Mus musculus GN=H2-D1 PE=1 SV=1;>sp|P01899|HA11_MOUSE H-2 class I histocompatibility antigen, D-B alpha chain OS=Mus musculus GN=H2-D1 PE=1 SV=2	-0.0995399	1.78078	2.71082	2	0.112937	0.724259	0.0218386	0.0340768	0.0308106	0.0760778
Ada	Q4FK28	>tr|Q4FK28|Q4FK28_MOUSE Ada protein OS=Mus musculus GN=Ada PE=1 SV=1;>sp|P03958|ADA_MOUSE Adenosine deaminase OS=Mus musculus GN=Ada PE=1 SV=3	0.147111	0.64495	1.43351	2	0.00101219	0.995376	0.000334524	0.000431997	0.000618844	0.00222673
Ass1;Gm5424	Q3UJ34	>tr|Q3UJ34|Q3UJ34_MOUSE Argininosuccinate synthase OS=Mus musculus GN=Ass1 PE=1 SV=1;>sp|P16460|ASSY_MOUSE Argininosuccinate synthase OS=Mus musculus GN=Ass1 PE=1 SV=1;>tr|J3QNG0|J3QNG0_MOUSE MCG15755 OS=Mus musculus GN=Gm5424 PE=3 SV=1	-0.75426	0.553377	1.60069	2	0.0421927	0.871074	0.0103009	0.014863	0.016136	0.0454333
Lamp2	P17047	>sp|P17047|LAMP2_MOUSE Lysosome-associated membrane glycoprotein 2 OS=Mus musculus GN=Lamp2 PE=1 SV=2	-0.05987	0.110783	1.51927	2	0.0277294	0.694783	0.0135724	0.0149352	0.0334676	0.215512
Lta4h	P24527	>sp|P24527|LKHA4_MOUSE Leukotriene A-4 hydrolase OS=Mus musculus GN=Lta4h PE=1 SV=4	-0.0541819	0.18439	1.14806	2	0.0174045	0.860501	0.00760868	0.00878394	0.0170954	0.0886062
Tln1	P26039	>sp|P26039|TLN1_MOUSE Talin-1 OS=Mus musculus GN=Tln1 PE=1 SV=2	-0.337442	-0.157529	0.624796	2	0.018959	0.842095	0.00841398	0.00965263	0.0191302	0.101749
Man2a1	P27046	>sp|P27046|MA2A1_MOUSE Alpha-mannosidase 2 OS=Mus musculus GN=Man2a1 PE=1 SV=2	-0.323411	0.40188	2.15691	2	0.00508052	0.96971	0.00194696	0.00237226	0.00396905	0.0169217
Stfa3	P35173	>sp|P35173|CYT3_MOUSE Stefin-3 OS=Mus musculus GN=Stfa3 PE=3 SV=1	1.27082	3.37313	4.12023	2	0.1705	0.630189	0.028336	0.0463741	0.037677	0.0869237
Cd63	Q549D0	>tr|Q549D0|Q549D0_MOUSE Tetraspanin OS=Mus musculus GN=Cd63 PE=1 SV=1;>sp|P41731|CD63_MOUSE CD63 antigen OS=Mus musculus GN=Cd63 PE=1 SV=2	-1.24039	0.699752	2.34063	2	0.0360983	0.886445	0.00904631	0.0129339	0.0143545	0.0411216
Cox7a2	P48771	>sp|P48771|CX7A2_MOUSE Cytochrome c oxidase subunit 7A2, mitochondrial OS=Mus musculus GN=Cox7a2 PE=1 SV=2	-2.61236	-2.08462	-0.913108	2	0.00331566	0.981261	0.00123655	0.00152314	0.002474	0.0101895
Entpd1	Q544U5	>tr|Q544U5|Q544U5_MOUSE Ectonucleoside triphosphate diphosphohydrolase 1 OS=Mus musculus GN=Entpd1 PE=1 SV=1;>sp|P55772|ENTP1_MOUSE Ectonucleoside triphosphate diphosphohydrolase 1 OS=Mus musculus GN=Entpd1 PE=1 SV=1;>tr|Q8CDV7|Q8CDV7_MOUSE Ectonucleoside	-0.225552	-0.0168468	1.19993	2	0.0239911	0.770142	0.0112107	0.0125838	0.0265776	0.155495
Rplp2	P99027	>sp|P99027|RLA2_MOUSE 60S acidic ribosomal protein P2 OS=Mus musculus GN=Rplp2 PE=1 SV=3	0.0805089	0.153242	1.49091	2	0.030893	0.577743	0.0161248	0.0172543	0.0421117	0.315873
G6pdx	Q790Y8	>tr|Q790Y8|Q790Y8_MOUSE Glucose-6-phosphate 1-dehydrogenase OS=Mus musculus GN=G6pdx PE=1 SV=1;>sp|Q00612|G6PD1_MOUSE Glucose-6-phosphate 1-dehydrogenase X OS=Mus musculus GN=G6pdx PE=1 SV=3;>tr|A3KG36|A3KG36_MOUSE Glucose-6-phosphate 1-dehydrogenase (Frag	-0.671292	0.29108	1.05307	2	0.043537	0.867767	0.0105704	0.0152814	0.0165137	0.0463306
Rbp1	Q58EU7	>tr|Q58EU7|Q58EU7_MOUSE Rbp1 protein OS=Mus musculus GN=Rbp1 PE=1 SV=1;>sp|Q00915|RET1_MOUSE Retinol-binding protein 1 OS=Mus musculus GN=Rbp1 PE=1 SV=2	-0.382414	1.06641	1.98371	2	0.0734683	0.800304	0.0160025	0.0240098	0.0237636	0.0624518
U2af1	Q9D883	>sp|Q9D883|U2AF1_MOUSE Splicing factor U2AF 35 kDa subunit OS=Mus musculus GN=U2af1 PE=1 SV=4;>tr|Q14C24|Q14C24_MOUSE MCG14259, isoform CRA_a OS=Mus musculus GN=U2af1 PE=1 SV=1;>tr|G3UW94|G3UW94_MOUSE MCG14259, isoform CRA_b OS=Mus musculus GN=U2af1 PE=1 S	-0.5418	0.679605	2.14678	2	0.00870212	0.966506	0.00256351	0.00345726	0.00443138	0.0143395
Hn1l	Q6PGH2	>sp|Q6PGH2|HN1L_MOUSE Hematological and neurological expressed 1-like protein OS=Mus musculus GN=Hn1l PE=1 SV=1;>tr|Q3TM10|Q3TM10_MOUSE HN1-like protein OS=Mus musculus GN=Hn1l PE=1 SV=1	-1.47484	-0.412814	0.233881	2	0.07933	0.788224	0.0169548	0.0256007	0.0249659	0.0649242
Mcpt4	Q3UN88	>tr|Q3UN88|Q3UN88_MOUSE Mast cell protease 4 OS=Mus musculus GN=Mcpt4 PE=1 SV=1;>sp|P21812|MCPT4_MOUSE Mast cell protease 4 OS=Mus musculus GN=Mcpt4 PE=1 SV=1	-0.335766	0.566564	1.0693	2	0.0932621	0.760693	0.0190927	0.0292432	0.0275912	0.0701174
BC100530	Q497J0	>tr|Q497J0|Q497J0_MOUSE MCG130175, isoform CRA_b OS=Mus musculus GN=BC100530 PE=1 SV=1;>tr|D6REU3|D6REU3_MOUSE Protein BC100530 OS=Mus musculus GN=BC100530 PE=1 SV=1	1.3448	2.07343	3.73075	2	0.00378383	0.978288	0.00142224	0.00174641	0.00286079	0.0118983
Eif3g	Q9Z1D1	>sp|Q9Z1D1|EIF3G_MOUSE Eukaryotic translation initiation factor 3 subunit G OS=Mus musculus GN=Eif3g PE=1 SV=2;>tr|Q544H0|Q544H0_MOUSE Eukaryotic translation initiation factor 3 subunit G OS=Mus musculus GN=Eif3g PE=1 SV=1	-0.632401	0.131109	0.880404	2	0.0219352	0.925051	0.00589685	0.00822292	0.00969889	0.0291955
Ctsz	Q9WUU7	>sp|Q9WUU7|CATZ_MOUSE Cathepsin Z OS=Mus musculus GN=Ctsz PE=1 SV=1;>tr|Q545I6|Q545I6_MOUSE Cathepsin Z OS=Mus musculus GN=Ctsz PE=1 SV=1	-0.0662863	0.680273	1.79954	2	0.00169611	0.992514	0.000548474	0.000714219	0.0010012	0.00352557
Irgm1	Q5NCB5	>tr|Q5NCB5|Q5NCB5_MOUSE Immunity-related GTPase family M protein 1 (Fragment) OS=Mus musculus GN=Irgm1 PE=1 SV=1;>sp|Q60766|IRGM1_MOUSE Immunity-related GTPase family M protein 1 OS=Mus musculus GN=Irgm1 PE=1 SV=1	-0.31317	1.19608	2.08933	2	0.0837067	0.779404	0.017645	0.0267656	0.0258246	0.0666542
Samhd1	Q60710	>sp|Q60710|SAMH1_MOUSE Deoxynucleoside triphosphate triphosphohydrolase SAMHD1 OS=Mus musculus GN=Samhd1 PE=1 SV=2;>tr|F8WJE0|F8WJE0_MOUSE Deoxynucleoside triphosphate triphosphohydrolase SAMHD1 OS=Mus musculus GN=Samhd1 PE=1 SV=1;>tr|F6TVP2|F6TVP2_MOUSE D	-0.130374	0.704599	1.05614	2	0.140741	0.676783	0.0252392	0.040341	0.0345465	0.0823497
Col12a1	Q60847	>sp|Q60847|COCA1_MOUSE Collagen alpha-1(XII) chain OS=Mus musculus GN=Col12a1 PE=2 SV=3;>tr|E9PX70|E9PX70_MOUSE Collagen alpha-1(XII) chain OS=Mus musculus GN=Col12a1 PE=1 SV=1	-0.209822	0.199959	1.09643	2	0.00304823	0.982929	0.00113143	0.00139629	0.00225638	0.00923893
Arg1	Q61176	>sp|Q61176|ARGI1_MOUSE Arginase-1 OS=Mus musculus GN=Arg1 PE=1 SV=1	2.00364	2.35909	2.7623	2	0.0117542	0.95629	0.00337583	0.00459562	0.00575358	0.0182306
Lcp1	Q61233	>sp|Q61233|PLSL_MOUSE Plastin-2 OS=Mus musculus GN=Lcp1 PE=1 SV=4	0.245341	0.832543	1.37509	2	0.0272288	0.910081	0.00711621	0.0100241	0.0115342	0.0340161
Fscn1	Q61553	>sp|Q61553|FSCN1_MOUSE Fascin OS=Mus musculus GN=Fscn1 PE=1 SV=4	-0.745146	0.666871	1.31606	2	0.125432	0.702395	0.0234321	0.0369707	0.0325973	0.0791722
Ostf1	Q62422	>sp|Q62422|OSTF1_MOUSE Osteoclast-stimulating factor 1 OS=Mus musculus GN=Ostf1 PE=1 SV=2	0.0386657	0.121854	0.81884	2	0.027846	0.691861	0.0136527	0.0150125	0.0337149	0.217913
Asah1	Q9WV54	>sp|Q9WV54|ASAH1_MOUSE Acid ceramidase OS=Mus musculus GN=Asah1 PE=1 SV=1;>tr|Q78P93|Q78P93_MOUSE Acid ceramidase OS=Mus musculus GN=Asah1 PE=1 SV=1	-0.25966	0.102971	1.11347	2	0.00842177	0.945292	0.00336342	0.00403034	0.0070605	0.0318321
Tnc	Q80YX1	>sp|Q80YX1|TENA_MOUSE Tenascin OS=Mus musculus GN=Tnc PE=1 SV=1	-0.383942	0.587937	2.13513	2	0.000967912	0.995564	0.000320521	0.000413601	0.000593662	0.00214037
Slc25a24	Q8BMD8	>sp|Q8BMD8|SCMC1_MOUSE Calcium-binding mitochondrial carrier protein SCaMC-1 OS=Mus musculus GN=Slc25a24 PE=1 SV=1	-0.968647	-0.521423	1.0464	2	0.0141373	0.895096	0.00598846	0.00700469	0.0131318	0.0646415
Trnt1	Q8K1J6	>sp|Q8K1J6|TRNT1_MOUSE CCA tRNA nucleotidyltransferase 1, mitochondrial OS=Mus musculus GN=Trnt1 PE=1 SV=1	-0.195536	-0.0274648	0.87479	2	0.0227633	0.789893	0.010497	0.0118493	0.0246152	0.140382
Myh9	Q8VDD5	>sp|Q8VDD5|MYH9_MOUSE Myosin-9 OS=Mus musculus GN=Myh9 PE=1 SV=4	-0.432618	0.245982	0.771074	2	0.0462898	0.861082	0.0111147	0.0161304	0.017271	0.0481123
Eif3m	Q99JX4	>sp|Q99JX4|EIF3M_MOUSE Eukaryotic translation initiation factor 3 subunit M OS=Mus musculus GN=Eif3m PE=1 SV=1;>tr|A2A702|A2A702_MOUSE Eukaryotic translation initiation factor 3 subunit M OS=Mus musculus GN=Eif3m PE=1 SV=1;>tr|A2A701|A2A701_MOUSE Eukaryoti	-0.749623	-0.260731	0.961408	2	0.00581291	0.964643	0.00224973	0.00273031	0.00461809	0.0199459
Uqcrfs1	Q9CR68	>sp|Q9CR68|UCRI_MOUSE Cytochrome b-c1 complex subunit Rieske, mitochondrial OS=Mus musculus GN=Uqcrfs1 PE=1 SV=1	-1.54076	-1.13092	-0.300088	2	0.00183804	0.990187	0.000665052	0.000829076	0.00130377	0.00517729
Serpinb1a	Q9D154	>sp|Q9D154|ILEUA_MOUSE Leukocyte elastase inhibitor A OS=Mus musculus GN=Serpinb1a PE=1 SV=1;>tr|Z4YK03|Z4YK03_MOUSE Leukocyte elastase inhibitor A OS=Mus musculus GN=Serpinb1a PE=1 SV=1	-0.239626	0.897163	1.20563	2	0.2166	0.564847	0.0321799	0.0544708	0.0411074	0.090795
Serpinb3b	Q9D1Q5	>tr|Q9D1Q5|Q9D1Q5_MOUSE MCG21235 OS=Mus musculus GN=Serpinb3b PE=2 SV=1	-0.168868	0.619357	2.13887	2	0.00124159	0.993578	0.000441457	0.000554135	0.000855511	0.00332924
Iah1	Q9DB29	>sp|Q9DB29|IAH1_MOUSE Isoamyl acetate-hydrolyzing esterase 1 homolog OS=Mus musculus GN=Iah1 PE=1 SV=1	-0.157498	0.424201	1.21327	2	0.00396286	0.983568	0.00122992	0.00162672	0.00219083	0.00742159
Pgd	Q9DCD0	>sp|Q9DCD0|6PGD_MOUSE 6-phosphogluconate dehydrogenase, decarboxylating OS=Mus musculus GN=Pgd PE=1 SV=3	-0.374593	-0.305708	0.805355	2	0.0306684	0.591944	0.0158879	0.0170569	0.0412084	0.303235
Tcirg1	Q9JHF5	>tr|Q9JHF5|Q9JHF5_MOUSE V-type proton ATPase subunit a OS=Mus musculus GN=Tcirg1 PE=1 SV=1	0.330768	0.603436	1.39051	2	0.00930151	0.938295	0.00375096	0.00447701	0.0079296	0.0362464
Hdgfrp3	Q9JMG7	>sp|Q9JMG7|HDGR3_MOUSE Hepatoma-derived growth factor-related protein 3 OS=Mus musculus GN=Hdgfrp3 PE=1 SV=2	-0.126945	-0.0867107	1.30137	2	0.0313427	0.529261	0.0167783	0.0177547	0.0448629	0.36
Naga	Q9QWR8	>sp|Q9QWR8|NAGAB_MOUSE Alpha-N-acetylgalactosaminidase OS=Mus musculus GN=Naga PE=1 SV=2	-0.238132	0.165277	1.23626	2	0.00723362	0.95436	0.00284954	0.00343363	0.00592311	0.0262
Tomm40	Q9QYA2	>sp|Q9QYA2|TOM40_MOUSE Mitochondrial import receptor subunit TOM40 homolog OS=Mus musculus GN=Tomm40 PE=1 SV=3	-1.15448	-0.285454	0.373579	2	0.0487664	0.855163	0.0115959	0.0168856	0.0179346	0.0496545
Gbp2	Q9Z0E6	>sp|Q9Z0E6|GBP2_MOUSE Guanylate-binding protein 1 OS=Mus musculus GN=Gbp2 PE=1 SV=1	0.668236	1.35846	3.75459	2	0.0139002	0.897419	0.00587446	0.0068779	0.0128592	0.0630691
Klhl40	Q9D783	>sp|Q9D783|KLH40_MOUSE Kelch-like protein 40 OS=Mus musculus GN=Klhl40 PE=1 SV=1;>tr|A0A0R4J166|A0A0R4J166_MOUSE Kelch-like protein 40 OS=Mus musculus GN=Klhl40 PE=1 SV=1	1.28651	-0.378739	-2.35192	3	0.000569954	0.000401921	0.995981	0.00161023	0.00095131	0.000485781
Krt24	A1L317	>sp|A1L317|K1C24_MOUSE Keratin, type I cytoskeletal 24 OS=Mus musculus GN=Krt24 PE=2 SV=2	-0.913469	-3.23914	-4.0745	3	0.0263619	0.022948	0.782442	0.0558599	0.0805706	0.0318176
Pqbp1	Q91VJ5	>sp|Q91VJ5|PQBP1_MOUSE Polyglutamine-binding protein 1 OS=Mus musculus GN=Pqbp1 PE=1 SV=1;>tr|A2AER7|A2AER7_MOUSE Polyglutamine-binding protein 1 OS=Mus musculus GN=Pqbp1 PE=1 SV=1;>tr|A2AER9|A2AER9_MOUSE Polyglutamine-binding protein 1 (Fragment) OS=Mus m	-0.638819	-0.919563	-1.31807	3	0.000749032	0.000509703	0.994758	0.00223902	0.00114055	0.000603251
Fhl1	A2AEX8	>tr|A2AEX8|A2AEX8_MOUSE Four and a half LIM domains 1, isoform CRA_b OS=Mus musculus GN=Fhl1 PE=1 SV=1;>tr|A2AEX6|A2AEX6_MOUSE Four and a half LIM domains protein 1 OS=Mus musculus GN=Fhl1 PE=1 SV=1;>sp|P97447|FHL1_MOUSE Four and a half LIM domains protein	-0.0728728	-1.17454	-2.37541	3	0.0011076	0.000794117	0.992147	0.00305078	0.00193106	0.000969426
Pir	A2AIH8	>tr|A2AIH8|A2AIH8_MOUSE Pirin (Fragment) OS=Mus musculus GN=Pir PE=1 SV=1;>sp|Q9D711|PIR_MOUSE Pirin OS=Mus musculus GN=Pir PE=1 SV=1	0.758338	-1.09162	-1.20484	3	0.0439385	0.0437082	0.552613	0.0801349	0.212592	0.067013
Klhl41	A2AUC9	>sp|A2AUC9|KLH41_MOUSE Kelch-like protein 41 OS=Mus musculus GN=Klhl41 PE=1 SV=1	0.68823	-0.735909	-1.91075	3	0.00537594	0.00407119	0.960874	0.0136668	0.0108705	0.00514116
Tnni1	D3YUN3	>tr|D3YUN3|D3YUN3_MOUSE Troponin I, slow skeletal muscle OS=Mus musculus GN=Tnni1 PE=1 SV=1;>tr|F6QC77|F6QC77_MOUSE Troponin I, slow skeletal muscle (Fragment) OS=Mus musculus GN=Tnni1 PE=1 SV=1;>sp|Q9WUZ5|TNNI1_MOUSE Troponin I, slow skeletal muscle OS=Mu	0.401581	-0.405683	-1.76263	3	0.00255548	0.00168319	0.982158	0.0080622	0.00358576	0.00195524
Flnc	D3YW87	>tr|D3YW87|D3YW87_MOUSE Filamin-C OS=Mus musculus GN=Flnc PE=1 SV=2;>sp|Q8VHX6|FLNC_MOUSE Filamin-C OS=Mus musculus GN=Flnc PE=1 SV=3;>tr|D3Z576|D3Z576_MOUSE Filamin-C OS=Mus musculus GN=Flnc PE=1 SV=2	0.105723	-0.267838	-1.23015	3	0.0123717	0.0075547	0.912527	0.0446657	0.014463	0.00841808
2010107G23Rik	D3Z7G3	>tr|D3Z7G3|D3Z7G3_MOUSE Protein 2010107G23Rik (Fragment) OS=Mus musculus GN=2010107G23Rik PE=1 SV=1;>tr|D3YYX8|D3YYX8_MOUSE Protein 2010107G23Rik (Fragment) OS=Mus musculus GN=2010107G23Rik PE=1 SV=1;>sp|Q9D882|CJ035_MOUSE Uncharacterized protein C10orf35	0.166816	-1.23841	-2.07746	3	0.0133716	0.0107499	0.898381	0.0313264	0.0320596	0.0141116
4732456N10Rik	E9Q1Z0	>tr|E9Q1Z0|E9Q1Z0_MOUSE Protein 4732456N10Rik OS=Mus musculus GN=4732456N10Rik PE=1 SV=1	-0.256802	-0.294008	-1.03919	3	0.0499978	0.0254198	0.591366	0.268436	0.0389281	0.0258524
Tamm41	Q3TUH1	>sp|Q3TUH1|TAM41_MOUSE Phosphatidate cytidylyltransferase, mitochondrial OS=Mus musculus GN=Tamm41 PE=1 SV=2;>tr|G5E881|G5E881_MOUSE Phosphatidate cytidylyltransferase, mitochondrial OS=Mus musculus GN=Tamm41 PE=1 SV=1;>tr|D6RGT1|D6RGT1_MOUSE Phosphatidate	-0.10847	-0.296371	-1.57033	3	0.0375198	0.0203071	0.713883	0.173619	0.0333936	0.0212771
Ptgis	O35074	>sp|O35074|PTGIS_MOUSE Prostacyclin synthase OS=Mus musculus GN=Ptgis PE=1 SV=1;>tr|Q8BXC0|Q8BXC0_MOUSE Prostacyclin synthase OS=Mus musculus GN=Ptgis PE=1 SV=1	0.333581	-0.725691	-1.12213	3	0.02543	0.0220118	0.791566	0.0542561	0.0763392	0.0303971
Hspa2	P17156	>sp|P17156|HSP72_MOUSE Heat shock-related 70 kDa protein 2 OS=Mus musculus GN=Hspa2 PE=1 SV=2	-0.134381	-1.07949	-1.69027	3	0.0112611	0.00892652	0.915407	0.0268813	0.0259145	0.0116094
Cryab	Q52L78	>tr|Q52L78|Q52L78_MOUSE Alpha-crystallin B chain OS=Mus musculus GN=Cryab PE=1 SV=1;>sp|P23927|CRYAB_MOUSE Alpha-crystallin B chain OS=Mus musculus GN=Cryab PE=1 SV=2	0.553077	-0.107952	-1.59627	3	0.00870186	0.00543525	0.938869	0.0301312	0.0107321	0.00613059
Clec3b	Q8CFZ6	>tr|Q8CFZ6|Q8CFZ6_MOUSE C-type lectin domain family 3, member b OS=Mus musculus GN=Clec3b PE=1 SV=1;>sp|P43025|TETN_MOUSE Tetranectin OS=Mus musculus GN=Clec3b PE=1 SV=2	-0.31878	-0.944741	-1.4345	3	0.00653061	0.00499603	0.952173	0.0163669	0.0135838	0.00634985
Pfkm	P47857	>sp|P47857|PFKAM_MOUSE ATP-dependent 6-phosphofructokinase, muscle type OS=Mus musculus GN=Pfkm PE=1 SV=3	0.491302	-0.465169	-1.45848	3	0.00159063	0.00115145	0.988681	0.00431827	0.00284494	0.00141387
Csrp3	Q545C7	>tr|Q545C7|Q545C7_MOUSE Cysteine and glycine-rich protein 3 OS=Mus musculus GN=Csrp3 PE=1 SV=1;>sp|P50462|CSRP3_MOUSE Cysteine and glycine-rich protein 3 OS=Mus musculus GN=Csrp3 PE=1 SV=1	0.404566	-0.50876	-2.12257	3	0.00336463	0.00219541	0.976504	0.0107861	0.00461281	0.00253676
Mybph	P70402	>sp|P70402|MYBPH_MOUSE Myosin-binding protein H OS=Mus musculus GN=Mybph PE=2 SV=2	1.00645	-0.690059	-3.05016	3	0.000637134	0.000435273	0.995539	0.00189243	0.000979946	0.000516344
Serpina1e	Q00898	>sp|Q00898|A1AT5_MOUSE Alpha-1-antitrypsin 1-5 OS=Mus musculus GN=Serpina1e PE=1 SV=1	-0.493597	-1.63151	-4.31697	3	0.00994444	0.0061616	0.929998	0.0349443	0.012032	0.00691964
Padi2	Q08642	>sp|Q08642|PADI2_MOUSE Protein-arginine deiminase type-2 OS=Mus musculus GN=Padi2 PE=1 SV=2	0.55835	-0.115642	-1.37523	3	0.00440611	0.00284521	0.969211	0.0143806	0.0058885	0.0032685
Fam83h	Q148V8	>sp|Q148V8|FA83H_MOUSE Protein FAM83H OS=Mus musculus GN=Fam83h PE=1 SV=1	-0.0767453	-0.242878	-1.53959	3	0.0400221	0.0214095	0.691337	0.190198	0.034728	0.0223052
Acsl5	Q8JZR0	>sp|Q8JZR0|ACSL5_MOUSE Long-chain-fatty-acid--CoA ligase 5 OS=Mus musculus GN=Acsl5 PE=1 SV=1;>tr|Q3UC67|Q3UC67_MOUSE Acyl-CoA synthetase long-chain family member 5, isoform CRA_b OS=Mus musculus GN=Acsl5 PE=1 SV=1	-0.760731	-1.2782	-1.99058	3	0.000588122	0.000402614	0.995881	0.0017411	0.000909303	0.000478174
Pcca	Q91ZA3	>sp|Q91ZA3|PCCA_MOUSE Propionyl-CoA carboxylase alpha chain, mitochondrial OS=Mus musculus GN=Pcca PE=1 SV=2;>tr|Q3UGC8|Q3UGC8_MOUSE Propionyl-CoA carboxylase alpha chain, mitochondrial OS=Mus musculus GN=Pcca PE=1 SV=1	0.183812	-0.399738	-1.91416	3	0.0125821	0.00767395	0.911003	0.0455283	0.0146675	0.00854547
Pcolce	Q61398	>sp|Q61398|PCOC1_MOUSE Procollagen C-endopeptidase enhancer 1 OS=Mus musculus GN=Pcolce PE=1 SV=2;>tr|Q3UIP2|Q3UIP2_MOUSE Procollagen C-endopeptidase enhancer 1 OS=Mus musculus GN=Pcolce PE=1 SV=1;>tr|D3YUE2|D3YUE2_MOUSE Procollagen C-endopeptidase enhance	0.263042	-0.783656	-1.44287	3	0.0119431	0.00951107	0.90995	0.028333	0.0278554	0.0124074
Ampd1	Q3V1D3	>sp|Q3V1D3|AMPD1_MOUSE AMP deaminase 1 OS=Mus musculus GN=Ampd1 PE=1 SV=2;>tr|A0A0G2JFD4|A0A0G2JFD4_MOUSE AMP deaminase 1 OS=Mus musculus GN=Ampd1 PE=1 SV=1	0.535776	0.48249	-3.41483	3	0.0542307	0.026872	0.540882	0.31099	0.0400183	0.0270071
Gpt	Q8QZR5	>sp|Q8QZR5|ALAT1_MOUSE Alanine aminotransferase 1 OS=Mus musculus GN=Gpt PE=1 SV=3;>tr|Q566C3|Q566C3_MOUSE Alanine aminotransferase 1 OS=Mus musculus GN=Gpt PE=1 SV=1	-0.17428	-1.31963	-2.18781	3	0.00726059	0.00558799	0.946618	0.0180443	0.0153593	0.0071296
Lama3	Q61789	>sp|Q61789|LAMA3_MOUSE Laminin subunit alpha-3 OS=Mus musculus GN=Lama3 PE=1 SV=4	-0.733047	-0.887313	-1.21467	3	0.00721656	0.00455438	0.949414	0.0245259	0.00912334	0.00516608
Krt9	Q6RHW0	>sp|Q6RHW0|K1C9_MOUSE Keratin, type I cytoskeletal 9 OS=Mus musculus GN=Krt9 PE=1 SV=3	-1.14135	-3.38999	-4.83786	3	0.0113573	0.00900869	0.91464	0.0270869	0.0261857	0.0117214
Cand2	Q6ZQ73	>sp|Q6ZQ73|CAND2_MOUSE Cullin-associated NEDD8-dissociated protein 2 OS=Mus musculus GN=Cand2 PE=1 SV=2	0.0332288	-0.21221	-1.52962	3	0.0326127	0.0180517	0.756129	0.143594	0.0304892	0.0191237
Myl6b	Q8CI43	>sp|Q8CI43|MYL6B_MOUSE Myosin light chain 6B OS=Mus musculus GN=Myl6b PE=1 SV=1	0.146673	-0.445137	-1.41893	3	0.00224602	0.00148537	0.984318	0.00703765	0.00318337	0.0017294
Trip10	Q8CJ53	>sp|Q8CJ53|CIP4_MOUSE Cdc42-interacting protein 4 OS=Mus musculus GN=Trip10 PE=1 SV=2	1.89097	-0.15724	-1.96812	3	0.00400626	0.00299346	0.971063	0.010382	0.00780645	0.00374837
Phospho1	Q8R2H9	>sp|Q8R2H9|PHOP1_MOUSE Phosphoethanolamine/phosphocholine phosphatase OS=Mus musculus GN=Phospho1 PE=1 SV=1;>tr|H3BLB1|H3BLB1_MOUSE Phosphoethanolamine/phosphocholine phosphatase (Fragment) OS=Mus musculus GN=Phospho1 PE=1 SV=1	0.871822	-0.887621	-1.9566	3	0.0129038	0.010342	0.902191	0.030353	0.0306618	0.0135486
Myoz3	Q8R4E4	>sp|Q8R4E4|MYOZ3_MOUSE Myozenin-3 OS=Mus musculus GN=Myoz3 PE=1 SV=1;>tr|E9QJU4|E9QJU4_MOUSE Myozenin-3 OS=Mus musculus GN=Myoz3 PE=1 SV=1	0.778298	-0.739064	-2.22848	3	0.00230181	0.00168496	0.983542	0.00614622	0.00424192	0.00208317
Eps8l1	Q8R5F8	>sp|Q8R5F8|ES8L1_MOUSE Epidermal growth factor receptor kinase substrate 8-like protein 1 OS=Mus musculus GN=Eps8l1 PE=1 SV=1;>tr|E9Q4X5|E9Q4X5_MOUSE Epidermal growth factor receptor kinase substrate 8-like protein 1 OS=Mus musculus GN=Eps8l1 PE=1 SV=1	0.102248	-0.438249	-0.978426	3	0.00205796	0.00150111	0.985309	0.00552408	0.00375643	0.00185182
Aldh7a1	Q9DBF1	>sp|Q9DBF1|AL7A1_MOUSE Alpha-aminoadipic semialdehyde dehydrogenase OS=Mus musculus GN=Aldh7a1 PE=1 SV=4;>tr|G3UYR8|G3UYR8_MOUSE Alpha-aminoadipic semialdehyde dehydrogenase OS=Mus musculus GN=Aldh7a1 PE=1 SV=1;>tr|G3UY72|G3UY72_MOUSE Alpha-aminoadipic sem	0.544139	0.0204494	-1.33367	3	0.0124781	0.00761505	0.911756	0.0451016	0.0145665	0.00848256
Ctnnbip1	Q9JJN6	>sp|Q9JJN6|CNBP1_MOUSE Beta-catenin-interacting protein 1 OS=Mus musculus GN=Ctnnbip1 PE=1 SV=1	-0.0421465	-0.891397	-1.57816	3	0.00580047	0.00440955	0.957687	0.0146664	0.0118545	0.00558198
Tuba8	Q9JJZ2	>sp|Q9JJZ2|TBA8_MOUSE Tubulin alpha-8 chain OS=Mus musculus GN=Tuba8 PE=1 SV=1	0.320924	0.177355	-0.938189	3	0.039947	0.0213769	0.692025	0.189686	0.0346895	0.0222751
Comp	Q9R0G6	>sp|Q9R0G6|COMP_MOUSE Cartilage oligomeric matrix protein OS=Mus musculus GN=Comp PE=1 SV=2	0.250428	-0.321454	-0.871695	3	0.00259043	0.00190372	0.981445	0.00687683	0.00482485	0.00235937
	A0A0A6YW46	>tr|A0A0A6YW46|A0A0A6YW46_MOUSE Filaggrin OS=Mus musculus GN=Flg PE=1 SV=1	0.112022	2.93227	-0.733784	4	0.107668	0.0183959	0.0354022	0.812287	0.0131613	0.0130859
Ncam1	A0A0A6YY47	>tr|A0A0A6YY47|A0A0A6YY47_MOUSE Neural cell adhesion molecule 1 OS=Mus musculus GN=Ncam1 PE=1 SV=1;>sp|P13595|NCAM1_MOUSE Neural cell adhesion molecule 1 OS=Mus musculus GN=Ncam1 PE=1 SV=3;>tr|A0A0A6YY91|A0A0A6YY91_MOUSE Neural cell adhesion molecule 1 (Fr	0.148485	1.14604	-0.331033	4	0.0350717	0.00726706	0.0172514	0.929304	0.00569157	0.00541428
	A0A0B4J1F9	>tr|A0A0B4J1F9|A0A0B4J1F9_MOUSE Protein Tchh OS=Mus musculus GN=Tchh PE=4 SV=1	-0.815369	3.77316	-1.21543	4	0.300233	0.0359525	0.0513882	0.566218	0.0224169	0.0237912
Mup2;Mup10	P11589	>sp|P11589|MUP2_MOUSE Major urinary protein 2 OS=Mus musculus GN=Mup2 PE=1 SV=1;>tr|A2BIN1|A2BIN1_MOUSE Major urinary protein 8 OS=Mus musculus GN=Mup10 PE=2 SV=1	-1.31324	-0.493138	-3.42627	4	0.0509467	0.0192719	0.137032	0.753171	0.0222644	0.017314
Krt28	A6BLY7	>sp|A6BLY7|K1C28_MOUSE Keratin, type I cytoskeletal 28 OS=Mus musculus GN=Krt28 PE=1 SV=1	0.000667287	4.96494	-3.02414	4	0.0127648	0.0029275	0.00790937	0.97174	0.00241785	0.00224009
Gar1	D3YZ09	>tr|D3YZ09|D3YZ09_MOUSE H/ACA ribonucleoprotein complex subunit 1 (Fragment) OS=Mus musculus GN=Gar1 PE=1 SV=1;>sp|Q9CY66|GAR1_MOUSE H/ACA ribonucleoprotein complex subunit 1 OS=Mus musculus GN=Gar1 PE=1 SV=1	-0.353365	2.11957	-0.664749	4	0.254216	0.0329692	0.0499724	0.619557	0.0211407	0.0221448
Aamdc	Q8R0P4	>sp|Q8R0P4|AAMDC_MOUSE Mth938 domain-containing protein OS=Mus musculus GN=Aamdc PE=1 SV=1;>tr|D3Z442|D3Z442_MOUSE Mth938 domain-containing protein OS=Mus musculus GN=Aamdc PE=1 SV=1;>tr|D3YZD8|D3YZD8_MOUSE Mth938 domain-containing protein OS=Mus musculus	-0.572034	0.176992	-2.53032	4	0.0514499	0.0195273	0.140159	0.748676	0.0226217	0.0175656
Napg	Q9CWZ7	>sp|Q9CWZ7|SNAG_MOUSE Gamma-soluble NSF attachment protein OS=Mus musculus GN=Napg PE=1 SV=1;>tr|D3Z4B2|D3Z4B2_MOUSE Gamma-soluble NSF attachment protein (Fragment) OS=Mus musculus GN=Napg PE=1 SV=1	-0.352452	0.298949	-1.17117	4	0.0149847	0.00459278	0.0199126	0.952149	0.00452876	0.0038319
Apob	E9Q414	>sp|E9Q414|APOB_MOUSE Apolipoprotein B-100 OS=Mus musculus GN=Apob PE=1 SV=1;>tr|E9Q1Y3|E9Q1Y3_MOUSE Apolipoprotein B-100 (Fragment) OS=Mus musculus GN=Apob PE=1 SV=1	-0.609025	2.44493	-1.47995	4	0.116647	0.0195509	0.0369272	0.799156	0.0138716	0.0138477
Hrnr	E9QNP3	>tr|E9QNP3|E9QNP3_MOUSE Hornerin OS=Mus musculus GN=Hrnr PE=1 SV=1;>tr|F8WJ23|F8WJ23_MOUSE Hornerin OS=Mus musculus GN=Hrnr PE=1 SV=1;>sp|Q8VHD8|HORN_MOUSE Hornerin OS=Mus musculus GN=Hrnr PE=2 SV=1	-0.156768	2.00522	-0.60998	4	0.172088	0.0258552	0.0441763	0.722465	0.017531	0.0178853
Sbsn	E9QPB2	>tr|E9QPB2|E9QPB2_MOUSE Suprabasin OS=Mus musculus GN=Sbsn PE=1 SV=1	-0.258127	0.523585	-0.905811	4	0.00241656	0.000630777	0.00205899	0.993832	0.000560984	0.000500657
Hk2	O08528	>sp|O08528|HXK2_MOUSE Hexokinase-2 OS=Mus musculus GN=Hk2 PE=1 SV=1;>tr|E9Q5B5|E9Q5B5_MOUSE Hexokinase OS=Mus musculus GN=Hk2 PE=1 SV=1	0.126575	0.852113	-0.268851	4	0.021746	0.00475446	0.0120637	0.954016	0.00382782	0.00359187
Metap2	Q3TMN1	>tr|Q3TMN1|Q3TMN1_MOUSE Methionine aminopeptidase 2 OS=Mus musculus GN=Metap2 PE=1 SV=1;>tr|Q58E65|Q58E65_MOUSE Methionine aminopeptidase 2 OS=Mus musculus GN=Metap2 PE=1 SV=1;>sp|O08663|MAP2_MOUSE Methionine aminopeptidase 2 OS=Mus musculus GN=Metap2 PE=1	-0.395366	-0.290882	-0.848969	4	0.0619558	0.0258592	0.249537	0.605982	0.0325241	0.024142
Grcc10	O35127	>sp|O35127|C10_MOUSE Protein C10 OS=Mus musculus GN=Grcc10 PE=1 SV=1	-0.716157	-0.337947	-1.03507	4	0.00242545	0.000637666	0.0021054	0.993755	0.000569576	0.000507202
Crym	Q3UPX0	>tr|Q3UPX0|Q3UPX0_MOUSE Crystallin, mu OS=Mus musculus GN=Crym PE=1 SV=1;>sp|O54983|CRYM_MOUSE Ketimine reductase mu-crystallin OS=Mus musculus GN=Crym PE=1 SV=1	1.12484	2.09218	-3.28882	4	0.0623893	0.0262322	0.259666	0.593935	0.0332141	0.0245633
Cfd	P03953	>sp|P03953|CFAD_MOUSE Complement factor D OS=Mus musculus GN=Cfd PE=1 SV=1	-0.223563	1.47572	-0.413399	4	0.270491	0.0341018	0.0506012	0.600376	0.0216471	0.0227829
Aldoa;Aldoart1	Q5FWB7	>tr|Q5FWB7|Q5FWB7_MOUSE Fructose-bisphosphate aldolase OS=Mus musculus GN=Aldoa PE=1 SV=1;>sp|P05064|ALDOA_MOUSE Fructose-bisphosphate aldolase A OS=Mus musculus GN=Aldoa PE=1 SV=2;>tr|A6ZI44|A6ZI44_MOUSE Fructose-bisphosphate aldolase OS=Mus musculus GN=A	0.282202	0.816716	-1.12725	4	0.0517386	0.0196749	0.141995	0.746051	0.0228292	0.0177113
Lor	P18165	>sp|P18165|LORI_MOUSE Loricrin OS=Mus musculus GN=Lor PE=2 SV=2	0.271734	2.1695	-2.56056	4	0.0244277	0.0079393	0.038857	0.913862	0.00815852	0.00675502
Rab10	Q4FJL0	>tr|Q4FJL0|Q4FJL0_MOUSE RAB10, member RAS oncogene family OS=Mus musculus GN=Rab10 PE=1 SV=1;>sp|P61027|RAB10_MOUSE Ras-related protein Rab-10 OS=Mus musculus GN=Rab10 PE=1 SV=1	0.331369	1.72813	-0.0398503	4	0.129346	0.0211169	0.0388975	0.780954	0.0148154	0.01487
Rras2	P62071	>sp|P62071|RRAS2_MOUSE Ras-related protein R-Ras2 OS=Mus musculus GN=Rras2 PE=1 SV=1	0.287984	1.30168	0.0126064	4	0.125388	0.020637	0.0383056	0.786583	0.0145285	0.0145581
Tma7;Ccdc72	Q8K003	>sp|Q8K003|TMA7_MOUSE Translation machinery-associated protein 7 OS=Mus musculus GN=Tma7 PE=3 SV=1;>tr|Q14A47|Q14A47_MOUSE Coiled-coil domain containing 72 OS=Mus musculus GN=Tma7 PE=1 SV=1	-0.623553	1.67556	-0.868439	4	0.276627	0.0345065	0.0508006	0.593237	0.0218221	0.0230074
Flg2	Q2VIS4	>sp|Q2VIS4|FILA2_MOUSE Filaggrin-2 OS=Mus musculus GN=Flg2 PE=1 SV=2	2.1332	5.0285	-1.76139	4	0.0186096	0.005841	0.0265647	0.938218	0.00585529	0.00491172
Gpc1	Q9QZF2	>sp|Q9QZF2|GPC1_MOUSE Glypican-1 OS=Mus musculus GN=Gpc1 PE=1 SV=1;>tr|Q3U379|Q3U379_MOUSE Glypican 1, isoform CRA_c OS=Mus musculus GN=Gpc1 PE=1 SV=1	0.553973	1.08019	0.128252	4	0.00249974	0.000646121	0.00207679	0.993695	0.000571263	0.000511361
Scin	Q60604	>sp|Q60604|ADSV_MOUSE Adseverin OS=Mus musculus GN=Scin PE=1 SV=3	-0.252091	-0.102853	-1.21342	4	0.0636116	0.027922	0.323689	0.521367	0.0367965	0.0266136
Cltb	Q6IRU5	>sp|Q6IRU5|CLCB_MOUSE Clathrin light chain B OS=Mus musculus GN=Cltb PE=1 SV=1;>tr|F7BHJ0|F7BHJ0_MOUSE Clathrin light chain B (Fragment) OS=Mus musculus GN=Cltb PE=1 SV=1	0.0343028	1.98704	-0.625599	4	0.0869422	0.0155665	0.0314037	0.843524	0.0113711	0.0111927
Cyp4f39	Q8BGU0	>tr|Q8BGU0|Q8BGU0_MOUSE Protein Cyp4f39 OS=Mus musculus GN=Cyp4f39 PE=1 SV=1	0.0140884	0.67739	-1.18527	4	0.0351012	0.0121068	0.0678047	0.861471	0.0130007	0.0105157
Lss	Q8BLN5	>sp|Q8BLN5|ERG7_MOUSE Lanosterol synthase OS=Mus musculus GN=Lss PE=1 SV=2	-1.17728	-0.374107	-1.51444	4	0.0528425	0.0103401	0.0229607	0.898389	0.00787313	0.00759431
Dst	Q91ZU6	>sp|Q91ZU6|DYST_MOUSE Dystonin OS=Mus musculus GN=Dst PE=1 SV=2;>tr|S4R1P5|S4R1P5_MOUSE Dystonin OS=Mus musculus GN=Dst PE=1 SV=1;>tr|E9Q9X1|E9Q9X1_MOUSE Dystonin OS=Mus musculus GN=Dst PE=1 SV=2;>tr|A0A087WSP0|A0A087WSP0_MOUSE Dystonin OS=Mus musculus GN=	-0.753059	-0.305308	-1.67028	4	0.0414283	0.0147994	0.090339	0.824088	0.0163282	0.0130172
Macrod1	Q922B1	>sp|Q922B1|MACD1_MOUSE O-acetyl-ADP-ribose deacetylase MACROD1 OS=Mus musculus GN=Macrod1 PE=1 SV=2	-0.160853	0.116493	-1.43711	4	0.0624555	0.0262923	0.261379	0.591914	0.0333274	0.0246318
Tecr	Q9CY27	>sp|Q9CY27|TECR_MOUSE Very-long-chain enoyl-CoA reductase OS=Mus musculus GN=Tecr PE=1 SV=1;>tr|G3UWE1|G3UWE1_MOUSE MCG11048, isoform CRA_c OS=Mus musculus GN=Tecr PE=1 SV=1;>tr|Q52L67|Q52L67_MOUSE Gpsn2 protein OS=Mus musculus GN=Tecr PE=1 SV=1	-0.600801	0.380026	-0.855029	4	0.133881	0.0216576	0.0395519	0.774554	0.015136	0.0152201
Emc4	Q9CZX9	>sp|Q9CZX9|EMC4_MOUSE ER membrane protein complex subunit 4 OS=Mus musculus GN=Emc4 PE=1 SV=1	0.447577	1.04285	0.152746	4	0.0316052	0.00663282	0.015991	0.935585	0.00522844	0.00495788
Palld	Q9ET54	>sp|Q9ET54|PALLD_MOUSE Palladin OS=Mus musculus GN=Palld PE=1 SV=2	-0.427944	0.0597975	-1.29993	4	0.0344957	0.0118585	0.0658922	0.864764	0.012702	0.0102879
Dnajc7	Q9QYI3	>sp|Q9QYI3|DNJC7_MOUSE DnaJ homolog subfamily C member 7 OS=Mus musculus GN=Dnajc7 PE=1 SV=2;>tr|F7BTP8|F7BTP8_MOUSE DnaJ homolog subfamily C member 7 (Fragment) OS=Mus musculus GN=Dnajc7 PE=1 SV=1	0.726185	1.39992	0.26167	4	0.00610227	0.00147517	0.00428893	0.985734	0.00125448	0.00114531
Fhl3	Q9R059	>sp|Q9R059|FHL3_MOUSE Four and a half LIM domains protein 3 OS=Mus musculus GN=Fhl3 PE=1 SV=2;>tr|F2Z455|F2Z455_MOUSE Four and a half LIM domains protein 3 OS=Mus musculus GN=Fhl3 PE=1 SV=1	-0.526283	0.14191	-1.109	4	0.00260337	0.000693881	0.00234216	0.993181	0.000624976	0.000554169
Ndufa9	A0A0R3P9C8	>tr|A0A0R3P9C8|A0A0R3P9C8_MOUSE NADH dehydrogenase [ubiquinone] 1 alpha subcomplex subunit 9, mitochondrial OS=Mus musculus GN=Ndufa9 PE=1 SV=1;>sp|Q9DC69|NDUA9_MOUSE NADH dehydrogenase [ubiquinone] 1 alpha subcomplex subunit 9, mitochondrial OS=Mus muscul	0.18631	-0.975647	-0.545278	5	0.0341317	0.044889	0.155621	0.0481923	0.628352	0.0888135
Acbd3	Q8BMP6	>sp|Q8BMP6|GCP60_MOUSE Golgi resident protein GCP60 OS=Mus musculus GN=Acbd3 PE=1 SV=3;>tr|A0A0R4J079|A0A0R4J079_MOUSE Acyl-Coenzyme A binding domain containing 3, isoform CRA_b OS=Mus musculus GN=Acbd3 PE=1 SV=1	0.559831	-1.08353	-0.0970655	5	0.00942906	0.0149327	0.028151	0.0116036	0.899281	0.0366028
Tmsb10	Q6ZWY8	>sp|Q6ZWY8|TYB10_MOUSE Thymosin beta-10 OS=Mus musculus GN=Tmsb10 PE=1 SV=3;>tr|A6H6H4|A6H6H4_MOUSE MCG125727 OS=Mus musculus GN=Tmsb10 PE=1 SV=1;>tr|A0A0N4SVF0|A0A0N4SVF0_MOUSE Thymosin beta-10 OS=Mus musculus GN=Tmsb10 PE=1 SV=1	1.20677	-2.43075	-0.0441721	5	0.00484529	0.00804343	0.0132313	0.00577778	0.947132	0.0209698
Hnrnph3	D3YWT1	>tr|D3YWT1|D3YWT1_MOUSE MCG11326, isoform CRA_b OS=Mus musculus GN=Hnrnph3 PE=1 SV=1;>tr|D3Z3N4|D3Z3N4_MOUSE MCG11326, isoform CRA_a OS=Mus musculus GN=Hnrnph3 PE=1 SV=1	-0.125233	-1.65675	-0.825831	5	0.0152808	0.0230624	0.0503133	0.0194461	0.838645	0.0532524
Ces2g	E9PV38	>tr|E9PV38|E9PV38_MOUSE Carboxylic ester hydrolase OS=Mus musculus GN=Ces2g PE=1 SV=1	-0.00444087	-0.973555	0.0600512	5	0.0142055	0.0330949	0.0234752	0.0139418	0.762564	0.152719
Dpysl3	E9PWE8	>tr|E9PWE8|E9PWE8_MOUSE Dihydropyrimidinase-related protein 3 OS=Mus musculus GN=Dpysl3 PE=1 SV=1;>tr|Q3TT92|Q3TT92_MOUSE Dihydropyrimidinase-related protein 3 OS=Mus musculus GN=Dpysl3 PE=1 SV=1;>sp|Q62188|DPYL3_MOUSE Dihydropyrimidinase-related protein 3	-0.0168559	-0.664705	-0.195543	5	0.00126753	0.00222922	0.00312696	0.00145658	0.985621	0.00629831
Igfbp7	Q61581	>sp|Q61581|IBP7_MOUSE Insulin-like growth factor-binding protein 7 OS=Mus musculus GN=Igfbp7 PE=1 SV=3;>tr|F8WH23|F8WH23_MOUSE Insulin-like growth factor-binding protein 7 OS=Mus musculus GN=Igfbp7 PE=1 SV=1;>tr|E9Q5D9|E9Q5D9_MOUSE Insulin-like growth fact	-0.500444	-0.961461	-0.399232	5	0.0211759	0.055308	0.0307473	0.0196692	0.540065	0.333034
Tnnt1	E9Q688	>tr|E9Q688|E9Q688_MOUSE Troponin T, slow skeletal muscle OS=Mus musculus GN=Tnnt1 PE=1 SV=1;>tr|J3QPC8|J3QPC8_MOUSE Troponin T, slow skeletal muscle OS=Mus musculus GN=Tnnt1 PE=1 SV=1;>sp|O88346|TNNT1_MOUSE Troponin T, slow skeletal muscle OS=Mus musculus	0.225897	-2.56852	-1.56683	5	0.0352822	0.0459824	0.164833	0.0501826	0.613598	0.0901221
2210016F16Rik	G3X8U3	>tr|G3X8U3|G3X8U3_MOUSE MCG6895 OS=Mus musculus GN=2210016F16Rik PE=1 SV=1	-0.207367	-0.670284	-0.161974	5	0.0160976	0.0384237	0.0258469	0.0156091	0.717178	0.186844
Kdelc2	G5E897	>tr|G5E897|G5E897_MOUSE KDEL (Lys-Asp-Glu-Leu) containing 2, isoform CRA_b OS=Mus musculus GN=Kdelc2 PE=1 SV=1	-0.285669	-0.996788	-0.244654	5	0.0136427	0.0315653	0.0227334	0.013436	0.775063	0.14356
Nptn	H3BIX4	>tr|H3BIX4|H3BIX4_MOUSE Neuroplastin (Fragment) OS=Mus musculus GN=Nptn PE=1 SV=1;>tr|Z4YLB7|Z4YLB7_MOUSE Neuroplastin OS=Mus musculus GN=Nptn PE=1 SV=1;>sp|P97300|NPTN_MOUSE Neuroplastin OS=Mus musculus GN=Nptn PE=1 SV=3	0.332754	-0.980579	0.0605276	5	0.000258975	0.000482671	0.000581304	0.000287231	0.996903	0.00148724
Lage3	J3JS94	>tr|J3JS94|J3JS94_MOUSE EKC/KEOPS complex subunit Lage3 OS=Mus musculus GN=Lage3 PE=1 SV=1;>sp|Q9CR70|LAGE3_MOUSE EKC/KEOPS complex subunit Lage3 OS=Mus musculus GN=Lage3 PE=2 SV=1	-0.0161674	-1.25468	-0.376863	5	0.00185994	0.00322858	0.00469194	0.00215501	0.979112	0.00895279
Carkd	J3QMM7	>tr|J3QMM7|J3QMM7_MOUSE ATP-dependent (S)-NAD(P)H-hydrate dehydratase OS=Mus musculus GN=Carkd PE=1 SV=1;>sp|Q9CZ42|NNRD_MOUSE ATP-dependent (S)-NAD(P)H-hydrate dehydratase OS=Mus musculus GN=Carkd PE=1 SV=1;>tr|K3W4M4|K3W4M4_MOUSE ATP-dependent (S)-NAD(P)	-0.11641	-0.926888	-0.274462	5	0.000354421	0.000667426	0.000782837	0.000390679	0.995715	0.00208997
Stx7	Q8BH40	>tr|Q8BH40|Q8BH40_MOUSE Syntaxin 7 OS=Mus musculus GN=Stx7 PE=1 SV=1;>sp|O70439|STX7_MOUSE Syntaxin-7 OS=Mus musculus GN=Stx7 PE=1 SV=3	0.0473118	-1.65625	0.343362	5	0.0197285	0.0498422	0.0296967	0.0186118	0.60583	0.276291
Tom1	O88746	>sp|O88746|TOM1_MOUSE Target of Myb protein 1 OS=Mus musculus GN=Tom1 PE=1 SV=1;>tr|Q3UDC3|Q3UDC3_MOUSE Target of Myb protein 1 OS=Mus musculus GN=Tom1 PE=1 SV=1	-0.121147	-1.01109	-0.474514	5	0.0091829	0.0145754	0.0272965	0.0112835	0.901833	0.0358289
Hbb-b1	P02088	>sp|P02088|HBB1_MOUSE Hemoglobin subunit beta-1 OS=Mus musculus GN=Hbb-b1 PE=1 SV=2	7.13889	-2.9144	8.5521	5	0.018315	0.0451448	0.0283386	0.0174829	0.654651	0.236068
Ttr	Q5M9K1	>tr|Q5M9K1|Q5M9K1_MOUSE Transthyretin OS=Mus musculus GN=Ttr PE=1 SV=1;>sp|P07309|TTHY_MOUSE Transthyretin OS=Mus musculus GN=Ttr PE=1 SV=1	0.105569	-1.32696	-0.204315	5	0.000240914	0.000445595	0.000547301	0.000268423	0.997141	0.00135694
Mdh2	P08249	>sp|P08249|MDHM_MOUSE Malate dehydrogenase, mitochondrial OS=Mus musculus GN=Mdh2 PE=1 SV=3	-0.170508	-1.07352	-0.641063	5	0.0223984	0.0320881	0.0826994	0.0296045	0.763513	0.0696969
Alad	P10518	>sp|P10518|HEM2_MOUSE Delta-aminolevulinic acid dehydratase OS=Mus musculus GN=Alad PE=1 SV=1	0.812466	-1.20394	-0.485712	5	0.0354965	0.0461822	0.166608	0.0505577	0.610803	0.090353
Eif4a2	P10630	>sp|P10630|IF4A2_MOUSE Eukaryotic initiation factor 4A-II OS=Mus musculus GN=Eif4a2 PE=1 SV=2;>tr|Q8BTU6|Q8BTU6_MOUSE Eukaryotic initiation factor 4A-II OS=Mus musculus GN=Eif4a2 PE=1 SV=1;>tr|E9Q561|E9Q561_MOUSE Eukaryotic initiation factor 4A-II OS=Mus m	-0.411405	-1.6198	-0.143596	5	0.0212278	0.0555265	0.0307737	0.0197038	0.537134	0.335634
Cdk1	P11440	>sp|P11440|CDK1_MOUSE Cyclin-dependent kinase 1 OS=Mus musculus GN=Cdk1 PE=1 SV=3;>tr|D3Z2T9|D3Z2T9_MOUSE Cyclin-dependent kinase 1 (Fragment) OS=Mus musculus GN=Cdk1 PE=1 SV=1	0.0651209	-1.25603	0.00824725	5	0.0069085	0.0147545	0.0127423	0.00709352	0.901212	0.0572896
Ldhb	P16125	>sp|P16125|LDHB_MOUSE L-lactate dehydrogenase B chain OS=Mus musculus GN=Ldhb PE=1 SV=2;>tr|D3Z7F0|D3Z7F0_MOUSE L-lactate dehydrogenase (Fragment) OS=Mus musculus GN=Ldhb PE=1 SV=1	-0.355598	-1.02057	-0.380575	5	0.00726717	0.0155896	0.0133252	0.00744404	0.895338	0.0610364
Cat	P24270	>sp|P24270|CATA_MOUSE Catalase OS=Mus musculus GN=Cat PE=1 SV=4	0.0463122	-0.674831	0.00151949	5	0.0056977	0.0119815	0.0107294	0.00589946	0.920478	0.0452136
Dcn	Q3UKR1	>tr|Q3UKR1|Q3UKR1_MOUSE Decorin OS=Mus musculus GN=Dcn PE=1 SV=1;>sp|P28654|PGS2_MOUSE Decorin OS=Mus musculus GN=Dcn PE=1 SV=1	-0.00627415	-0.683529	-0.381106	5	0.0260543	0.0363678	0.102236	0.0351163	0.723511	0.0767151
Fmod	Q543D2	>tr|Q543D2|Q543D2_MOUSE Fibromodulin OS=Mus musculus GN=Fmod PE=1 SV=1;>sp|P50608|FMOD_MOUSE Fibromodulin OS=Mus musculus GN=Fmod PE=2 SV=1	0.119635	-0.532785	-0.192932	5	0.0176572	0.0261777	0.0603996	0.0227594	0.813837	0.0591695
Lum	P51885	>sp|P51885|LUM_MOUSE Lumican OS=Mus musculus GN=Lum PE=1 SV=2	0.0023292	-0.808174	0.112267	5	0.0180803	0.044402	0.0280929	0.0172897	0.661926	0.230209
Tst	Q545S0	>tr|Q545S0|Q545S0_MOUSE Sulfurtransferase OS=Mus musculus GN=Tst PE=1 SV=1;>sp|P52196|THTR_MOUSE Thiosulfate sulfurtransferase OS=Mus musculus GN=Tst PE=1 SV=3	-0.0300728	-1.53316	-0.58061	5	0.00652586	0.0106303	0.0184572	0.00787972	0.929482	0.0270251
Psmc4	P54775	>sp|P54775|PRS6B_MOUSE 26S protease regulatory subunit 6B OS=Mus musculus GN=Psmc4 PE=1 SV=2	0.290492	-0.570949	-0.140713	5	0.0200693	0.029235	0.0713572	0.0262014	0.788406	0.064731
Lsm6	Q542U7	>tr|Q542U7|Q542U7_MOUSE LSM6 homolog, U6 small nuclear RNA associated (S. cerevisiae) OS=Mus musculus GN=Lsm6 PE=1 SV=1;>sp|P62313|LSM6_MOUSE U6 snRNA-associated Sm-like protein LSm6 OS=Mus musculus GN=Lsm6 PE=1 SV=1	-0.0956308	-2.11849	-0.40356	5	0.00129047	0.00251897	0.00269974	0.00139297	0.983741	0.00835644
Gnb2	Q3U9V4	>tr|Q3U9V4|Q3U9V4_MOUSE Guanine nucleotide binding protein, beta 2, isoform CRA_a OS=Mus musculus GN=Gnb2 PE=1 SV=1;>sp|P62880|GBB2_MOUSE Guanine nucleotide-binding protein G(I)/G(S)/G(T) subunit beta-2 OS=Mus musculus GN=Gnb2 PE=1 SV=3;>tr|E9QKR0|E9QKR0_M	-0.175484	-1.06857	-0.0840848	5	0.0163397	0.0391293	0.0261356	0.0158184	0.710924	0.191653
Nucb2	Q3UKN6	>tr|Q3UKN6|Q3UKN6_MOUSE Nucleobindin-2 OS=Mus musculus GN=Nucb2 PE=1 SV=1;>sp|P81117|NUCB2_MOUSE Nucleobindin-2 OS=Mus musculus GN=Nucb2 PE=1 SV=2	0.325249	-0.714236	-0.0231738	5	0.00425391	0.00711399	0.0114613	0.00504818	0.95339	0.0187325
Sgcd	Q544D4	>tr|Q544D4|Q544D4_MOUSE Delta-sarcoglycan OS=Mus musculus GN=Sgcd PE=1 SV=1;>sp|P82347|SGCD_MOUSE Delta-sarcoglycan OS=Mus musculus GN=Sgcd PE=1 SV=1;>tr|A2ACH6|A2ACH6_MOUSE Delta-sarcoglycan OS=Mus musculus GN=Sgcd PE=1 SV=1	-0.466472	-1.57739	-0.247873	5	0.0205293	0.0527447	0.0303397	0.0192148	0.572485	0.304687
Cnn1	Q08091	>sp|Q08091|CNN1_MOUSE Calponin-1 OS=Mus musculus GN=Cnn1 PE=1 SV=1	-0.340757	-2.90723	-0.672098	5	0.00214888	0.00427619	0.0043708	0.00229417	0.972261	0.0146489
Pacsin2	Q9WVE8	>sp|Q9WVE8|PACN2_MOUSE Protein kinase C and casein kinase substrate in neurons protein 2 OS=Mus musculus GN=Pacsin2 PE=1 SV=1;>tr|Q3TDA7|Q3TDA7_MOUSE Protein kinase C and casein kinase substrate in neurons 2, isoform CRA_a OS=Mus musculus GN=Pacsin2 PE=1 S	-0.105855	-1.16741	-0.036067	5	0.0141549	0.0329562	0.0234091	0.0138965	0.763706	0.151877
Gpx7	Q99LJ6	>sp|Q99LJ6|GPX7_MOUSE Glutathione peroxidase 7 OS=Mus musculus GN=Gpx7 PE=1 SV=1;>tr|Q3TNK3|Q3TNK3_MOUSE Glutathione peroxidase OS=Mus musculus GN=Gpx7 PE=1 SV=1	-0.142418	-0.898167	-0.217563	5	0.0035536	0.00724745	0.00697973	0.00374187	0.95258	0.0258969
Mcu	Q3UMR5	>sp|Q3UMR5|MCU_MOUSE Calcium uniporter protein, mitochondrial OS=Mus musculus GN=Mcu PE=1 SV=2	-0.149028	-0.949517	-0.33408	5	0.000309654	0.000565588	0.000717699	0.000347638	0.99637	0.00168972
Mpst	Q99J99	>sp|Q99J99|THTM_MOUSE 3-mercaptopyruvate sulfurtransferase OS=Mus musculus GN=Mpst PE=1 SV=3;>tr|Q3UW66|Q3UW66_MOUSE Sulfurtransferase OS=Mus musculus GN=Mpst PE=1 SV=1	0.03383	-0.889466	-0.3864	5	0.0150311	0.0227291	0.0492922	0.0191024	0.841241	0.0526045
Pigs	Q6PD26	>sp|Q6PD26|PIGS_MOUSE GPI transamidase component PIG-S OS=Mus musculus GN=Pigs PE=1 SV=3;>tr|Q3V307|Q3V307_MOUSE GPI transamidase component PIG-S OS=Mus musculus GN=Pigs PE=1 SV=1	-0.0526476	-0.944575	0.0467524	5	0.0168413	0.0406107	0.0267217	0.0162485	0.69758	0.201998
Sntb2	Q61235	>sp|Q61235|SNTB2_MOUSE Beta-2-syntrophin OS=Mus musculus GN=Sntb2 PE=1 SV=2;>tr|Q542S9|Q542S9_MOUSE Beta-2-syntrophin OS=Mus musculus GN=Sntb2 PE=1 SV=1	-0.187456	-0.878949	-0.262033	5	0.00312402	0.00632721	0.00619631	0.00330232	0.958713	0.0223373
Prkaa1	Q5EG47	>sp|Q5EG47|AAPK1_MOUSE 5-AMP-activated protein kinase catalytic subunit alpha-1 OS=Mus musculus GN=Prkaa1 PE=1 SV=2	-0.138147	-0.648782	-0.124688	5	0.0115795	0.026142	0.0198862	0.0115477	0.817805	0.113039
Col7a1	Q63870	>sp|Q63870|CO7A1_MOUSE Collagen alpha-1(VII) chain OS=Mus musculus GN=Col7a1 PE=1 SV=3	-4.17105	-6.98441	-5.31446	5	0.010059	0.0158411	0.0303655	0.0124264	0.892754	0.0385535
Crk	Q64010	>sp|Q64010|CRK_MOUSE Adapter molecule crk OS=Mus musculus GN=Crk PE=1 SV=1;>tr|Q5ND50|Q5ND50_MOUSE Adapter molecule crk OS=Mus musculus GN=Crk PE=1 SV=2	-0.129616	-0.896404	-0.300945	5	0.000258464	0.000475188	0.000592808	0.000289022	0.996951	0.00143381
Ppp2r1a	Q76MZ3	>sp|Q76MZ3|2AAA_MOUSE Serine/threonine-protein phosphatase 2A 65 kDa regulatory subunit A alpha isoform OS=Mus musculus GN=Ppp2r1a PE=1 SV=3	-0.175031	-0.610688	-0.310352	5	0.00279016	0.00476431	0.00724294	0.00326682	0.969026	0.0129096
Mtch1	Q791T5	>sp|Q791T5|MTCH1_MOUSE Mitochondrial carrier homolog 1 OS=Mus musculus GN=Mtch1 PE=1 SV=1;>tr|D3YXC2|D3YXC2_MOUSE Mitochondrial carrier homolog 1 (Fragment) OS=Mus musculus GN=Mtch1 PE=1 SV=1	-0.159588	-0.957465	-0.259927	5	0.00229129	0.00457229	0.00464183	0.00244237	0.970315	0.015737
Serpina12	Q7TMF5	>sp|Q7TMF5|SPA12_MOUSE Serpin A12 OS=Mus musculus GN=Serpina12 PE=1 SV=2	-0.498403	-1.48601	-0.960041	5	0.0163682	0.0245007	0.0548453	0.0209528	0.827317	0.0560156
Tubb2a	Q7TMM9	>sp|Q7TMM9|TBB2A_MOUSE Tubulin beta-2A chain OS=Mus musculus GN=Tubb2a PE=1 SV=1	0.238271	-0.707345	0.0859038	5	0.00102241	0.00198092	0.00216275	0.00110838	0.987234	0.00649185
Eef1d	Q80T06	>tr|Q80T06|Q80T06_MOUSE Elongation factor 1-delta OS=Mus musculus GN=Eef1d PE=1 SV=1;>tr|E9QN08|E9QN08_MOUSE Elongation factor 1-delta (Fragment) OS=Mus musculus GN=Eef1d PE=1 SV=1;>sp|P57776|EF1D_MOUSE Elongation factor 1-delta OS=Mus musculus GN=Eef1d PE	-0.0917522	-0.716215	0.0299167	5	0.0204676	0.0525122	0.0302946	0.0191697	0.575272	0.302284
Ehd2	Q8BH64	>sp|Q8BH64|EHD2_MOUSE EH domain-containing protein 2 OS=Mus musculus GN=Ehd2 PE=1 SV=1	-0.243711	-1.05044	-0.0736862	5	0.0209437	0.0543571	0.0306163	0.0195105	0.552489	0.322084
Sgta	Q8BJU0	>sp|Q8BJU0|SGTA_MOUSE Small glutamine-rich tetratricopeptide repeat-containing protein alpha OS=Mus musculus GN=Sgta PE=1 SV=2	-0.524133	-1.20758	-0.596019	5	0.00325772	0.00661255	0.0064414	0.0034394	0.956815	0.023434
Scfd1	Q8BRF7	>sp|Q8BRF7|SCFD1_MOUSE Sec1 family domain-containing protein 1 OS=Mus musculus GN=Scfd1 PE=1 SV=1	-0.324264	-0.684341	-0.33788	5	0.00725056	0.0155508	0.0132983	0.00742784	0.895611	0.0608611
Engase	Q8BX80	>sp|Q8BX80|ENASE_MOUSE Cytosolic endo-beta-N-acetylglucosaminidase OS=Mus musculus GN=Engase PE=1 SV=1;>tr|F7CXI4|F7CXI4_MOUSE Cytosolic endo-beta-N-acetylglucosaminidase (Fragment) OS=Mus musculus GN=Engase PE=1 SV=1	-0.190003	-1.36991	-0.524551	5	0.00154771	0.00270419	0.00386086	0.00178587	0.982533	0.00756872
Pgp	Q8CHP8	>sp|Q8CHP8|PGP_MOUSE Phosphoglycolate phosphatase OS=Mus musculus GN=Pgp PE=1 SV=1	-0.298964	-0.968219	-0.533063	5	0.00526575	0.00869795	0.0145118	0.00629978	0.9427	0.022525
Gulp1	Q8K2A1	>sp|Q8K2A1|GULP1_MOUSE PTB domain-containing engulfment adapter protein 1 OS=Mus musculus GN=Gulp1 PE=1 SV=1;>tr|E0CXC5|E0CXC5_MOUSE PTB domain-containing engulfment adapter protein 1 OS=Mus musculus GN=Gulp1 PE=1 SV=1	0.158338	-1.82556	-0.0193754	5	0.00408418	0.00839743	0.00793158	0.00428125	0.944869	0.0304365
Clybl	Q8R4N0	>sp|Q8R4N0|CLYBL_MOUSE Citrate lyase subunit beta-like protein, mitochondrial OS=Mus musculus GN=Clybl PE=1 SV=2	0.745428	-1.38132	-0.457378	5	0.0274013	0.0378817	0.110047	0.0372042	0.708402	0.079064
Hnrnpr	Q8VHM5	>tr|Q8VHM5|Q8VHM5_MOUSE Heterogeneous nuclear ribonucleoprotein R OS=Mus musculus GN=Hnrnpr PE=1 SV=1;>tr|F7B5B5|F7B5B5_MOUSE Protein Hnrnpr OS=Mus musculus GN=Hnrnpr PE=1 SV=1;>tr|A2AW41|A2AW41_MOUSE Protein Hnrnpr (Fragment) OS=Mus musculus GN=Hnrnpr PE=	-0.361932	-0.745809	-0.473439	5	0.00182781	0.00317486	0.00460582	0.00211693	0.979463	0.00881183
Sfxn3	Q91V61	>sp|Q91V61|SFXN3_MOUSE Sideroflexin-3 OS=Mus musculus GN=Sfxn3 PE=1 SV=1;>tr|Q3U4F0|Q3U4F0_MOUSE Sideroflexin-3 OS=Mus musculus GN=Sfxn3 PE=1 SV=1	-0.0879486	-0.9093	-0.290104	5	0.000504334	0.000909589	0.00119316	0.000570589	0.994156	0.00266638
	Q91V76	>sp|Q91V76|CK054_MOUSE Ester hydrolase C11orf54 homolog OS=Mus musculus PE=1 SV=1	0.745962	-1.67869	-0.194635	5	0.00835648	0.013366	0.0244719	0.0102146	0.91041	0.0331815
Osbpl1a	Q91XL9	>sp|Q91XL9|OSBL1_MOUSE Oxysterol-binding protein-related protein 1 OS=Mus musculus GN=Osbpl1a PE=1 SV=2;>tr|Q3V156|Q3V156_MOUSE Oxysterol-binding protein OS=Mus musculus GN=Osbpl1a PE=1 SV=1;>tr|D3Z7I9|D3Z7I9_MOUSE Oxysterol-binding protein (Fragment) OS=M	-0.102209	-1.20949	-0.0976935	5	0.0100696	0.0223353	0.0176817	0.0101342	0.84654	0.0932397
Dera	Q91YP3	>sp|Q91YP3|DEOC_MOUSE Deoxyribose-phosphate aldolase OS=Mus musculus GN=Dera PE=1 SV=1;>tr|A0A0N4SVW1|A0A0N4SVW1_MOUSE Deoxyribose-phosphate aldolase OS=Mus musculus GN=Dera PE=1 SV=1;>tr|A0A0N4SUV7|A0A0N4SUV7_MOUSE Deoxyribose-phosphate aldolase (Fragment	0.510071	-0.953411	0.0677865	5	0.00236205	0.00406215	0.00605555	0.00275301	0.97365	0.0111171
Lrrc59	Q922Q8	>sp|Q922Q8|LRC59_MOUSE Leucine-rich repeat-containing protein 59 OS=Mus musculus GN=Lrrc59 PE=1 SV=1	-0.013661	-1.28411	0.0915958	5	0.0152072	0.0358775	0.0247553	0.0148312	0.739248	0.170081
Sfxn1	Q99JR1	>sp|Q99JR1|SFXN1_MOUSE Sideroflexin-1 OS=Mus musculus GN=Sfxn1 PE=1 SV=3	0.122942	-0.761286	-0.293856	5	0.0168016	0.0250679	0.0566903	0.0215578	0.822792	0.0570905
Cstf1	Q99LC2	>sp|Q99LC2|CSTF1_MOUSE Cleavage stimulation factor subunit 1 OS=Mus musculus GN=Cstf1 PE=1 SV=1	-0.152038	-1.00015	-0.0158134	5	0.0192039	0.0480478	0.0292201	0.0182008	0.625116	0.260212
Cdk5rap3	Q99LM2	>sp|Q99LM2|CK5P3_MOUSE CDK5 regulatory subunit-associated protein 3 OS=Mus musculus GN=Cdk5rap3 PE=1 SV=1	-0.143073	-1.62083	0.123338	5	0.0199697	0.0506931	0.0299026	0.0187971	0.596357	0.284281
Klk5	Q9D140	>tr|Q9D140|Q9D140_MOUSE Kallikrein 1-related peptidase b5 OS=Mus musculus GN=Klk5 PE=1 SV=1	-0.32856	-1.50356	-1.14395	5	0.0398334	0.0499223	0.207669	0.0585096	0.550025	0.09404
Aacs	Q9D2R0	>sp|Q9D2R0|AACS_MOUSE Acetoacetyl-CoA synthetase OS=Mus musculus GN=Aacs PE=1 SV=1	0.324896	-0.890528	-0.193242	5	0.0120133	0.0186066	0.0374928	0.0150121	0.872526	0.0443488
Ephx1	Q9D379	>sp|Q9D379|HYEP_MOUSE Epoxide hydrolase 1 OS=Mus musculus GN=Ephx1 PE=1 SV=2;>tr|E9PWK1|E9PWK1_MOUSE Epoxide hydrolase 1 OS=Mus musculus GN=Ephx1 PE=1 SV=1;>tr|F6YTS6|F6YTS6_MOUSE Epoxide hydrolase 1 (Fragment) OS=Mus musculus GN=Ephx1 PE=1 SV=2	-0.45649	-0.802321	-0.441255	5	0.0127576	0.0292052	0.0215361	0.0126323	0.793948	0.129921
Cab39l	Q9DB16	>sp|Q9DB16|CB39L_MOUSE Calcium-binding protein 39-like OS=Mus musculus GN=Cab39l PE=1 SV=3	0.394039	-1.98173	-0.683107	5	0.0148426	0.0224766	0.0485257	0.0188434	0.8432	0.0521117
Npl	Q9DCJ9	>sp|Q9DCJ9|NPL_MOUSE N-acetylneuraminate lyase OS=Mus musculus GN=Npl PE=1 SV=1	0.0961603	-1.03811	-0.101769	5	0.000690337	0.00132262	0.0014851	0.00075328	0.991492	0.00425663
Stx12	Q9ER00	>sp|Q9ER00|STX12_MOUSE Syntaxin-12 OS=Mus musculus GN=Stx12 PE=1 SV=1	-0.146953	-1.10639	-0.127921	5	0.0111396	0.0250197	0.0192543	0.0111385	0.826377	0.107071
Rdh14	Q9ERI6	>sp|Q9ERI6|RDH14_MOUSE Retinol dehydrogenase 14 OS=Mus musculus GN=Rdh14 PE=1 SV=1	0.0732044	-0.881151	-0.0697431	5	0.00137021	0.0026801	0.00285797	0.00147732	0.982694	0.00892088
Praf2	Q9JIG8	>sp|Q9JIG8|PRAF2_MOUSE PRA1 family protein 2 OS=Mus musculus GN=Praf2 PE=1 SV=1	-0.171815	-1.17573	-0.246202	5	0.0049717	0.0103529	0.00948771	0.00517531	0.93163	0.0383825
Stub1	Q9WUD1	>sp|Q9WUD1|CHIP_MOUSE STIP1 homology and U box-containing protein 1 OS=Mus musculus GN=Stub1 PE=1 SV=1	-0.319184	-1.61248	-0.980244	5	0.0212681	0.0307156	0.0770963	0.0279429	0.775641	0.0673357
Suclg1	Q9WUM5	>sp|Q9WUM5|SUCA_MOUSE Succinyl-CoA ligase [ADP/GDP-forming] subunit alpha, mitochondrial OS=Mus musculus GN=Suclg1 PE=1 SV=4	-0.277625	-0.943427	-0.490334	5	0.00328242	0.0055629	0.00863492	0.00386181	0.963741	0.0149174
Abhd16a	Q9Z1Q2	>sp|Q9Z1Q2|ABHGA_MOUSE Protein ABHD16A OS=Mus musculus GN=Abhd16a PE=1 SV=3	-0.193774	-1.21835	-0.254714	5	0.00586133	0.0123521	0.0110056	0.00606181	0.917924	0.0467952
Rbm8a	A0A067XG47	>tr|A0A067XG47|A0A067XG47_MOUSE RNA-binding protein 8A OS=Mus musculus GN=Rbm8a PE=1 SV=1;>sp|Q9CWZ3|RBM8A_MOUSE RNA-binding protein 8A OS=Mus musculus GN=Rbm8a PE=1 SV=3;>tr|A0A023T672|A0A023T672_MOUSE RNA-binding protein 8A OS=Mus musculus GN=RBM8 PE=1 S	0.242923	-0.384579	1.59499	6	0.00267184	0.0158138	0.00210471	0.00186007	0.00881616	0.968733
	A0A075B5P3	>tr|A0A075B5P3|A0A075B5P3_MOUSE Protein Ighg2b (Fragment) OS=Mus musculus GN=Ighg2b PE=1 SV=1	0.387898	-0.217345	1.60593	6	0.00178467	0.0102066	0.00143158	0.00125395	0.00615617	0.979167
	A0A075B5P4	>tr|A0A075B5P4|A0A075B5P4_MOUSE Ig gamma-1 chain C region secreted form (Fragment) OS=Mus musculus GN=Ighg1 PE=1 SV=1;>tr|A0A0A6YWR2|A0A0A6YWR2_MOUSE Ig gamma-1 chain C region secreted form (Fragment) OS=Mus musculus GN=Ighg1 PE=1 SV=1	1.69284	-0.127729	3.13398	6	0.0102292	0.0378139	0.0108533	0.00824268	0.0766557	0.856205
Pck2	Q8BH04	>sp|Q8BH04|PCKGM_MOUSE Phosphoenolpyruvate carboxykinase [GTP], mitochondrial OS=Mus musculus GN=Pck2 PE=1 SV=1;>tr|A0A0R4J0G0|A0A0R4J0G0_MOUSE Phosphoenolpyruvate carboxykinase [GTP], mitochondrial OS=Mus musculus GN=Pck2 PE=1 SV=1	-0.384519	-1.21664	0.149296	6	0.0149693	0.0511102	0.0169157	0.0124237	0.137849	0.766732
Bpifb9b	A2AJD1	>tr|A2AJD1|A2AJD1_MOUSE Protein Bpifb9b OS=Mus musculus GN=Bpifb9b PE=1 SV=1	0.286292	-1.15336	2.893	6	0.000772951	0.00419171	0.000638299	0.000551128	0.00286635	0.99098
Lepre1	Q3V1T4	>sp|Q3V1T4|P3H1_MOUSE Prolyl 3-hydroxylase 1 OS=Mus musculus GN=P3h1 PE=1 SV=2;>tr|A6PW84|A6PW84_MOUSE Prolyl 3-hydroxylase 1 OS=Mus musculus GN=P3h1 PE=1 SV=1;>tr|A2A7Q5|A2A7Q5_MOUSE Prolyl 3-hydroxylase 1 OS=Mus musculus GN=P3h1 PE=1 SV=1	-0.149725	-0.237456	1.56539	6	0.029569	0.375041	0.0171492	0.0175084	0.0496082	0.511124
Cryl1	Q99KP3	>sp|Q99KP3|CRYL1_MOUSE Lambda-crystallin homolog OS=Mus musculus GN=Cryl1 PE=1 SV=3;>tr|A7VMV2|A7VMV2_MOUSE Crystallin, lamda 1, isoform CRA_a OS=Mus musculus GN=Cryl1 PE=1 SV=1	-1.1715	-2.88789	-0.0606117	6	0.0147821	0.0506312	0.0166608	0.0122536	0.134933	0.770739
Tmem214	D3Z6S1	>tr|D3Z6S1|D3Z6S1_MOUSE Transmembrane protein 214 OS=Mus musculus GN=Tmem214 PE=1 SV=3;>sp|Q8BM55|TM214_MOUSE Transmembrane protein 214 OS=Mus musculus GN=Tmem214 PE=1 SV=1	-0.444111	-0.813978	0.0246223	6	0.00133656	0.00608063	0.00122605	0.00100412	0.00653205	0.983821
Col6a6	Q8C6K9	>sp|Q8C6K9|CO6A6_MOUSE Collagen alpha-6(VI) chain OS=Mus musculus GN=Col6a6 PE=1 SV=2;>tr|E9Q6A6|E9Q6A6_MOUSE Collagen alpha-6(VI) chain OS=Mus musculus GN=Col6a6 PE=1 SV=2	-0.00317867	-0.149967	1.14615	6	0.0245185	0.251497	0.0152481	0.0150792	0.0474926	0.646164
Plod2	E9Q718	>tr|E9Q718|E9Q718_MOUSE Procollagen-lysine,2-oxoglutarate 5-dioxygenase 2 OS=Mus musculus GN=Plod2 PE=1 SV=1;>sp|Q9R0B9|PLOD2_MOUSE Procollagen-lysine,2-oxoglutarate 5-dioxygenase 2 OS=Mus musculus GN=Plod2 PE=1 SV=2	-0.349033	-0.817275	2.82143	6	0.0229225	0.224179	0.0145011	0.0142277	0.0460286	0.678141
Cp	G3X9T8	>tr|G3X9T8|G3X9T8_MOUSE Ceruloplasmin OS=Mus musculus GN=Cp PE=1 SV=1;>tr|G3X8Q5|G3X8Q5_MOUSE Ceruloplasmin OS=Mus musculus GN=Cp PE=1 SV=1	0.516885	0.396759	1.51319	6	0.0250714	0.261775	0.0154952	0.0153675	0.0479351	0.634356
Sec23ip	G3X928	>tr|G3X928|G3X928_MOUSE SEC23-interacting protein OS=Mus musculus GN=Sec23ip PE=1 SV=1;>sp|Q6NZC7|S23IP_MOUSE SEC23-interacting protein OS=Mus musculus GN=Sec23ip PE=1 SV=2	-0.494706	-0.799615	0.130444	6	0.00200983	0.0116024	0.00160416	0.00140858	0.00684816	0.976527
Anxa8	O35640	>sp|O35640|ANXA8_MOUSE Annexin A8 OS=Mus musculus GN=Anxa8 PE=1 SV=2;>tr|Q921D0|Q921D0_MOUSE Annexin OS=Mus musculus GN=Anxa8 PE=1 SV=1	-0.542832	-0.939888	0.105985	6	0.000275329	0.00141835	0.000234111	0.000199217	0.00109993	0.996773
Fkbp7	Q3UU11	>tr|Q3UU11|Q3UU11_MOUSE FK506 binding protein 7 OS=Mus musculus GN=Fkbp7 PE=1 SV=1;>sp|O54998|FKBP7_MOUSE Peptidyl-prolyl cis-trans isomerase FKBP7 OS=Mus musculus GN=Fkbp7 PE=1 SV=1	-0.581916	-1.06992	0.0624276	6	0.000942669	0.00437374	0.000853981	0.00070386	0.00445249	0.988673
Hmox2	Q544R7	>tr|Q544R7|Q544R7_MOUSE Heme oxygenase (Decycling) 2 OS=Mus musculus GN=Hmox2 PE=1 SV=1;>sp|O70252|HMOX2_MOUSE Heme oxygenase 2 OS=Mus musculus GN=Hmox2 PE=1 SV=1;>tr|D3YX62|D3YX62_MOUSE Heme oxygenase 2 (Fragment) OS=Mus musculus GN=Hmox2 PE=1 SV=1	-0.45367	-1.08884	-0.124955	6	0.0188839	0.0600198	0.022678	0.0161183	0.215441	0.666859
Papss2	O88428	>sp|O88428|PAPS2_MOUSE Bifunctional 3-phosphoadenosine 5-phosphosulfate synthase 2 OS=Mus musculus GN=Papss2 PE=1 SV=2	-0.272986	-1.41782	0.490676	6	0.0141337	0.0489407	0.0157891	0.0116677	0.125217	0.784252
Idh1	O88844	>sp|O88844|IDHC_MOUSE Isocitrate dehydrogenase [NADP] cytoplasmic OS=Mus musculus GN=Idh1 PE=1 SV=2;>tr|A0A087WPT4|A0A087WPT4_MOUSE Isocitrate dehydrogenase [NADP] cytoplasmic (Fragment) OS=Mus musculus GN=Idh1 PE=1 SV=1;>tr|A0A087WRS9|A0A087WRS9_MOUSE Iso	-0.20289	-0.380582	0.591347	6	0.0166186	0.138659	0.0111755	0.0106565	0.038066	0.784825
Cope	O89079	>sp|O89079|COPE_MOUSE Coatomer subunit epsilon OS=Mus musculus GN=Cope PE=1 SV=3;>tr|D3Z315|D3Z315_MOUSE Coatomer subunit epsilon (Fragment) OS=Mus musculus GN=Cope PE=1 SV=1;>tr|F6YFR7|F6YFR7_MOUSE Coatomer subunit epsilon (Fragment) OS=Mus musculus GN=Co	-0.0440859	-1.00863	0.554895	6	0.0156406	0.0527937	0.0178425	0.013038	0.148758	0.751928
	P01635	>sp|P01635|KV5A3_MOUSE Ig kappa chain V-V region K2 (Fragment) OS=Mus musculus PE=1 SV=1	0.81028	0.596728	2.62005	6	0.0252676	0.265539	0.0155813	0.015469	0.0480832	0.63006
	P01837	>sp|P01837|IGKC_MOUSE Ig kappa chain C region OS=Mus musculus PE=1 SV=1;>tr|A0A075B5P2|A0A075B5P2_MOUSE Protein Igkc (Fragment) OS=Mus musculus GN=Igkc PE=1 SV=1	0.773873	0.614294	2.96438	6	0.0283774	0.337109	0.016799	0.0169921	0.0496344	0.551089
Ighg;Igh-1a	P01863	>sp|P01863|GCAA_MOUSE Ig gamma-2A chain C region, A allele OS=Mus musculus GN=Ighg PE=1 SV=1;>sp|P01865|GCAM_MOUSE Ig gamma-2A chain C region, membrane-bound form OS=Mus musculus GN=Igh-1a PE=1 SV=3	0.083075	-0.81046	1.95624	6	0.00229533	0.0133994	0.00182123	0.00160384	0.00770846	0.973172
Apoa2	P09813	>sp|P09813|APOA2_MOUSE Apolipoprotein A-II OS=Mus musculus GN=Apoa2 PE=1 SV=2	-1.19256	-2.63167	-0.439933	6	0.0187246	0.0597084	0.0224224	0.0159614	0.211399	0.671784
	P0DN34	>sp|P0DN34|NDUB1_MOUSE NADH dehydrogenase [ubiquinone] 1 beta subcomplex subunit 1 OS=Mus musculus GN=Ndufb1 PE=3 SV=1	-1.93514	-2.76275	-1.11226	6	0.00516111	0.0210006	0.00510337	0.0040214	0.0312091	0.933504
Gusb	P12265	>sp|P12265|BGLR_MOUSE Beta-glucuronidase OS=Mus musculus GN=Gusb PE=1 SV=2	0.153068	-0.403749	1.40743	6	0.00333465	0.020182	0.00259668	0.00230786	0.0106999	0.960879
Ca1	P13634	>sp|P13634|CAH1_MOUSE Carbonic anhydrase 1 OS=Mus musculus GN=Ca1 PE=1 SV=4	1.6202	1.33094	2.19404	6	0.00162047	0.00920098	0.00130491	0.00114082	0.0056434	0.981089
Rplp0	Q5M8R8	>tr|Q5M8R8|Q5M8R8_MOUSE 60S acidic ribosomal protein P0 OS=Mus musculus GN=Rplp0 PE=1 SV=1;>sp|P14869|RLA0_MOUSE 60S acidic ribosomal protein P0 OS=Mus musculus GN=Rplp0 PE=1 SV=3;>tr|D3YVM5|D3YVM5_MOUSE 60S acidic ribosomal protein P0 (Fragment) OS=Mus mu	-0.244324	-0.765225	0.0984438	6	0.0144284	0.0497149	0.0161832	0.0119333	0.129561	0.778179
Cpa3	Q542E3	>tr|Q542E3|Q542E3_MOUSE Carboxypeptidase A3, mast cell OS=Mus musculus GN=Cpa3 PE=1 SV=1;>sp|P15089|CBPA3_MOUSE Mast cell carboxypeptidase A OS=Mus musculus GN=Cpa3 PE=2 SV=1	0.0617115	-0.688501	1.26989	6	0.000246602	0.00126118	0.000210572	0.000178808	0.000995961	0.997107
Slc2a1	P17809	>sp|P17809|GTR1_MOUSE Solute carrier family 2, facilitated glucose transporter member 1 OS=Mus musculus GN=Slc2a1 PE=1 SV=4	1.38282	0.417676	1.81432	6	0.0207253	0.0630842	0.0258734	0.0180047	0.273528	0.598784
Hexb	Q3TXR9	>tr|Q3TXR9|Q3TXR9_MOUSE Beta-hexosaminidase OS=Mus musculus GN=Hexb PE=1 SV=1;>sp|P20060|HEXB_MOUSE Beta-hexosaminidase subunit beta OS=Mus musculus GN=Hexb PE=1 SV=2	-0.217689	-0.607797	0.88066	6	0.00737463	0.0498314	0.00543942	0.00496341	0.020811	0.91158
Fcer1g	P20491	>sp|P20491|FCERG_MOUSE High affinity immunoglobulin epsilon receptor subunit gamma OS=Mus musculus GN=Fcer1g PE=1 SV=1	0.423079	-0.179743	2.60848	6	0.0125542	0.0955608	0.00877378	0.00821531	0.0313223	0.843574
Serpinc1	Q543J5	>tr|Q543J5|Q543J5_MOUSE Antithrombin OS=Mus musculus GN=Serpinc1 PE=1 SV=1;>sp|P32261|ANT3_MOUSE Antithrombin-III OS=Mus musculus GN=Serpinc1 PE=1 SV=1;>tr|A0A0A6YWH7|A0A0A6YWH7_MOUSE Antithrombin-III (Fragment) OS=Mus musculus GN=Serpinc1 PE=1 SV=1	0.0850775	-1.02959	0.549789	6	0.0213507	0.0637569	0.0271288	0.0186963	0.301913	0.567154
Rpl5	Q58EU6	>tr|Q58EU6|Q58EU6_MOUSE 60S ribosomal protein L5 OS=Mus musculus GN=Rpl5 PE=1 SV=1;>sp|P47962|RL5_MOUSE 60S ribosomal protein L5 OS=Mus musculus GN=Rpl5 PE=1 SV=3;>tr|D3YYV8|D3YYV8_MOUSE 60S ribosomal protein L5 (Fragment) OS=Mus musculus GN=Rpl5 PE=1 SV=1	-0.732571	-1.19026	-0.284746	6	0.00548724	0.0221704	0.00545302	0.00428579	0.0336728	0.928931
Inpp1	P49442	>sp|P49442|INPP_MOUSE Inositol polyphosphate 1-phosphatase OS=Mus musculus GN=Inpp1 PE=1 SV=2	-0.37394	-1.19007	0.0558086	6	0.0186186	0.0594981	0.0222536	0.0158575	0.208769	0.675003
Pcyt1a	P49586	>sp|P49586|PCY1A_MOUSE Choline-phosphate cytidylyltransferase A OS=Mus musculus GN=Pcyt1a PE=1 SV=1;>tr|D3Z3T5|D3Z3T5_MOUSE Choline-phosphate cytidylyltransferase A OS=Mus musculus GN=Pcyt1a PE=1 SV=1	-0.887532	-1.05937	1.06554	6	0.0274165	0.311976	0.0164583	0.016542	0.0493461	0.578261
Pitpna	Q5ND42	>tr|Q5ND42|Q5ND42_MOUSE Phosphatidylinositol transfer protein alpha isoform OS=Mus musculus GN=Pitpna PE=1 SV=1;>sp|P53810|PIPNA_MOUSE Phosphatidylinositol transfer protein alpha isoform OS=Mus musculus GN=Pitpna PE=1 SV=2;>tr|J3QQ30|J3QQ30_MOUSE Phosphati	-0.565018	-1.09896	0.71564	6	0.00436493	0.0272574	0.00334546	0.00299646	0.0134828	0.948553
Stom	P54116	>sp|P54116|STOM_MOUSE Erythrocyte band 7 integral membrane protein OS=Mus musculus GN=Stom PE=1 SV=3	0.499917	0.300809	1.19478	6	0.0117761	0.0880909	0.00829278	0.00773691	0.0298878	0.854216
Rad23b	P54728	>sp|P54728|RD23B_MOUSE UV excision repair protein RAD23 homolog B OS=Mus musculus GN=Rad23b PE=1 SV=2	0.110077	-0.39052	1.18511	6	0.00262478	0.0155093	0.00206943	0.00182811	0.00867927	0.969289
Lrpap1	Q52KI7	>tr|Q52KI7|Q52KI7_MOUSE Alpha-2-macroglobulin receptor-associated protein OS=Mus musculus GN=Lrpap1 PE=1 SV=1;>sp|P55302|AMRP_MOUSE Alpha-2-macroglobulin receptor-associated protein OS=Mus musculus GN=Lrpap1 PE=1 SV=1	-0.560492	-0.705517	-0.00038399	6	0.0138272	0.108292	0.00954614	0.0089905	0.0335683	0.825776
Snrpg	P62309	>sp|P62309|RUXG_MOUSE Small nuclear ribonucleoprotein G OS=Mus musculus GN=Snrpg PE=1 SV=1	-0.310689	-1.20304	0.910154	6	0.000669281	0.00315904	0.000599824	0.000497087	0.00307065	0.992004
Ppp1cc	P63087	>sp|P63087|PP1G_MOUSE Serine/threonine-protein phosphatase PP1-gamma catalytic subunit OS=Mus musculus GN=Ppp1cc PE=1 SV=1;>tr|A0A0G2JGC1|A0A0G2JGC1_MOUSE Serine/threonine-protein phosphatase OS=Mus musculus GN=Ppp1cc PE=1 SV=1;>tr|A0A0G2JFF1|A0A0G2JFF1_MO	-0.486347	-0.884367	-0.175369	6	0.0105339	0.0387383	0.0112212	0.00850421	0.0799415	0.851061
Col6a1	Q04857	>sp|Q04857|CO6A1_MOUSE Collagen alpha-1(VI) chain OS=Mus musculus GN=Col6a1 PE=1 SV=1	0.179268	-0.0011788	0.517269	6	0.00104586	0.00576924	0.000855541	0.00074217	0.00378749	0.9878
Dctn2	Q99KJ8	>sp|Q99KJ8|DCTN2_MOUSE Dynactin subunit 2 OS=Mus musculus GN=Dctn2 PE=1 SV=3;>tr|Q3TPZ5|Q3TPZ5_MOUSE Dynactin 2 OS=Mus musculus GN=Dctn2 PE=1 SV=1	-0.361373	-0.594644	0.18883	6	0.00407957	0.0252637	0.00313989	0.00280659	0.0127282	0.951982
Nagk	Q9QZ08	>sp|Q9QZ08|NAGK_MOUSE N-acetyl-D-glucosamine kinase OS=Mus musculus GN=Nagk PE=1 SV=3;>tr|Q3U2G9|Q3U2G9_MOUSE N-acetyl-D-glucosamine kinase OS=Mus musculus GN=Nagk PE=1 SV=1;>tr|D3YXG2|D3YXG2_MOUSE N-acetyl-D-glucosamine kinase OS=Mus musculus GN=Nagk PE=1	-0.207011	-1.26861	0.272786	6	0.0206137	0.0629363	0.0256624	0.0178851	0.269148	0.603754
Endou	Q3V188	>sp|Q3V188|ENDOU_MOUSE Poly(U)-specific endoribonuclease OS=Mus musculus GN=Endou PE=2 SV=1	0.318211	0.198139	1.48822	6	0.0264036	0.288752	0.0160615	0.0160457	0.0488403	0.603897
Pdk3	Q922H2	>sp|Q922H2|PDK3_MOUSE [Pyruvate dehydrogenase (acetyl-transferring)] kinase isozyme 3, mitochondrial OS=Mus musculus GN=Pdk3 PE=1 SV=1;>tr|Q4FJR4|Q4FJR4_MOUSE Pdk3 protein OS=Mus musculus GN=Pdk3 PE=1 SV=1	-0.369645	-0.921807	0.314517	6	0.00158756	0.00714563	0.00146639	0.00119673	0.00790749	0.980696
Ergic1	Q9DC16	>sp|Q9DC16|ERGI1_MOUSE Endoplasmic reticulum-Golgi intermediate compartment protein 1 OS=Mus musculus GN=Ergic1 PE=1 SV=1;>tr|Q4FK22|Q4FK22_MOUSE 1200007D18Rik protein OS=Mus musculus GN=Ergic1 PE=1 SV=1	-0.358945	-1.03477	0.47908	6	0.00157869	0.00710825	0.00145785	0.00118991	0.00785822	0.980807
Ppa1	Q9D819	>sp|Q9D819|IPYR_MOUSE Inorganic pyrophosphatase OS=Mus musculus GN=Ppa1 PE=1 SV=1;>tr|Q4FK49|Q4FK49_MOUSE Inorganic pyrophosphatase OS=Mus musculus GN=Ppa1 PE=1 SV=1	-0.619059	-0.914125	0.0547362	6	0.00354881	0.0216246	0.00275386	0.00245172	0.0112921	0.958329
Akr1a1	Q9JII6	>sp|Q9JII6|AK1A1_MOUSE Alcohol dehydrogenase [NADP(+)] OS=Mus musculus GN=Akr1a1 PE=1 SV=3;>tr|Q540D7|Q540D7_MOUSE Alcohol dehydrogenase [NADP(+)] OS=Mus musculus GN=Akr1a1 PE=1 SV=1;>tr|B1AXW3|B1AXW3_MOUSE Alcohol dehydrogenase [NADP(+)] (Fragment) OS=Mus	-0.294514	-0.715274	0.296498	6	0.000507968	0.00242854	0.000451654	0.000375801	0.00228152	0.993955
Nqo1	Q64669	>sp|Q64669|NQO1_MOUSE NAD(P)H dehydrogenase [quinone] 1 OS=Mus musculus GN=Nqo1 PE=1 SV=3;>tr|Q542Y0|Q542Y0_MOUSE NAD(P)H dehydrogenase [quinone] 1 OS=Mus musculus GN=Nqo1 PE=1 SV=1	-0.281747	-1.29359	0.855455	6	0.00293911	0.0126393	0.0027977	0.00224831	0.0159243	0.963451
P4ha2	Q5SX75	>tr|Q5SX75|Q5SX75_MOUSE Procollagen-proline, 2-oxoglutarate 4-dioxygenase (Proline 4-hydroxylase), alpha II polypeptide, isoform CRA_f OS=Mus musculus GN=P4ha2 PE=1 SV=1;>sp|Q60716|P4HA2_MOUSE Prolyl 4-hydroxylase subunit alpha-2 OS=Mus musculus GN=P4ha2 P	-0.595672	-1.12645	0.804673	6	0.00610282	0.0399487	0.0045702	0.00413979	0.0178438	0.927395
Snrnp70	Q62376	>sp|Q62376|RU17_MOUSE U1 small nuclear ribonucleoprotein 70 kDa OS=Mus musculus GN=Snrnp70 PE=1 SV=2;>tr|A0A0U1RNZ8|A0A0U1RNZ8_MOUSE U1 small nuclear ribonucleoprotein 70 kDa (Fragment) OS=Mus musculus GN=Snrnp70 PE=4 SV=1	0.0899068	-0.226575	1.0376	6	0.00862094	0.0600108	0.00627093	0.00576056	0.0235582	0.895779
Dek	Q7TNV0	>sp|Q7TNV0|DEK_MOUSE Protein DEK OS=Mus musculus GN=Dek PE=1 SV=1;>tr|E9Q8Y1|E9Q8Y1_MOUSE Protein DEK (Fragment) OS=Mus musculus GN=Dek PE=1 SV=1;>tr|D3YVJ6|D3YVJ6_MOUSE Protein DEK (Fragment) OS=Mus musculus GN=Dek PE=1 SV=1	0.305148	-0.182595	1.02986	6	0.000283478	0.00139311	0.000247855	0.000207983	0.00121779	0.99665
Lpp	Q8BFW7	>sp|Q8BFW7|LPP_MOUSE Lipoma-preferred partner homolog OS=Mus musculus GN=Lpp PE=1 SV=1	-0.56826	-1.25804	-0.151463	6	0.0161861	0.0541202	0.0186113	0.0135423	0.158194	0.739346
Cyp20a1	Q8BKE6	>sp|Q8BKE6|CP20A_MOUSE Cytochrome P450 20A1 OS=Mus musculus GN=Cyp20a1 PE=1 SV=1	-0.792662	-0.938698	0.271481	6	0.0237662	0.238222	0.0149018	0.0146811	0.0468354	0.661594
Ckap4	Q8BMK4	>sp|Q8BMK4|CKAP4_MOUSE Cytoskeleton-associated protein 4 OS=Mus musculus GN=Ckap4 PE=1 SV=2	-0.0454969	-0.319092	0.902777	6	0.0116349	0.0867598	0.00820477	0.00764973	0.0296223	0.856128
Fam177a1	Q8BR63	>sp|Q8BR63|F177A_MOUSE Protein FAM177A1 OS=Mus musculus GN=Fam177a1 PE=1 SV=1	-0.392536	-1.01011	-0.170772	6	0.0221637	0.0637403	0.0291859	0.0197212	0.362422	0.502767
Txnl1	Q8CDN6	>sp|Q8CDN6|TXNL1_MOUSE Thioredoxin-like protein 1 OS=Mus musculus GN=Txnl1 PE=1 SV=3	-0.318117	-1.03868	0.249762	6	0.0103318	0.0381265	0.0109769	0.0083307	0.0777548	0.854479
Eif3l	Q8QZY1	>sp|Q8QZY1|EIF3L_MOUSE Eukaryotic translation initiation factor 3 subunit L OS=Mus musculus GN=Eif3l PE=1 SV=1	-0.289246	-0.394882	0.681194	6	0.0259514	0.2792	0.0158743	0.0158184	0.0485606	0.614595
Gale	Q8R059	>sp|Q8R059|GALE_MOUSE UDP-glucose 4-epimerase OS=Mus musculus GN=Gale PE=1 SV=1	-0.735332	-0.897334	-0.0906285	6	0.0144184	0.11443	0.00989861	0.00934726	0.0345694	0.817336
Acsf2	Q8VCW8	>sp|Q8VCW8|ACSF2_MOUSE Acyl-CoA synthetase family member 2, mitochondrial OS=Mus musculus GN=Acsf2 PE=1 SV=1	-0.291025	-0.673469	0.0024306	6	0.0109551	0.0400008	0.0117344	0.00886727	0.0846068	0.843836
Stk38	Q91VJ4	>sp|Q91VJ4|STK38_MOUSE Serine/threonine-protein kinase 38 OS=Mus musculus GN=Stk38 PE=1 SV=1	-0.619177	-0.952035	0.137903	6	0.00348558	0.0211972	0.00270754	0.00240929	0.011118	0.959082
Psip1	Q99JF8	>sp|Q99JF8|PSIP1_MOUSE PC4 and SFRS1-interacting protein OS=Mus musculus GN=Psip1 PE=1 SV=1;>tr|A2BI12|A2BI12_MOUSE PC4 and SFRS1-interacting protein OS=Mus musculus GN=Psip1 PE=1 SV=1;>tr|F6RB63|F6RB63_MOUSE PC4 and SFRS1-interacting protein (Fragment) OS	-0.238609	-1.08674	0.337241	6	0.0137456	0.0479063	0.0152752	0.0113196	0.119668	0.792086
Npm3	Q9CPP0	>sp|Q9CPP0|NPM3_MOUSE Nucleoplasmin-3 OS=Mus musculus GN=Npm3 PE=1 SV=3	-0.200051	-0.668209	1.46205	6	0.0121278	0.0914396	0.00851107	0.00795362	0.0305422	0.849426
Yif1b	Q9CX30	>sp|Q9CX30|YIF1B_MOUSE Protein YIF1B OS=Mus musculus GN=Yif1b PE=1 SV=2;>tr|D3Z5F9|D3Z5F9_MOUSE Protein YIF1B (Fragment) OS=Mus musculus GN=Yif1b PE=1 SV=1;>tr|D3YY42|D3YY42_MOUSE Protein YIF1B OS=Mus musculus GN=Yif1b PE=1 SV=1	-0.639036	-0.727898	-0.42137	6	0.00473253	0.0298634	0.00360834	0.00324012	0.0144378	0.944118
Ssr1	Q9CY50	>sp|Q9CY50|SSRA_MOUSE Translocon-associated protein subunit alpha OS=Mus musculus GN=Ssr1 PE=1 SV=1	-0.160537	-1.5105	0.540635	6	0.0188292	0.0599137	0.0225901	0.0160644	0.214042	0.66856
Blvra	Q9CY64	>sp|Q9CY64|BIEA_MOUSE Biliverdin reductase A OS=Mus musculus GN=Blvra PE=1 SV=1	-0.197304	-0.675881	0.341542	6	0.00291029	0.0125258	0.00276871	0.00222566	0.0157431	0.963826
Fkbp11	Q9D1M7	>sp|Q9D1M7|FKB11_MOUSE Peptidyl-prolyl cis-trans isomerase FKBP11 OS=Mus musculus GN=Fkbp11 PE=1 SV=1	-0.392005	-1.21919	0.387195	6	0.00628379	0.0249726	0.00631869	0.00493579	0.0399353	0.917554
Alg5	Q9DB25	>sp|Q9DB25|ALG5_MOUSE Dolichyl-phosphate beta-glucosyltransferase OS=Mus musculus GN=Alg5 PE=1 SV=1	-0.455772	-1.6976	0.870995	6	0.00379459	0.0159449	0.0036692	0.00292492	0.0215024	0.952164
Rpn2	Q9DBG6	>sp|Q9DBG6|RPN2_MOUSE Dolichyl-diphosphooligosaccharide--protein glycosyltransferase subunit 2 OS=Mus musculus GN=Rpn2 PE=1 SV=1;>tr|A2ACG7|A2ACG7_MOUSE Dolichyl-diphosphooligosaccharide--protein glycosyltransferase subunit 2 OS=Mus musculus GN=Rpn2 PE=1 S	0.0723724	-0.401939	0.743865	6	0.000466737	0.00223999	0.000414016	0.000344895	0.00208317	0.994451
Coasy	Q9DBL7	>sp|Q9DBL7|COASY_MOUSE Bifunctional coenzyme A synthase OS=Mus musculus GN=Coasy PE=1 SV=2	-0.323465	-0.905171	-0.010113	6	0.0182559	0.0587609	0.0216837	0.015504	0.200105	0.685691
Erap1	Q9EQH2	>sp|Q9EQH2|ERAP1_MOUSE Endoplasmic reticulum aminopeptidase 1 OS=Mus musculus GN=Erap1 PE=1 SV=2	0.33097	0.0196574	1.44216	6	0.0122374	0.092492	0.00857878	0.00802097	0.030744	0.847927
Tmod2	Q9JKK7	>sp|Q9JKK7|TMOD2_MOUSE Tropomodulin-2 OS=Mus musculus GN=Tmod2 PE=1 SV=2	-0.0261271	-1.28792	1.02572	6	0.00902575	0.0340707	0.00942566	0.00721853	0.0643599	0.875899
Fetub	Q9QXC1	>sp|Q9QXC1|FETUB_MOUSE Fetuin-B OS=Mus musculus GN=Fetub PE=1 SV=1;>tr|Q6YJU1|Q6YJU1_MOUSE Fetuin-B OS=Mus musculus GN=Fetub PE=1 SV=1	0.320701	-0.068026	1.44004	6	0.00782551	0.0534569	0.00574249	0.00525291	0.0218224	0.9059
Nubp2	Q9R061	>sp|Q9R061|NUBP2_MOUSE Cytosolic Fe-S cluster assembly factor NUBP2 OS=Mus musculus GN=Nubp2 PE=1 SV=1	0.401658	-0.0788728	1.11312	6	0.000292831	0.00143656	0.000256304	0.000214958	0.00126148	0.996538
Tbl2	Q9R099	>sp|Q9R099|TBL2_MOUSE Transducin beta-like protein 2 OS=Mus musculus GN=Tbl2 PE=1 SV=2	-1.08333	-1.61175	-0.460822	6	0.00223513	0.00982415	0.00209685	0.00169772	0.0116239	0.972522
Rabac1	Q9Z0S9	>sp|Q9Z0S9|PRAF1_MOUSE Prenylated Rab acceptor protein 1 OS=Mus musculus GN=Rabac1 PE=1 SV=1	-0.738306	-1.1382	-0.132013	6	0.000242813	0.00120521	0.000211035	0.00017762	0.00102684	0.997136
Lyz2	P08905	>sp|P08905|LYZ2_MOUSE Lysozyme C-2 OS=Mus musculus GN=Lyz2 PE=1 SV=2;>tr|A0A077S2U6|A0A077S2U6_MOUSE Lysozyme C-2 OS=Mus musculus GN=Lyz2 PE=1 SV=1	-0.119226	2.00591	1.96683		0.463784	0.302736	0.03838	0.0759001	0.0414688	0.077731
Prkar2a	A0A0A6YX73	>tr|A0A0A6YX73|A0A0A6YX73_MOUSE cAMP-dependent protein kinase type II-alpha regulatory subunit OS=Mus musculus GN=Prkar2a PE=1 SV=1;>tr|Q8K1M3|Q8K1M3_MOUSE Protein kinase, cAMP dependent regulatory, type II alpha OS=Mus musculus GN=Prkar2a PE=1 SV=1;>sp|P1	0.613517	-0.780805	-0.510359		0.0462409	0.0535636	0.30911	0.0727335	0.424774	0.093578
Srpx	A2BE45	>tr|A2BE45|A2BE45_MOUSE Sushi-repeat-containing protein SRPX OS=Mus musculus GN=Srpx PE=1 SV=1;>sp|Q9R0M3|SRPX_MOUSE Sushi-repeat-containing protein SRPX OS=Mus musculus GN=Srpx PE=2 SV=1	-0.685506	-0.613489	-1.39655		0.0627324	0.0285908	0.385892	0.456023	0.0390722	0.0276891
Csta	P56567	>sp|P56567|CYTA_MOUSE Cystatin-A OS=Mus musculus GN=Csta PE=3 SV=1;>tr|B2RT71|B2RT71_MOUSE Cystatin A OS=Mus musculus GN=Csta1 PE=1 SV=1;>tr|E0CZ96|E0CZ96_MOUSE Cystatin-A OS=Mus musculus GN=Csta1 PE=1 SV=1	0.402964	0.387177	1.16313		0.0307851	0.431589	0.0173319	0.0179333	0.0486596	0.453701
Ecm1	F8WI14	>tr|F8WI14|F8WI14_MOUSE Extracellular matrix protein 1 OS=Mus musculus GN=Ecm1 PE=1 SV=1;>sp|Q61508|ECM1_MOUSE Extracellular matrix protein 1 OS=Mus musculus GN=Ecm1 PE=1 SV=2	-0.0461643	-1.34068	-1.18261		0.0477751	0.052815	0.378129	0.0784548	0.354356	0.0884706
Ube4a	G3X9Y5	>tr|G3X9Y5|G3X9Y5_MOUSE Ubiquitin conjugation factor E4 A OS=Mus musculus GN=Ube4a PE=1 SV=1;>sp|E9Q735|UBE4A_MOUSE Ubiquitin conjugation factor E4 A OS=Mus musculus GN=Ube4a PE=1 SV=1;>tr|E9Q442|E9Q442_MOUSE Ubiquitin conjugation factor E4 A OS=Mus muscul	-0.829558	-0.85121	-0.117098		0.0304638	0.41328	0.0173154	0.0178395	0.0490773	0.472024
Coro1a	Q3U1N0	>tr|Q3U1N0|Q3U1N0_MOUSE Coronin OS=Mus musculus GN=Coro1a PE=1 SV=1;>sp|O89053|COR1A_MOUSE Coronin-1A OS=Mus musculus GN=Coro1a PE=1 SV=5;>tr|G3UYK8|G3UYK8_MOUSE Coronin OS=Mus musculus GN=Coro1a PE=1 SV=1	0.918869	1.1986	1.22611		0.346105	0.412894	0.038024	0.0700297	0.0442078	0.0887396
Ncl	P09405	>sp|P09405|NUCL_MOUSE Nucleolin OS=Mus musculus GN=Ncl PE=1 SV=2	0.207641	0.176334	1.05457		0.030209	0.400977	0.0172816	0.0177532	0.0492999	0.48448
Psmb8	P28063	>sp|P28063|PSB8_MOUSE Proteasome subunit beta type-8 OS=Mus musculus GN=Psmb8 PE=1 SV=2;>tr|G3UZW8|G3UZW8_MOUSE Proteasome subunit beta type (Fragment) OS=Mus musculus GN=Psmb8 PE=1 SV=2	0.0735885	2.34374	2.52076		0.364805	0.39389	0.0383623	0.0714691	0.0440608	0.0874128
S100a9	Q3UP42	>tr|Q3UP42|Q3UP42_MOUSE Protein S100-A9 OS=Mus musculus GN=S100a9 PE=1 SV=1;>sp|P31725|S10A9_MOUSE Protein S100-A9 OS=Mus musculus GN=S100a9 PE=1 SV=3	1.11875	2.69719	2.68411		0.452614	0.312301	0.0385177	0.0756643	0.041896	0.0790072
Acyp2	P56375	>sp|P56375|ACYP2_MOUSE Acylphosphatase-2 OS=Mus musculus GN=Acyp2 PE=1 SV=2	-0.384787	-0.315276	-1.93912		0.0596929	0.0283331	0.458799	0.384912	0.0403332	0.02793
Tuba1c	Q52L87	>tr|Q52L87|Q52L87_MOUSE Tubulin alpha-1C chain OS=Mus musculus GN=Tuba1c PE=1 SV=1;>sp|P68373|TBA1C_MOUSE Tubulin alpha-1C chain OS=Mus musculus GN=Tuba1c PE=1 SV=1	0.122885	-1.44369	0.662659		0.0222729	0.0634383	0.0296063	0.0199013	0.378899	0.485882
Serpinf1	P97298	>sp|P97298|PEDF_MOUSE Pigment epithelium-derived factor OS=Mus musculus GN=Serpinf1 PE=1 SV=2	-0.334294	-1.08554	-1.01415		0.0478546	0.0520203	0.40441	0.0798525	0.329994	0.0858682
Anp32e	P97822	>sp|P97822|AN32E_MOUSE Acidic leucine-rich nuclear phosphoprotein 32 family member E OS=Mus musculus GN=Anp32e PE=1 SV=2;>tr|E9Q5H2|E9Q5H2_MOUSE Acidic leucine-rich nuclear phosphoprotein 32 family member E (Fragment) OS=Mus musculus GN=Anp32e PE=1 SV=1;>t	-0.276208	-0.315643	0.723058		0.0301051	0.396348	0.0172642	0.0177158	0.0493712	0.489195
Ssrp1	Q08943	>sp|Q08943|SSRP1_MOUSE FACT complex subunit SSRP1 OS=Mus musculus GN=Ssrp1 PE=1 SV=2;>tr|A2AW05|A2AW05_MOUSE FACT complex subunit SSRP1 (Fragment) OS=Mus musculus GN=Ssrp1 PE=1 SV=1	-0.307164	-0.310167	1.14368		0.0312212	0.468104	0.0172486	0.0179985	0.0475358	0.417892
Scamp1	Q8K021	>sp|Q8K021|SCAM1_MOUSE Secretory carrier-associated membrane protein 1 OS=Mus musculus GN=Scamp1 PE=1 SV=1;>tr|Q3TD71|Q3TD71_MOUSE Secretory carrier membrane protein 1 OS=Mus musculus GN=Scamp1 PE=1 SV=1;>tr|Q3TSA8|Q3TSA8_MOUSE Secretory carrier-associated	-0.157433	-1.16888	0.194046		0.0222542	0.0635097	0.0295249	0.0198677	0.37552	0.489323
Gstt2	Q61133	>sp|Q61133|GSTT2_MOUSE Glutathione S-transferase theta-2 OS=Mus musculus GN=Gstt2 PE=1 SV=4	0.362044	1.39406	1.43482		0.402282	0.357605	0.0387073	0.0737716	0.0434146	0.0842195
Bcap31	Q61335	>sp|Q61335|BAP31_MOUSE B-cell receptor-associated protein 31 OS=Mus musculus GN=Bcap31 PE=1 SV=4	-0.0592839	1.15555	-0.0534389		0.429543	0.0409168	0.0504298	0.429348	0.0237251	0.0260374
Chi3l1	Q61362	>sp|Q61362|CH3L1_MOUSE Chitinase-3-like protein 1 OS=Mus musculus GN=Chi3l1 PE=1 SV=3	-0.399017	4.29045	4.87623		0.322829	0.437454	0.0374396	0.0679632	0.0442108	0.090103
Arhgdib	Q61599	>sp|Q61599|GDIR2_MOUSE Rho GDP-dissociation inhibitor 2 OS=Mus musculus GN=Arhgdib PE=1 SV=3	-0.0271729	1.24227	1.29478		0.400393	0.359379	0.0387002	0.073674	0.0434577	0.0843958
Postn	Q62009	>sp|Q62009|POSTN_MOUSE Periostin OS=Mus musculus GN=Postn PE=1 SV=2	0.0174485	-0.0110945	1.51943		0.0308372	0.434985	0.0173306	0.0179461	0.0485711	0.45033
Col11a2	Q64739	>sp|Q64739|COBA2_MOUSE Collagen alpha-2(XI) chain OS=Mus musculus GN=Col11a2 PE=2 SV=3;>tr|I7HPY2|I7HPY2_MOUSE Collagen alpha-2(XI) chain (Fragment) OS=Mus musculus GN=Col11a2 PE=1 SV=1	-0.141039	-0.0533062	-1.29751		0.0616431	0.0286076	0.417729	0.424292	0.0398048	0.0279232
Cdsn	Q7TPC1	>sp|Q7TPC1|CDSN_MOUSE Corneodesmosin OS=Mus musculus GN=Cdsn PE=2 SV=2	-0.201041	-0.133313	-1.32476		0.0607521	0.0285123	0.438017	0.404628	0.0401238	0.0279672
Slc25a12	Q8BH59	>sp|Q8BH59|CMC1_MOUSE Calcium-binding mitochondrial carrier protein Aralar1 OS=Mus musculus GN=Slc25a12 PE=1 SV=1	0.390469	-0.838415	-0.747702		0.0477395	0.0512313	0.424981	0.0806559	0.311759	0.0836331
Krtap6-5	Q925H3	>sp|Q925H3|KRA65_MOUSE Keratin-associated protein 6-5 OS=Mus musculus GN=Krtap6-5 PE=2 SV=1	-1.68328	-1.39122	-3.81764		0.0635227	0.0282391	0.34407	0.49944	0.0376682	0.0270599
Ndufb3	Q9CQZ6	>sp|Q9CQZ6|NDUB3_MOUSE NADH dehydrogenase [ubiquinone] 1 beta subcomplex subunit 3 OS=Mus musculus GN=Ndufb3 PE=1 SV=1	0.69172	-1.09576	-1.03085		0.047181	0.0495243	0.461172	0.0814619	0.281316	0.0793448
Tppp3	Q9CRB6	>sp|Q9CRB6|TPPP3_MOUSE Tubulin polymerization-promoting protein family member 3 OS=Mus musculus GN=Tppp3 PE=1 SV=1	-0.454844	-0.408091	-0.8886		0.0629398	0.0285539	0.378004	0.464057	0.0388462	0.027599
Shmt2	Q9CZN7	>tr|Q9CZN7|Q9CZN7_MOUSE Serine hydroxymethyltransferase OS=Mus musculus GN=Shmt2 PE=1 SV=1	0.498269	-0.00411264	0.636578		0.0221539	0.0601886	0.0308708	0.0202117	0.464183	0.402392
Echdc1	Q9D9V3	>sp|Q9D9V3|ECHD1_MOUSE Ethylmalonyl-CoA decarboxylase OS=Mus musculus GN=Echdc1 PE=1 SV=2;>tr|E0CXS3|E0CXS3_MOUSE Ethylmalonyl-CoA decarboxylase (Fragment) OS=Mus musculus GN=Echdc1 PE=1 SV=1	-0.836132	-0.764262	-1.52032		0.0628558	0.0285711	0.381318	0.460673	0.0389434	0.0276384
Prkra	Q9WTX2	>sp|Q9WTX2|PRKRA_MOUSE Interferon-inducible double-stranded RNA-dependent protein kinase activator A OS=Mus musculus GN=Prkra PE=1 SV=1	-0.633247	-1.23993	-0.425638		0.0222866	0.0633774	0.0296701	0.0199271	0.381616	0.483123

## Sheet:  Enrichments - Dataset EV4B
								Dataset EV4B. Pathway and GO enrichments analyses of proteins in each cluster. Proteins in each cluster were uploaded in STRING DB and enrichment analyses compared to whole genome were performed using standard settings. Significantly enriched terms and matching proteins are displayed (FDR<0.05). Terms for each cluster are listed on separate work sheets.

## Sheet: enrichment cluster 1
#term ID	term description	observed protein count	background protein count	strength	false discovery rate	matching proteins in your network (IDs)	matching proteins in your network (labels)
Cellular Component (Gene Ontology)
GO:0005737	cytoplasm	36	9909	0.25	0.00041	10090.ENSMUSP00000003121,10090.ENSMUSP00000004202,10090.ENSMUSP00000007272,10090.ENSMUSP00000019974,10090.ENSMUSP00000020343,10090.ENSMUSP00000020779,10090.ENSMUSP00000022378,10090.ENSMUSP00000023619,10090.ENSMUSP00000024866,10090.ENSMUSP00000026554,10090.ENSMUSP00000027989,10090.ENSMUSP00000031099,10090.ENSMUSP00000031492,10090.ENSMUSP00000034285,10090.ENSMUSP00000035061,10090.ENSMUSP00000035077…	Rab8a,Dnmt1,Krt14,Rab32,Rab21,Mpo,Ero1l,Stfa2,Xdh,Urah,Hsd17b7,Grpel1,Rab35,Cotl1,Ngp,Ltf,Ptma,Chil3,Basp1,Lcn2,S100a8,Rpl26,Bak1,Plcg2,Rab23,Myl9,Marcks,Casp3,Ftl1,Sept5,Ube2z,Gsdmc,Pgam5,Spp1,H1f0,Rbp2
GO:0005622	intracellular	39	12462	0.19	0.0019	10090.ENSMUSP00000003121,10090.ENSMUSP00000004202,10090.ENSMUSP00000007272,10090.ENSMUSP00000019974,10090.ENSMUSP00000020343,10090.ENSMUSP00000020779,10090.ENSMUSP00000022378,10090.ENSMUSP00000023619,10090.ENSMUSP00000023786,10090.ENSMUSP00000024866,10090.ENSMUSP00000026554,10090.ENSMUSP00000027677,10090.ENSMUSP00000027989,10090.ENSMUSP00000031099,10090.ENSMUSP00000031492,10090.ENSMUSP00000034285…	Rab8a,Dnmt1,Krt14,Rab32,Rab21,Mpo,Ero1l,Stfa2,Krt6b,Xdh,Urah,Csrp1,Hsd17b7,Grpel1,Rab35,Cotl1,Ngp,Ltf,Ptma,Chil3,Basp1,Lcn2,S100a8,Itgam,Rpl26,Bak1,Plcg2,Rab23,Myl9,Marcks,Casp3,Ftl1,Sept5,Ube2z,Gsdmc,Pgam5,Spp1,H1f0,Rbp2
GO:0005623	cell	41	14044	0.16	0.0024	10090.ENSMUSP00000000299,10090.ENSMUSP00000003121,10090.ENSMUSP00000004202,10090.ENSMUSP00000007272,10090.ENSMUSP00000019974,10090.ENSMUSP00000020343,10090.ENSMUSP00000020779,10090.ENSMUSP00000022378,10090.ENSMUSP00000023619,10090.ENSMUSP00000023786,10090.ENSMUSP00000024866,10090.ENSMUSP00000026554,10090.ENSMUSP00000027677,10090.ENSMUSP00000027989,10090.ENSMUSP00000031099,10090.ENSMUSP00000031492…	Itgb2,Rab8a,Dnmt1,Krt14,Rab32,Rab21,Mpo,Ero1l,Stfa2,Krt6b,Xdh,Urah,Csrp1,Hsd17b7,Grpel1,Rab35,Cotl1,Ngp,Ltf,Ptma,Rptn,Chil3,Basp1,Lcn2,S100a8,Itgam,Rpl26,Bak1,Plcg2,Rab23,Myl9,Marcks,Casp3,Ftl1,Sept5,Ube2z,Gsdmc,Pgam5,Spp1,H1f0,Rbp2
GO:0030139	endocytic vesicle	5	176	1.14	0.0024	10090.ENSMUSP00000003121,10090.ENSMUSP00000019974,10090.ENSMUSP00000031492,10090.ENSMUSP00000085625,10090.ENSMUSP00000092002	Rab8a,Rab32,Rab35,Rab23,Ftl1
GO:0043229	intracellular organelle	35	10645	0.21	0.0025	10090.ENSMUSP00000003121,10090.ENSMUSP00000004202,10090.ENSMUSP00000007272,10090.ENSMUSP00000019974,10090.ENSMUSP00000020343,10090.ENSMUSP00000020779,10090.ENSMUSP00000022378,10090.ENSMUSP00000023786,10090.ENSMUSP00000024866,10090.ENSMUSP00000026554,10090.ENSMUSP00000027677,10090.ENSMUSP00000027989,10090.ENSMUSP00000031099,10090.ENSMUSP00000031492,10090.ENSMUSP00000034285,10090.ENSMUSP00000035061…	Rab8a,Dnmt1,Krt14,Rab32,Rab21,Mpo,Ero1l,Krt6b,Xdh,Urah,Csrp1,Hsd17b7,Grpel1,Rab35,Cotl1,Ngp,Ltf,Ptma,Chil3,Basp1,S100a8,Itgam,Rpl26,Bak1,Rab23,Myl9,Marcks,Casp3,Ftl1,Sept5,Ube2z,Gsdmc,Pgam5,Spp1,H1f0
GO:0005576	extracellular region	13	2044	0.49	0.0055	10090.ENSMUSP00000020779,10090.ENSMUSP00000024866,10090.ENSMUSP00000027824,10090.ENSMUSP00000031492,10090.ENSMUSP00000035061,10090.ENSMUSP00000035077,10090.ENSMUSP00000044998,10090.ENSMUSP00000053923,10090.ENSMUSP00000053962,10090.ENSMUSP00000064385,10090.ENSMUSP00000068468,10090.ENSMUSP00000092002,10090.ENSMUSP00000108367	Mpo,Xdh,Apcs,Rab35,Ngp,Ltf,Rptn,Chil3,Lcn2,S100a8,Itgam,Ftl1,Spp1
GO:0030670	phagocytic vesicle membrane	3	48	1.49	0.0055	10090.ENSMUSP00000003121,10090.ENSMUSP00000019974,10090.ENSMUSP00000085625	Rab8a,Rab32,Rab23
GO:0031982	vesicle	12	1837	0.51	0.0067	10090.ENSMUSP00000003121,10090.ENSMUSP00000019974,10090.ENSMUSP00000020343,10090.ENSMUSP00000020779,10090.ENSMUSP00000031492,10090.ENSMUSP00000035061,10090.ENSMUSP00000035077,10090.ENSMUSP00000053923,10090.ENSMUSP00000085625,10090.ENSMUSP00000092002,10090.ENSMUSP00000094750,10090.ENSMUSP00000108367	Rab8a,Rab32,Rab21,Mpo,Rab35,Ngp,Ltf,Chil3,Rab23,Ftl1,Sept5,Spp1
GO:0043227	membrane-bounded organelle	32	9775	0.21	0.0067	10090.ENSMUSP00000003121,10090.ENSMUSP00000004202,10090.ENSMUSP00000007272,10090.ENSMUSP00000019974,10090.ENSMUSP00000020343,10090.ENSMUSP00000020779,10090.ENSMUSP00000022378,10090.ENSMUSP00000024866,10090.ENSMUSP00000026554,10090.ENSMUSP00000027677,10090.ENSMUSP00000027989,10090.ENSMUSP00000031099,10090.ENSMUSP00000031492,10090.ENSMUSP00000034285,10090.ENSMUSP00000035061,10090.ENSMUSP00000035077…	Rab8a,Dnmt1,Krt14,Rab32,Rab21,Mpo,Ero1l,Xdh,Urah,Csrp1,Hsd17b7,Grpel1,Rab35,Cotl1,Ngp,Ltf,Ptma,Chil3,Basp1,Itgam,Rpl26,Bak1,Rab23,Marcks,Casp3,Ftl1,Sept5,Ube2z,Gsdmc,Pgam5,Spp1,H1f0
GO:0098805	whole membrane	10	1300	0.58	0.0067	10090.ENSMUSP00000000299,10090.ENSMUSP00000003121,10090.ENSMUSP00000019974,10090.ENSMUSP00000020343,10090.ENSMUSP00000031492,10090.ENSMUSP00000068468,10090.ENSMUSP00000077757,10090.ENSMUSP00000085625,10090.ENSMUSP00000091238,10090.ENSMUSP00000108124	Itgb2,Rab8a,Rab32,Rab21,Rab35,Itgam,Bak1,Rab23,Casp3,Pgam5
GO:0005856	cytoskeleton	12	1933	0.48	0.0075	10090.ENSMUSP00000003121,10090.ENSMUSP00000007272,10090.ENSMUSP00000023786,10090.ENSMUSP00000027677,10090.ENSMUSP00000034285,10090.ENSMUSP00000064385,10090.ENSMUSP00000085625,10090.ENSMUSP00000085913,10090.ENSMUSP00000090245,10090.ENSMUSP00000094750,10090.ENSMUSP00000105752,10090.ENSMUSP00000137309	Rab8a,Krt14,Krt6b,Csrp1,Cotl1,S100a8,Rab23,Myl9,Marcks,Sept5,Gsdmc,H1f0
GO:0032432	actin filament bundle	3	72	1.31	0.0086	10090.ENSMUSP00000085913,10090.ENSMUSP00000090245,10090.ENSMUSP00000094750	Myl9,Marcks,Sept5
GO:0031410	cytoplasmic vesicle	11	1710	0.5	0.0088	10090.ENSMUSP00000003121,10090.ENSMUSP00000019974,10090.ENSMUSP00000020343,10090.ENSMUSP00000020779,10090.ENSMUSP00000031492,10090.ENSMUSP00000035061,10090.ENSMUSP00000035077,10090.ENSMUSP00000053923,10090.ENSMUSP00000085625,10090.ENSMUSP00000092002,10090.ENSMUSP00000094750	Rab8a,Rab32,Rab21,Mpo,Rab35,Ngp,Ltf,Chil3,Rab23,Ftl1,Sept5
GO:0015629	actin cytoskeleton	5	410	0.78	0.0208	10090.ENSMUSP00000027677,10090.ENSMUSP00000085913,10090.ENSMUSP00000090245,10090.ENSMUSP00000094750,10090.ENSMUSP00000137309	Csrp1,Myl9,Marcks,Sept5,H1f0
GO:0005615	extracellular space	8	1131	0.54	0.0228	10090.ENSMUSP00000020779,10090.ENSMUSP00000024866,10090.ENSMUSP00000027824,10090.ENSMUSP00000035061,10090.ENSMUSP00000035077,10090.ENSMUSP00000064385,10090.ENSMUSP00000068468,10090.ENSMUSP00000108367	Mpo,Xdh,Apcs,Ngp,Ltf,S100a8,Itgam,Spp1
GO:0008305	integrin complex	2	29	1.53	0.0228	10090.ENSMUSP00000000299,10090.ENSMUSP00000068468	Itgb2,Itgam
GO:0030659	cytoplasmic vesicle membrane	5	424	0.76	0.0228	10090.ENSMUSP00000003121,10090.ENSMUSP00000019974,10090.ENSMUSP00000020343,10090.ENSMUSP00000031492,10090.ENSMUSP00000085625	Rab8a,Rab32,Rab21,Rab35,Rab23
GO:0043231	intracellular membrane-bounded organelle	28	9088	0.18	0.0378	10090.ENSMUSP00000003121,10090.ENSMUSP00000004202,10090.ENSMUSP00000007272,10090.ENSMUSP00000019974,10090.ENSMUSP00000020343,10090.ENSMUSP00000020779,10090.ENSMUSP00000022378,10090.ENSMUSP00000024866,10090.ENSMUSP00000026554,10090.ENSMUSP00000027677,10090.ENSMUSP00000027989,10090.ENSMUSP00000031099,10090.ENSMUSP00000034285,10090.ENSMUSP00000044188,10090.ENSMUSP00000053923,10090.ENSMUSP00000053943…	Rab8a,Dnmt1,Krt14,Rab32,Rab21,Mpo,Ero1l,Xdh,Urah,Csrp1,Hsd17b7,Grpel1,Cotl1,Ptma,Chil3,Basp1,Itgam,Rpl26,Bak1,Rab23,Marcks,Casp3,Ftl1,Ube2z,Gsdmc,Pgam5,Spp1,H1f0
GO:0045095	keratin filament	2	43	1.36	0.0378	10090.ENSMUSP00000007272,10090.ENSMUSP00000023786	Krt14,Krt6b
GO:0045111	intermediate filament cytoskeleton	3	158	0.97	0.0412	10090.ENSMUSP00000007272,10090.ENSMUSP00000023786,10090.ENSMUSP00000064385	Krt14,Krt6b,S100a8
GO:0099503	secretory vesicle	5	525	0.67	0.0412	10090.ENSMUSP00000003121,10090.ENSMUSP00000020779,10090.ENSMUSP00000031492,10090.ENSMUSP00000035077,10090.ENSMUSP00000094750	Rab8a,Mpo,Rab35,Ltf,Sept5
GO:0005741	mitochondrial outer membrane	3	165	0.95	0.0428	10090.ENSMUSP00000019974,10090.ENSMUSP00000077757,10090.ENSMUSP00000108124	Rab32,Bak1,Pgam5
GO:0012505	endomembrane system	15	3670	0.3	0.0428	10090.ENSMUSP00000003121,10090.ENSMUSP00000019974,10090.ENSMUSP00000020343,10090.ENSMUSP00000020779,10090.ENSMUSP00000022378,10090.ENSMUSP00000024866,10090.ENSMUSP00000027989,10090.ENSMUSP00000031492,10090.ENSMUSP00000035077,10090.ENSMUSP00000053923,10090.ENSMUSP00000077757,10090.ENSMUSP00000085625,10090.ENSMUSP00000094750,10090.ENSMUSP00000108367,10090.ENSMUSP00000137309	Rab8a,Rab32,Rab21,Mpo,Ero1l,Xdh,Hsd17b7,Rab35,Ltf,Chil3,Bak1,Rab23,Sept5,Spp1,H1f0
GO:0010008	endosome membrane	4	347	0.75	0.0464	10090.ENSMUSP00000003121,10090.ENSMUSP00000020343,10090.ENSMUSP00000031492,10090.ENSMUSP00000085625	Rab8a,Rab21,Rab35,Rab23
GO:0032154	cleavage furrow	2	53	1.27	0.0464	10090.ENSMUSP00000020343,10090.ENSMUSP00000094750	Rab21,Sept5
Molecular Function (Gene Ontology)
GO:0001846	opsonin binding	3	12	2.09	0.001	10090.ENSMUSP00000000299,10090.ENSMUSP00000027824,10090.ENSMUSP00000068468	Itgb2,Apcs,Itgam
GO:0001848	complement binding	3	20	1.87	0.001	10090.ENSMUSP00000000299,10090.ENSMUSP00000027824,10090.ENSMUSP00000068468	Itgb2,Apcs,Itgam
GO:0005488	binding	37	10884	0.22	0.001	10090.ENSMUSP00000000299,10090.ENSMUSP00000003121,10090.ENSMUSP00000004202,10090.ENSMUSP00000007272,10090.ENSMUSP00000019974,10090.ENSMUSP00000020343,10090.ENSMUSP00000020779,10090.ENSMUSP00000024866,10090.ENSMUSP00000027677,10090.ENSMUSP00000027824,10090.ENSMUSP00000027989,10090.ENSMUSP00000031099,10090.ENSMUSP00000031492,10090.ENSMUSP00000034285,10090.ENSMUSP00000035077,10090.ENSMUSP00000044188…	Itgb2,Rab8a,Dnmt1,Krt14,Rab32,Rab21,Mpo,Xdh,Csrp1,Apcs,Hsd17b7,Grpel1,Rab35,Cotl1,Ltf,Ptma,Rptn,Chil3,Basp1,Lcn2,S100a8,Itgam,Rpl26,Bak1,Plcg2,Eif1ax,Rab23,Myl9,Marcks,Casp3,Ftl1,Sept5,Ube2z,Pgam5,Spp1,H1f0,Rbp2
GO:0019003	GDP binding	4	62	1.5	0.001	10090.ENSMUSP00000003121,10090.ENSMUSP00000020343,10090.ENSMUSP00000031492,10090.ENSMUSP00000094750	Rab8a,Rab21,Rab35,Sept5
GO:0001851	complement component C3b binding	2	4	2.39	0.0034	10090.ENSMUSP00000000299,10090.ENSMUSP00000068468	Itgb2,Itgam
GO:0005525	GTP binding	6	338	0.94	0.0034	10090.ENSMUSP00000003121,10090.ENSMUSP00000019974,10090.ENSMUSP00000020343,10090.ENSMUSP00000031492,10090.ENSMUSP00000085625,10090.ENSMUSP00000094750	Rab8a,Rab32,Rab21,Rab35,Rab23,Sept5
GO:0003924	GTPase activity	5	255	0.98	0.0039	10090.ENSMUSP00000003121,10090.ENSMUSP00000019974,10090.ENSMUSP00000020343,10090.ENSMUSP00000031492,10090.ENSMUSP00000085625	Rab8a,Rab32,Rab21,Rab35,Rab23
GO:0004869	cysteine-type endopeptidase inhibitor activity	3	59	1.4	0.0055	10090.ENSMUSP00000023619,10090.ENSMUSP00000035061,10090.ENSMUSP00000035077	Stfa2,Ngp,Ltf
GO:0005506	iron ion binding	4	159	1.09	0.0063	10090.ENSMUSP00000024866,10090.ENSMUSP00000035077,10090.ENSMUSP00000053962,10090.ENSMUSP00000092002	Xdh,Ltf,Lcn2,Ftl1
GO:0036094	small molecule binding	13	2364	0.43	0.0117	10090.ENSMUSP00000003121,10090.ENSMUSP00000004202,10090.ENSMUSP00000019974,10090.ENSMUSP00000020343,10090.ENSMUSP00000024866,10090.ENSMUSP00000031099,10090.ENSMUSP00000031492,10090.ENSMUSP00000053962,10090.ENSMUSP00000064385,10090.ENSMUSP00000085625,10090.ENSMUSP00000094750,10090.ENSMUSP00000098097,10090.ENSMUSP00000140676	Rab8a,Dnmt1,Rab32,Rab21,Xdh,Grpel1,Rab35,Lcn2,S100a8,Rab23,Sept5,Ube2z,Rbp2
GO:0043167	ion binding	21	5302	0.29	0.013	10090.ENSMUSP00000000299,10090.ENSMUSP00000003121,10090.ENSMUSP00000004202,10090.ENSMUSP00000019974,10090.ENSMUSP00000020343,10090.ENSMUSP00000020779,10090.ENSMUSP00000024866,10090.ENSMUSP00000027677,10090.ENSMUSP00000027824,10090.ENSMUSP00000031492,10090.ENSMUSP00000035077,10090.ENSMUSP00000044998,10090.ENSMUSP00000053962,10090.ENSMUSP00000064385,10090.ENSMUSP00000068468,10090.ENSMUSP00000077757…	Itgb2,Rab8a,Dnmt1,Rab32,Rab21,Mpo,Xdh,Csrp1,Apcs,Rab35,Ltf,Rptn,Lcn2,S100a8,Itgam,Bak1,Rab23,Myl9,Ftl1,Sept5,Ube2z
GO:0005515	protein binding	23	6456	0.24	0.027	10090.ENSMUSP00000000299,10090.ENSMUSP00000003121,10090.ENSMUSP00000004202,10090.ENSMUSP00000019974,10090.ENSMUSP00000024866,10090.ENSMUSP00000027824,10090.ENSMUSP00000027989,10090.ENSMUSP00000031099,10090.ENSMUSP00000034285,10090.ENSMUSP00000044188,10090.ENSMUSP00000053943,10090.ENSMUSP00000053962,10090.ENSMUSP00000064385,10090.ENSMUSP00000068468,10090.ENSMUSP00000077757,10090.ENSMUSP00000079991…	Itgb2,Rab8a,Dnmt1,Rab32,Xdh,Apcs,Hsd17b7,Grpel1,Cotl1,Ptma,Basp1,Lcn2,S100a8,Itgam,Bak1,Plcg2,Myl9,Marcks,Casp3,Ftl1,Sept5,Ube2z,Spp1
GO:0031072	heat shock protein binding	3	128	1.06	0.0347	10090.ENSMUSP00000000299,10090.ENSMUSP00000068468,10090.ENSMUSP00000077757	Itgb2,Itgam,Bak1
GO:0097367	carbohydrate derivative binding	11	2051	0.42	0.0347	10090.ENSMUSP00000003121,10090.ENSMUSP00000019974,10090.ENSMUSP00000020343,10090.ENSMUSP00000020779,10090.ENSMUSP00000031492,10090.ENSMUSP00000035077,10090.ENSMUSP00000053923,10090.ENSMUSP00000068468,10090.ENSMUSP00000085625,10090.ENSMUSP00000094750,10090.ENSMUSP00000098097	Rab8a,Rab32,Rab21,Mpo,Rab35,Ltf,Chil3,Itgam,Rab23,Sept5,Ube2z
GO:0046914	transition metal ion binding	7	930	0.57	0.0359	10090.ENSMUSP00000004202,10090.ENSMUSP00000024866,10090.ENSMUSP00000035077,10090.ENSMUSP00000044998,10090.ENSMUSP00000053962,10090.ENSMUSP00000064385,10090.ENSMUSP00000092002	Dnmt1,Xdh,Ltf,Rptn,Lcn2,S100a8,Ftl1
GO:0008201	heparin binding	3	139	1.02	0.0388	10090.ENSMUSP00000020779,10090.ENSMUSP00000035077,10090.ENSMUSP00000068468	Mpo,Ltf,Itgam
Biological Process (Gene Ontology)
GO:0009620	response to fungus	4	40	1.69	0.0031	10090.ENSMUSP00000020779,10090.ENSMUSP00000034285,10090.ENSMUSP00000035077,10090.ENSMUSP00000077757	Mpo,Cotl1,Ltf,Bak1
GO:0002376	immune system process	13	1703	0.57	0.006	10090.ENSMUSP00000000299,10090.ENSMUSP00000019974,10090.ENSMUSP00000020779,10090.ENSMUSP00000027824,10090.ENSMUSP00000031492,10090.ENSMUSP00000035077,10090.ENSMUSP00000053962,10090.ENSMUSP00000064385,10090.ENSMUSP00000068468,10090.ENSMUSP00000077757,10090.ENSMUSP00000079991,10090.ENSMUSP00000091238,10090.ENSMUSP00000108367	Itgb2,Rab32,Mpo,Apcs,Rab35,Ltf,Lcn2,S100a8,Itgam,Bak1,Plcg2,Casp3,Spp1
GO:0002523	leukocyte migration involved in inflammatory response	3	16	1.96	0.006	10090.ENSMUSP00000000299,10090.ENSMUSP00000064385,10090.ENSMUSP00000068468	Itgb2,S100a8,Itgam
GO:0006952	defense response	11	1079	0.7	0.006	10090.ENSMUSP00000000299,10090.ENSMUSP00000020779,10090.ENSMUSP00000027824,10090.ENSMUSP00000034285,10090.ENSMUSP00000035061,10090.ENSMUSP00000035077,10090.ENSMUSP00000053923,10090.ENSMUSP00000053962,10090.ENSMUSP00000064385,10090.ENSMUSP00000068468,10090.ENSMUSP00000085625	Itgb2,Mpo,Apcs,Cotl1,Ngp,Ltf,Chil3,Lcn2,S100a8,Itgam,Rab23
GO:0030593	neutrophil chemotaxis	4	58	1.53	0.006	10090.ENSMUSP00000000299,10090.ENSMUSP00000064385,10090.ENSMUSP00000068468,10090.ENSMUSP00000108367	Itgb2,S100a8,Itgam,Spp1
GO:0050832	defense response to fungus	3	25	1.77	0.006	10090.ENSMUSP00000020779,10090.ENSMUSP00000034285,10090.ENSMUSP00000035077	Mpo,Cotl1,Ltf
GO:0017157	regulation of exocytosis	5	184	1.12	0.0065	10090.ENSMUSP00000000299,10090.ENSMUSP00000003121,10090.ENSMUSP00000020343,10090.ENSMUSP00000068468,10090.ENSMUSP00000094750	Itgb2,Rab8a,Rab21,Itgam,Sept5
GO:0012501	programmed cell death	9	845	0.72	0.0068	10090.ENSMUSP00000022378,10090.ENSMUSP00000053962,10090.ENSMUSP00000064385,10090.ENSMUSP00000068468,10090.ENSMUSP00000077757,10090.ENSMUSP00000091238,10090.ENSMUSP00000098097,10090.ENSMUSP00000105752,10090.ENSMUSP00000108124	Ero1l,Lcn2,S100a8,Itgam,Bak1,Casp3,Ube2z,Gsdmc,Pgam5
GO:0010035	response to inorganic substance	7	505	0.83	0.0075	10090.ENSMUSP00000007272,10090.ENSMUSP00000020779,10090.ENSMUSP00000024866,10090.ENSMUSP00000053962,10090.ENSMUSP00000077757,10090.ENSMUSP00000079991,10090.ENSMUSP00000091238	Krt14,Mpo,Xdh,Lcn2,Bak1,Plcg2,Casp3
GO:0043315	positive regulation of neutrophil degranulation	2	4	2.39	0.0075	10090.ENSMUSP00000000299,10090.ENSMUSP00000068468	Itgb2,Itgam
GO:0070059	intrinsic apoptotic signaling pathway in response to endoplasmic reticulum stress	3	37	1.6	0.0075	10090.ENSMUSP00000022378,10090.ENSMUSP00000077757,10090.ENSMUSP00000091238	Ero1l,Bak1,Casp3
GO:0006950	response to stress	16	2899	0.43	0.01	10090.ENSMUSP00000000299,10090.ENSMUSP00000020779,10090.ENSMUSP00000022378,10090.ENSMUSP00000027824,10090.ENSMUSP00000034285,10090.ENSMUSP00000035061,10090.ENSMUSP00000035077,10090.ENSMUSP00000053923,10090.ENSMUSP00000053962,10090.ENSMUSP00000064385,10090.ENSMUSP00000068468,10090.ENSMUSP00000073175,10090.ENSMUSP00000077757,10090.ENSMUSP00000085625,10090.ENSMUSP00000091238,10090.ENSMUSP00000108367	Itgb2,Mpo,Ero1l,Apcs,Cotl1,Ngp,Ltf,Chil3,Lcn2,S100a8,Itgam,Rpl26,Bak1,Rab23,Casp3,Spp1
GO:0007159	leukocyte cell-cell adhesion	3	48	1.49	0.0111	10090.ENSMUSP00000000299,10090.ENSMUSP00000064385,10090.ENSMUSP00000068468	Itgb2,S100a8,Itgam
GO:0009605	response to external stimulus	13	2021	0.5	0.0111	10090.ENSMUSP00000000299,10090.ENSMUSP00000019974,10090.ENSMUSP00000020779,10090.ENSMUSP00000027824,10090.ENSMUSP00000034285,10090.ENSMUSP00000035077,10090.ENSMUSP00000053962,10090.ENSMUSP00000064385,10090.ENSMUSP00000068468,10090.ENSMUSP00000077757,10090.ENSMUSP00000079991,10090.ENSMUSP00000091238,10090.ENSMUSP00000108367	Itgb2,Rab32,Mpo,Apcs,Cotl1,Ltf,Lcn2,S100a8,Itgam,Bak1,Plcg2,Casp3,Spp1
GO:0010046	response to mycotoxin	2	7	2.15	0.0111	10090.ENSMUSP00000053962,10090.ENSMUSP00000077757	Lcn2,Bak1
GO:0052548	regulation of endopeptidase activity	6	387	0.88	0.0111	10090.ENSMUSP00000023619,10090.ENSMUSP00000024866,10090.ENSMUSP00000035061,10090.ENSMUSP00000035077,10090.ENSMUSP00000064385,10090.ENSMUSP00000077757	Stfa2,Xdh,Ngp,Ltf,S100a8,Bak1
GO:0071840	cellular component organization or biogenesis	21	4730	0.34	0.0111	10090.ENSMUSP00000000299,10090.ENSMUSP00000003121,10090.ENSMUSP00000004202,10090.ENSMUSP00000007272,10090.ENSMUSP00000019974,10090.ENSMUSP00000020343,10090.ENSMUSP00000020779,10090.ENSMUSP00000022378,10090.ENSMUSP00000023786,10090.ENSMUSP00000027677,10090.ENSMUSP00000027824,10090.ENSMUSP00000031099,10090.ENSMUSP00000031492,10090.ENSMUSP00000044188,10090.ENSMUSP00000053962,10090.ENSMUSP00000068468…	Itgb2,Rab8a,Dnmt1,Krt14,Rab32,Rab21,Mpo,Ero1l,Krt6b,Csrp1,Apcs,Grpel1,Rab35,Ptma,Lcn2,Itgam,Rpl26,Bak1,Rab23,Marcks,H1f0
GO:0050798	activated T cell proliferation	2	8	2.09	0.0116	10090.ENSMUSP00000000299,10090.ENSMUSP00000068468	Itgb2,Itgam
GO:0009987	cellular process	37	12459	0.16	0.0133	10090.ENSMUSP00000000299,10090.ENSMUSP00000003121,10090.ENSMUSP00000004202,10090.ENSMUSP00000007272,10090.ENSMUSP00000019974,10090.ENSMUSP00000020343,10090.ENSMUSP00000020779,10090.ENSMUSP00000022378,10090.ENSMUSP00000023786,10090.ENSMUSP00000024866,10090.ENSMUSP00000026554,10090.ENSMUSP00000027677,10090.ENSMUSP00000027824,10090.ENSMUSP00000027989,10090.ENSMUSP00000031099,10090.ENSMUSP00000031492…	Itgb2,Rab8a,Dnmt1,Krt14,Rab32,Rab21,Mpo,Ero1l,Krt6b,Xdh,Urah,Csrp1,Apcs,Hsd17b7,Grpel1,Rab35,Ptma,Chil3,Basp1,Lcn2,S100a8,Itgam,Rpl26,Bak1,Plcg2,Eif1ax,Rab23,Marcks,Casp3,Ftl1,Sept5,Ube2z,Gsdmc,Pgam5,Spp1,H1f0,Rbp2
GO:0044793	negative regulation by host of viral process	2	10	1.99	0.0133	10090.ENSMUSP00000027824,10090.ENSMUSP00000035077	Apcs,Ltf
GO:0051707	response to other organism	9	1050	0.62	0.0133	10090.ENSMUSP00000020779,10090.ENSMUSP00000027824,10090.ENSMUSP00000034285,10090.ENSMUSP00000035077,10090.ENSMUSP00000053962,10090.ENSMUSP00000064385,10090.ENSMUSP00000077757,10090.ENSMUSP00000079991,10090.ENSMUSP00000091238	Mpo,Apcs,Cotl1,Ltf,Lcn2,S100a8,Bak1,Plcg2,Casp3
GO:0010212	response to ionizing radiation	4	153	1.11	0.014	10090.ENSMUSP00000007272,10090.ENSMUSP00000073175,10090.ENSMUSP00000077757,10090.ENSMUSP00000091238	Krt14,Rpl26,Bak1,Casp3
GO:0016043	cellular component organization	20	4560	0.33	0.014	10090.ENSMUSP00000000299,10090.ENSMUSP00000003121,10090.ENSMUSP00000004202,10090.ENSMUSP00000007272,10090.ENSMUSP00000019974,10090.ENSMUSP00000020343,10090.ENSMUSP00000020779,10090.ENSMUSP00000022378,10090.ENSMUSP00000023786,10090.ENSMUSP00000027677,10090.ENSMUSP00000027824,10090.ENSMUSP00000031099,10090.ENSMUSP00000031492,10090.ENSMUSP00000044188,10090.ENSMUSP00000053962,10090.ENSMUSP00000068468…	Itgb2,Rab8a,Dnmt1,Krt14,Rab32,Rab21,Mpo,Ero1l,Krt6b,Csrp1,Apcs,Grpel1,Rab35,Ptma,Lcn2,Itgam,Bak1,Rab23,Marcks,H1f0
GO:0051248	negative regulation of protein metabolic process	9	1079	0.61	0.014	10090.ENSMUSP00000004202,10090.ENSMUSP00000023619,10090.ENSMUSP00000024866,10090.ENSMUSP00000027824,10090.ENSMUSP00000035061,10090.ENSMUSP00000035077,10090.ENSMUSP00000077757,10090.ENSMUSP00000085625,10090.ENSMUSP00000091238	Dnmt1,Stfa2,Xdh,Apcs,Ngp,Ltf,Bak1,Rab23,Casp3
GO:0097242	amyloid-beta clearance	2	11	1.95	0.014	10090.ENSMUSP00000000299,10090.ENSMUSP00000068468	Itgb2,Itgam
GO:0010941	regulation of cell death	11	1640	0.52	0.0157	10090.ENSMUSP00000004202,10090.ENSMUSP00000024866,10090.ENSMUSP00000035077,10090.ENSMUSP00000064385,10090.ENSMUSP00000068468,10090.ENSMUSP00000073175,10090.ENSMUSP00000077757,10090.ENSMUSP00000079991,10090.ENSMUSP00000091238,10090.ENSMUSP00000098097,10090.ENSMUSP00000108367	Dnmt1,Xdh,Ltf,S100a8,Itgam,Rpl26,Bak1,Plcg2,Casp3,Ube2z,Spp1
GO:0010942	positive regulation of cell death	7	664	0.71	0.0158	10090.ENSMUSP00000024866,10090.ENSMUSP00000064385,10090.ENSMUSP00000068468,10090.ENSMUSP00000073175,10090.ENSMUSP00000077757,10090.ENSMUSP00000091238,10090.ENSMUSP00000098097	Xdh,S100a8,Itgam,Rpl26,Bak1,Casp3,Ube2z
GO:0051336	regulation of hydrolase activity	9	1128	0.59	0.0163	10090.ENSMUSP00000023619,10090.ENSMUSP00000024866,10090.ENSMUSP00000027824,10090.ENSMUSP00000031099,10090.ENSMUSP00000035061,10090.ENSMUSP00000035077,10090.ENSMUSP00000064385,10090.ENSMUSP00000077757,10090.ENSMUSP00000108124	Stfa2,Xdh,Apcs,Grpel1,Ngp,Ltf,S100a8,Bak1,Pgam5
GO:0060627	regulation of vesicle-mediated transport	6	492	0.78	0.0188	10090.ENSMUSP00000000299,10090.ENSMUSP00000003121,10090.ENSMUSP00000020343,10090.ENSMUSP00000068468,10090.ENSMUSP00000079991,10090.ENSMUSP00000094750	Itgb2,Rab8a,Rab21,Itgam,Plcg2,Sept5
GO:0006919	activation of cysteine-type endopeptidase activity involved in apoptotic process	3	74	1.3	0.0194	10090.ENSMUSP00000024866,10090.ENSMUSP00000064385,10090.ENSMUSP00000077757	Xdh,S100a8,Bak1
GO:0030162	regulation of proteolysis	7	716	0.68	0.0219	10090.ENSMUSP00000023619,10090.ENSMUSP00000024866,10090.ENSMUSP00000035061,10090.ENSMUSP00000035077,10090.ENSMUSP00000064385,10090.ENSMUSP00000077757,10090.ENSMUSP00000085625	Stfa2,Xdh,Ngp,Ltf,S100a8,Bak1,Rab23
GO:0009056	catabolic process	10	1478	0.52	0.0236	10090.ENSMUSP00000003121,10090.ENSMUSP00000020779,10090.ENSMUSP00000024866,10090.ENSMUSP00000026554,10090.ENSMUSP00000053923,10090.ENSMUSP00000064385,10090.ENSMUSP00000079991,10090.ENSMUSP00000085625,10090.ENSMUSP00000098097,10090.ENSMUSP00000108367	Rab8a,Mpo,Xdh,Urah,Chil3,S100a8,Plcg2,Rab23,Ube2z,Spp1
GO:0001776	leukocyte homeostasis	3	83	1.25	0.0245	10090.ENSMUSP00000068468,10090.ENSMUSP00000077757,10090.ENSMUSP00000091238	Itgam,Bak1,Casp3
GO:0043067	regulation of programmed cell death	10	1495	0.52	0.0245	10090.ENSMUSP00000004202,10090.ENSMUSP00000024866,10090.ENSMUSP00000035077,10090.ENSMUSP00000064385,10090.ENSMUSP00000073175,10090.ENSMUSP00000077757,10090.ENSMUSP00000079991,10090.ENSMUSP00000091238,10090.ENSMUSP00000098097,10090.ENSMUSP00000108367	Dnmt1,Xdh,Ltf,S100a8,Rpl26,Bak1,Plcg2,Casp3,Ube2z,Spp1
GO:0055072	iron ion homeostasis	3	83	1.25	0.0245	10090.ENSMUSP00000035077,10090.ENSMUSP00000053962,10090.ENSMUSP00000092002	Ltf,Lcn2,Ftl1
GO:0000302	response to reactive oxygen species	4	200	0.99	0.0251	10090.ENSMUSP00000020779,10090.ENSMUSP00000053962,10090.ENSMUSP00000077757,10090.ENSMUSP00000091238	Mpo,Lcn2,Bak1,Casp3
GO:0051050	positive regulation of transport	8	987	0.6	0.0253	10090.ENSMUSP00000000299,10090.ENSMUSP00000020343,10090.ENSMUSP00000064385,10090.ENSMUSP00000068468,10090.ENSMUSP00000077757,10090.ENSMUSP00000079991,10090.ENSMUSP00000094750,10090.ENSMUSP00000108367	Itgb2,Rab21,S100a8,Itgam,Bak1,Plcg2,Sept5,Spp1
GO:0032930	positive regulation of superoxide anion generation	2	19	1.71	0.0257	10090.ENSMUSP00000000299,10090.ENSMUSP00000068468	Itgb2,Itgam
GO:0045921	positive regulation of exocytosis	3	91	1.21	0.0278	10090.ENSMUSP00000000299,10090.ENSMUSP00000068468,10090.ENSMUSP00000094750	Itgb2,Itgam,Sept5
GO:0055065	metal ion homeostasis	6	555	0.72	0.0278	10090.ENSMUSP00000022378,10090.ENSMUSP00000035077,10090.ENSMUSP00000053962,10090.ENSMUSP00000077757,10090.ENSMUSP00000079991,10090.ENSMUSP00000092002	Ero1l,Ltf,Lcn2,Bak1,Plcg2,Ftl1
GO:0032269	negative regulation of cellular protein metabolic process	8	1020	0.58	0.029	10090.ENSMUSP00000004202,10090.ENSMUSP00000023619,10090.ENSMUSP00000024866,10090.ENSMUSP00000035061,10090.ENSMUSP00000035077,10090.ENSMUSP00000077757,10090.ENSMUSP00000085625,10090.ENSMUSP00000091238	Dnmt1,Stfa2,Xdh,Ngp,Ltf,Bak1,Rab23,Casp3
GO:0051046	regulation of secretion	7	789	0.64	0.0303	10090.ENSMUSP00000000299,10090.ENSMUSP00000003121,10090.ENSMUSP00000020343,10090.ENSMUSP00000064385,10090.ENSMUSP00000068468,10090.ENSMUSP00000094750,10090.ENSMUSP00000108367	Itgb2,Rab8a,Rab21,S100a8,Itgam,Sept5,Spp1
GO:0006144	purine nucleobase metabolic process	2	22	1.65	0.0307	10090.ENSMUSP00000024866,10090.ENSMUSP00000026554	Xdh,Urah
GO:0006810	transport	15	3187	0.36	0.0324	10090.ENSMUSP00000000299,10090.ENSMUSP00000003121,10090.ENSMUSP00000019974,10090.ENSMUSP00000020343,10090.ENSMUSP00000022378,10090.ENSMUSP00000024866,10090.ENSMUSP00000031099,10090.ENSMUSP00000031492,10090.ENSMUSP00000035077,10090.ENSMUSP00000053962,10090.ENSMUSP00000068468,10090.ENSMUSP00000077757,10090.ENSMUSP00000079991,10090.ENSMUSP00000085625,10090.ENSMUSP00000092002	Itgb2,Rab8a,Rab32,Rab21,Ero1l,Xdh,Grpel1,Rab35,Ltf,Lcn2,Itgam,Bak1,Plcg2,Rab23,Ftl1
GO:0006915	apoptotic process	7	809	0.63	0.0324	10090.ENSMUSP00000022378,10090.ENSMUSP00000053962,10090.ENSMUSP00000064385,10090.ENSMUSP00000068468,10090.ENSMUSP00000077757,10090.ENSMUSP00000091238,10090.ENSMUSP00000098097	Ero1l,Lcn2,S100a8,Itgam,Bak1,Casp3,Ube2z
GO:0044093	positive regulation of molecular function	10	1593	0.49	0.0324	10090.ENSMUSP00000000299,10090.ENSMUSP00000024866,10090.ENSMUSP00000031099,10090.ENSMUSP00000035077,10090.ENSMUSP00000064385,10090.ENSMUSP00000068468,10090.ENSMUSP00000077757,10090.ENSMUSP00000079991,10090.ENSMUSP00000091238,10090.ENSMUSP00000108124	Itgb2,Xdh,Grpel1,Ltf,S100a8,Itgam,Bak1,Plcg2,Casp3,Pgam5
GO:0044248	cellular catabolic process	9	1321	0.52	0.0324	10090.ENSMUSP00000003121,10090.ENSMUSP00000020779,10090.ENSMUSP00000024866,10090.ENSMUSP00000026554,10090.ENSMUSP00000053923,10090.ENSMUSP00000064385,10090.ENSMUSP00000079991,10090.ENSMUSP00000085625,10090.ENSMUSP00000098097	Rab8a,Mpo,Xdh,Urah,Chil3,S100a8,Plcg2,Rab23,Ube2z
GO:0045109	intermediate filament organization	2	23	1.63	0.0324	10090.ENSMUSP00000007272,10090.ENSMUSP00000023786	Krt14,Krt6b
GO:0071887	leukocyte apoptotic process	2	23	1.63	0.0324	10090.ENSMUSP00000068468,10090.ENSMUSP00000077757	Itgam,Bak1
GO:2000379	positive regulation of reactive oxygen species metabolic process	3	101	1.16	0.0324	10090.ENSMUSP00000000299,10090.ENSMUSP00000024866,10090.ENSMUSP00000068468	Itgb2,Xdh,Itgam
GO:0043065	positive regulation of apoptotic process	6	601	0.69	0.0329	10090.ENSMUSP00000024866,10090.ENSMUSP00000064385,10090.ENSMUSP00000073175,10090.ENSMUSP00000077757,10090.ENSMUSP00000091238,10090.ENSMUSP00000098097	Xdh,S100a8,Rpl26,Bak1,Casp3,Ube2z
GO:2000116	regulation of cysteine-type endopeptidase activity	4	239	0.91	0.0348	10090.ENSMUSP00000024866,10090.ENSMUSP00000035077,10090.ENSMUSP00000064385,10090.ENSMUSP00000077757	Xdh,Ltf,S100a8,Bak1
GO:0002262	myeloid cell homeostasis	3	118	1.1	0.0415	10090.ENSMUSP00000068468,10090.ENSMUSP00000077757,10090.ENSMUSP00000091238	Itgam,Bak1,Casp3
GO:0007568	aging	4	259	0.88	0.0421	10090.ENSMUSP00000007272,10090.ENSMUSP00000020779,10090.ENSMUSP00000022378,10090.ENSMUSP00000077757	Krt14,Mpo,Ero1l,Bak1
GO:0042542	response to hydrogen peroxide	3	120	1.09	0.0421	10090.ENSMUSP00000053962,10090.ENSMUSP00000077757,10090.ENSMUSP00000091238	Lcn2,Bak1,Casp3
GO:1901343	negative regulation of vasculature development	3	122	1.08	0.0434	10090.ENSMUSP00000004202,10090.ENSMUSP00000024866,10090.ENSMUSP00000035061	Dnmt1,Xdh,Ngp
GO:0001782	B cell homeostasis	2	32	1.49	0.0439	10090.ENSMUSP00000077757,10090.ENSMUSP00000091238	Bak1,Casp3
GO:0002761	regulation of myeloid leukocyte differentiation	3	125	1.07	0.0442	10090.ENSMUSP00000027824,10090.ENSMUSP00000035077,10090.ENSMUSP00000068468	Apcs,Ltf,Itgam
GO:0006911	phagocytosis, engulfment	2	34	1.46	0.0447	10090.ENSMUSP00000000299,10090.ENSMUSP00000068468	Itgb2,Itgam
GO:0045123	cellular extravasation	2	33	1.47	0.0447	10090.ENSMUSP00000000299,10090.ENSMUSP00000068468	Itgb2,Itgam
GO:0050790	regulation of catalytic activity	11	2057	0.42	0.0447	10090.ENSMUSP00000023619,10090.ENSMUSP00000024866,10090.ENSMUSP00000027824,10090.ENSMUSP00000031099,10090.ENSMUSP00000035061,10090.ENSMUSP00000035077,10090.ENSMUSP00000064385,10090.ENSMUSP00000068468,10090.ENSMUSP00000077757,10090.ENSMUSP00000091238,10090.ENSMUSP00000108124	Stfa2,Xdh,Apcs,Grpel1,Ngp,Ltf,S100a8,Itgam,Bak1,Casp3,Pgam5
GO:0050896	response to stimulus	23	6616	0.23	0.0447	10090.ENSMUSP00000000299,10090.ENSMUSP00000003121,10090.ENSMUSP00000004202,10090.ENSMUSP00000007272,10090.ENSMUSP00000019974,10090.ENSMUSP00000020779,10090.ENSMUSP00000022378,10090.ENSMUSP00000024866,10090.ENSMUSP00000027824,10090.ENSMUSP00000031492,10090.ENSMUSP00000034285,10090.ENSMUSP00000035061,10090.ENSMUSP00000035077,10090.ENSMUSP00000053923,10090.ENSMUSP00000053962,10090.ENSMUSP00000064385…	Itgb2,Rab8a,Dnmt1,Krt14,Rab32,Mpo,Ero1l,Xdh,Apcs,Rab35,Cotl1,Ngp,Ltf,Chil3,Lcn2,S100a8,Itgam,Rpl26,Bak1,Plcg2,Rab23,Casp3,Spp1
GO:0097190	apoptotic signaling pathway	4	273	0.86	0.0447	10090.ENSMUSP00000022378,10090.ENSMUSP00000053962,10090.ENSMUSP00000077757,10090.ENSMUSP00000091238	Ero1l,Lcn2,Bak1,Casp3
GO:0097192	extrinsic apoptotic signaling pathway in absence of ligand	2	33	1.47	0.0447	10090.ENSMUSP00000053962,10090.ENSMUSP00000077757	Lcn2,Bak1
GO:0051047	positive regulation of secretion	5	465	0.72	0.0449	10090.ENSMUSP00000000299,10090.ENSMUSP00000064385,10090.ENSMUSP00000068468,10090.ENSMUSP00000094750,10090.ENSMUSP00000108367	Itgb2,S100a8,Itgam,Sept5,Spp1
GO:0065009	regulation of molecular function	14	3081	0.35	0.0449	10090.ENSMUSP00000000299,10090.ENSMUSP00000023619,10090.ENSMUSP00000024866,10090.ENSMUSP00000027824,10090.ENSMUSP00000031099,10090.ENSMUSP00000035061,10090.ENSMUSP00000035077,10090.ENSMUSP00000064385,10090.ENSMUSP00000068468,10090.ENSMUSP00000077757,10090.ENSMUSP00000079991,10090.ENSMUSP00000091238,10090.ENSMUSP00000108124,10090.ENSMUSP00000108367	Itgb2,Stfa2,Xdh,Apcs,Grpel1,Ngp,Ltf,S100a8,Itgam,Bak1,Plcg2,Casp3,Pgam5,Spp1
GO:0042981	regulation of apoptotic process	9	1476	0.48	0.0457	10090.ENSMUSP00000004202,10090.ENSMUSP00000024866,10090.ENSMUSP00000035077,10090.ENSMUSP00000064385,10090.ENSMUSP00000073175,10090.ENSMUSP00000077757,10090.ENSMUSP00000091238,10090.ENSMUSP00000098097,10090.ENSMUSP00000108367	Dnmt1,Xdh,Ltf,S100a8,Rpl26,Bak1,Casp3,Ube2z,Spp1
GO:0009636	response to toxic substance	5	471	0.72	0.0462	10090.ENSMUSP00000020779,10090.ENSMUSP00000053962,10090.ENSMUSP00000064385,10090.ENSMUSP00000077757,10090.ENSMUSP00000091238	Mpo,Lcn2,S100a8,Bak1,Casp3
GO:0051049	regulation of transport	10	1782	0.44	0.0462	10090.ENSMUSP00000000299,10090.ENSMUSP00000003121,10090.ENSMUSP00000020343,10090.ENSMUSP00000064385,10090.ENSMUSP00000068468,10090.ENSMUSP00000077757,10090.ENSMUSP00000079991,10090.ENSMUSP00000085625,10090.ENSMUSP00000094750,10090.ENSMUSP00000108367	Itgb2,Rab8a,Rab21,S100a8,Itgam,Bak1,Plcg2,Rab23,Sept5,Spp1
GO:0051641	cellular localization	10	1792	0.44	0.0476	10090.ENSMUSP00000000299,10090.ENSMUSP00000003121,10090.ENSMUSP00000019974,10090.ENSMUSP00000020343,10090.ENSMUSP00000022378,10090.ENSMUSP00000031099,10090.ENSMUSP00000031492,10090.ENSMUSP00000053962,10090.ENSMUSP00000079991,10090.ENSMUSP00000092002	Itgb2,Rab8a,Rab32,Rab21,Ero1l,Grpel1,Rab35,Lcn2,Plcg2,Ftl1
GO:0009411	response to UV	3	139	1.02	0.0496	10090.ENSMUSP00000073175,10090.ENSMUSP00000077757,10090.ENSMUSP00000091238	Rpl26,Bak1,Casp3
KEGG Pathways
mmu05206	MicroRNAs in cancer	5	138	1.25	0.0012	10090.ENSMUSP00000004202,10090.ENSMUSP00000077757,10090.ENSMUSP00000079991,10090.ENSMUSP00000090245,10090.ENSMUSP00000091238	Dnmt1,Bak1,Plcg2,Marcks,Casp3
mmu04670	Leukocyte transendothelial migration	4	115	1.23	0.0056	10090.ENSMUSP00000000299,10090.ENSMUSP00000068468,10090.ENSMUSP00000079991,10090.ENSMUSP00000085913	Itgb2,Itgam,Plcg2,Myl9
mmu05134	Legionellosis	3	57	1.41	0.0092	10090.ENSMUSP00000000299,10090.ENSMUSP00000068468,10090.ENSMUSP00000091238	Itgb2,Itgam,Casp3
mmu05133	Pertussis	3	74	1.3	0.0144	10090.ENSMUSP00000000299,10090.ENSMUSP00000068468,10090.ENSMUSP00000091238	Itgb2,Itgam,Casp3
mmu04657	IL-17 signaling pathway	3	91	1.21	0.0206	10090.ENSMUSP00000053962,10090.ENSMUSP00000064385,10090.ENSMUSP00000091238	Lcn2,S100a8,Casp3
mmu04650	Natural killer cell mediated cytotoxicity	3	111	1.12	0.0257	10090.ENSMUSP00000000299,10090.ENSMUSP00000079991,10090.ENSMUSP00000091238	Itgb2,Plcg2,Casp3
mmu05146	Amoebiasis	3	105	1.15	0.0257	10090.ENSMUSP00000000299,10090.ENSMUSP00000068468,10090.ENSMUSP00000091238	Itgb2,Itgam,Casp3
mmu04215	Apoptosis - multiple species	2	32	1.49	0.0303	10090.ENSMUSP00000077757,10090.ENSMUSP00000091238	Bak1,Casp3
Annotated Keywords
KW-0636	Prenylation	5	159	1.19	0.0028	10090.ENSMUSP00000003121,10090.ENSMUSP00000019974,10090.ENSMUSP00000020343,10090.ENSMUSP00000031492,10090.ENSMUSP00000085625	Rab8a,Rab32,Rab21,Rab35,Rab23
KW-0342	GTP-binding	6	324	0.96	0.0037	10090.ENSMUSP00000003121,10090.ENSMUSP00000019974,10090.ENSMUSP00000020343,10090.ENSMUSP00000031492,10090.ENSMUSP00000085625,10090.ENSMUSP00000094750	Rab8a,Rab32,Rab21,Rab35,Rab23,Sept5
KW-0106	Calcium	8	818	0.68	0.0107	10090.ENSMUSP00000000299,10090.ENSMUSP00000020779,10090.ENSMUSP00000027824,10090.ENSMUSP00000044998,10090.ENSMUSP00000064385,10090.ENSMUSP00000068468,10090.ENSMUSP00000079991,10090.ENSMUSP00000085913	Itgb2,Mpo,Apcs,Rptn,S100a8,Itgam,Plcg2,Myl9
KW-0053	Apoptosis	6	492	0.78	0.017	10090.ENSMUSP00000022378,10090.ENSMUSP00000053962,10090.ENSMUSP00000064385,10090.ENSMUSP00000077757,10090.ENSMUSP00000091238,10090.ENSMUSP00000098097	Ero1l,Lcn2,S100a8,Bak1,Casp3,Ube2z
KW-0408	Iron	5	363	0.83	0.0208	10090.ENSMUSP00000020779,10090.ENSMUSP00000024866,10090.ENSMUSP00000035077,10090.ENSMUSP00000053962,10090.ENSMUSP00000092002	Mpo,Xdh,Ltf,Lcn2,Ftl1
KW-0410	Iron transport	2	18	1.74	0.0208	10090.ENSMUSP00000035077,10090.ENSMUSP00000053962	Ltf,Lcn2
KW-0449	Lipoprotein	7	789	0.64	0.0208	10090.ENSMUSP00000003121,10090.ENSMUSP00000019974,10090.ENSMUSP00000020343,10090.ENSMUSP00000031492,10090.ENSMUSP00000053943,10090.ENSMUSP00000085625,10090.ENSMUSP00000090245	Rab8a,Rab32,Rab21,Rab35,Basp1,Rab23,Marcks
KW-0968	Cytoplasmic vesicle	6	571	0.71	0.0208	10090.ENSMUSP00000003121,10090.ENSMUSP00000019974,10090.ENSMUSP00000020343,10090.ENSMUSP00000031492,10090.ENSMUSP00000053962,10090.ENSMUSP00000085625	Rab8a,Rab32,Rab21,Rab35,Lcn2,Rab23
KW-1210	Necrosis	2	21	1.67	0.0208	10090.ENSMUSP00000105752,10090.ENSMUSP00000108124	Gsdmc,Pgam5
KW-0401	Integrin	2	32	1.49	0.0298	10090.ENSMUSP00000000299,10090.ENSMUSP00000068468	Itgb2,Itgam
KW-1000	Mitochondrion outer membrane	3	123	1.08	0.0298	10090.ENSMUSP00000019974,10090.ENSMUSP00000077757,10090.ENSMUSP00000108124	Rab32,Bak1,Pgam5
KW-0873	Pyrrolidone carboxylic acid	2	44	1.35	0.0456	10090.ENSMUSP00000000299,10090.ENSMUSP00000053962	Itgb2,Lcn2
Local Network Cluster (STRING)
CL:13753	mixed, incl. Cathelicidin, and neutrophil aggregation	3	11	2.13	0.00064	10090.ENSMUSP00000035061,10090.ENSMUSP00000053962,10090.ENSMUSP00000064385	Ngp,Lcn2,S100a8
CL:14386	Rab subfamily of small GTPases, and dDENN domain	4	69	1.45	0.0017	10090.ENSMUSP00000003121,10090.ENSMUSP00000020343,10090.ENSMUSP00000031492,10090.ENSMUSP00000085625	Rab8a,Rab21,Rab35,Rab23
CL:21507	urate catabolic process, and hypoxanthine catabolic process	2	5	2.29	0.0024	10090.ENSMUSP00000024866,10090.ENSMUSP00000026554	Xdh,Urah
CL:13754	Cathelicidin, and neutrophil aggregation	2	6	2.21	0.0028	10090.ENSMUSP00000035061,10090.ENSMUSP00000064385	Ngp,S100a8
CL:21414	mixed, incl. Lipocalin family conserved site, and Membrane attack complex component/perforin/complement C9	3	54	1.43	0.0044	10090.ENSMUSP00000024866,10090.ENSMUSP00000026554,10090.ENSMUSP00000027824	Xdh,Urah,Apcs
CL:14388	Rab subfamily of small GTPases, and Rab-protein geranylgeranyltransferase complex	3	59	1.4	0.0048	10090.ENSMUSP00000003121,10090.ENSMUSP00000020343,10090.ENSMUSP00000085625	Rab8a,Rab21,Rab23
CL:37282	Proteinase inhibitor I25A, stefin, and RUNX1 regulates transcription of genes involved in differentiation of keratinocytes	2	37	1.42	0.0407	10090.ENSMUSP00000023619,10090.ENSMUSP00000044998	Stfa2,Rptn
Reactome Pathways
MMU-109581	Apoptosis	3	93	1.2	0.0138	10090.ENSMUSP00000077757,10090.ENSMUSP00000091238,10090.ENSMUSP00000137309	Bak1,Casp3,H1f0
MMU-168249	Innate Immune System	4	246	0.9	0.0138	10090.ENSMUSP00000020779,10090.ENSMUSP00000034285,10090.ENSMUSP00000035077,10090.ENSMUSP00000064385	Mpo,Cotl1,Ltf,S100a8
MMU-199991	Membrane Trafficking	3	187	0.9	0.0318	10090.ENSMUSP00000019974,10090.ENSMUSP00000020343,10090.ENSMUSP00000031492	Rab32,Rab21,Rab35

## Sheet: enrichment cluster 2
#term ID	term description	observed protein count	background protein count	strength	false discovery rate	matching proteins in your network (IDs)	matching proteins in your network (labels)
Cellular Component (Gene Ontology)
GO:0005737	cytoplasm	50	9909	0.25	7.79e-06	10090.ENSMUSP00000004206,10090.ENSMUSP00000004327,10090.ENSMUSP00000005234,10090.ENSMUSP00000006703,10090.ENSMUSP00000016033,10090.ENSMUSP00000016400,10090.ENSMUSP00000016771,10090.ENSMUSP00000017841,10090.ENSMUSP00000019911,10090.ENSMUSP00000020161,10090.ENSMUSP00000022834,10090.ENSMUSP00000023088,10090.ENSMUSP00000024981,10090.ENSMUSP00000025631,10090.ENSMUSP00000026050,10090.ENSMUSP00000028592…	Eif3g,G6pdx,Wdr1,Itih4,Lta4h,Ctsz,Myh9,Ada,Hdac2,Arg1,Cma1,Naga,Hn1l,Ostf1,Gsto1,Eif3m,Slc25a24,Tln1,Fscn1,Tomm40,Flna,Asah1,Psmb10,Cox7a2,Copb2,Mcpt4,Uqcrfs1,Irgm1,Bzw1,Lamp2,Rbp1,Stat1,Stfa3,Serpinb1a,Pgd,Rplp2,Man2a1,Mrto4,Hdac1,Ass1,Cd63,Hdgfrp3,Atox1,Entpd1,Lcp1,Glg1,Gbp2,H2-D1,Psme1,Ncf2
GO:0005576	extracellular region	19	2044	0.51	0.00042	10090.ENSMUSP00000006703,10090.ENSMUSP00000016400,10090.ENSMUSP00000017841,10090.ENSMUSP00000020161,10090.ENSMUSP00000022834,10090.ENSMUSP00000023589,10090.ENSMUSP00000026050,10090.ENSMUSP00000034000,10090.ENSMUSP00000052283,10090.ENSMUSP00000063499,10090.ENSMUSP00000071662,10090.ENSMUSP00000075690,10090.ENSMUSP00000083928,10090.ENSMUSP00000099392,10090.ENSMUSP00000100862,10090.ENSMUSP00000102995…	Itih4,Ctsz,Ada,Arg1,Cma1,Kng1,Gsto1,Asah1,Lamp2,Tpsb2,Col12a1,Serpinb1a,Man2a1,Matn4,Cd63,Tnc,Entpd1,Glg1,Gbp2
GO:0005622	intracellular	53	12462	0.17	0.00042	10090.ENSMUSP00000004206,10090.ENSMUSP00000004327,10090.ENSMUSP00000005234,10090.ENSMUSP00000006703,10090.ENSMUSP00000014684,10090.ENSMUSP00000016033,10090.ENSMUSP00000016400,10090.ENSMUSP00000016771,10090.ENSMUSP00000017841,10090.ENSMUSP00000019911,10090.ENSMUSP00000020161,10090.ENSMUSP00000022834,10090.ENSMUSP00000023088,10090.ENSMUSP00000024981,10090.ENSMUSP00000025631,10090.ENSMUSP00000026050…	Eif3g,G6pdx,Wdr1,Itih4,U2af1,Lta4h,Ctsz,Myh9,Ada,Hdac2,Arg1,Cma1,Naga,Hn1l,Ostf1,Gsto1,Eif3m,Slc25a24,Tln1,Fscn1,Tomm40,Flna,Asah1,Psmb10,Cox7a2,Copb2,Mcpt4,Uqcrfs1,Irgm1,Bzw1,Lamp2,Samhd1,Rbp1,Trnt1,Stat1,Stfa3,Serpinb1a,Pgd,Rplp2,Man2a1,Mrto4,Hdac1,Ass1,Cd63,Hdgfrp3,Atox1,Entpd1,Lcp1,Glg1,Gbp2,H2-D1,Psme1,Ncf2
GO:0005764	lysosome	8	422	0.82	0.0022	10090.ENSMUSP00000016400,10090.ENSMUSP00000017841,10090.ENSMUSP00000023088,10090.ENSMUSP00000034000,10090.ENSMUSP00000050446,10090.ENSMUSP00000052283,10090.ENSMUSP00000099904,10090.ENSMUSP00000100862	Ctsz,Ada,Naga,Asah1,Irgm1,Lamp2,Ass1,Cd63
GO:0005797	Golgi medial cisterna	3	18	1.77	0.0022	10090.ENSMUSP00000083928,10090.ENSMUSP00000131355,10090.ENSMUSP00000134570	Man2a1,Glg1,H2-D1
GO:0005829	cytosol	22	3326	0.36	0.0029	10090.ENSMUSP00000004206,10090.ENSMUSP00000004327,10090.ENSMUSP00000016033,10090.ENSMUSP00000016771,10090.ENSMUSP00000017841,10090.ENSMUSP00000024981,10090.ENSMUSP00000026050,10090.ENSMUSP00000031565,10090.ENSMUSP00000032555,10090.ENSMUSP00000033699,10090.ENSMUSP00000034369,10090.ENSMUSP00000035033,10090.ENSMUSP00000059749,10090.ENSMUSP00000066743,10090.ENSMUSP00000081474,10090.ENSMUSP00000099657…	Eif3g,G6pdx,Lta4h,Myh9,Ada,Hn1l,Gsto1,Fscn1,Tomm40,Flna,Psmb10,Copb2,Rbp1,Stat1,Rplp2,Hdac1,Ass1,Hdgfrp3,Atox1,Lcp1,Gbp2,Ncf2
GO:0032432	actin filament bundle	4	72	1.29	0.0029	10090.ENSMUSP00000016771,10090.ENSMUSP00000031565,10090.ENSMUSP00000033699,10090.ENSMUSP00000116271	Myh9,Fscn1,Flna,Lcp1
GO:0042641	actomyosin	4	74	1.28	0.0029	10090.ENSMUSP00000005234,10090.ENSMUSP00000016771,10090.ENSMUSP00000031565,10090.ENSMUSP00000116271	Wdr1,Myh9,Fscn1,Lcp1
GO:0005623	cell	54	14044	0.13	0.003	10090.ENSMUSP00000004206,10090.ENSMUSP00000004327,10090.ENSMUSP00000005234,10090.ENSMUSP00000006703,10090.ENSMUSP00000014684,10090.ENSMUSP00000016033,10090.ENSMUSP00000016400,10090.ENSMUSP00000016771,10090.ENSMUSP00000017841,10090.ENSMUSP00000019911,10090.ENSMUSP00000020161,10090.ENSMUSP00000022834,10090.ENSMUSP00000023088,10090.ENSMUSP00000023589,10090.ENSMUSP00000024981,10090.ENSMUSP00000025631…	Eif3g,G6pdx,Wdr1,Itih4,U2af1,Lta4h,Ctsz,Myh9,Ada,Hdac2,Arg1,Cma1,Naga,Kng1,Hn1l,Ostf1,Gsto1,Eif3m,Slc25a24,Tln1,Fscn1,Tomm40,Flna,Asah1,Psmb10,Cox7a2,Copb2,Mcpt4,Uqcrfs1,Irgm1,Bzw1,Lamp2,Samhd1,Rbp1,Trnt1,Stat1,Stfa3,Serpinb1a,Pgd,Rplp2,Man2a1,Mrto4,Hdac1,Ass1,Cd63,Hdgfrp3,Atox1,Entpd1,Lcp1,Glg1,Gbp2,H2-D1,Psme1,Ncf2
GO:0005884	actin filament	4	80	1.24	0.003	10090.ENSMUSP00000005234,10090.ENSMUSP00000031565,10090.ENSMUSP00000033699,10090.ENSMUSP00000116271	Wdr1,Fscn1,Flna,Lcp1
GO:0002102	podosome	3	35	1.48	0.0041	10090.ENSMUSP00000005234,10090.ENSMUSP00000031565,10090.ENSMUSP00000116271	Wdr1,Fscn1,Lcp1
GO:0043209	myelin sheath	5	212	0.92	0.0085	10090.ENSMUSP00000005234,10090.ENSMUSP00000026050,10090.ENSMUSP00000031565,10090.ENSMUSP00000045284,10090.ENSMUSP00000099904	Wdr1,Gsto1,Fscn1,Uqcrfs1,Ass1
GO:0030670	phagocytic vesicle membrane	3	48	1.34	0.0086	10090.ENSMUSP00000050446,10090.ENSMUSP00000052283,10090.ENSMUSP00000134570	Irgm1,Lamp2,H2-D1
GO:0043229	intracellular organelle	44	10645	0.16	0.0086	10090.ENSMUSP00000004206,10090.ENSMUSP00000004327,10090.ENSMUSP00000005234,10090.ENSMUSP00000014684,10090.ENSMUSP00000016033,10090.ENSMUSP00000016400,10090.ENSMUSP00000016771,10090.ENSMUSP00000017841,10090.ENSMUSP00000019911,10090.ENSMUSP00000020161,10090.ENSMUSP00000022834,10090.ENSMUSP00000023088,10090.ENSMUSP00000024981,10090.ENSMUSP00000026050,10090.ENSMUSP00000029477,10090.ENSMUSP00000030187…	Eif3g,G6pdx,Wdr1,U2af1,Lta4h,Ctsz,Myh9,Ada,Hdac2,Arg1,Cma1,Naga,Hn1l,Gsto1,Slc25a24,Tln1,Fscn1,Tomm40,Flna,Asah1,Psmb10,Cox7a2,Copb2,Mcpt4,Uqcrfs1,Irgm1,Lamp2,Samhd1,Rbp1,Stat1,Pgd,Rplp2,Man2a1,Mrto4,Hdac1,Ass1,Cd63,Hdgfrp3,Entpd1,Lcp1,Glg1,Gbp2,H2-D1,Ncf2
GO:0044754	autolysosome	2	10	1.85	0.0094	10090.ENSMUSP00000050446,10090.ENSMUSP00000052283	Irgm1,Lamp2
GO:0016580	Sin3 complex	2	12	1.77	0.0122	10090.ENSMUSP00000019911,10090.ENSMUSP00000099657	Hdac2,Hdac1
GO:0098791	Golgi subcompartment	8	683	0.61	0.0122	10090.ENSMUSP00000033699,10090.ENSMUSP00000035033,10090.ENSMUSP00000050446,10090.ENSMUSP00000052283,10090.ENSMUSP00000083928,10090.ENSMUSP00000131355,10090.ENSMUSP00000132435,10090.ENSMUSP00000134570	Flna,Copb2,Irgm1,Lamp2,Man2a1,Glg1,Gbp2,H2-D1
GO:0001725	stress fiber	3	63	1.22	0.0127	10090.ENSMUSP00000016771,10090.ENSMUSP00000031565,10090.ENSMUSP00000116271	Myh9,Fscn1,Lcp1
GO:0005852	eukaryotic translation initiation factor 3 complex	2	14	1.7	0.0127	10090.ENSMUSP00000004206,10090.ENSMUSP00000028592	Eif3g,Eif3m
GO:0015629	actin cytoskeleton	6	410	0.71	0.0127	10090.ENSMUSP00000005234,10090.ENSMUSP00000016771,10090.ENSMUSP00000031565,10090.ENSMUSP00000033699,10090.ENSMUSP00000116271,10090.ENSMUSP00000132435	Wdr1,Myh9,Fscn1,Flna,Lcp1,Gbp2
GO:0016581	NuRD complex	2	14	1.7	0.0127	10090.ENSMUSP00000019911,10090.ENSMUSP00000099657	Hdac2,Hdac1
GO:0062023	collagen-containing extracellular matrix	4	148	0.98	0.0127	10090.ENSMUSP00000026050,10090.ENSMUSP00000071662,10090.ENSMUSP00000102995,10090.ENSMUSP00000107850	Gsto1,Col12a1,Tnc,Entpd1
GO:0005615	extracellular space	10	1131	0.49	0.0135	10090.ENSMUSP00000016400,10090.ENSMUSP00000017841,10090.ENSMUSP00000020161,10090.ENSMUSP00000023589,10090.ENSMUSP00000034000,10090.ENSMUSP00000052283,10090.ENSMUSP00000075690,10090.ENSMUSP00000083928,10090.ENSMUSP00000100862,10090.ENSMUSP00000107850	Ctsz,Ada,Arg1,Kng1,Asah1,Lamp2,Serpinb1a,Man2a1,Cd63,Entpd1
GO:0042995	cell projection	15	2238	0.37	0.0135	10090.ENSMUSP00000005234,10090.ENSMUSP00000016400,10090.ENSMUSP00000016771,10090.ENSMUSP00000017841,10090.ENSMUSP00000020161,10090.ENSMUSP00000026050,10090.ENSMUSP00000030187,10090.ENSMUSP00000031565,10090.ENSMUSP00000033699,10090.ENSMUSP00000050446,10090.ENSMUSP00000066743,10090.ENSMUSP00000099657,10090.ENSMUSP00000099904,10090.ENSMUSP00000107850,10090.ENSMUSP00000116271	Wdr1,Ctsz,Myh9,Ada,Arg1,Gsto1,Tln1,Fscn1,Flna,Irgm1,Stat1,Hdac1,Ass1,Entpd1,Lcp1
GO:0001726	ruffle	4	168	0.92	0.0138	10090.ENSMUSP00000016771,10090.ENSMUSP00000030187,10090.ENSMUSP00000031565,10090.ENSMUSP00000116271	Myh9,Tln1,Fscn1,Lcp1
GO:0031012	extracellular matrix	5	288	0.78	0.0138	10090.ENSMUSP00000026050,10090.ENSMUSP00000071662,10090.ENSMUSP00000102995,10090.ENSMUSP00000107850,10090.ENSMUSP00000131355	Gsto1,Col12a1,Tnc,Entpd1,Glg1
GO:0044297	cell body	8	776	0.56	0.0147	10090.ENSMUSP00000017841,10090.ENSMUSP00000020161,10090.ENSMUSP00000026050,10090.ENSMUSP00000033699,10090.ENSMUSP00000059749,10090.ENSMUSP00000099657,10090.ENSMUSP00000099904,10090.ENSMUSP00000107850	Ada,Arg1,Gsto1,Flna,Rbp1,Hdac1,Ass1,Entpd1
GO:0030863	cortical cytoskeleton	3	85	1.09	0.0175	10090.ENSMUSP00000005234,10090.ENSMUSP00000016771,10090.ENSMUSP00000033699	Wdr1,Myh9,Flna
GO:0001891	phagocytic cup	2	25	1.45	0.0224	10090.ENSMUSP00000050446,10090.ENSMUSP00000116271	Irgm1,Lcp1
GO:0043230	extracellular organelle	3	96	1.04	0.0231	10090.ENSMUSP00000052283,10090.ENSMUSP00000100862,10090.ENSMUSP00000132435	Lamp2,Cd63,Gbp2
GO:0005604	basement membrane	3	99	1.03	0.0244	10090.ENSMUSP00000026050,10090.ENSMUSP00000102995,10090.ENSMUSP00000107850	Gsto1,Tnc,Entpd1
GO:0031410	cytoplasmic vesicle	12	1710	0.39	0.0244	10090.ENSMUSP00000016400,10090.ENSMUSP00000017841,10090.ENSMUSP00000022834,10090.ENSMUSP00000035033,10090.ENSMUSP00000038103,10090.ENSMUSP00000050446,10090.ENSMUSP00000052283,10090.ENSMUSP00000100862,10090.ENSMUSP00000107850,10090.ENSMUSP00000132435,10090.ENSMUSP00000134570,10090.ENSMUSP00000140404	Ctsz,Ada,Cma1,Copb2,Mcpt4,Irgm1,Lamp2,Cd63,Entpd1,Gbp2,H2-D1,Ncf2
GO:0098588	bounding membrane of organelle	11	1513	0.41	0.0257	10090.ENSMUSP00000020161,10090.ENSMUSP00000032555,10090.ENSMUSP00000035033,10090.ENSMUSP00000050446,10090.ENSMUSP00000052283,10090.ENSMUSP00000083928,10090.ENSMUSP00000099904,10090.ENSMUSP00000100862,10090.ENSMUSP00000131355,10090.ENSMUSP00000132435,10090.ENSMUSP00000134570	Arg1,Tomm40,Copb2,Irgm1,Lamp2,Man2a1,Ass1,Cd63,Glg1,Gbp2,H2-D1
GO:0000421	autophagosome membrane	2	30	1.37	0.0262	10090.ENSMUSP00000050446,10090.ENSMUSP00000052283	Irgm1,Lamp2
GO:0043227	membrane-bounded organelle	39	9775	0.14	0.0262	10090.ENSMUSP00000004206,10090.ENSMUSP00000004327,10090.ENSMUSP00000014684,10090.ENSMUSP00000016033,10090.ENSMUSP00000016400,10090.ENSMUSP00000016771,10090.ENSMUSP00000017841,10090.ENSMUSP00000019911,10090.ENSMUSP00000020161,10090.ENSMUSP00000022834,10090.ENSMUSP00000023088,10090.ENSMUSP00000024981,10090.ENSMUSP00000026050,10090.ENSMUSP00000029477,10090.ENSMUSP00000032555,10090.ENSMUSP00000033699…	Eif3g,G6pdx,U2af1,Lta4h,Ctsz,Myh9,Ada,Hdac2,Arg1,Cma1,Naga,Hn1l,Gsto1,Slc25a24,Tomm40,Flna,Asah1,Psmb10,Cox7a2,Copb2,Mcpt4,Uqcrfs1,Irgm1,Lamp2,Samhd1,Rbp1,Stat1,Pgd,Man2a1,Mrto4,Hdac1,Ass1,Cd63,Hdgfrp3,Entpd1,Glg1,Gbp2,H2-D1,Ncf2
GO:0031966	mitochondrial membrane	6	539	0.59	0.0297	10090.ENSMUSP00000020161,10090.ENSMUSP00000029477,10090.ENSMUSP00000032555,10090.ENSMUSP00000034881,10090.ENSMUSP00000045284,10090.ENSMUSP00000099904	Arg1,Slc25a24,Tomm40,Cox7a2,Uqcrfs1,Ass1
GO:0031902	late endosome membrane	3	115	0.96	0.03	10090.ENSMUSP00000050446,10090.ENSMUSP00000052283,10090.ENSMUSP00000100862	Irgm1,Lamp2,Cd63
GO:0048471	perinuclear region of cytoplasm	7	730	0.53	0.0307	10090.ENSMUSP00000004206,10090.ENSMUSP00000033699,10090.ENSMUSP00000052283,10090.ENSMUSP00000066743,10090.ENSMUSP00000099657,10090.ENSMUSP00000116271,10090.ENSMUSP00000132435	Eif3g,Flna,Lamp2,Stat1,Hdac1,Lcp1,Gbp2
GO:0005938	cell cortex	4	261	0.73	0.0418	10090.ENSMUSP00000005234,10090.ENSMUSP00000016400,10090.ENSMUSP00000016771,10090.ENSMUSP00000033699	Wdr1,Ctsz,Myh9,Flna
GO:0036477	somatodendritic compartment	8	990	0.45	0.0418	10090.ENSMUSP00000017841,10090.ENSMUSP00000020161,10090.ENSMUSP00000031565,10090.ENSMUSP00000033699,10090.ENSMUSP00000066743,10090.ENSMUSP00000099657,10090.ENSMUSP00000099904,10090.ENSMUSP00000107850	Ada,Arg1,Fscn1,Flna,Stat1,Hdac1,Ass1,Entpd1
GO:0043005	neuron projection	10	1429	0.39	0.0418	10090.ENSMUSP00000016400,10090.ENSMUSP00000017841,10090.ENSMUSP00000020161,10090.ENSMUSP00000026050,10090.ENSMUSP00000031565,10090.ENSMUSP00000033699,10090.ENSMUSP00000066743,10090.ENSMUSP00000099657,10090.ENSMUSP00000099904,10090.ENSMUSP00000107850	Ctsz,Ada,Arg1,Gsto1,Fscn1,Flna,Stat1,Hdac1,Ass1,Entpd1
GO:0043231	intracellular membrane-bounded organelle	36	9088	0.14	0.043	10090.ENSMUSP00000004206,10090.ENSMUSP00000004327,10090.ENSMUSP00000014684,10090.ENSMUSP00000016033,10090.ENSMUSP00000016400,10090.ENSMUSP00000016771,10090.ENSMUSP00000017841,10090.ENSMUSP00000019911,10090.ENSMUSP00000020161,10090.ENSMUSP00000023088,10090.ENSMUSP00000024981,10090.ENSMUSP00000026050,10090.ENSMUSP00000029477,10090.ENSMUSP00000032555,10090.ENSMUSP00000033699,10090.ENSMUSP00000034000…	Eif3g,G6pdx,U2af1,Lta4h,Ctsz,Myh9,Ada,Hdac2,Arg1,Naga,Hn1l,Gsto1,Slc25a24,Tomm40,Flna,Asah1,Psmb10,Cox7a2,Copb2,Uqcrfs1,Irgm1,Lamp2,Samhd1,Rbp1,Stat1,Pgd,Man2a1,Mrto4,Hdac1,Ass1,Cd63,Hdgfrp3,Glg1,Gbp2,H2-D1,Ncf2
GO:0120025	plasma membrane bounded cell projection	13	2172	0.32	0.043	10090.ENSMUSP00000016400,10090.ENSMUSP00000016771,10090.ENSMUSP00000017841,10090.ENSMUSP00000020161,10090.ENSMUSP00000026050,10090.ENSMUSP00000030187,10090.ENSMUSP00000031565,10090.ENSMUSP00000033699,10090.ENSMUSP00000066743,10090.ENSMUSP00000099657,10090.ENSMUSP00000099904,10090.ENSMUSP00000107850,10090.ENSMUSP00000116271	Ctsz,Myh9,Ada,Arg1,Gsto1,Tln1,Fscn1,Flna,Stat1,Hdac1,Ass1,Entpd1,Lcp1
GO:0099568	cytoplasmic region	5	439	0.6	0.046	10090.ENSMUSP00000005234,10090.ENSMUSP00000016400,10090.ENSMUSP00000016771,10090.ENSMUSP00000017841,10090.ENSMUSP00000033699	Wdr1,Ctsz,Myh9,Ada,Flna
GO:0032991	protein-containing complex	22	4701	0.21	0.0476	10090.ENSMUSP00000004206,10090.ENSMUSP00000005234,10090.ENSMUSP00000014684,10090.ENSMUSP00000016771,10090.ENSMUSP00000019911,10090.ENSMUSP00000028592,10090.ENSMUSP00000031565,10090.ENSMUSP00000032555,10090.ENSMUSP00000033699,10090.ENSMUSP00000034369,10090.ENSMUSP00000035033,10090.ENSMUSP00000045284,10090.ENSMUSP00000052283,10090.ENSMUSP00000066743,10090.ENSMUSP00000071662,10090.ENSMUSP00000081474…	Eif3g,Wdr1,U2af1,Myh9,Hdac2,Eif3m,Fscn1,Tomm40,Flna,Psmb10,Copb2,Uqcrfs1,Lamp2,Stat1,Col12a1,Rplp2,Hdac1,Cd63,Lcp1,H2-D1,Psme1,Ncf2
GO:0031090	organelle membrane	15	2740	0.28	0.0478	10090.ENSMUSP00000020161,10090.ENSMUSP00000026050,10090.ENSMUSP00000029477,10090.ENSMUSP00000032555,10090.ENSMUSP00000034881,10090.ENSMUSP00000035033,10090.ENSMUSP00000045284,10090.ENSMUSP00000050446,10090.ENSMUSP00000052283,10090.ENSMUSP00000083928,10090.ENSMUSP00000099904,10090.ENSMUSP00000100862,10090.ENSMUSP00000131355,10090.ENSMUSP00000132435,10090.ENSMUSP00000134570	Arg1,Gsto1,Slc25a24,Tomm40,Cox7a2,Copb2,Uqcrfs1,Irgm1,Lamp2,Man2a1,Ass1,Cd63,Glg1,Gbp2,H2-D1
Molecular Function (Gene Ontology)
GO:0016787	hydrolase activity	19	2259	0.47	0.0031	10090.ENSMUSP00000016033,10090.ENSMUSP00000016400,10090.ENSMUSP00000016771,10090.ENSMUSP00000017841,10090.ENSMUSP00000019911,10090.ENSMUSP00000020161,10090.ENSMUSP00000022834,10090.ENSMUSP00000023088,10090.ENSMUSP00000034000,10090.ENSMUSP00000034369,10090.ENSMUSP00000038103,10090.ENSMUSP00000050446,10090.ENSMUSP00000059717,10090.ENSMUSP00000063499,10090.ENSMUSP00000076090,10090.ENSMUSP00000083928…	Lta4h,Ctsz,Myh9,Ada,Hdac2,Arg1,Cma1,Naga,Asah1,Psmb10,Mcpt4,Irgm1,Samhd1,Tpsb2,Iah1,Man2a1,Hdac1,Entpd1,Gbp2
GO:0051015	actin filament binding	6	163	1.11	0.0031	10090.ENSMUSP00000005234,10090.ENSMUSP00000016771,10090.ENSMUSP00000030187,10090.ENSMUSP00000031565,10090.ENSMUSP00000033699,10090.ENSMUSP00000116271	Wdr1,Myh9,Tln1,Fscn1,Flna,Lcp1
GO:0016810	hydrolase activity, acting on carbon-nitrogen (but not peptide) bonds	5	125	1.15	0.0041	10090.ENSMUSP00000017841,10090.ENSMUSP00000019911,10090.ENSMUSP00000020161,10090.ENSMUSP00000034000,10090.ENSMUSP00000099657	Ada,Hdac2,Arg1,Asah1,Hdac1
GO:0035851	Krueppel-associated box domain binding	2	3	2.37	0.0071	10090.ENSMUSP00000019911,10090.ENSMUSP00000099657	Hdac2,Hdac1
GO:0061135	endopeptidase regulator activity	5	173	1	0.0109	10090.ENSMUSP00000006703,10090.ENSMUSP00000023589,10090.ENSMUSP00000067445,10090.ENSMUSP00000075690,10090.ENSMUSP00000134735	Itih4,Kng1,Stfa3,Serpinb1a,Psme1
GO:1990841	promoter-specific chromatin binding	3	49	1.33	0.0224	10090.ENSMUSP00000019911,10090.ENSMUSP00000066743,10090.ENSMUSP00000099657	Hdac2,Stat1,Hdac1
GO:0032041	NAD-dependent histone deacetylase activity (H3-K14 specific)	2	11	1.8	0.0271	10090.ENSMUSP00000019911,10090.ENSMUSP00000099657	Hdac2,Hdac1
GO:0070491	repressing transcription factor binding	3	60	1.24	0.0275	10090.ENSMUSP00000019911,10090.ENSMUSP00000066743,10090.ENSMUSP00000099657	Hdac2,Stat1,Hdac1
GO:0044877	protein-containing complex binding	10	1094	0.51	0.0322	10090.ENSMUSP00000005234,10090.ENSMUSP00000016771,10090.ENSMUSP00000030187,10090.ENSMUSP00000031565,10090.ENSMUSP00000033699,10090.ENSMUSP00000045284,10090.ENSMUSP00000099657,10090.ENSMUSP00000100862,10090.ENSMUSP00000116271,10090.ENSMUSP00000134570	Wdr1,Myh9,Tln1,Fscn1,Flna,Uqcrfs1,Hdac1,Cd63,Lcp1,H2-D1
GO:0004866	endopeptidase inhibitor activity	4	166	0.93	0.0328	10090.ENSMUSP00000006703,10090.ENSMUSP00000023589,10090.ENSMUSP00000067445,10090.ENSMUSP00000075690	Itih4,Kng1,Stfa3,Serpinb1a
GO:0016811	hydrolase activity, acting on carbon-nitrogen (but not peptide) bonds, in linear amides	3	74	1.15	0.0328	10090.ENSMUSP00000019911,10090.ENSMUSP00000034000,10090.ENSMUSP00000099657	Hdac2,Asah1,Hdac1
GO:0003824	catalytic activity	26	5239	0.24	0.0333	10090.ENSMUSP00000004327,10090.ENSMUSP00000016033,10090.ENSMUSP00000016400,10090.ENSMUSP00000016771,10090.ENSMUSP00000017841,10090.ENSMUSP00000019911,10090.ENSMUSP00000020161,10090.ENSMUSP00000022834,10090.ENSMUSP00000023088,10090.ENSMUSP00000026050,10090.ENSMUSP00000034000,10090.ENSMUSP00000034369,10090.ENSMUSP00000034881,10090.ENSMUSP00000038103,10090.ENSMUSP00000045284,10090.ENSMUSP00000050446…	G6pdx,Lta4h,Ctsz,Myh9,Ada,Hdac2,Arg1,Cma1,Naga,Gsto1,Asah1,Psmb10,Cox7a2,Mcpt4,Uqcrfs1,Irgm1,Samhd1,Trnt1,Tpsb2,Iah1,Pgd,Man2a1,Hdac1,Ass1,Entpd1,Gbp2
GO:0005488	binding	43	10884	0.14	0.0356	10090.ENSMUSP00000004206,10090.ENSMUSP00000004327,10090.ENSMUSP00000005234,10090.ENSMUSP00000014684,10090.ENSMUSP00000016033,10090.ENSMUSP00000016771,10090.ENSMUSP00000017841,10090.ENSMUSP00000019911,10090.ENSMUSP00000020161,10090.ENSMUSP00000022834,10090.ENSMUSP00000023088,10090.ENSMUSP00000023589,10090.ENSMUSP00000025631,10090.ENSMUSP00000028592,10090.ENSMUSP00000029477,10090.ENSMUSP00000030187…	Eif3g,G6pdx,Wdr1,U2af1,Lta4h,Myh9,Ada,Hdac2,Arg1,Cma1,Naga,Kng1,Ostf1,Eif3m,Slc25a24,Tln1,Fscn1,Tomm40,Flna,Copb2,Uqcrfs1,Irgm1,Lamp2,Samhd1,Rbp1,Trnt1,Tpsb2,Stat1,Pgd,Man2a1,Matn4,Hdac1,Ass1,Cd63,Hdgfrp3,Tnc,Atox1,Entpd1,Lcp1,Glg1,Gbp2,H2-D1,Ncf2
Biological Process (Gene Ontology)
GO:0044283	small molecule biosynthetic process	10	481	0.86	0.0024	10090.ENSMUSP00000004327,10090.ENSMUSP00000016033,10090.ENSMUSP00000017841,10090.ENSMUSP00000026050,10090.ENSMUSP00000059717,10090.ENSMUSP00000059749,10090.ENSMUSP00000081141,10090.ENSMUSP00000099904,10090.ENSMUSP00000107850,10090.ENSMUSP00000140404	G6pdx,Lta4h,Ada,Gsto1,Samhd1,Rbp1,Pgd,Ass1,Entpd1,Ncf2
GO:0060541	respiratory system development	7	237	1.01	0.006	10090.ENSMUSP00000016400,10090.ENSMUSP00000017841,10090.ENSMUSP00000020161,10090.ENSMUSP00000034000,10090.ENSMUSP00000083928,10090.ENSMUSP00000099904,10090.ENSMUSP00000102995	Ctsz,Ada,Arg1,Asah1,Man2a1,Ass1,Tnc
GO:0043603	cellular amide metabolic process	10	644	0.74	0.01	10090.ENSMUSP00000004206,10090.ENSMUSP00000004327,10090.ENSMUSP00000016033,10090.ENSMUSP00000020161,10090.ENSMUSP00000023088,10090.ENSMUSP00000026050,10090.ENSMUSP00000028592,10090.ENSMUSP00000052283,10090.ENSMUSP00000081474,10090.ENSMUSP00000099904	Eif3g,G6pdx,Lta4h,Arg1,Naga,Gsto1,Eif3m,Lamp2,Rplp2,Ass1
GO:0006950	response to stress	21	2899	0.4	0.013	10090.ENSMUSP00000004327,10090.ENSMUSP00000006703,10090.ENSMUSP00000017841,10090.ENSMUSP00000019911,10090.ENSMUSP00000020161,10090.ENSMUSP00000023589,10090.ENSMUSP00000029477,10090.ENSMUSP00000033699,10090.ENSMUSP00000050446,10090.ENSMUSP00000052283,10090.ENSMUSP00000059717,10090.ENSMUSP00000063499,10090.ENSMUSP00000066743,10090.ENSMUSP00000099392,10090.ENSMUSP00000099657,10090.ENSMUSP00000099904…	G6pdx,Itih4,Ada,Hdac2,Arg1,Kng1,Slc25a24,Flna,Irgm1,Lamp2,Samhd1,Tpsb2,Stat1,Matn4,Hdac1,Ass1,Tnc,Atox1,Entpd1,Lcp1,Gbp2
GO:0007584	response to nutrient	6	199	1.02	0.013	10090.ENSMUSP00000017841,10090.ENSMUSP00000020161,10090.ENSMUSP00000059749,10090.ENSMUSP00000066743,10090.ENSMUSP00000099904,10090.ENSMUSP00000102995	Ada,Arg1,Rbp1,Stat1,Ass1,Tnc
GO:0009056	catabolic process	14	1478	0.52	0.013	10090.ENSMUSP00000016033,10090.ENSMUSP00000016400,10090.ENSMUSP00000017841,10090.ENSMUSP00000020161,10090.ENSMUSP00000023088,10090.ENSMUSP00000026050,10090.ENSMUSP00000034369,10090.ENSMUSP00000050446,10090.ENSMUSP00000052283,10090.ENSMUSP00000059717,10090.ENSMUSP00000076090,10090.ENSMUSP00000099561,10090.ENSMUSP00000107850,10090.ENSMUSP00000140404	Lta4h,Ctsz,Ada,Arg1,Naga,Gsto1,Psmb10,Irgm1,Lamp2,Samhd1,Iah1,Mrto4,Entpd1,Ncf2
GO:0009636	response to toxic substance	8	471	0.77	0.013	10090.ENSMUSP00000004327,10090.ENSMUSP00000017841,10090.ENSMUSP00000019911,10090.ENSMUSP00000020161,10090.ENSMUSP00000026050,10090.ENSMUSP00000099657,10090.ENSMUSP00000099904,10090.ENSMUSP00000102995	G6pdx,Ada,Hdac2,Arg1,Gsto1,Hdac1,Ass1,Tnc
GO:0019322	pentose biosynthetic process	2	2	2.54	0.013	10090.ENSMUSP00000004327,10090.ENSMUSP00000081141	G6pdx,Pgd
GO:0030162	regulation of proteolysis	10	716	0.69	0.013	10090.ENSMUSP00000006703,10090.ENSMUSP00000016400,10090.ENSMUSP00000016771,10090.ENSMUSP00000019911,10090.ENSMUSP00000023589,10090.ENSMUSP00000066743,10090.ENSMUSP00000067445,10090.ENSMUSP00000075690,10090.ENSMUSP00000131355,10090.ENSMUSP00000134735	Itih4,Ctsz,Myh9,Hdac2,Kng1,Stat1,Stfa3,Serpinb1a,Glg1,Psme1
GO:0030324	lung development	6	204	1.01	0.013	10090.ENSMUSP00000016400,10090.ENSMUSP00000017841,10090.ENSMUSP00000020161,10090.ENSMUSP00000034000,10090.ENSMUSP00000083928,10090.ENSMUSP00000102995	Ctsz,Ada,Arg1,Asah1,Man2a1,Tnc
GO:0009051	pentose-phosphate shunt, oxidative branch	2	3	2.37	0.0133	10090.ENSMUSP00000004327,10090.ENSMUSP00000081141	G6pdx,Pgd
GO:0044248	cellular catabolic process	13	1321	0.54	0.0133	10090.ENSMUSP00000016033,10090.ENSMUSP00000016400,10090.ENSMUSP00000017841,10090.ENSMUSP00000020161,10090.ENSMUSP00000023088,10090.ENSMUSP00000026050,10090.ENSMUSP00000034369,10090.ENSMUSP00000050446,10090.ENSMUSP00000052283,10090.ENSMUSP00000059717,10090.ENSMUSP00000099561,10090.ENSMUSP00000107850,10090.ENSMUSP00000140404	Lta4h,Ctsz,Ada,Arg1,Naga,Gsto1,Psmb10,Irgm1,Lamp2,Samhd1,Mrto4,Entpd1,Ncf2
GO:0046061	dATP catabolic process	2	3	2.37	0.0133	10090.ENSMUSP00000017841,10090.ENSMUSP00000059717	Ada,Samhd1
GO:0006739	NADP metabolic process	3	29	1.56	0.0139	10090.ENSMUSP00000004327,10090.ENSMUSP00000081141,10090.ENSMUSP00000140404	G6pdx,Pgd,Ncf2
GO:0006979	response to oxidative stress	7	377	0.81	0.0139	10090.ENSMUSP00000004327,10090.ENSMUSP00000017841,10090.ENSMUSP00000019911,10090.ENSMUSP00000020161,10090.ENSMUSP00000029477,10090.ENSMUSP00000099657,10090.ENSMUSP00000104485	G6pdx,Ada,Hdac2,Arg1,Slc25a24,Hdac1,Atox1
GO:0033273	response to vitamin	4	82	1.23	0.0139	10090.ENSMUSP00000017841,10090.ENSMUSP00000020161,10090.ENSMUSP00000059749,10090.ENSMUSP00000102995	Ada,Arg1,Rbp1,Tnc
GO:0035458	cellular response to interferon-beta	3	29	1.56	0.0139	10090.ENSMUSP00000050446,10090.ENSMUSP00000066743,10090.ENSMUSP00000132435	Irgm1,Stat1,Gbp2
GO:0061198	fungiform papilla formation	2	4	2.24	0.0139	10090.ENSMUSP00000019911,10090.ENSMUSP00000099657	Hdac2,Hdac1
GO:0009611	response to wounding	7	394	0.79	0.0142	10090.ENSMUSP00000020161,10090.ENSMUSP00000023589,10090.ENSMUSP00000033699,10090.ENSMUSP00000099392,10090.ENSMUSP00000102995,10090.ENSMUSP00000107850,10090.ENSMUSP00000116271	Arg1,Kng1,Flna,Matn4,Tnc,Entpd1,Lcp1
GO:0008152	metabolic process	38	8164	0.21	0.0144	10090.ENSMUSP00000004206,10090.ENSMUSP00000004327,10090.ENSMUSP00000006703,10090.ENSMUSP00000014684,10090.ENSMUSP00000016033,10090.ENSMUSP00000016400,10090.ENSMUSP00000016771,10090.ENSMUSP00000017841,10090.ENSMUSP00000019911,10090.ENSMUSP00000020161,10090.ENSMUSP00000022834,10090.ENSMUSP00000023088,10090.ENSMUSP00000026050,10090.ENSMUSP00000028592,10090.ENSMUSP00000033699,10090.ENSMUSP00000034000…	Eif3g,G6pdx,Itih4,U2af1,Lta4h,Ctsz,Myh9,Ada,Hdac2,Arg1,Cma1,Naga,Gsto1,Eif3m,Flna,Asah1,Psmb10,Cox7a2,Mcpt4,Uqcrfs1,Irgm1,Bzw1,Lamp2,Samhd1,Rbp1,Trnt1,Tpsb2,Stat1,Iah1,Pgd,Rplp2,Man2a1,Mrto4,Hdac1,Ass1,Atox1,Entpd1,Ncf2
GO:0046364	monosaccharide biosynthetic process	3	35	1.48	0.0152	10090.ENSMUSP00000004327,10090.ENSMUSP00000026050,10090.ENSMUSP00000081141	G6pdx,Gsto1,Pgd
GO:0071346	cellular response to interferon-gamma	4	97	1.16	0.0167	10090.ENSMUSP00000050446,10090.ENSMUSP00000066743,10090.ENSMUSP00000099904,10090.ENSMUSP00000132435	Irgm1,Stat1,Ass1,Gbp2
GO:0002376	immune system process	14	1703	0.46	0.0172	10090.ENSMUSP00000004327,10090.ENSMUSP00000005234,10090.ENSMUSP00000016771,10090.ENSMUSP00000017841,10090.ENSMUSP00000020161,10090.ENSMUSP00000034369,10090.ENSMUSP00000050446,10090.ENSMUSP00000059717,10090.ENSMUSP00000066743,10090.ENSMUSP00000099904,10090.ENSMUSP00000116271,10090.ENSMUSP00000132435,10090.ENSMUSP00000134570,10090.ENSMUSP00000134735	G6pdx,Wdr1,Myh9,Ada,Arg1,Psmb10,Irgm1,Samhd1,Stat1,Ass1,Lcp1,Gbp2,H2-D1,Psme1
GO:0006518	peptide metabolic process	7	440	0.75	0.0172	10090.ENSMUSP00000004206,10090.ENSMUSP00000004327,10090.ENSMUSP00000016033,10090.ENSMUSP00000026050,10090.ENSMUSP00000028592,10090.ENSMUSP00000052283,10090.ENSMUSP00000081474	Eif3g,G6pdx,Lta4h,Gsto1,Eif3m,Lamp2,Rplp2
GO:0014075	response to amine	3	45	1.37	0.0172	10090.ENSMUSP00000020161,10090.ENSMUSP00000099657,10090.ENSMUSP00000099904	Arg1,Hdac1,Ass1
GO:0031667	response to nutrient levels	7	461	0.73	0.0172	10090.ENSMUSP00000017841,10090.ENSMUSP00000020161,10090.ENSMUSP00000052283,10090.ENSMUSP00000059749,10090.ENSMUSP00000066743,10090.ENSMUSP00000099904,10090.ENSMUSP00000102995	Ada,Arg1,Lamp2,Rbp1,Stat1,Ass1,Tnc
GO:0035295	tube development	10	912	0.58	0.0172	10090.ENSMUSP00000016400,10090.ENSMUSP00000016771,10090.ENSMUSP00000017841,10090.ENSMUSP00000020161,10090.ENSMUSP00000033699,10090.ENSMUSP00000034000,10090.ENSMUSP00000066743,10090.ENSMUSP00000083928,10090.ENSMUSP00000099904,10090.ENSMUSP00000102995	Ctsz,Myh9,Ada,Arg1,Flna,Asah1,Stat1,Man2a1,Ass1,Tnc
GO:0042493	response to drug	10	926	0.58	0.0172	10090.ENSMUSP00000004327,10090.ENSMUSP00000017841,10090.ENSMUSP00000019911,10090.ENSMUSP00000020161,10090.ENSMUSP00000029477,10090.ENSMUSP00000045284,10090.ENSMUSP00000066743,10090.ENSMUSP00000099657,10090.ENSMUSP00000099904,10090.ENSMUSP00000102995	G6pdx,Ada,Hdac2,Arg1,Slc25a24,Uqcrfs1,Stat1,Hdac1,Ass1,Tnc
GO:0044281	small molecule metabolic process	13	1489	0.49	0.0172	10090.ENSMUSP00000004327,10090.ENSMUSP00000006703,10090.ENSMUSP00000016033,10090.ENSMUSP00000017841,10090.ENSMUSP00000020161,10090.ENSMUSP00000026050,10090.ENSMUSP00000059717,10090.ENSMUSP00000059749,10090.ENSMUSP00000081141,10090.ENSMUSP00000083928,10090.ENSMUSP00000099904,10090.ENSMUSP00000107850,10090.ENSMUSP00000140404	G6pdx,Itih4,Lta4h,Ada,Arg1,Gsto1,Samhd1,Rbp1,Pgd,Man2a1,Ass1,Entpd1,Ncf2
GO:0046677	response to antibiotic	6	317	0.82	0.0172	10090.ENSMUSP00000004327,10090.ENSMUSP00000017841,10090.ENSMUSP00000019911,10090.ENSMUSP00000020161,10090.ENSMUSP00000045284,10090.ENSMUSP00000102995	G6pdx,Ada,Hdac2,Arg1,Uqcrfs1,Tnc
GO:0048713	regulation of oligodendrocyte differentiation	3	42	1.4	0.0172	10090.ENSMUSP00000005234,10090.ENSMUSP00000019911,10090.ENSMUSP00000099657	Wdr1,Hdac2,Hdac1
GO:0060789	hair follicle placode formation	2	6	2.07	0.0172	10090.ENSMUSP00000019911,10090.ENSMUSP00000099657	Hdac2,Hdac1
GO:1901292	nucleoside phosphate catabolic process	4	100	1.15	0.0172	10090.ENSMUSP00000017841,10090.ENSMUSP00000059717,10090.ENSMUSP00000107850,10090.ENSMUSP00000140404	Ada,Samhd1,Entpd1,Ncf2
GO:1901564	organonitrogen compound metabolic process	25	4480	0.29	0.0172	10090.ENSMUSP00000004206,10090.ENSMUSP00000004327,10090.ENSMUSP00000006703,10090.ENSMUSP00000016033,10090.ENSMUSP00000016400,10090.ENSMUSP00000016771,10090.ENSMUSP00000017841,10090.ENSMUSP00000019911,10090.ENSMUSP00000020161,10090.ENSMUSP00000022834,10090.ENSMUSP00000023088,10090.ENSMUSP00000026050,10090.ENSMUSP00000028592,10090.ENSMUSP00000034369,10090.ENSMUSP00000038103,10090.ENSMUSP00000052283…	Eif3g,G6pdx,Itih4,Lta4h,Ctsz,Myh9,Ada,Hdac2,Arg1,Cma1,Naga,Gsto1,Eif3m,Psmb10,Mcpt4,Lamp2,Samhd1,Tpsb2,Pgd,Rplp2,Man2a1,Hdac1,Ass1,Atox1,Ncf2
GO:1901575	organic substance catabolic process	12	1276	0.52	0.0172	10090.ENSMUSP00000016033,10090.ENSMUSP00000016400,10090.ENSMUSP00000017841,10090.ENSMUSP00000020161,10090.ENSMUSP00000023088,10090.ENSMUSP00000034369,10090.ENSMUSP00000052283,10090.ENSMUSP00000059717,10090.ENSMUSP00000076090,10090.ENSMUSP00000099561,10090.ENSMUSP00000107850,10090.ENSMUSP00000140404	Lta4h,Ctsz,Ada,Arg1,Naga,Psmb10,Lamp2,Samhd1,Iah1,Mrto4,Entpd1,Ncf2
GO:0034599	cellular response to oxidative stress	5	214	0.91	0.018	10090.ENSMUSP00000004327,10090.ENSMUSP00000019911,10090.ENSMUSP00000020161,10090.ENSMUSP00000029477,10090.ENSMUSP00000099657	G6pdx,Hdac2,Arg1,Slc25a24,Hdac1
GO:1901565	organonitrogen compound catabolic process	9	790	0.6	0.0181	10090.ENSMUSP00000016033,10090.ENSMUSP00000016400,10090.ENSMUSP00000017841,10090.ENSMUSP00000020161,10090.ENSMUSP00000023088,10090.ENSMUSP00000034369,10090.ENSMUSP00000052283,10090.ENSMUSP00000059717,10090.ENSMUSP00000140404	Lta4h,Ctsz,Ada,Arg1,Naga,Psmb10,Lamp2,Samhd1,Ncf2
GO:0010870	positive regulation of receptor biosynthetic process	2	9	1.89	0.0182	10090.ENSMUSP00000019911,10090.ENSMUSP00000099657	Hdac2,Hdac1
GO:0048678	response to axon injury	3	49	1.33	0.0182	10090.ENSMUSP00000020161,10090.ENSMUSP00000099392,10090.ENSMUSP00000102995	Arg1,Matn4,Tnc
GO:0071377	cellular response to glucagon stimulus	2	9	1.89	0.0182	10090.ENSMUSP00000020161,10090.ENSMUSP00000099904	Arg1,Ass1
GO:2001046	positive regulation of integrin-mediated signaling pathway	2	9	1.89	0.0182	10090.ENSMUSP00000033699,10090.ENSMUSP00000100862	Flna,Cd63
GO:0009410	response to xenobiotic stimulus	5	225	0.89	0.0194	10090.ENSMUSP00000017841,10090.ENSMUSP00000020161,10090.ENSMUSP00000026050,10090.ENSMUSP00000099657,10090.ENSMUSP00000099904	Ada,Arg1,Gsto1,Hdac1,Ass1
GO:0000050	urea cycle	2	10	1.85	0.0197	10090.ENSMUSP00000020161,10090.ENSMUSP00000099904	Arg1,Ass1
GO:0045861	negative regulation of proteolysis	6	350	0.78	0.0197	10090.ENSMUSP00000006703,10090.ENSMUSP00000016400,10090.ENSMUSP00000023589,10090.ENSMUSP00000067445,10090.ENSMUSP00000075690,10090.ENSMUSP00000131355	Itih4,Ctsz,Kng1,Stfa3,Serpinb1a,Glg1
GO:0070933	histone H4 deacetylation	2	11	1.8	0.0205	10090.ENSMUSP00000019911,10090.ENSMUSP00000099657	Hdac2,Hdac1
GO:0044238	primary metabolic process	34	7426	0.2	0.0221	10090.ENSMUSP00000004206,10090.ENSMUSP00000004327,10090.ENSMUSP00000014684,10090.ENSMUSP00000016033,10090.ENSMUSP00000016400,10090.ENSMUSP00000016771,10090.ENSMUSP00000017841,10090.ENSMUSP00000019911,10090.ENSMUSP00000020161,10090.ENSMUSP00000022834,10090.ENSMUSP00000023088,10090.ENSMUSP00000026050,10090.ENSMUSP00000028592,10090.ENSMUSP00000033699,10090.ENSMUSP00000034000,10090.ENSMUSP00000034369…	Eif3g,G6pdx,U2af1,Lta4h,Ctsz,Myh9,Ada,Hdac2,Arg1,Cma1,Naga,Gsto1,Eif3m,Flna,Asah1,Psmb10,Mcpt4,Bzw1,Lamp2,Samhd1,Rbp1,Trnt1,Tpsb2,Stat1,Iah1,Pgd,Rplp2,Man2a1,Mrto4,Hdac1,Ass1,Atox1,Entpd1,Ncf2
GO:0071704	organic substance metabolic process	35	7733	0.2	0.0221	10090.ENSMUSP00000004206,10090.ENSMUSP00000004327,10090.ENSMUSP00000006703,10090.ENSMUSP00000014684,10090.ENSMUSP00000016033,10090.ENSMUSP00000016400,10090.ENSMUSP00000016771,10090.ENSMUSP00000017841,10090.ENSMUSP00000019911,10090.ENSMUSP00000020161,10090.ENSMUSP00000022834,10090.ENSMUSP00000023088,10090.ENSMUSP00000026050,10090.ENSMUSP00000028592,10090.ENSMUSP00000033699,10090.ENSMUSP00000034000…	Eif3g,G6pdx,Itih4,U2af1,Lta4h,Ctsz,Myh9,Ada,Hdac2,Arg1,Cma1,Naga,Gsto1,Eif3m,Flna,Asah1,Psmb10,Mcpt4,Bzw1,Lamp2,Samhd1,Rbp1,Trnt1,Tpsb2,Stat1,Iah1,Pgd,Rplp2,Man2a1,Mrto4,Hdac1,Ass1,Atox1,Entpd1,Ncf2
GO:0001889	liver development	4	144	0.99	0.0236	10090.ENSMUSP00000017841,10090.ENSMUSP00000020161,10090.ENSMUSP00000083928,10090.ENSMUSP00000099904	Ada,Arg1,Man2a1,Ass1
GO:0033197	response to vitamin E	2	13	1.73	0.0236	10090.ENSMUSP00000017841,10090.ENSMUSP00000020161	Ada,Arg1
GO:0051764	actin crosslink formation	2	13	1.73	0.0236	10090.ENSMUSP00000033699,10090.ENSMUSP00000116271	Flna,Lcp1
GO:0005996	monosaccharide metabolic process	4	148	0.98	0.0239	10090.ENSMUSP00000004327,10090.ENSMUSP00000026050,10090.ENSMUSP00000081141,10090.ENSMUSP00000083928	G6pdx,Gsto1,Pgd,Man2a1
GO:0019682	glyceraldehyde-3-phosphate metabolic process	2	14	1.7	0.0239	10090.ENSMUSP00000004327,10090.ENSMUSP00000081141	G6pdx,Pgd
GO:0022617	extracellular matrix disassembly	2	14	1.7	0.0239	10090.ENSMUSP00000022834,10090.ENSMUSP00000116271	Cma1,Lcp1
GO:0034330	cell junction organization	4	147	0.98	0.0239	10090.ENSMUSP00000005234,10090.ENSMUSP00000030187,10090.ENSMUSP00000031565,10090.ENSMUSP00000033699	Wdr1,Tln1,Fscn1,Flna
GO:0034655	nucleobase-containing compound catabolic process	5	257	0.83	0.0239	10090.ENSMUSP00000017841,10090.ENSMUSP00000059717,10090.ENSMUSP00000099561,10090.ENSMUSP00000107850,10090.ENSMUSP00000140404	Ada,Samhd1,Mrto4,Entpd1,Ncf2
GO:0051248	negative regulation of protein metabolic process	10	1079	0.51	0.0239	10090.ENSMUSP00000004327,10090.ENSMUSP00000006703,10090.ENSMUSP00000016400,10090.ENSMUSP00000019911,10090.ENSMUSP00000023589,10090.ENSMUSP00000033699,10090.ENSMUSP00000067445,10090.ENSMUSP00000075690,10090.ENSMUSP00000099657,10090.ENSMUSP00000131355	G6pdx,Itih4,Ctsz,Hdac2,Kng1,Flna,Stfa3,Serpinb1a,Hdac1,Glg1
GO:0052548	regulation of endopeptidase activity	6	387	0.73	0.0239	10090.ENSMUSP00000006703,10090.ENSMUSP00000023589,10090.ENSMUSP00000066743,10090.ENSMUSP00000067445,10090.ENSMUSP00000075690,10090.ENSMUSP00000134735	Itih4,Kng1,Stat1,Stfa3,Serpinb1a,Psme1
GO:0071803	positive regulation of podosome assembly	2	14	1.7	0.0239	10090.ENSMUSP00000031565,10090.ENSMUSP00000116271	Fscn1,Lcp1
GO:1901576	organic substance biosynthetic process	21	3651	0.3	0.0239	10090.ENSMUSP00000004206,10090.ENSMUSP00000004327,10090.ENSMUSP00000016033,10090.ENSMUSP00000017841,10090.ENSMUSP00000019911,10090.ENSMUSP00000020161,10090.ENSMUSP00000022834,10090.ENSMUSP00000026050,10090.ENSMUSP00000028592,10090.ENSMUSP00000033699,10090.ENSMUSP00000051935,10090.ENSMUSP00000059717,10090.ENSMUSP00000059749,10090.ENSMUSP00000066743,10090.ENSMUSP00000081141,10090.ENSMUSP00000081474…	Eif3g,G6pdx,Lta4h,Ada,Hdac2,Arg1,Cma1,Gsto1,Eif3m,Flna,Bzw1,Samhd1,Rbp1,Stat1,Pgd,Rplp2,Man2a1,Hdac1,Ass1,Entpd1,Ncf2
GO:0071222	cellular response to lipopolysaccharide	4	152	0.96	0.0241	10090.ENSMUSP00000020161,10090.ENSMUSP00000066743,10090.ENSMUSP00000099904,10090.ENSMUSP00000132435	Arg1,Stat1,Ass1,Gbp2
GO:0033189	response to vitamin A	2	15	1.67	0.0244	10090.ENSMUSP00000020161,10090.ENSMUSP00000059749	Arg1,Rbp1
GO:0034641	cellular nitrogen compound metabolic process	23	4247	0.28	0.0244	10090.ENSMUSP00000004206,10090.ENSMUSP00000004327,10090.ENSMUSP00000014684,10090.ENSMUSP00000016033,10090.ENSMUSP00000017841,10090.ENSMUSP00000019911,10090.ENSMUSP00000020161,10090.ENSMUSP00000023088,10090.ENSMUSP00000026050,10090.ENSMUSP00000028592,10090.ENSMUSP00000033699,10090.ENSMUSP00000051935,10090.ENSMUSP00000052283,10090.ENSMUSP00000059717,10090.ENSMUSP00000060900,10090.ENSMUSP00000066743…	Eif3g,G6pdx,U2af1,Lta4h,Ada,Hdac2,Arg1,Naga,Gsto1,Eif3m,Flna,Bzw1,Lamp2,Samhd1,Trnt1,Stat1,Pgd,Rplp2,Mrto4,Hdac1,Ass1,Entpd1,Ncf2
GO:0060334	regulation of interferon-gamma-mediated signaling pathway	2	15	1.67	0.0244	10090.ENSMUSP00000020161,10090.ENSMUSP00000050446	Arg1,Irgm1
GO:0061029	eyelid development in camera-type eye	2	15	1.67	0.0244	10090.ENSMUSP00000019911,10090.ENSMUSP00000099657	Hdac2,Hdac1
GO:0006955	immune response	9	914	0.54	0.0251	10090.ENSMUSP00000017841,10090.ENSMUSP00000020161,10090.ENSMUSP00000050446,10090.ENSMUSP00000059717,10090.ENSMUSP00000066743,10090.ENSMUSP00000099904,10090.ENSMUSP00000116271,10090.ENSMUSP00000132435,10090.ENSMUSP00000134570	Ada,Arg1,Irgm1,Samhd1,Stat1,Ass1,Lcp1,Gbp2,H2-D1
GO:0006525	arginine metabolic process	2	16	1.64	0.0255	10090.ENSMUSP00000020161,10090.ENSMUSP00000099904	Arg1,Ass1
GO:0030036	actin cytoskeleton organization	6	412	0.71	0.0256	10090.ENSMUSP00000005234,10090.ENSMUSP00000016771,10090.ENSMUSP00000030187,10090.ENSMUSP00000031565,10090.ENSMUSP00000033699,10090.ENSMUSP00000116271	Wdr1,Myh9,Tln1,Fscn1,Flna,Lcp1
GO:0006807	nitrogen compound metabolic process	32	6983	0.21	0.026	10090.ENSMUSP00000004206,10090.ENSMUSP00000004327,10090.ENSMUSP00000006703,10090.ENSMUSP00000014684,10090.ENSMUSP00000016033,10090.ENSMUSP00000016400,10090.ENSMUSP00000016771,10090.ENSMUSP00000017841,10090.ENSMUSP00000019911,10090.ENSMUSP00000020161,10090.ENSMUSP00000022834,10090.ENSMUSP00000023088,10090.ENSMUSP00000026050,10090.ENSMUSP00000028592,10090.ENSMUSP00000033699,10090.ENSMUSP00000034369…	Eif3g,G6pdx,Itih4,U2af1,Lta4h,Ctsz,Myh9,Ada,Hdac2,Arg1,Cma1,Naga,Gsto1,Eif3m,Flna,Psmb10,Mcpt4,Bzw1,Lamp2,Samhd1,Trnt1,Tpsb2,Stat1,Pgd,Rplp2,Man2a1,Mrto4,Hdac1,Ass1,Atox1,Entpd1,Ncf2
GO:0010977	negative regulation of neuron projection development	4	160	0.94	0.026	10090.ENSMUSP00000016400,10090.ENSMUSP00000019911,10090.ENSMUSP00000033699,10090.ENSMUSP00000134570	Ctsz,Hdac2,Flna,H2-D1
GO:0030220	platelet formation	2	19	1.57	0.0308	10090.ENSMUSP00000005234,10090.ENSMUSP00000016771	Wdr1,Myh9
GO:0032496	response to lipopolysaccharide	5	298	0.77	0.0318	10090.ENSMUSP00000020161,10090.ENSMUSP00000066743,10090.ENSMUSP00000099904,10090.ENSMUSP00000132435,10090.ENSMUSP00000140404	Arg1,Stat1,Ass1,Gbp2,Ncf2
GO:0042475	odontogenesis of dentin-containing tooth	3	81	1.11	0.0318	10090.ENSMUSP00000019911,10090.ENSMUSP00000099657,10090.ENSMUSP00000102995	Hdac2,Hdac1,Tnc
GO:0070613	regulation of protein processing	3	80	1.12	0.0318	10090.ENSMUSP00000016400,10090.ENSMUSP00000016771,10090.ENSMUSP00000131355	Ctsz,Myh9,Glg1
GO:0048714	positive regulation of oligodendrocyte differentiation	2	21	1.52	0.0332	10090.ENSMUSP00000019911,10090.ENSMUSP00000099657	Hdac2,Hdac1
GO:0099623	regulation of cardiac muscle cell membrane repolarization	2	21	1.52	0.0332	10090.ENSMUSP00000005234,10090.ENSMUSP00000033699	Wdr1,Flna
GO:0051241	negative regulation of multicellular organismal process	10	1191	0.47	0.0334	10090.ENSMUSP00000004327,10090.ENSMUSP00000016400,10090.ENSMUSP00000017841,10090.ENSMUSP00000019911,10090.ENSMUSP00000020161,10090.ENSMUSP00000023589,10090.ENSMUSP00000033699,10090.ENSMUSP00000066743,10090.ENSMUSP00000100862,10090.ENSMUSP00000134570	G6pdx,Ctsz,Ada,Hdac2,Arg1,Kng1,Flna,Stat1,Cd63,H2-D1
GO:0009653	anatomical structure morphogenesis	14	2089	0.37	0.0339	10090.ENSMUSP00000005234,10090.ENSMUSP00000016400,10090.ENSMUSP00000016771,10090.ENSMUSP00000017841,10090.ENSMUSP00000019911,10090.ENSMUSP00000020161,10090.ENSMUSP00000031565,10090.ENSMUSP00000033699,10090.ENSMUSP00000034369,10090.ENSMUSP00000071662,10090.ENSMUSP00000083928,10090.ENSMUSP00000099657,10090.ENSMUSP00000102995,10090.ENSMUSP00000131355	Wdr1,Ctsz,Myh9,Ada,Hdac2,Arg1,Fscn1,Flna,Psmb10,Col12a1,Man2a1,Hdac1,Tnc,Glg1
GO:0022411	cellular component disassembly	4	185	0.88	0.0344	10090.ENSMUSP00000005234,10090.ENSMUSP00000022834,10090.ENSMUSP00000052283,10090.ENSMUSP00000116271	Wdr1,Cma1,Lamp2,Lcp1
GO:0070932	histone H3 deacetylation	2	22	1.5	0.0344	10090.ENSMUSP00000019911,10090.ENSMUSP00000099657	Hdac2,Hdac1
GO:0009987	cellular process	47	12459	0.12	0.0365	10090.ENSMUSP00000004206,10090.ENSMUSP00000004327,10090.ENSMUSP00000005234,10090.ENSMUSP00000006703,10090.ENSMUSP00000014684,10090.ENSMUSP00000016033,10090.ENSMUSP00000016400,10090.ENSMUSP00000016771,10090.ENSMUSP00000017841,10090.ENSMUSP00000019911,10090.ENSMUSP00000020161,10090.ENSMUSP00000022834,10090.ENSMUSP00000023088,10090.ENSMUSP00000023589,10090.ENSMUSP00000026050,10090.ENSMUSP00000028592…	Eif3g,G6pdx,Wdr1,Itih4,U2af1,Lta4h,Ctsz,Myh9,Ada,Hdac2,Arg1,Cma1,Naga,Kng1,Gsto1,Eif3m,Slc25a24,Tln1,Fscn1,Tomm40,Flna,Psmb10,Cox7a2,Uqcrfs1,Irgm1,Bzw1,Lamp2,Samhd1,Rbp1,Trnt1,Stat1,Col12a1,Pgd,Rplp2,Man2a1,Mrto4,Hdac1,Ass1,Cd63,Hdgfrp3,Tnc,Atox1,Entpd1,Lcp1,Gbp2,H2-D1,Ncf2
GO:0007015	actin filament organization	4	192	0.86	0.0371	10090.ENSMUSP00000005234,10090.ENSMUSP00000031565,10090.ENSMUSP00000033699,10090.ENSMUSP00000116271	Wdr1,Fscn1,Flna,Lcp1
GO:0009166	nucleotide catabolic process	3	90	1.07	0.0371	10090.ENSMUSP00000017841,10090.ENSMUSP00000059717,10090.ENSMUSP00000140404	Ada,Samhd1,Ncf2
GO:0032269	negative regulation of cellular protein metabolic process	9	1020	0.49	0.0372	10090.ENSMUSP00000004327,10090.ENSMUSP00000006703,10090.ENSMUSP00000016400,10090.ENSMUSP00000019911,10090.ENSMUSP00000023589,10090.ENSMUSP00000067445,10090.ENSMUSP00000075690,10090.ENSMUSP00000099657,10090.ENSMUSP00000131355	G6pdx,Itih4,Ctsz,Hdac2,Kng1,Stfa3,Serpinb1a,Hdac1,Glg1
GO:2000757	negative regulation of peptidyl-lysine acetylation	2	24	1.46	0.0377	10090.ENSMUSP00000019911,10090.ENSMUSP00000099657	Hdac2,Hdac1
GO:0043269	regulation of ion transport	7	655	0.57	0.04	10090.ENSMUSP00000004327,10090.ENSMUSP00000005234,10090.ENSMUSP00000020161,10090.ENSMUSP00000026050,10090.ENSMUSP00000033699,10090.ENSMUSP00000100862,10090.ENSMUSP00000107850	G6pdx,Wdr1,Arg1,Gsto1,Flna,Cd63,Entpd1
GO:0055022	negative regulation of cardiac muscle tissue growth	2	25	1.45	0.04	10090.ENSMUSP00000004327,10090.ENSMUSP00000019911	G6pdx,Hdac2
GO:1901658	glycosyl compound catabolic process	2	25	1.45	0.04	10090.ENSMUSP00000017841,10090.ENSMUSP00000023088	Ada,Naga
GO:0043901	negative regulation of multi-organism process	4	203	0.84	0.0412	10090.ENSMUSP00000017841,10090.ENSMUSP00000020161,10090.ENSMUSP00000066743,10090.ENSMUSP00000099657	Ada,Arg1,Stat1,Hdac1
GO:0006753	nucleoside phosphate metabolic process	6	494	0.63	0.0418	10090.ENSMUSP00000004327,10090.ENSMUSP00000017841,10090.ENSMUSP00000059717,10090.ENSMUSP00000081141,10090.ENSMUSP00000107850,10090.ENSMUSP00000140404	G6pdx,Ada,Samhd1,Pgd,Entpd1,Ncf2
GO:0051129	negative regulation of cellular component organization	7	669	0.56	0.0422	10090.ENSMUSP00000016400,10090.ENSMUSP00000019911,10090.ENSMUSP00000033699,10090.ENSMUSP00000052283,10090.ENSMUSP00000066743,10090.ENSMUSP00000102926,10090.ENSMUSP00000134570	Ctsz,Hdac2,Flna,Lamp2,Stat1,Hdgfrp3,H2-D1
GO:0003081	regulation of systemic arterial blood pressure by renin-angiotensin	2	27	1.41	0.0426	10090.ENSMUSP00000004327,10090.ENSMUSP00000038103	G6pdx,Mcpt4
GO:0032970	regulation of actin filament-based process	5	342	0.71	0.0426	10090.ENSMUSP00000005234,10090.ENSMUSP00000016771,10090.ENSMUSP00000019911,10090.ENSMUSP00000031565,10090.ENSMUSP00000033699	Wdr1,Myh9,Hdac2,Fscn1,Flna
GO:0042832	defense response to protozoan	2	27	1.41	0.0426	10090.ENSMUSP00000020161,10090.ENSMUSP00000132435	Arg1,Gbp2
GO:1901655	cellular response to ketone	3	99	1.03	0.0426	10090.ENSMUSP00000020161,10090.ENSMUSP00000099904,10090.ENSMUSP00000102995	Arg1,Ass1,Tnc
GO:0034329	cell junction assembly	3	100	1.02	0.0428	10090.ENSMUSP00000005234,10090.ENSMUSP00000030187,10090.ENSMUSP00000031565	Wdr1,Tln1,Fscn1
GO:0046496	nicotinamide nucleotide metabolic process	3	101	1.02	0.0437	10090.ENSMUSP00000004327,10090.ENSMUSP00000081141,10090.ENSMUSP00000140404	G6pdx,Pgd,Ncf2
GO:0048523	negative regulation of cellular process	22	4336	0.25	0.0437	10090.ENSMUSP00000004327,10090.ENSMUSP00000006703,10090.ENSMUSP00000016400,10090.ENSMUSP00000016771,10090.ENSMUSP00000017841,10090.ENSMUSP00000019911,10090.ENSMUSP00000020161,10090.ENSMUSP00000023589,10090.ENSMUSP00000026050,10090.ENSMUSP00000033699,10090.ENSMUSP00000052283,10090.ENSMUSP00000066743,10090.ENSMUSP00000067445,10090.ENSMUSP00000075690,10090.ENSMUSP00000099657,10090.ENSMUSP00000099904…	G6pdx,Itih4,Ctsz,Myh9,Ada,Hdac2,Arg1,Kng1,Gsto1,Flna,Lamp2,Stat1,Stfa3,Serpinb1a,Hdac1,Ass1,Cd63,Hdgfrp3,Tnc,Entpd1,Glg1,H2-D1
GO:2000026	regulation of multicellular organismal development	13	1961	0.37	0.0437	10090.ENSMUSP00000004327,10090.ENSMUSP00000005234,10090.ENSMUSP00000016400,10090.ENSMUSP00000017841,10090.ENSMUSP00000019911,10090.ENSMUSP00000022834,10090.ENSMUSP00000033699,10090.ENSMUSP00000059749,10090.ENSMUSP00000066743,10090.ENSMUSP00000083928,10090.ENSMUSP00000099657,10090.ENSMUSP00000131355,10090.ENSMUSP00000134570	G6pdx,Wdr1,Ctsz,Ada,Hdac2,Cma1,Flna,Rbp1,Stat1,Man2a1,Hdac1,Glg1,H2-D1
GO:0043244	regulation of protein complex disassembly	3	103	1.01	0.0443	10090.ENSMUSP00000005234,10090.ENSMUSP00000050446,10090.ENSMUSP00000102926	Wdr1,Irgm1,Hdgfrp3
GO:0006952	defense response	9	1079	0.47	0.0451	10090.ENSMUSP00000006703,10090.ENSMUSP00000020161,10090.ENSMUSP00000023589,10090.ENSMUSP00000050446,10090.ENSMUSP00000059717,10090.ENSMUSP00000063499,10090.ENSMUSP00000066743,10090.ENSMUSP00000099904,10090.ENSMUSP00000132435	Itih4,Arg1,Kng1,Irgm1,Samhd1,Tpsb2,Stat1,Ass1,Gbp2
GO:0010721	negative regulation of cell development	5	356	0.69	0.0463	10090.ENSMUSP00000004327,10090.ENSMUSP00000016400,10090.ENSMUSP00000019911,10090.ENSMUSP00000033699,10090.ENSMUSP00000134570	G6pdx,Ctsz,Hdac2,Flna,H2-D1
GO:0045595	regulation of cell differentiation	12	1751	0.38	0.0469	10090.ENSMUSP00000004327,10090.ENSMUSP00000005234,10090.ENSMUSP00000016400,10090.ENSMUSP00000017841,10090.ENSMUSP00000019911,10090.ENSMUSP00000033699,10090.ENSMUSP00000059749,10090.ENSMUSP00000066743,10090.ENSMUSP00000083928,10090.ENSMUSP00000099657,10090.ENSMUSP00000131355,10090.ENSMUSP00000134570	G6pdx,Wdr1,Ctsz,Ada,Hdac2,Flna,Rbp1,Stat1,Man2a1,Hdac1,Glg1,H2-D1
GO:0044403	symbiont process	4	220	0.8	0.0473	10090.ENSMUSP00000004206,10090.ENSMUSP00000050446,10090.ENSMUSP00000099657,10090.ENSMUSP00000132435	Eif3g,Irgm1,Hdac1,Gbp2
GO:0071466	cellular response to xenobiotic stimulus	3	108	0.99	0.0483	10090.ENSMUSP00000020161,10090.ENSMUSP00000026050,10090.ENSMUSP00000099904	Arg1,Gsto1,Ass1
KEGG Pathways
mmu04142	Lysosome	6	123	1.23	0.00018	10090.ENSMUSP00000016400,10090.ENSMUSP00000023088,10090.ENSMUSP00000034000,10090.ENSMUSP00000052283,10090.ENSMUSP00000100862,10090.ENSMUSP00000120531	Ctsz,Naga,Asah1,Lamp2,Cd63,Tcirg1
mmu05146	Amoebiasis	4	105	1.12	0.0134	10090.ENSMUSP00000020161,10090.ENSMUSP00000027567,10090.ENSMUSP00000075690,10090.ENSMUSP00000083901	Arg1,Serpinb3a,Serpinb1a,Serpinb3b
mmu00480	Glutathione metabolism	3	61	1.24	0.0273	10090.ENSMUSP00000004327,10090.ENSMUSP00000026050,10090.ENSMUSP00000081141	G6pdx,Gsto1,Pgd
mmu00220	Arginine biosynthesis	2	19	1.57	0.0349	10090.ENSMUSP00000020161,10090.ENSMUSP00000099904	Arg1,Ass1
mmu04145	Phagosome	4	165	0.93	0.0349	10090.ENSMUSP00000052283,10090.ENSMUSP00000120531,10090.ENSMUSP00000134570,10090.ENSMUSP00000140404	Lamp2,Tcirg1,H2-D1,Ncf2
mmu05016	Huntington's disease	4	187	0.87	0.0364	10090.ENSMUSP00000019911,10090.ENSMUSP00000034881,10090.ENSMUSP00000045284,10090.ENSMUSP00000099657	Hdac2,Cox7a2,Uqcrfs1,Hdac1
mmu05165	Human papillomavirus infection	5	335	0.72	0.0408	10090.ENSMUSP00000019911,10090.ENSMUSP00000066743,10090.ENSMUSP00000099657,10090.ENSMUSP00000120531,10090.ENSMUSP00000134570	Hdac2,Stat1,Hdac1,Tcirg1,H2-D1
mmu05169	Epstein-Barr virus infection	4	205	0.83	0.0408	10090.ENSMUSP00000019911,10090.ENSMUSP00000099657,10090.ENSMUSP00000107850,10090.ENSMUSP00000134570	Hdac2,Hdac1,Entpd1,H2-D1
mmu01100	Metabolic pathways	10	1296	0.43	0.0409	10090.ENSMUSP00000004327,10090.ENSMUSP00000016033,10090.ENSMUSP00000017841,10090.ENSMUSP00000020161,10090.ENSMUSP00000034000,10090.ENSMUSP00000045284,10090.ENSMUSP00000081141,10090.ENSMUSP00000083928,10090.ENSMUSP00000099904,10090.ENSMUSP00000120531	G6pdx,Lta4h,Ada,Arg1,Asah1,Uqcrfs1,Pgd,Man2a1,Ass1,Tcirg1
mmu00030	Pentose phosphate pathway	2	32	1.34	0.0427	10090.ENSMUSP00000004327,10090.ENSMUSP00000081141	G6pdx,Pgd
mmu04614	Renin-angiotensin system	2	35	1.3	0.0428	10090.ENSMUSP00000022834,10090.ENSMUSP00000038103	Cma1,Mcpt4
mmu04919	Thyroid hormone signaling pathway	3	115	0.96	0.0428	10090.ENSMUSP00000019911,10090.ENSMUSP00000066743,10090.ENSMUSP00000099657	Hdac2,Stat1,Hdac1
mmu00190	Oxidative phosphorylation	3	129	0.91	0.0494	10090.ENSMUSP00000034881,10090.ENSMUSP00000045284,10090.ENSMUSP00000120531	Cox7a2,Uqcrfs1,Tcirg1
Annotated Keywords
KW-0007	Acetylation	27	3060	0.49	3.11e-06	10090.ENSMUSP00000004327,10090.ENSMUSP00000005234,10090.ENSMUSP00000014684,10090.ENSMUSP00000016033,10090.ENSMUSP00000016771,10090.ENSMUSP00000017841,10090.ENSMUSP00000019911,10090.ENSMUSP00000024981,10090.ENSMUSP00000025631,10090.ENSMUSP00000026050,10090.ENSMUSP00000028592,10090.ENSMUSP00000029477,10090.ENSMUSP00000030187,10090.ENSMUSP00000031565,10090.ENSMUSP00000033699,10090.ENSMUSP00000034369…	G6pdx,Wdr1,U2af1,Lta4h,Myh9,Ada,Hdac2,Hn1l,Ostf1,Gsto1,Eif3m,Slc25a24,Tln1,Fscn1,Flna,Psmb10,Cox7a2,Copb2,Bzw1,Trnt1,Stat1,Pgd,Rplp2,Hdac1,Ass1,Atox1,Lcp1
KW-0378	Hydrolase	18	1583	0.6	2.23e-05	10090.ENSMUSP00000016033,10090.ENSMUSP00000016400,10090.ENSMUSP00000017841,10090.ENSMUSP00000019911,10090.ENSMUSP00000020161,10090.ENSMUSP00000022834,10090.ENSMUSP00000023088,10090.ENSMUSP00000034000,10090.ENSMUSP00000034369,10090.ENSMUSP00000038103,10090.ENSMUSP00000050446,10090.ENSMUSP00000059717,10090.ENSMUSP00000063499,10090.ENSMUSP00000076090,10090.ENSMUSP00000083928,10090.ENSMUSP00000099657…	Lta4h,Ctsz,Ada,Hdac2,Arg1,Cma1,Naga,Asah1,Psmb10,Mcpt4,Irgm1,Samhd1,Tpsb2,Iah1,Man2a1,Hdac1,Entpd1,Gbp2
KW-0458	Lysosome	7	285	0.93	0.00094	10090.ENSMUSP00000016400,10090.ENSMUSP00000017841,10090.ENSMUSP00000023088,10090.ENSMUSP00000034000,10090.ENSMUSP00000050446,10090.ENSMUSP00000052283,10090.ENSMUSP00000100862	Ctsz,Ada,Naga,Asah1,Irgm1,Lamp2,Cd63
KW-0597	Phosphoprotein	38	7548	0.25	0.00094	10090.ENSMUSP00000004206,10090.ENSMUSP00000004327,10090.ENSMUSP00000005234,10090.ENSMUSP00000014684,10090.ENSMUSP00000016033,10090.ENSMUSP00000016771,10090.ENSMUSP00000019911,10090.ENSMUSP00000020161,10090.ENSMUSP00000023088,10090.ENSMUSP00000023589,10090.ENSMUSP00000024981,10090.ENSMUSP00000025631,10090.ENSMUSP00000026050,10090.ENSMUSP00000028592,10090.ENSMUSP00000030187,10090.ENSMUSP00000031565…	Eif3g,G6pdx,Wdr1,U2af1,Lta4h,Myh9,Hdac2,Arg1,Naga,Kng1,Hn1l,Ostf1,Gsto1,Eif3m,Tln1,Fscn1,Flna,Copb2,Irgm1,Bzw1,Samhd1,Trnt1,Tpsb2,Stat1,Serpinb1a,Pgd,Rplp2,Man2a1,Mrto4,Hdac1,Ass1,Hdgfrp3,Tnc,Atox1,Lcp1,Glg1,H2-D1,Ncf2
KW-0865	Zymogen	6	209	1	0.00099	10090.ENSMUSP00000016400,10090.ENSMUSP00000022834,10090.ENSMUSP00000034000,10090.ENSMUSP00000034369,10090.ENSMUSP00000038103,10090.ENSMUSP00000063499	Ctsz,Cma1,Asah1,Psmb10,Mcpt4,Tpsb2
KW-0835	Urea cycle	2	7	2	0.0068	10090.ENSMUSP00000020161,10090.ENSMUSP00000099904	Arg1,Ass1
KW-0963	Cytoplasm	26	4696	0.29	0.0068	10090.ENSMUSP00000004206,10090.ENSMUSP00000005234,10090.ENSMUSP00000016033,10090.ENSMUSP00000016771,10090.ENSMUSP00000017841,10090.ENSMUSP00000019911,10090.ENSMUSP00000020161,10090.ENSMUSP00000024981,10090.ENSMUSP00000025631,10090.ENSMUSP00000026050,10090.ENSMUSP00000028592,10090.ENSMUSP00000030187,10090.ENSMUSP00000031565,10090.ENSMUSP00000033699,10090.ENSMUSP00000034369,10090.ENSMUSP00000035033…	Eif3g,Wdr1,Lta4h,Myh9,Ada,Hdac2,Arg1,Hn1l,Ostf1,Gsto1,Eif3m,Tln1,Fscn1,Flna,Psmb10,Copb2,Rbp1,Stat1,Stfa3,Serpinb1a,Pgd,Mrto4,Ass1,Lcp1,Gbp2,Ncf2
KW-0646	Protease inhibitor	4	121	1.06	0.0082	10090.ENSMUSP00000006703,10090.ENSMUSP00000023589,10090.ENSMUSP00000067445,10090.ENSMUSP00000075690	Itih4,Kng1,Stfa3,Serpinb1a
KW-0009	Actin-binding	5	258	0.83	0.015	10090.ENSMUSP00000005234,10090.ENSMUSP00000016771,10090.ENSMUSP00000031565,10090.ENSMUSP00000033699,10090.ENSMUSP00000116271	Wdr1,Myh9,Fscn1,Flna,Lcp1
KW-0789	Thiol protease inhibitor	2	25	1.45	0.0394	10090.ENSMUSP00000023589,10090.ENSMUSP00000067445	Kng1,Stfa3
Local Network Cluster (STRING)
CL:38190	regulation of angiotensin levels in blood, and basement membrane disassembly	3	5	2.32	0.00036	10090.ENSMUSP00000022834,10090.ENSMUSP00000038103,10090.ENSMUSP00000063499	Cma1,Mcpt4,Tpsb2
CL:15384	mixed, incl. podosome, and Actin-depolymerising factor homology domain	3	34	1.49	0.0159	10090.ENSMUSP00000005234,10090.ENSMUSP00000031565,10090.ENSMUSP00000116271	Wdr1,Fscn1,Lcp1
CL:20515	Lysosome-associated membrane glycoprotein, conserved site, and Bone marrow stromal antigen 2	2	5	2.15	0.0159	10090.ENSMUSP00000052283,10090.ENSMUSP00000100862	Lamp2,Cd63
CL:7717	Immunity-related GTPases-like, and symbiont-containing vacuole membrane	2	6	2.07	0.0159	10090.ENSMUSP00000050446,10090.ENSMUSP00000132435	Irgm1,Gbp2
CL:15389	podosome	2	10	1.85	0.022	10090.ENSMUSP00000031565,10090.ENSMUSP00000116271	Fscn1,Lcp1
CL:21619	mixed, incl. Other glycan degradation, and Antimicrobial peptides	3	58	1.26	0.0233	10090.ENSMUSP00000023088,10090.ENSMUSP00000027567,10090.ENSMUSP00000083901	Naga,Serpinb3a,Serpinb3b
CL:860	eukaryotic translation initiation factor 3 complex	2	12	1.77	0.0233	10090.ENSMUSP00000004206,10090.ENSMUSP00000028592	Eif3g,Eif3m
CL:21628	Cobalamin (Cbl, vitamin B12) transport and metabolism, and Serpin domain	2	17	1.61	0.0263	10090.ENSMUSP00000027567,10090.ENSMUSP00000083901	Serpinb3a,Serpinb3b
CL:21857	Extracellular matrix organization, and Focal adhesion	4	162	0.94	0.0263	10090.ENSMUSP00000030187,10090.ENSMUSP00000071662,10090.ENSMUSP00000099392,10090.ENSMUSP00000102995	Tln1,Col12a1,Matn4,Tnc
CL:22040	Integrin domain superfamily, and p130Cas linkage to MAPK signaling for integrins	2	18	1.59	0.0263	10090.ENSMUSP00000030187,10090.ENSMUSP00000102995	Tln1,Tnc
CL:9920	Urea cycle, and proline metabolic process	2	16	1.64	0.0263	10090.ENSMUSP00000020161,10090.ENSMUSP00000099904	Arg1,Ass1
CL:37284	Proteinase inhibitor I25A, stefin, and Plectin repeat	2	20	1.54	0.0279	10090.ENSMUSP00000067445,10090.ENSMUSP00000093794	Stfa3,BC100530
CL:21134	Formation of Fibrin Clot (Clotting Cascade), and Filamin A	2	31	1.35	0.041	10090.ENSMUSP00000023589,10090.ENSMUSP00000033699	Kng1,Flna
CL:10532	cytochrome complex, and Cytochrome c oxidase subunit VII	2	33	1.33	0.0441	10090.ENSMUSP00000034881,10090.ENSMUSP00000045284	Cox7a2,Uqcrfs1
Reactome Pathways
MMU-109582	Hemostasis	9	484	0.81	0.00015	10090.ENSMUSP00000005234,10090.ENSMUSP00000006703,10090.ENSMUSP00000023589,10090.ENSMUSP00000030187,10090.ENSMUSP00000033699,10090.ENSMUSP00000052283,10090.ENSMUSP00000099657,10090.ENSMUSP00000100862,10090.ENSMUSP00000131355	Wdr1,Itih4,Kng1,Tln1,Flna,Lamp2,Hdac1,Cd63,Glg1
MMU-168249	Innate Immune System	6	246	0.93	0.00061	10090.ENSMUSP00000016400,10090.ENSMUSP00000025631,10090.ENSMUSP00000027567,10090.ENSMUSP00000075690,10090.ENSMUSP00000083901,10090.ENSMUSP00000104485	Ctsz,Ostf1,Serpinb3a,Serpinb1a,Serpinb3b,Atox1
MMU-1222556	ROS, RNS production in phagocytes	2	29	1.38	0.0176	10090.ENSMUSP00000120531,10090.ENSMUSP00000140404	Tcirg1,Ncf2
MMU-1430728	Metabolism	10	1346	0.41	0.0178	10090.ENSMUSP00000004327,10090.ENSMUSP00000016033,10090.ENSMUSP00000017841,10090.ENSMUSP00000020161,10090.ENSMUSP00000026050,10090.ENSMUSP00000034000,10090.ENSMUSP00000059749,10090.ENSMUSP00000081141,10090.ENSMUSP00000099904,10090.ENSMUSP00000107850	G6pdx,Lta4h,Ada,Arg1,Gsto1,Asah1,Rbp1,Pgd,Ass1,Entpd1
MMU-156827	L13a-mediated translational silencing of Ceruloplasmin expression	2	46	1.18	0.0249	10090.ENSMUSP00000004206,10090.ENSMUSP00000028592	Eif3g,Eif3m
MMU-1168372	Downstream signaling events of B Cell Receptor (BCR)	2	59	1.07	0.0328	10090.ENSMUSP00000034369,10090.ENSMUSP00000134735	Psmb10,Psme1

## Sheet: enrichment cluster 3
#term ID	term description	observed protein count	background protein count	strength	false discovery rate	matching proteins in your network (IDs)	matching proteins in your network (labels)
Cellular Component (Gene Ontology)
GO:0030017	sarcomere	8	199	1.37	1.01e-07	10090.ENSMUSP00000034562,10090.ENSMUSP00000063108,10090.ENSMUSP00000064163,10090.ENSMUSP00000095873,10090.ENSMUSP00000097627,10090.ENSMUSP00000122925,10090.ENSMUSP00000129378,10090.ENSMUSP00000141104	Cryab,Myoz3,Flnc,Klhl40,Klhl41,Tnni1,Csrp3,Mybph
GO:0099512	supramolecular fiber	13	809	0.97	1.01e-07	10090.ENSMUSP00000017255,10090.ENSMUSP00000019631,10090.ENSMUSP00000032233,10090.ENSMUSP00000034562,10090.ENSMUSP00000055255,10090.ENSMUSP00000063108,10090.ENSMUSP00000064163,10090.ENSMUSP00000095873,10090.ENSMUSP00000097627,10090.ENSMUSP00000122925,10090.ENSMUSP00000126453,10090.ENSMUSP00000129378,10090.ENSMUSP00000141104	Krt24,Trip10,Tuba8,Cryab,Krt9,Myoz3,Flnc,Klhl40,Klhl41,Tnni1,Fam83h,Csrp3,Mybph
GO:0031674	I band	6	142	1.39	4.97e-06	10090.ENSMUSP00000034562,10090.ENSMUSP00000063108,10090.ENSMUSP00000064163,10090.ENSMUSP00000095873,10090.ENSMUSP00000129378,10090.ENSMUSP00000141104	Cryab,Myoz3,Flnc,Klhl40,Csrp3,Mybph
GO:0005856	cytoskeleton	15	1933	0.65	7.23e-06	10090.ENSMUSP00000017255,10090.ENSMUSP00000019631,10090.ENSMUSP00000026428,10090.ENSMUSP00000032233,10090.ENSMUSP00000034562,10090.ENSMUSP00000055255,10090.ENSMUSP00000063108,10090.ENSMUSP00000064163,10090.ENSMUSP00000079306,10090.ENSMUSP00000097627,10090.ENSMUSP00000111319,10090.ENSMUSP00000122925,10090.ENSMUSP00000126453,10090.ENSMUSP00000129378,10090.ENSMUSP00000141104	Krt24,Trip10,Myl6b,Tuba8,Cryab,Krt9,Myoz3,Flnc,Hspa2,Klhl41,Pqbp1,Tnni1,Fam83h,Csrp3,Mybph
GO:0031672	A band	4	47	1.69	3.59e-05	10090.ENSMUSP00000034562,10090.ENSMUSP00000095873,10090.ENSMUSP00000097627,10090.ENSMUSP00000141104	Cryab,Klhl40,Klhl41,Mybph
GO:0030018	Z disc	5	127	1.36	5.57e-05	10090.ENSMUSP00000034562,10090.ENSMUSP00000063108,10090.ENSMUSP00000064163,10090.ENSMUSP00000129378,10090.ENSMUSP00000141104	Cryab,Myoz3,Flnc,Csrp3,Mybph
GO:0043232	intracellular non-membrane-bounded organelle	19	3809	0.46	6.66e-05	10090.ENSMUSP00000017255,10090.ENSMUSP00000019631,10090.ENSMUSP00000026428,10090.ENSMUSP00000026890,10090.ENSMUSP00000030765,10090.ENSMUSP00000032233,10090.ENSMUSP00000034562,10090.ENSMUSP00000046585,10090.ENSMUSP00000055255,10090.ENSMUSP00000063108,10090.ENSMUSP00000064163,10090.ENSMUSP00000079306,10090.ENSMUSP00000095873,10090.ENSMUSP00000097627,10090.ENSMUSP00000111319,10090.ENSMUSP00000122925…	Krt24,Trip10,Myl6b,Clec3b,Padi2,Tuba8,Cryab,Acsl5,Krt9,Myoz3,Flnc,Hspa2,Klhl40,Klhl41,Pqbp1,Tnni1,Fam83h,Csrp3,Mybph
GO:0031430	M band	3	29	1.78	0.00032	10090.ENSMUSP00000034562,10090.ENSMUSP00000097627,10090.ENSMUSP00000141104	Cryab,Klhl41,Mybph
GO:0043226	organelle	31	10897	0.22	0.00058	10090.ENSMUSP00000017255,10090.ENSMUSP00000018113,10090.ENSMUSP00000019631,10090.ENSMUSP00000026428,10090.ENSMUSP00000026890,10090.ENSMUSP00000030765,10090.ENSMUSP00000030839,10090.ENSMUSP00000032233,10090.ENSMUSP00000032461,10090.ENSMUSP00000033749,10090.ENSMUSP00000034562,10090.ENSMUSP00000038763,10090.ENSMUSP00000046585,10090.ENSMUSP00000055255,10090.ENSMUSP00000057858,10090.ENSMUSP00000059801…	Krt24,Ptgis,Trip10,Myl6b,Clec3b,Padi2,Ctnnbip1,Tuba8,Tamm41,Pir,Cryab,Pcca,Acsl5,Krt9,Phospho1,Pfkm,Myoz3,Flnc,Cand2,Hspa2,Serpina1e,Lama3,Klhl40,Klhl41,Fhl1,Pqbp1,Tnni1,Fam83h,Csrp3,Aldh7a1,Mybph
GO:0015629	actin cytoskeleton	6	410	0.93	0.00088	10090.ENSMUSP00000026428,10090.ENSMUSP00000034562,10090.ENSMUSP00000063108,10090.ENSMUSP00000064163,10090.ENSMUSP00000122925,10090.ENSMUSP00000141104	Myl6b,Cryab,Myoz3,Flnc,Tnni1,Mybph
GO:0005737	cytoplasm	29	9909	0.23	0.00098	10090.ENSMUSP00000018113,10090.ENSMUSP00000019631,10090.ENSMUSP00000023203,10090.ENSMUSP00000026890,10090.ENSMUSP00000030765,10090.ENSMUSP00000030839,10090.ENSMUSP00000032233,10090.ENSMUSP00000032461,10090.ENSMUSP00000033749,10090.ENSMUSP00000034562,10090.ENSMUSP00000038763,10090.ENSMUSP00000046585,10090.ENSMUSP00000055255,10090.ENSMUSP00000059801,10090.ENSMUSP00000063108,10090.ENSMUSP00000064163…	Ptgis,Trip10,Gpt,Clec3b,Padi2,Ctnnbip1,Tuba8,Tamm41,Pir,Cryab,Pcca,Acsl5,Krt9,Pfkm,Myoz3,Flnc,Hspa2,Serpina1e,Eps8l1,Lama3,Klhl40,Klhl41,Fhl1,Pqbp1,Tnni1,Fam83h,Csrp3,Aldh7a1,Mybph
GO:0043229	intracellular organelle	30	10645	0.21	0.0012	10090.ENSMUSP00000017255,10090.ENSMUSP00000018113,10090.ENSMUSP00000019631,10090.ENSMUSP00000026428,10090.ENSMUSP00000026890,10090.ENSMUSP00000030765,10090.ENSMUSP00000030839,10090.ENSMUSP00000032233,10090.ENSMUSP00000032461,10090.ENSMUSP00000033749,10090.ENSMUSP00000034562,10090.ENSMUSP00000038763,10090.ENSMUSP00000046585,10090.ENSMUSP00000055255,10090.ENSMUSP00000059801,10090.ENSMUSP00000063108…	Krt24,Ptgis,Trip10,Myl6b,Clec3b,Padi2,Ctnnbip1,Tuba8,Tamm41,Pir,Cryab,Pcca,Acsl5,Krt9,Pfkm,Myoz3,Flnc,Cand2,Hspa2,Serpina1e,Lama3,Klhl40,Klhl41,Fhl1,Pqbp1,Tnni1,Fam83h,Csrp3,Aldh7a1,Mybph
GO:0005622	intracellular	32	12462	0.17	0.0029	10090.ENSMUSP00000017255,10090.ENSMUSP00000018113,10090.ENSMUSP00000019631,10090.ENSMUSP00000023203,10090.ENSMUSP00000026428,10090.ENSMUSP00000026890,10090.ENSMUSP00000030765,10090.ENSMUSP00000030839,10090.ENSMUSP00000032233,10090.ENSMUSP00000032461,10090.ENSMUSP00000033749,10090.ENSMUSP00000034562,10090.ENSMUSP00000038763,10090.ENSMUSP00000046585,10090.ENSMUSP00000055255,10090.ENSMUSP00000059801…	Krt24,Ptgis,Trip10,Gpt,Myl6b,Clec3b,Padi2,Ctnnbip1,Tuba8,Tamm41,Pir,Cryab,Pcca,Acsl5,Krt9,Pfkm,Myoz3,Flnc,Cand2,Hspa2,Serpina1e,Eps8l1,Lama3,Klhl40,Klhl41,Fhl1,Pqbp1,Tnni1,Fam83h,Csrp3,Aldh7a1,Mybph
GO:0005882	intermediate filament	3	120	1.16	0.0119	10090.ENSMUSP00000017255,10090.ENSMUSP00000055255,10090.ENSMUSP00000126453	Krt24,Krt9,Fam83h
GO:0031012	extracellular matrix	4	288	0.91	0.0143	10090.ENSMUSP00000003659,10090.ENSMUSP00000026890,10090.ENSMUSP00000057858,10090.ENSMUSP00000089703	Comp,Clec3b,Phospho1,Lama3
GO:0045095	keratin filament	2	43	1.43	0.0233	10090.ENSMUSP00000055255,10090.ENSMUSP00000126453	Krt9,Fam83h
GO:0099513	polymeric cytoskeletal fiber	5	581	0.7	0.0252	10090.ENSMUSP00000017255,10090.ENSMUSP00000019631,10090.ENSMUSP00000032233,10090.ENSMUSP00000055255,10090.ENSMUSP00000126453	Krt24,Trip10,Tuba8,Krt9,Fam83h
GO:0005623	cell	32	14044	0.12	0.0367	10090.ENSMUSP00000017255,10090.ENSMUSP00000018113,10090.ENSMUSP00000019631,10090.ENSMUSP00000023203,10090.ENSMUSP00000026428,10090.ENSMUSP00000026890,10090.ENSMUSP00000030765,10090.ENSMUSP00000030839,10090.ENSMUSP00000032233,10090.ENSMUSP00000032461,10090.ENSMUSP00000033749,10090.ENSMUSP00000034562,10090.ENSMUSP00000038763,10090.ENSMUSP00000046585,10090.ENSMUSP00000055255,10090.ENSMUSP00000059801…	Krt24,Ptgis,Trip10,Gpt,Myl6b,Clec3b,Padi2,Ctnnbip1,Tuba8,Tamm41,Pir,Cryab,Pcca,Acsl5,Krt9,Pfkm,Myoz3,Flnc,Cand2,Hspa2,Serpina1e,Eps8l1,Lama3,Klhl40,Klhl41,Fhl1,Pqbp1,Tnni1,Fam83h,Csrp3,Aldh7a1,Mybph
GO:0016459	myosin complex	2	59	1.29	0.0367	10090.ENSMUSP00000026428,10090.ENSMUSP00000141104	Myl6b,Mybph
GO:0031463	Cul3-RING ubiquitin ligase complex	2	58	1.3	0.0367	10090.ENSMUSP00000095873,10090.ENSMUSP00000097627	Klhl40,Klhl41
GO:0016528	sarcoplasm	2	72	1.21	0.0491	10090.ENSMUSP00000064163,10090.ENSMUSP00000097627	Flnc,Klhl41
Molecular Function (Gene Ontology)
GO:0005198	structural molecule activity	8	546	0.93	0.00072	10090.ENSMUSP00000003659,10090.ENSMUSP00000017255,10090.ENSMUSP00000026428,10090.ENSMUSP00000032233,10090.ENSMUSP00000034562,10090.ENSMUSP00000055255,10090.ENSMUSP00000129378,10090.ENSMUSP00000141104	Comp,Krt24,Myl6b,Tuba8,Cryab,Krt9,Csrp3,Mybph
GO:0008092	cytoskeletal protein binding	9	877	0.77	0.0014	10090.ENSMUSP00000034562,10090.ENSMUSP00000063108,10090.ENSMUSP00000064163,10090.ENSMUSP00000079306,10090.ENSMUSP00000083559,10090.ENSMUSP00000088217,10090.ENSMUSP00000122925,10090.ENSMUSP00000129378,10090.ENSMUSP00000141104	Cryab,Myoz3,Flnc,Hspa2,Eps8l1,Ampd1,Tnni1,Csrp3,Mybph
GO:0008307	structural constituent of muscle	3	26	1.83	0.0014	10090.ENSMUSP00000026428,10090.ENSMUSP00000129378,10090.ENSMUSP00000141104	Myl6b,Csrp3,Mybph
GO:0003779	actin binding	6	397	0.94	0.0029	10090.ENSMUSP00000063108,10090.ENSMUSP00000064163,10090.ENSMUSP00000083559,10090.ENSMUSP00000122925,10090.ENSMUSP00000129378,10090.ENSMUSP00000141104	Myoz3,Flnc,Eps8l1,Tnni1,Csrp3,Mybph
GO:0031433	telethonin binding	2	6	2.29	0.0031	10090.ENSMUSP00000063108,10090.ENSMUSP00000129378	Myoz3,Csrp3
GO:0005488	binding	30	10884	0.2	0.0057	10090.ENSMUSP00000003659,10090.ENSMUSP00000018113,10090.ENSMUSP00000019631,10090.ENSMUSP00000023203,10090.ENSMUSP00000026428,10090.ENSMUSP00000026890,10090.ENSMUSP00000030765,10090.ENSMUSP00000030839,10090.ENSMUSP00000031731,10090.ENSMUSP00000032233,10090.ENSMUSP00000033749,10090.ENSMUSP00000034562,10090.ENSMUSP00000038763,10090.ENSMUSP00000046585,10090.ENSMUSP00000057858,10090.ENSMUSP00000059801…	Comp,Ptgis,Trip10,Gpt,Myl6b,Clec3b,Padi2,Ctnnbip1,Pcolce,Tuba8,Pir,Cryab,Pcca,Acsl5,Phospho1,Pfkm,Myoz3,Flnc,Cand2,Hspa2,Serpina1e,Eps8l1,Ampd1,Lama3,Fhl1,Pqbp1,Tnni1,Fam83h,Csrp3,Mybph
GO:0005515	protein binding	22	6456	0.3	0.0062	10090.ENSMUSP00000003659,10090.ENSMUSP00000019631,10090.ENSMUSP00000026890,10090.ENSMUSP00000030765,10090.ENSMUSP00000030839,10090.ENSMUSP00000034562,10090.ENSMUSP00000038763,10090.ENSMUSP00000059801,10090.ENSMUSP00000063108,10090.ENSMUSP00000064163,10090.ENSMUSP00000075377,10090.ENSMUSP00000079306,10090.ENSMUSP00000082130,10090.ENSMUSP00000083559,10090.ENSMUSP00000088217,10090.ENSMUSP00000089703…	Comp,Trip10,Clec3b,Padi2,Ctnnbip1,Cryab,Pcca,Pfkm,Myoz3,Flnc,Cand2,Hspa2,Serpina1e,Eps8l1,Ampd1,Lama3,Fhl1,Pqbp1,Tnni1,Fam83h,Csrp3,Mybph
GO:0043167	ion binding	19	5302	0.32	0.0114	10090.ENSMUSP00000003659,10090.ENSMUSP00000018113,10090.ENSMUSP00000023203,10090.ENSMUSP00000026428,10090.ENSMUSP00000026890,10090.ENSMUSP00000030765,10090.ENSMUSP00000031731,10090.ENSMUSP00000032233,10090.ENSMUSP00000033749,10090.ENSMUSP00000034562,10090.ENSMUSP00000038763,10090.ENSMUSP00000046585,10090.ENSMUSP00000057858,10090.ENSMUSP00000059801,10090.ENSMUSP00000079306,10090.ENSMUSP00000088217…	Comp,Ptgis,Gpt,Myl6b,Clec3b,Padi2,Pcolce,Tuba8,Pir,Cryab,Pcca,Acsl5,Phospho1,Pfkm,Hspa2,Ampd1,Fhl1,Tnni1,Csrp3
GO:0044877	protein-containing complex binding	8	1094	0.63	0.0114	10090.ENSMUSP00000003659,10090.ENSMUSP00000031731,10090.ENSMUSP00000034562,10090.ENSMUSP00000064163,10090.ENSMUSP00000083559,10090.ENSMUSP00000111319,10090.ENSMUSP00000126453,10090.ENSMUSP00000141104	Comp,Pcolce,Cryab,Flnc,Eps8l1,Pqbp1,Fam83h,Mybph
GO:0046872	metal ion binding	14	3430	0.37	0.0222	10090.ENSMUSP00000003659,10090.ENSMUSP00000018113,10090.ENSMUSP00000026428,10090.ENSMUSP00000026890,10090.ENSMUSP00000030765,10090.ENSMUSP00000033749,10090.ENSMUSP00000034562,10090.ENSMUSP00000038763,10090.ENSMUSP00000057858,10090.ENSMUSP00000059801,10090.ENSMUSP00000088217,10090.ENSMUSP00000110417,10090.ENSMUSP00000122925,10090.ENSMUSP00000129378	Comp,Ptgis,Myl6b,Clec3b,Padi2,Pir,Cryab,Pcca,Phospho1,Pfkm,Ampd1,Fhl1,Tnni1,Csrp3
GO:0008201	heparin binding	3	139	1.1	0.0299	10090.ENSMUSP00000003659,10090.ENSMUSP00000026890,10090.ENSMUSP00000031731	Comp,Clec3b,Pcolce
GO:0042805	actinin binding	2	40	1.46	0.0353	10090.ENSMUSP00000129378,10090.ENSMUSP00000141104	Csrp3,Mybph
GO:0051015	actin filament binding	3	163	1.03	0.04	10090.ENSMUSP00000064163,10090.ENSMUSP00000083559,10090.ENSMUSP00000141104	Flnc,Eps8l1,Mybph
Biological Process (Gene Ontology)
GO:0055002	striated muscle cell development	6	135	1.41	0.00011	10090.ENSMUSP00000063108,10090.ENSMUSP00000064163,10090.ENSMUSP00000095873,10090.ENSMUSP00000097627,10090.ENSMUSP00000129378,10090.ENSMUSP00000141104	Myoz3,Flnc,Klhl40,Klhl41,Csrp3,Mybph
GO:0061061	muscle structure development	9	470	1.05	0.00011	10090.ENSMUSP00000026428,10090.ENSMUSP00000034562,10090.ENSMUSP00000063108,10090.ENSMUSP00000064163,10090.ENSMUSP00000095873,10090.ENSMUSP00000097627,10090.ENSMUSP00000122925,10090.ENSMUSP00000129378,10090.ENSMUSP00000141104	Myl6b,Cryab,Myoz3,Flnc,Klhl40,Klhl41,Tnni1,Csrp3,Mybph
GO:0009888	tissue development	13	1599	0.67	0.00042	10090.ENSMUSP00000003659,10090.ENSMUSP00000018113,10090.ENSMUSP00000019631,10090.ENSMUSP00000026428,10090.ENSMUSP00000026890,10090.ENSMUSP00000030839,10090.ENSMUSP00000057858,10090.ENSMUSP00000089703,10090.ENSMUSP00000095873,10090.ENSMUSP00000097627,10090.ENSMUSP00000122925,10090.ENSMUSP00000126453,10090.ENSMUSP00000129378	Comp,Ptgis,Trip10,Myl6b,Clec3b,Ctnnbip1,Phospho1,Lama3,Klhl40,Klhl41,Tnni1,Fam83h,Csrp3
GO:0048856	anatomical structure development	22	4912	0.41	0.00044	10090.ENSMUSP00000003659,10090.ENSMUSP00000018113,10090.ENSMUSP00000019631,10090.ENSMUSP00000026428,10090.ENSMUSP00000026890,10090.ENSMUSP00000030839,10090.ENSMUSP00000033749,10090.ENSMUSP00000034562,10090.ENSMUSP00000055255,10090.ENSMUSP00000057858,10090.ENSMUSP00000063108,10090.ENSMUSP00000064163,10090.ENSMUSP00000079306,10090.ENSMUSP00000089703,10090.ENSMUSP00000095873,10090.ENSMUSP00000097627…	Comp,Ptgis,Trip10,Myl6b,Clec3b,Ctnnbip1,Pir,Cryab,Krt9,Phospho1,Myoz3,Flnc,Hspa2,Lama3,Klhl40,Klhl41,Fhl1,Pqbp1,Tnni1,Fam83h,Csrp3,Mybph
GO:0030239	myofibril assembly	4	56	1.62	0.00057	10090.ENSMUSP00000063108,10090.ENSMUSP00000097627,10090.ENSMUSP00000129378,10090.ENSMUSP00000141104	Myoz3,Klhl41,Csrp3,Mybph
GO:0007517	muscle organ development	6	274	1.1	0.00091	10090.ENSMUSP00000026428,10090.ENSMUSP00000034562,10090.ENSMUSP00000095873,10090.ENSMUSP00000097627,10090.ENSMUSP00000122925,10090.ENSMUSP00000129378	Myl6b,Cryab,Klhl40,Klhl41,Tnni1,Csrp3
GO:0030029	actin filament-based process	7	466	0.94	0.0015	10090.ENSMUSP00000019631,10090.ENSMUSP00000026428,10090.ENSMUSP00000063108,10090.ENSMUSP00000064163,10090.ENSMUSP00000097627,10090.ENSMUSP00000129378,10090.ENSMUSP00000141104	Trip10,Myl6b,Myoz3,Flnc,Klhl41,Csrp3,Mybph
GO:0007010	cytoskeleton organization	9	916	0.76	0.0019	10090.ENSMUSP00000019631,10090.ENSMUSP00000032233,10090.ENSMUSP00000034562,10090.ENSMUSP00000055255,10090.ENSMUSP00000063108,10090.ENSMUSP00000097627,10090.ENSMUSP00000126453,10090.ENSMUSP00000129378,10090.ENSMUSP00000141104	Trip10,Tuba8,Cryab,Krt9,Myoz3,Klhl41,Fam83h,Csrp3,Mybph
GO:0048513	animal organ development	15	3012	0.46	0.0059	10090.ENSMUSP00000003659,10090.ENSMUSP00000018113,10090.ENSMUSP00000019631,10090.ENSMUSP00000026428,10090.ENSMUSP00000026890,10090.ENSMUSP00000030839,10090.ENSMUSP00000033749,10090.ENSMUSP00000034562,10090.ENSMUSP00000055255,10090.ENSMUSP00000057858,10090.ENSMUSP00000095873,10090.ENSMUSP00000097627,10090.ENSMUSP00000122925,10090.ENSMUSP00000126453,10090.ENSMUSP00000129378	Comp,Ptgis,Trip10,Myl6b,Clec3b,Ctnnbip1,Pir,Cryab,Krt9,Phospho1,Klhl40,Klhl41,Tnni1,Fam83h,Csrp3
GO:0048747	muscle fiber development	3	50	1.54	0.0076	10090.ENSMUSP00000064163,10090.ENSMUSP00000095873,10090.ENSMUSP00000097627	Flnc,Klhl40,Klhl41
GO:0014706	striated muscle tissue development	5	308	0.97	0.0131	10090.ENSMUSP00000026428,10090.ENSMUSP00000095873,10090.ENSMUSP00000097627,10090.ENSMUSP00000122925,10090.ENSMUSP00000129378	Myl6b,Klhl40,Klhl41,Tnni1,Csrp3
GO:0006936	muscle contraction	4	178	1.12	0.0156	10090.ENSMUSP00000026428,10090.ENSMUSP00000122925,10090.ENSMUSP00000129378,10090.ENSMUSP00000141104	Myl6b,Tnni1,Csrp3,Mybph
GO:0007275	multicellular organism development	18	4603	0.36	0.0156	10090.ENSMUSP00000003659,10090.ENSMUSP00000018113,10090.ENSMUSP00000019631,10090.ENSMUSP00000026428,10090.ENSMUSP00000026890,10090.ENSMUSP00000030839,10090.ENSMUSP00000033749,10090.ENSMUSP00000034562,10090.ENSMUSP00000055255,10090.ENSMUSP00000057858,10090.ENSMUSP00000089703,10090.ENSMUSP00000095873,10090.ENSMUSP00000097627,10090.ENSMUSP00000110417,10090.ENSMUSP00000111319,10090.ENSMUSP00000122925…	Comp,Ptgis,Trip10,Myl6b,Clec3b,Ctnnbip1,Pir,Cryab,Krt9,Phospho1,Lama3,Klhl40,Klhl41,Fhl1,Pqbp1,Tnni1,Fam83h,Csrp3
GO:0031214	biomineral tissue development	3	78	1.35	0.0205	10090.ENSMUSP00000026890,10090.ENSMUSP00000057858,10090.ENSMUSP00000126453	Clec3b,Phospho1,Fam83h
GO:0097435	supramolecular fiber organization	5	384	0.88	0.0275	10090.ENSMUSP00000055255,10090.ENSMUSP00000063108,10090.ENSMUSP00000097627,10090.ENSMUSP00000129378,10090.ENSMUSP00000141104	Krt9,Myoz3,Klhl41,Csrp3,Mybph
GO:0032501	multicellular organismal process	20	5888	0.29	0.0316	10090.ENSMUSP00000003659,10090.ENSMUSP00000018113,10090.ENSMUSP00000019631,10090.ENSMUSP00000026428,10090.ENSMUSP00000026890,10090.ENSMUSP00000030839,10090.ENSMUSP00000033749,10090.ENSMUSP00000034562,10090.ENSMUSP00000055255,10090.ENSMUSP00000057858,10090.ENSMUSP00000079306,10090.ENSMUSP00000089703,10090.ENSMUSP00000095873,10090.ENSMUSP00000097627,10090.ENSMUSP00000110417,10090.ENSMUSP00000111319…	Comp,Ptgis,Trip10,Myl6b,Clec3b,Ctnnbip1,Pir,Cryab,Krt9,Phospho1,Hspa2,Lama3,Klhl40,Klhl41,Fhl1,Pqbp1,Tnni1,Fam83h,Csrp3,Mybph
GO:0048731	system development	16	4072	0.36	0.0317	10090.ENSMUSP00000003659,10090.ENSMUSP00000018113,10090.ENSMUSP00000019631,10090.ENSMUSP00000026428,10090.ENSMUSP00000026890,10090.ENSMUSP00000030839,10090.ENSMUSP00000033749,10090.ENSMUSP00000034562,10090.ENSMUSP00000055255,10090.ENSMUSP00000057858,10090.ENSMUSP00000095873,10090.ENSMUSP00000097627,10090.ENSMUSP00000111319,10090.ENSMUSP00000122925,10090.ENSMUSP00000126453,10090.ENSMUSP00000129378	Comp,Ptgis,Trip10,Myl6b,Clec3b,Ctnnbip1,Pir,Cryab,Krt9,Phospho1,Klhl40,Klhl41,Pqbp1,Tnni1,Fam83h,Csrp3
GO:0030036	actin cytoskeleton organization	5	412	0.85	0.0332	10090.ENSMUSP00000019631,10090.ENSMUSP00000063108,10090.ENSMUSP00000097627,10090.ENSMUSP00000129378,10090.ENSMUSP00000141104	Trip10,Myoz3,Klhl41,Csrp3,Mybph
GO:0006941	striated muscle contraction	3	104	1.22	0.0338	10090.ENSMUSP00000122925,10090.ENSMUSP00000129378,10090.ENSMUSP00000141104	Tnni1,Csrp3,Mybph
GO:0009165	nucleotide biosynthetic process	4	238	0.99	0.0338	10090.ENSMUSP00000032461,10090.ENSMUSP00000046585,10090.ENSMUSP00000059801,10090.ENSMUSP00000088217	Tamm41,Acsl5,Pfkm,Ampd1
GO:0009987	cellular process	31	12459	0.16	0.0416	10090.ENSMUSP00000003659,10090.ENSMUSP00000018113,10090.ENSMUSP00000019631,10090.ENSMUSP00000023203,10090.ENSMUSP00000026428,10090.ENSMUSP00000030765,10090.ENSMUSP00000030839,10090.ENSMUSP00000031731,10090.ENSMUSP00000032233,10090.ENSMUSP00000032461,10090.ENSMUSP00000033749,10090.ENSMUSP00000034562,10090.ENSMUSP00000046585,10090.ENSMUSP00000055255,10090.ENSMUSP00000057858,10090.ENSMUSP00000059801…	Comp,Ptgis,Trip10,Gpt,Myl6b,Padi2,Ctnnbip1,Pcolce,Tuba8,Tamm41,Pir,Cryab,Acsl5,Krt9,Phospho1,Pfkm,Myoz3,Flnc,Cand2,Hspa2,Eps8l1,Ampd1,Lama3,Klhl40,Klhl41,Fhl1,Pqbp1,Fam83h,Csrp3,Aldh7a1,Mybph
GO:0048741	skeletal muscle fiber development	2	26	1.65	0.0416	10090.ENSMUSP00000095873,10090.ENSMUSP00000097627	Klhl40,Klhl41
KEGG Pathways
mmu01100	Metabolic pathways	9	1296	0.61	0.0193	10090.ENSMUSP00000018113,10090.ENSMUSP00000023203,10090.ENSMUSP00000038763,10090.ENSMUSP00000046585,10090.ENSMUSP00000057858,10090.ENSMUSP00000059801,10090.ENSMUSP00000088217,10090.ENSMUSP00000089703,10090.ENSMUSP00000133372	Ptgis,Gpt,Pcca,Acsl5,Phospho1,Pfkm,Ampd1,Lama3,Aldh7a1
mmu01200	Carbon metabolism	3	118	1.17	0.0388	10090.ENSMUSP00000023203,10090.ENSMUSP00000038763,10090.ENSMUSP00000059801	Gpt,Pcca,Pfkm
mmu04915	Estrogen signaling pathway	3	131	1.12	0.0388	10090.ENSMUSP00000017255,10090.ENSMUSP00000055255,10090.ENSMUSP00000079306	Krt24,Krt9,Hspa2
Annotated Keywords
KW-0514	Muscle protein	3	53	1.52	0.0121	10090.ENSMUSP00000026428,10090.ENSMUSP00000122925,10090.ENSMUSP00000141104	Myl6b,Tnni1,Mybph
KW-0403	Intermediate filament	3	77	1.35	0.0174	10090.ENSMUSP00000017255,10090.ENSMUSP00000023714,10090.ENSMUSP00000055255	Krt24,Krt90,Krt9
Local Network Cluster (STRING)
CL:18185	mixed, incl. Muscle protein, and myofibril assembly	5	137	1.33	0.00076	10090.ENSMUSP00000026428,10090.ENSMUSP00000063108,10090.ENSMUSP00000095873,10090.ENSMUSP00000122925,10090.ENSMUSP00000129378	Myl6b,Myoz3,Klhl40,Tnni1,Csrp3
CL:18188	mixed, incl. Muscle protein, and Sarcoplasmic reticulum	4	124	1.27	0.004	10090.ENSMUSP00000026428,10090.ENSMUSP00000095873,10090.ENSMUSP00000122925,10090.ENSMUSP00000129378	Myl6b,Klhl40,Tnni1,Csrp3
CL:21857	Extracellular matrix organization, and Focal adhesion	4	162	1.16	0.0065	10090.ENSMUSP00000003659,10090.ENSMUSP00000031731,10090.ENSMUSP00000064163,10090.ENSMUSP00000089703	Comp,Pcolce,Flnc,Lama3
CL:18191	Muscle protein, and myofibril assembly	3	86	1.31	0.0141	10090.ENSMUSP00000026428,10090.ENSMUSP00000122925,10090.ENSMUSP00000129378	Myl6b,Tnni1,Csrp3
CL:21858	Extracellular matrix organization, and Focal adhesion	3	156	1.05	0.0499	10090.ENSMUSP00000031731,10090.ENSMUSP00000064163,10090.ENSMUSP00000089703	Pcolce,Flnc,Lama3
Reactome Pathways
MMU-1430728	Metabolism	8	1346	0.54	0.0257	10090.ENSMUSP00000018113,10090.ENSMUSP00000023203,10090.ENSMUSP00000038763,10090.ENSMUSP00000046585,10090.ENSMUSP00000057858,10090.ENSMUSP00000059801,10090.ENSMUSP00000088217,10090.ENSMUSP00000133372	Ptgis,Gpt,Pcca,Acsl5,Phospho1,Pfkm,Ampd1,Aldh7a1
MMU-2262752	Cellular responses to stress	2	52	1.35	0.0273	10090.ENSMUSP00000034562,10090.ENSMUSP00000079306	Cryab,Hspa2
MMU-1474244	Extracellular matrix organization	2	83	1.15	0.0439	10090.ENSMUSP00000003659,10090.ENSMUSP00000031731	Comp,Pcolce

## Sheet: enrichment cluster 4
#term ID	term description	observed protein count	background protein count	strength	false discovery rate	matching proteins in your network (IDs)	matching proteins in your network (labels)
Cellular Component (Gene Ontology)
GO:0030018	Z disc	4	127	1.34	0.0082	10090.ENSMUSP00000040150,10090.ENSMUSP00000084846,10090.ENSMUSP00000095392,10090.ENSMUSP00000112442	Fhl3,Aldoa,Dst,Palld
GO:0001725	stress fiber	3	63	1.52	0.0087	10090.ENSMUSP00000040150,10090.ENSMUSP00000095392,10090.ENSMUSP00000112442	Fhl3,Dst,Palld
GO:0015629	actin cytoskeleton	5	410	0.92	0.0087	10090.ENSMUSP00000002640,10090.ENSMUSP00000040150,10090.ENSMUSP00000084846,10090.ENSMUSP00000095392,10090.ENSMUSP00000112442	Scin,Fhl3,Aldoa,Dst,Palld
GO:0005737	cytoplasm	24	9909	0.22	0.011	10090.ENSMUSP00000000642,10090.ENSMUSP00000002640,10090.ENSMUSP00000004389,10090.ENSMUSP00000006963,10090.ENSMUSP00000014339,10090.ENSMUSP00000021001,10090.ENSMUSP00000025474,10090.ENSMUSP00000028551,10090.ENSMUSP00000033198,10090.ENSMUSP00000036044,10090.ENSMUSP00000040150,10090.ENSMUSP00000046856,10090.ENSMUSP00000047199,10090.ENSMUSP00000052128,10090.ENSMUSP00000079362,10090.ENSMUSP00000084846…	Hk2,Scin,Grcc10,Krt28,Dnajc7,Rab10,Napg,Emc4,Crym,Apob,Fhl3,Lss,Gpc1,Lor,Sbsn,Aldoa,Cltb,Dst,Mup10,Flg2,Palld,Aamdc,Tecr,Metap2
GO:0005622	intracellular	27	12462	0.17	0.015	10090.ENSMUSP00000000642,10090.ENSMUSP00000002640,10090.ENSMUSP00000004389,10090.ENSMUSP00000006963,10090.ENSMUSP00000014339,10090.ENSMUSP00000021001,10090.ENSMUSP00000025474,10090.ENSMUSP00000028551,10090.ENSMUSP00000029643,10090.ENSMUSP00000033198,10090.ENSMUSP00000036044,10090.ENSMUSP00000039507,10090.ENSMUSP00000040150,10090.ENSMUSP00000046856,10090.ENSMUSP00000047199,10090.ENSMUSP00000052128…	Hk2,Scin,Grcc10,Krt28,Dnajc7,Rab10,Napg,Emc4,Gar1,Crym,Apob,Macrod1,Fhl3,Lss,Gpc1,Lor,Rras2,Sbsn,Aldoa,Cltb,Dst,Mup10,Flg2,Palld,Aamdc,Tecr,Metap2
GO:0001533	cornified envelope	2	29	1.68	0.0155	10090.ENSMUSP00000052128,10090.ENSMUSP00000088369	Lor,Hrnr
GO:0002102	podosome	2	35	1.6	0.0205	10090.ENSMUSP00000002640,10090.ENSMUSP00000112442	Scin,Palld
GO:0031672	A band	2	47	1.47	0.0335	10090.ENSMUSP00000084846,10090.ENSMUSP00000095392	Aldoa,Dst
GO:0005623	cell	28	14044	0.14	0.0363	10090.ENSMUSP00000000642,10090.ENSMUSP00000002640,10090.ENSMUSP00000004389,10090.ENSMUSP00000006963,10090.ENSMUSP00000014339,10090.ENSMUSP00000021001,10090.ENSMUSP00000025474,10090.ENSMUSP00000028551,10090.ENSMUSP00000029643,10090.ENSMUSP00000033198,10090.ENSMUSP00000036044,10090.ENSMUSP00000039507,10090.ENSMUSP00000040150,10090.ENSMUSP00000046856,10090.ENSMUSP00000047199,10090.ENSMUSP00000052128…	Hk2,Scin,Grcc10,Krt28,Dnajc7,Rab10,Napg,Emc4,Gar1,Crym,Apob,Macrod1,Fhl3,Lss,Gpc1,Lor,Rras2,Sbsn,Aldoa,Hrnr,Cltb,Dst,Mup10,Flg2,Palld,Aamdc,Tecr,Metap2
Annotated Keywords
KW-0007	Acetylation	13	3060	0.47	0.0188	10090.ENSMUSP00000000642,10090.ENSMUSP00000004389,10090.ENSMUSP00000014339,10090.ENSMUSP00000021001,10090.ENSMUSP00000028551,10090.ENSMUSP00000036044,10090.ENSMUSP00000039507,10090.ENSMUSP00000040150,10090.ENSMUSP00000046856,10090.ENSMUSP00000069752,10090.ENSMUSP00000084846,10090.ENSMUSP00000089198,10090.ENSMUSP00000138006	Hk2,Grcc10,Dnajc7,Rab10,Emc4,Apob,Macrod1,Fhl3,Lss,Rras2,Aldoa,Cltb,Metap2
KW-0417	Keratinization	2	23	1.78	0.0302	10090.ENSMUSP00000052128,10090.ENSMUSP00000088369	Lor,Hrnr
KW-0106	Calcium	6	818	0.7	0.0352	10090.ENSMUSP00000002640,10090.ENSMUSP00000069525,10090.ENSMUSP00000088369,10090.ENSMUSP00000089198,10090.ENSMUSP00000095392,10090.ENSMUSP00000096482	Scin,Tchh,Hrnr,Cltb,Dst,Flg2
KW-0324	Glycolysis	2	32	1.63	0.0352	10090.ENSMUSP00000000642,10090.ENSMUSP00000084846	Hk2,Aldoa
Local Network Cluster (STRING)
CL:15386	podosome	2	15	1.96	0.0264	10090.ENSMUSP00000002640,10090.ENSMUSP00000112442	Scin,Palld
CL:37109	mixed, incl. structural constituent of epidermis, and Dermokine	2	12	2.06	0.0264	10090.ENSMUSP00000052128,10090.ENSMUSP00000079362	Lor,Sbsn
CL:36909	Keratinization, and apical plasma membrane urothelial plaque	3	112	1.27	0.0293	10090.ENSMUSP00000006963,10090.ENSMUSP00000052128,10090.ENSMUSP00000079362	Krt28,Lor,Sbsn
Reactome Pathways
MMU-109582	Hemostasis	4	484	0.76	0.0467	10090.ENSMUSP00000036044,10090.ENSMUSP00000047199,10090.ENSMUSP00000056836,10090.ENSMUSP00000084846	Apob,Gpc1,Cfd,Aldoa

## Sheet: enrichment cluster 5
#term ID	term description	observed protein count	background protein count	strength	false discovery rate	matching proteins in your network (IDs)	matching proteins in your network (labels)
Cellular Component (Gene Ontology)
GO:0005737	cytoplasm	54	9909	0.22	5.84e-05	10090.ENSMUSP00000005067,10090.ENSMUSP00000007708,10090.ENSMUSP00000015433,10090.ENSMUSP00000017920,10090.ENSMUSP00000019323,10090.ENSMUSP00000020099,10090.ENSMUSP00000020174,10090.ENSMUSP00000020312,10090.ENSMUSP00000020947,10090.ENSMUSP00000021239,10090.ENSMUSP00000021335,10090.ENSMUSP00000021930,10090.ENSMUSP00000023599,10090.ENSMUSP00000025379,10090.ENSMUSP00000027780,10090.ENSMUSP00000028610…	Sgta,Ppp2r1a,Lage3,Crk,Mdh2,Cdk1,Stx7,Mcu,Rdh14,Lrrc59,Scfd1,Sfxn1,Eif4a2,Dpysl3,Acbd3,Cat,Alad,Gpx7,Stx12,Aacs,Gnb2,Ldhb,Psmc4,Nucb2,Praf2,Carkd,Gm5884,Sntb2,Npl,Stub1,Mpst,Pigs,Ephx1,Lsm6,Pgp,Tst,Sfxn3,Tubb2a,Prkaa1,Suclg1,Tnnt1,Osbpl1a,Gulp1,Sgcd,Dera,Eef1d,Mtch1,Hbb-bt,Ehd2,Cdk5rap3,Dcn,Tmsb10,Engase,Pacsin2
GO:0005622	intracellular	58	12462	0.15	0.0021	10090.ENSMUSP00000001384,10090.ENSMUSP00000005067,10090.ENSMUSP00000007708,10090.ENSMUSP00000015433,10090.ENSMUSP00000017920,10090.ENSMUSP00000019323,10090.ENSMUSP00000020099,10090.ENSMUSP00000020174,10090.ENSMUSP00000020312,10090.ENSMUSP00000020947,10090.ENSMUSP00000021239,10090.ENSMUSP00000021335,10090.ENSMUSP00000021930,10090.ENSMUSP00000023599,10090.ENSMUSP00000025379,10090.ENSMUSP00000027780…	Cnn1,Sgta,Ppp2r1a,Lage3,Crk,Mdh2,Cdk1,Stx7,Mcu,Rdh14,Lrrc59,Scfd1,Sfxn1,Eif4a2,Dpysl3,Acbd3,Cat,Alad,Gpx7,Stx12,Aacs,Gnb2,Ldhb,Psmc4,Nucb2,Praf2,Carkd,Fmod,Gm5884,Sntb2,Npl,Stub1,Mpst,Pigs,Ephx1,Lsm6,Pgp,Tst,Sfxn3,Tubb2a,Prkaa1,Suclg1,Tnnt1,Osbpl1a,Gulp1,Sgcd,Dera,Eef1d,Mtch1,Hbb-bt,Ehd2,Cdk5rap3,Dcn,Tmsb10,Cstf1,Engase,Pacsin2,ENSMUSG00000031938
GO:0005829	cytosol	23	3326	0.33	0.023	10090.ENSMUSP00000005067,10090.ENSMUSP00000007708,10090.ENSMUSP00000020099,10090.ENSMUSP00000025379,10090.ENSMUSP00000028610,10090.ENSMUSP00000030090,10090.ENSMUSP00000030698,10090.ENSMUSP00000031445,10090.ENSMUSP00000032373,10090.ENSMUSP00000032824,10090.ENSMUSP00000033901,10090.ENSMUSP00000036849,10090.ENSMUSP00000040431,10090.ENSMUSP00000043061,10090.ENSMUSP00000052866,10090.ENSMUSP00000063166…	Sgta,Ppp2r1a,Cdk1,Dpysl3,Cat,Alad,Stx12,Aacs,Ldhb,Psmc4,Carkd,Gm5884,Stub1,Mpst,Pgp,Prkaa1,Suclg1,Eef1d,Hbb-bt,Ehd2,Cdk5rap3,Engase,Pacsin2
GO:0005623	cell	59	14044	0.11	0.0393	10090.ENSMUSP00000001384,10090.ENSMUSP00000005067,10090.ENSMUSP00000007708,10090.ENSMUSP00000015433,10090.ENSMUSP00000017920,10090.ENSMUSP00000019323,10090.ENSMUSP00000020099,10090.ENSMUSP00000020174,10090.ENSMUSP00000020312,10090.ENSMUSP00000020947,10090.ENSMUSP00000021239,10090.ENSMUSP00000021335,10090.ENSMUSP00000021930,10090.ENSMUSP00000023599,10090.ENSMUSP00000025379,10090.ENSMUSP00000027780…	Cnn1,Sgta,Ppp2r1a,Lage3,Crk,Mdh2,Cdk1,Stx7,Mcu,Rdh14,Lrrc59,Scfd1,Sfxn1,Eif4a2,Dpysl3,Acbd3,Cat,Alad,Gpx7,Stx12,Aacs,Gnb2,Ldhb,Psmc4,Nucb2,Praf2,Carkd,Fmod,Gm5884,Sntb2,Npl,Stub1,Mpst,Pigs,Serpina12,Ephx1,Lsm6,Pgp,Tst,Sfxn3,Tubb2a,Prkaa1,Suclg1,Tnnt1,Osbpl1a,Gulp1,Sgcd,Dera,Eef1d,Mtch1,Hbb-bt,Ehd2,Cdk5rap3,Dcn,Tmsb10,Cstf1,Engase,Pacsin2,ENSMUSG00000031938
Molecular Function (Gene Ontology)
GO:0005515	protein binding	37	6456	0.24	0.0195	10090.ENSMUSP00000001384,10090.ENSMUSP00000005067,10090.ENSMUSP00000007708,10090.ENSMUSP00000017920,10090.ENSMUSP00000019323,10090.ENSMUSP00000020099,10090.ENSMUSP00000020174,10090.ENSMUSP00000020312,10090.ENSMUSP00000021335,10090.ENSMUSP00000025379,10090.ENSMUSP00000027780,10090.ENSMUSP00000028610,10090.ENSMUSP00000030090,10090.ENSMUSP00000030698,10090.ENSMUSP00000031726,10090.ENSMUSP00000032373…	Cnn1,Sgta,Ppp2r1a,Crk,Mdh2,Cdk1,Stx7,Mcu,Scfd1,Dpysl3,Acbd3,Cat,Alad,Stx12,Gnb2,Ldhb,Psmc4,Nucb2,Gm5884,Sntb2,Npl,Stub1,Mpst,Ephx1,Lsm6,Prkaa1,Suclg1,Tnnt1,Ttr,Eef1d,Ehd2,Cdk5rap3,Dcn,Col7a1,Tmsb10,Igfbp7,Pacsin2
GO:0004096	catalase activity	2	4	2.19	0.0216	10090.ENSMUSP00000028610,10090.ENSMUSP00000030332	Cat,Gpx7
GO:0004792	thiosulfate sulfurtransferase activity	2	4	2.19	0.0216	10090.ENSMUSP00000043061,10090.ENSMUSP00000055743	Mpst,Tst
GO:0016829	lyase activity	5	172	0.95	0.0216	10090.ENSMUSP00000026625,10090.ENSMUSP00000030090,10090.ENSMUSP00000033901,10090.ENSMUSP00000037454,10090.ENSMUSP00000084959	Clybl,Alad,Carkd,Npl,Dera
GO:0016833	oxo-acid-lyase activity	2	6	2.01	0.0216	10090.ENSMUSP00000026625,10090.ENSMUSP00000037454	Clybl,Npl
GO:0016830	carbon-carbon lyase activity	3	49	1.27	0.0302	10090.ENSMUSP00000026625,10090.ENSMUSP00000037454,10090.ENSMUSP00000084959	Clybl,Npl,Dera
GO:0003824	catalytic activity	29	5239	0.23	0.0486	10090.ENSMUSP00000007251,10090.ENSMUSP00000007708,10090.ENSMUSP00000019323,10090.ENSMUSP00000020099,10090.ENSMUSP00000020947,10090.ENSMUSP00000023599,10090.ENSMUSP00000025379,10090.ENSMUSP00000026625,10090.ENSMUSP00000028610,10090.ENSMUSP00000030090,10090.ENSMUSP00000030332,10090.ENSMUSP00000031445,10090.ENSMUSP00000031726,10090.ENSMUSP00000032373,10090.ENSMUSP00000032824,10090.ENSMUSP00000033901…	Abhd16a,Ppp2r1a,Mdh2,Cdk1,Rdh14,Eif4a2,Dpysl3,Clybl,Cat,Alad,Gpx7,Aacs,Gnb2,Ldhb,Psmc4,Carkd,Npl,Stub1,Mpst,Ephx1,Pgp,Tst,Tubb2a,Prkaa1,Suclg1,Dera,Ehd2,Engase,ENSMUSG00000031938
Biological Process (Gene Ontology)
GO:0009636	response to toxic substance	9	471	0.77	0.0385	10090.ENSMUSP00000017920,10090.ENSMUSP00000020099,10090.ENSMUSP00000021335,10090.ENSMUSP00000028610,10090.ENSMUSP00000030090,10090.ENSMUSP00000030332,10090.ENSMUSP00000031445,10090.ENSMUSP00000047551,10090.ENSMUSP00000063166	Crk,Cdk1,Scfd1,Cat,Alad,Gpx7,Aacs,Ephx1,Prkaa1
KEGG Pathways
mmu00270	Cysteine and methionine metabolism	4	46	1.43	0.0023	10090.ENSMUSP00000019323,10090.ENSMUSP00000032373,10090.ENSMUSP00000043061,10090.ENSMUSP00000055743	Mdh2,Ldhb,Mpst,Tst
mmu00630	Glyoxylate and dicarboxylate metabolism	3	29	1.5	0.0082	10090.ENSMUSP00000019323,10090.ENSMUSP00000028610,10090.ENSMUSP00000052866	Mdh2,Cat,Pgp
mmu04122	Sulfur relay system	2	8	1.88	0.0165	10090.ENSMUSP00000043061,10090.ENSMUSP00000055743	Mpst,Tst
mmu00920	Sulfur metabolism	2	11	1.75	0.0181	10090.ENSMUSP00000043061,10090.ENSMUSP00000055743	Mpst,Tst
mmu01200	Carbon metabolism	4	118	1.02	0.0181	10090.ENSMUSP00000019323,10090.ENSMUSP00000028610,10090.ENSMUSP00000052866,10090.ENSMUSP00000065113	Mdh2,Cat,Pgp,Suclg1
Annotated Keywords
KW-0007	Acetylation	29	3060	0.46	5.42e-06	10090.ENSMUSP00000005067,10090.ENSMUSP00000007708,10090.ENSMUSP00000017920,10090.ENSMUSP00000019323,10090.ENSMUSP00000020099,10090.ENSMUSP00000020174,10090.ENSMUSP00000020312,10090.ENSMUSP00000021239,10090.ENSMUSP00000021930,10090.ENSMUSP00000026625,10090.ENSMUSP00000027780,10090.ENSMUSP00000028610,10090.ENSMUSP00000030698,10090.ENSMUSP00000031726,10090.ENSMUSP00000032373,10090.ENSMUSP00000032824…	Sgta,Ppp2r1a,Crk,Mdh2,Cdk1,Stx7,Mcu,Lrrc59,Sfxn1,Clybl,Acbd3,Cat,Stx12,Gnb2,Ldhb,Psmc4,Carkd,Gm5884,Mpst,Ephx1,Lsm6,Tst,Sfxn3,Tubb2a,Suclg1,Eef1d,Hbb-bt,Engase,Pacsin2
KW-0456	Lyase	5	154	1	0.0133	10090.ENSMUSP00000026625,10090.ENSMUSP00000030090,10090.ENSMUSP00000033901,10090.ENSMUSP00000037454,10090.ENSMUSP00000084959	Clybl,Alad,Carkd,Npl,Dera
KW-0496	Mitochondrion	12	1103	0.52	0.0133	10090.ENSMUSP00000019323,10090.ENSMUSP00000020099,10090.ENSMUSP00000020312,10090.ENSMUSP00000021930,10090.ENSMUSP00000026625,10090.ENSMUSP00000027780,10090.ENSMUSP00000033901,10090.ENSMUSP00000043061,10090.ENSMUSP00000055743,10090.ENSMUSP00000059419,10090.ENSMUSP00000065113,10090.ENSMUSP00000093077	Mdh2,Cdk1,Mcu,Sfxn1,Clybl,Acbd3,Carkd,Mpst,Tst,Sfxn3,Suclg1,Mtch1
KW-0597	Phosphoprotein	39	7548	0.2	0.0162	10090.ENSMUSP00000001384,10090.ENSMUSP00000005067,10090.ENSMUSP00000017920,10090.ENSMUSP00000019323,10090.ENSMUSP00000020099,10090.ENSMUSP00000020174,10090.ENSMUSP00000020312,10090.ENSMUSP00000021239,10090.ENSMUSP00000021335,10090.ENSMUSP00000023599,10090.ENSMUSP00000025379,10090.ENSMUSP00000027780,10090.ENSMUSP00000028610,10090.ENSMUSP00000030090,10090.ENSMUSP00000030698,10090.ENSMUSP00000031726…	Cnn1,Sgta,Crk,Mdh2,Cdk1,Stx7,Mcu,Lrrc59,Scfd1,Eif4a2,Dpysl3,Acbd3,Cat,Alad,Stx12,Gnb2,Ldhb,Psmc4,Nucb2,Carkd,Gm5884,Sntb2,Npl,Stub1,Lum,Mpst,Tst,Tubb2a,Prkaa1,Tnnt1,Osbpl1a,Gulp1,Ttr,Eef1d,Hbb-bt,Ehd2,Cdk5rap3,Igfbp7,Pacsin2
KW-0654	Proteoglycan	3	46	1.3	0.0171	10090.ENSMUSP00000035489,10090.ENSMUSP00000040877,10090.ENSMUSP00000100924	Fmod,Lum,Dcn
KW-0704	Schiff base	2	14	1.64	0.0316	10090.ENSMUSP00000037454,10090.ENSMUSP00000084959	Npl,Dera
KW-0963	Cytoplasm	27	4696	0.25	0.0316	10090.ENSMUSP00000005067,10090.ENSMUSP00000007708,10090.ENSMUSP00000015433,10090.ENSMUSP00000017920,10090.ENSMUSP00000020099,10090.ENSMUSP00000021335,10090.ENSMUSP00000025379,10090.ENSMUSP00000031445,10090.ENSMUSP00000031726,10090.ENSMUSP00000032373,10090.ENSMUSP00000032824,10090.ENSMUSP00000032895,10090.ENSMUSP00000036849,10090.ENSMUSP00000037324,10090.ENSMUSP00000037454,10090.ENSMUSP00000040431…	Sgta,Ppp2r1a,Lage3,Crk,Cdk1,Scfd1,Dpysl3,Aacs,Gnb2,Ldhb,Psmc4,Nucb2,Gm5884,Sntb2,Npl,Stub1,Mpst,Lsm6,Tubb2a,Prkaa1,Gulp1,Sgcd,Dera,Ehd2,Cdk5rap3,Engase,Pacsin2
KW-0554	One-carbon metabolism	2	18	1.53	0.0373	10090.ENSMUSP00000021930,10090.ENSMUSP00000059419	Sfxn1,Sfxn3
KW-0575	Peroxidase	2	21	1.46	0.0438	10090.ENSMUSP00000028610,10090.ENSMUSP00000030332	Cat,Gpx7

## Sheet: enrichment cluster 6
#term ID	term description	observed protein count	background protein count	strength	false discovery rate	matching proteins in your network (IDs)	matching proteins in your network (labels)
Cellular Component (Gene Ontology)
GO:0005783	endoplasmic reticulum	21	1574	0.63	2.3e-06	10090.ENSMUSP00000002809,10090.ENSMUSP00000004172,10090.ENSMUSP00000019050,10090.ENSMUSP00000021864,10090.ENSMUSP00000026613,10090.ENSMUSP00000028241,10090.ENSMUSP00000030986,10090.ENSMUSP00000032809,10090.ENSMUSP00000035610,10090.ENSMUSP00000035879,10090.ENSMUSP00000037484,10090.ENSMUSP00000050336,10090.ENSMUSP00000080854,10090.ENSMUSP00000083705,10090.ENSMUSP00000099723,10090.ENSMUSP00000112081…	Fkbp7,Hmox2,P4ha2,Ssr1,Gusb,Stom,Lrpap1,Yif1b,Sec23ip,Alg5,Tmem214,Ckap4,Rpl5,Rplp0,Lepre1,Rpn2,Tbl2,Plod2,Pcyt1a,Ergic1,Erap1
GO:0005737	cytoplasm	53	9909	0.23	9.77e-06	10090.ENSMUSP00000001921,10090.ENSMUSP00000002064,10090.ENSMUSP00000002809,10090.ENSMUSP00000003445,10090.ENSMUSP00000003947,10090.ENSMUSP00000004172,10090.ENSMUSP00000005824,10090.ENSMUSP00000009138,10090.ENSMUSP00000019050,10090.ENSMUSP00000020286,10090.ENSMUSP00000021807,10090.ENSMUSP00000021864,10090.ENSMUSP00000022169,10090.ENSMUSP00000022517,10090.ENSMUSP00000022519,10090.ENSMUSP00000023105…	Cpa3,Blvra,Fkbp7,Fkbp11,Nqo1,Hmox2,Apoa2,Stk38,P4ha2,Ppa1,Dek,Ssr1,Hexb,Cryl1,Anxa8,Endou,Txnl1,Dctn2,Gusb,Stom,Rad23b,Slc2a1,Akr1a1,Lrpap1,Yif1b,Sec23ip,Alg5,Lpp,Pdk3,Tmem214,Eif3l,Nubp2,Ckap4,Npm3,Cope,Snrnp70,Rabac1,Rpl5,Rplp0,Car1,Idh1,Tmod2,Ppp1cc,Lepre1,Coasy,Rpn2,Tbl2,Pitpna,Plod2,Pcyt1a,Ergic1,Erap1,Gm8186
GO:0012505	endomembrane system	26	3670	0.35	0.0021	10090.ENSMUSP00000001921,10090.ENSMUSP00000002809,10090.ENSMUSP00000004172,10090.ENSMUSP00000019050,10090.ENSMUSP00000021864,10090.ENSMUSP00000022169,10090.ENSMUSP00000022519,10090.ENSMUSP00000026613,10090.ENSMUSP00000028241,10090.ENSMUSP00000030986,10090.ENSMUSP00000032809,10090.ENSMUSP00000035610,10090.ENSMUSP00000035879,10090.ENSMUSP00000037484,10090.ENSMUSP00000050336,10090.ENSMUSP00000071078…	Cpa3,Fkbp7,Hmox2,P4ha2,Ssr1,Hexb,Anxa8,Gusb,Stom,Lrpap1,Yif1b,Sec23ip,Alg5,Tmem214,Ckap4,Cope,Rabac1,Rpl5,Rplp0,Lepre1,Rpn2,Tbl2,Plod2,Pcyt1a,Ergic1,Erap1
GO:0005622	intracellular	54	12462	0.14	0.0086	10090.ENSMUSP00000001921,10090.ENSMUSP00000002064,10090.ENSMUSP00000002809,10090.ENSMUSP00000003445,10090.ENSMUSP00000003947,10090.ENSMUSP00000004172,10090.ENSMUSP00000005824,10090.ENSMUSP00000009138,10090.ENSMUSP00000019050,10090.ENSMUSP00000020286,10090.ENSMUSP00000021807,10090.ENSMUSP00000021864,10090.ENSMUSP00000022169,10090.ENSMUSP00000022517,10090.ENSMUSP00000022519,10090.ENSMUSP00000023105…	Cpa3,Blvra,Fkbp7,Fkbp11,Nqo1,Hmox2,Apoa2,Stk38,P4ha2,Ppa1,Dek,Ssr1,Hexb,Cryl1,Anxa8,Endou,Txnl1,Dctn2,Gusb,Stom,Rad23b,Psip1,Slc2a1,Akr1a1,Lrpap1,Yif1b,Sec23ip,Alg5,Lpp,Pdk3,Tmem214,Eif3l,Nubp2,Ckap4,Npm3,Cope,Snrnp70,Rabac1,Rpl5,Rplp0,Car1,Idh1,Tmod2,Ppp1cc,Lepre1,Coasy,Rpn2,Tbl2,Pitpna,Plod2,Pcyt1a,Ergic1,Erap1,Gm8186
GO:0005829	cytosol	23	3326	0.34	0.0086	10090.ENSMUSP00000002064,10090.ENSMUSP00000003947,10090.ENSMUSP00000005824,10090.ENSMUSP00000009138,10090.ENSMUSP00000019050,10090.ENSMUSP00000022517,10090.ENSMUSP00000022519,10090.ENSMUSP00000025476,10090.ENSMUSP00000026479,10090.ENSMUSP00000030134,10090.ENSMUSP00000030398,10090.ENSMUSP00000030455,10090.ENSMUSP00000036304,10090.ENSMUSP00000037484,10090.ENSMUSP00000050336,10090.ENSMUSP00000069578…	Blvra,Nqo1,Apoa2,Stk38,P4ha2,Cryl1,Anxa8,Txnl1,Dctn2,Rad23b,Slc2a1,Akr1a1,Lpp,Tmem214,Ckap4,Npm3,Rpl5,Rplp0,Idh1,Coasy,Pitpna,Pcyt1a,Gm8186
GO:0005623	cell	57	14044	0.11	0.019	10090.ENSMUSP00000001147,10090.ENSMUSP00000001921,10090.ENSMUSP00000002064,10090.ENSMUSP00000002809,10090.ENSMUSP00000003445,10090.ENSMUSP00000003947,10090.ENSMUSP00000004172,10090.ENSMUSP00000005824,10090.ENSMUSP00000009138,10090.ENSMUSP00000019050,10090.ENSMUSP00000020286,10090.ENSMUSP00000021807,10090.ENSMUSP00000021864,10090.ENSMUSP00000022169,10090.ENSMUSP00000022517,10090.ENSMUSP00000022519…	Col6a1,Cpa3,Blvra,Fkbp7,Fkbp11,Nqo1,Hmox2,Apoa2,Stk38,P4ha2,Ppa1,Dek,Ssr1,Hexb,Cryl1,Anxa8,Endou,Txnl1,Dctn2,Gusb,Stom,Rad23b,Psip1,Slc2a1,Akr1a1,Lrpap1,Yif1b,Sec23ip,Alg5,Lpp,Pdk3,Tmem214,Eif3l,Nubp2,Ckap4,Npm3,Cope,Snrnp70,Rabac1,Fcer1g,Rpl5,Rplp0,Cp,Car1,Idh1,Tmod2,Ppp1cc,Lepre1,Coasy,Rpn2,Tbl2,Pitpna,Plod2,Pcyt1a,Ergic1,Erap1,Gm8186
GO:0005788	endoplasmic reticulum lumen	4	109	1.07	0.019	10090.ENSMUSP00000002809,10090.ENSMUSP00000019050,10090.ENSMUSP00000030986,10090.ENSMUSP00000133166	Fkbp7,P4ha2,Lrpap1,Erap1
GO:0005789	endoplasmic reticulum membrane	10	882	0.56	0.019	10090.ENSMUSP00000021864,10090.ENSMUSP00000032809,10090.ENSMUSP00000035879,10090.ENSMUSP00000037484,10090.ENSMUSP00000050336,10090.ENSMUSP00000112081,10090.ENSMUSP00000125373,10090.ENSMUSP00000130056,10090.ENSMUSP00000132922,10090.ENSMUSP00000133166	Ssr1,Yif1b,Alg5,Tmem214,Ckap4,Rpn2,Plod2,Pcyt1a,Ergic1,Erap1
GO:0005791	rough endoplasmic reticulum	4	110	1.07	0.019	10090.ENSMUSP00000030986,10090.ENSMUSP00000050336,10090.ENSMUSP00000112081,10090.ENSMUSP00000125373	Lrpap1,Ckap4,Rpn2,Plod2
GO:0098827	endoplasmic reticulum subcompartment	10	888	0.56	0.019	10090.ENSMUSP00000021864,10090.ENSMUSP00000032809,10090.ENSMUSP00000035879,10090.ENSMUSP00000037484,10090.ENSMUSP00000050336,10090.ENSMUSP00000112081,10090.ENSMUSP00000125373,10090.ENSMUSP00000130056,10090.ENSMUSP00000132922,10090.ENSMUSP00000133166	Ssr1,Yif1b,Alg5,Tmem214,Ckap4,Rpn2,Plod2,Pcyt1a,Ergic1,Erap1
GO:0071004	U2-type prespliceosome	2	16	1.6	0.0317	10090.ENSMUSP00000074160,10090.ENSMUSP00000137416	Snrnp70,Gm8186
GO:0005685	U1 snRNP	2	19	1.53	0.04	10090.ENSMUSP00000074160,10090.ENSMUSP00000137416	Snrnp70,Gm8186
GO:0043227	membrane-bounded organelle	43	9775	0.15	0.04	10090.ENSMUSP00000001921,10090.ENSMUSP00000002809,10090.ENSMUSP00000004172,10090.ENSMUSP00000009138,10090.ENSMUSP00000019050,10090.ENSMUSP00000021807,10090.ENSMUSP00000021864,10090.ENSMUSP00000022169,10090.ENSMUSP00000022519,10090.ENSMUSP00000025476,10090.ENSMUSP00000026479,10090.ENSMUSP00000026613,10090.ENSMUSP00000028241,10090.ENSMUSP00000030134,10090.ENSMUSP00000030207,10090.ENSMUSP00000030398…	Cpa3,Fkbp7,Hmox2,Stk38,P4ha2,Dek,Ssr1,Hexb,Anxa8,Txnl1,Dctn2,Gusb,Stom,Rad23b,Psip1,Slc2a1,Lrpap1,Yif1b,Sec23ip,Alg5,Lpp,Pdk3,Tmem214,Eif3l,Nubp2,Ckap4,Npm3,Cope,Snrnp70,Rabac1,Rpl5,Rplp0,Idh1,Ppp1cc,Lepre1,Coasy,Rpn2,Tbl2,Plod2,Pcyt1a,Ergic1,Erap1,Gm8186
GO:0005793	endoplasmic reticulum-Golgi intermediate compartment	3	82	1.07	0.0416	10090.ENSMUSP00000030986,10090.ENSMUSP00000032809,10090.ENSMUSP00000132922	Lrpap1,Yif1b,Ergic1
Molecular Function (Gene Ontology)
GO:0005488	binding	55	10884	0.21	7.17e-05	10090.ENSMUSP00000001147,10090.ENSMUSP00000001921,10090.ENSMUSP00000002064,10090.ENSMUSP00000002809,10090.ENSMUSP00000003445,10090.ENSMUSP00000003947,10090.ENSMUSP00000004172,10090.ENSMUSP00000005824,10090.ENSMUSP00000009138,10090.ENSMUSP00000019050,10090.ENSMUSP00000020286,10090.ENSMUSP00000021807,10090.ENSMUSP00000022169,10090.ENSMUSP00000022517,10090.ENSMUSP00000022519,10090.ENSMUSP00000023105…	Col6a1,Cpa3,Blvra,Fkbp7,Fkbp11,Nqo1,Hmox2,Apoa2,Stk38,P4ha2,Ppa1,Dek,Hexb,Cryl1,Anxa8,Endou,Papss2,Dctn2,Gusb,Inpp1,Stom,Rad23b,Psip1,Slc2a1,Lrpap1,Sec23ip,Lpp,Pdk3,Pck2,Eif3l,Nagk,Nubp2,Cyp20a1,Serpinc1,Snrnp70,Rabac1,Fcer1g,Rpl5,Rplp0,Cp,Car1,Idh1,Tmod2,Acsf2,Ppp1cc,Gale,Lepre1,Coasy,Rpn2,Tbl2,Pitpna,Plod2,Pcyt1a,Erap1,Gm8186
GO:0003824	catalytic activity	35	5239	0.33	0.0002	10090.ENSMUSP00000001921,10090.ENSMUSP00000002064,10090.ENSMUSP00000002809,10090.ENSMUSP00000003445,10090.ENSMUSP00000003947,10090.ENSMUSP00000004172,10090.ENSMUSP00000009138,10090.ENSMUSP00000019050,10090.ENSMUSP00000020286,10090.ENSMUSP00000022169,10090.ENSMUSP00000022517,10090.ENSMUSP00000023105,10090.ENSMUSP00000025476,10090.ENSMUSP00000025833,10090.ENSMUSP00000026479,10090.ENSMUSP00000026613…	Cpa3,Blvra,Fkbp7,Fkbp11,Nqo1,Hmox2,Stk38,P4ha2,Ppa1,Hexb,Cryl1,Endou,Txnl1,Papss2,Dctn2,Gusb,Inpp1,Akr1a1,Sec23ip,Alg5,Pdk3,Pck2,Nagk,Cyp20a1,Cp,Car1,Idh1,Acsf2,Ppp1cc,Gale,Lepre1,Coasy,Plod2,Pcyt1a,Erap1
GO:0016491	oxidoreductase activity	12	700	0.74	0.00021	10090.ENSMUSP00000002064,10090.ENSMUSP00000003947,10090.ENSMUSP00000004172,10090.ENSMUSP00000019050,10090.ENSMUSP00000022517,10090.ENSMUSP00000025476,10090.ENSMUSP00000030455,10090.ENSMUSP00000050823,10090.ENSMUSP00000088857,10090.ENSMUSP00000095316,10090.ENSMUSP00000099723,10090.ENSMUSP00000125373	Blvra,Nqo1,Hmox2,P4ha2,Cryl1,Txnl1,Akr1a1,Cyp20a1,Cp,Idh1,Lepre1,Plod2
GO:0043167	ion binding	33	5302	0.3	0.0013	10090.ENSMUSP00000001921,10090.ENSMUSP00000002064,10090.ENSMUSP00000002809,10090.ENSMUSP00000004172,10090.ENSMUSP00000005824,10090.ENSMUSP00000009138,10090.ENSMUSP00000019050,10090.ENSMUSP00000020286,10090.ENSMUSP00000022517,10090.ENSMUSP00000022519,10090.ENSMUSP00000023105,10090.ENSMUSP00000025833,10090.ENSMUSP00000027271,10090.ENSMUSP00000030986,10090.ENSMUSP00000035610,10090.ENSMUSP00000036304…	Cpa3,Blvra,Fkbp7,Hmox2,Apoa2,Stk38,P4ha2,Ppa1,Cryl1,Anxa8,Endou,Papss2,Inpp1,Lrpap1,Sec23ip,Lpp,Pdk3,Pck2,Nagk,Nubp2,Cyp20a1,Serpinc1,Cp,Car1,Idh1,Acsf2,Ppp1cc,Lepre1,Coasy,Pitpna,Plod2,Pcyt1a,Erap1
GO:0048037	cofactor binding	9	493	0.77	0.0017	10090.ENSMUSP00000004172,10090.ENSMUSP00000019050,10090.ENSMUSP00000022517,10090.ENSMUSP00000049319,10090.ENSMUSP00000050823,10090.ENSMUSP00000095316,10090.ENSMUSP00000099723,10090.ENSMUSP00000115723,10090.ENSMUSP00000125373	Hmox2,P4ha2,Cryl1,Nubp2,Cyp20a1,Idh1,Lepre1,Pitpna,Plod2
GO:0043169	cation binding	25	3516	0.36	0.002	10090.ENSMUSP00000001921,10090.ENSMUSP00000002064,10090.ENSMUSP00000002809,10090.ENSMUSP00000004172,10090.ENSMUSP00000005824,10090.ENSMUSP00000009138,10090.ENSMUSP00000019050,10090.ENSMUSP00000020286,10090.ENSMUSP00000022519,10090.ENSMUSP00000023105,10090.ENSMUSP00000027271,10090.ENSMUSP00000035610,10090.ENSMUSP00000036304,10090.ENSMUSP00000038555,10090.ENSMUSP00000049319,10090.ENSMUSP00000050823…	Cpa3,Blvra,Fkbp7,Hmox2,Apoa2,Stk38,P4ha2,Ppa1,Anxa8,Endou,Inpp1,Sec23ip,Lpp,Pck2,Nubp2,Cyp20a1,Cp,Car1,Idh1,Ppp1cc,Lepre1,Pitpna,Plod2,Pcyt1a,Erap1
GO:0031418	L-ascorbic acid binding	3	19	1.7	0.0021	10090.ENSMUSP00000019050,10090.ENSMUSP00000099723,10090.ENSMUSP00000125373	P4ha2,Lepre1,Plod2
GO:0031210	phosphatidylcholine binding	3	21	1.66	0.0024	10090.ENSMUSP00000005824,10090.ENSMUSP00000115723,10090.ENSMUSP00000130056	Apoa2,Pitpna,Pcyt1a
GO:0016705	oxidoreductase activity, acting on paired donors, with incorporation or reduction of molecular oxygen	5	156	1.01	0.005	10090.ENSMUSP00000004172,10090.ENSMUSP00000019050,10090.ENSMUSP00000050823,10090.ENSMUSP00000099723,10090.ENSMUSP00000125373	Hmox2,P4ha2,Cyp20a1,Lepre1,Plod2
GO:0030246	carbohydrate binding	6	265	0.86	0.0062	10090.ENSMUSP00000019050,10090.ENSMUSP00000022169,10090.ENSMUSP00000023105,10090.ENSMUSP00000026613,10090.ENSMUSP00000099723,10090.ENSMUSP00000125373	P4ha2,Hexb,Endou,Gusb,Lepre1,Plod2
GO:0050662	coenzyme binding	6	283	0.83	0.008	10090.ENSMUSP00000019050,10090.ENSMUSP00000022517,10090.ENSMUSP00000095316,10090.ENSMUSP00000099723,10090.ENSMUSP00000115723,10090.ENSMUSP00000125373	P4ha2,Cryl1,Idh1,Lepre1,Pitpna,Plod2
GO:0019798	procollagen-proline dioxygenase activity	2	7	1.96	0.0089	10090.ENSMUSP00000019050,10090.ENSMUSP00000099723	P4ha2,Lepre1
GO:0016706	2-oxoglutarate-dependent dioxygenase activity	3	43	1.35	0.0097	10090.ENSMUSP00000019050,10090.ENSMUSP00000099723,10090.ENSMUSP00000125373	P4ha2,Lepre1,Plod2
GO:1990446	U1 snRNP binding	2	8	1.9	0.0097	10090.ENSMUSP00000074160,10090.ENSMUSP00000137416	Snrnp70,Gm8186
GO:0046872	metal ion binding	22	3430	0.31	0.0119	10090.ENSMUSP00000001921,10090.ENSMUSP00000002064,10090.ENSMUSP00000002809,10090.ENSMUSP00000004172,10090.ENSMUSP00000009138,10090.ENSMUSP00000019050,10090.ENSMUSP00000020286,10090.ENSMUSP00000022519,10090.ENSMUSP00000023105,10090.ENSMUSP00000027271,10090.ENSMUSP00000035610,10090.ENSMUSP00000036304,10090.ENSMUSP00000038555,10090.ENSMUSP00000049319,10090.ENSMUSP00000050823,10090.ENSMUSP00000088857…	Cpa3,Blvra,Fkbp7,Hmox2,Stk38,P4ha2,Ppa1,Anxa8,Endou,Inpp1,Sec23ip,Lpp,Pck2,Nubp2,Cyp20a1,Cp,Car1,Idh1,Ppp1cc,Lepre1,Plod2,Erap1
GO:0043168	anion binding	18	2578	0.35	0.0141	10090.ENSMUSP00000005824,10090.ENSMUSP00000009138,10090.ENSMUSP00000019050,10090.ENSMUSP00000022517,10090.ENSMUSP00000022519,10090.ENSMUSP00000025833,10090.ENSMUSP00000030986,10090.ENSMUSP00000036604,10090.ENSMUSP00000038555,10090.ENSMUSP00000042026,10090.ENSMUSP00000049319,10090.ENSMUSP00000068971,10090.ENSMUSP00000099453,10090.ENSMUSP00000099723,10090.ENSMUSP00000102929,10090.ENSMUSP00000115723…	Apoa2,Stk38,P4ha2,Cryl1,Anxa8,Papss2,Lrpap1,Pdk3,Pck2,Nagk,Nubp2,Serpinc1,Acsf2,Lepre1,Coasy,Pitpna,Plod2,Pcyt1a
GO:0005528	FK506 binding	2	13	1.69	0.0166	10090.ENSMUSP00000002809,10090.ENSMUSP00000003445	Fkbp7,Fkbp11
GO:0070405	ammonium ion binding	3	67	1.16	0.0211	10090.ENSMUSP00000005824,10090.ENSMUSP00000115723,10090.ENSMUSP00000130056	Apoa2,Pitpna,Pcyt1a
GO:0005506	iron ion binding	4	159	0.91	0.025	10090.ENSMUSP00000019050,10090.ENSMUSP00000050823,10090.ENSMUSP00000099723,10090.ENSMUSP00000125373	P4ha2,Cyp20a1,Lepre1,Plod2
GO:0036094	small molecule binding	16	2364	0.33	0.031	10090.ENSMUSP00000002064,10090.ENSMUSP00000005824,10090.ENSMUSP00000009138,10090.ENSMUSP00000019050,10090.ENSMUSP00000022517,10090.ENSMUSP00000025833,10090.ENSMUSP00000036604,10090.ENSMUSP00000038555,10090.ENSMUSP00000042026,10090.ENSMUSP00000049319,10090.ENSMUSP00000095316,10090.ENSMUSP00000099453,10090.ENSMUSP00000099723,10090.ENSMUSP00000102929,10090.ENSMUSP00000115723,10090.ENSMUSP00000125373	Blvra,Apoa2,Stk38,P4ha2,Cryl1,Papss2,Pdk3,Pck2,Nagk,Nubp2,Idh1,Acsf2,Lepre1,Coasy,Pitpna,Plod2
GO:0046914	transition metal ion binding	9	930	0.49	0.0324	10090.ENSMUSP00000001921,10090.ENSMUSP00000002064,10090.ENSMUSP00000019050,10090.ENSMUSP00000050823,10090.ENSMUSP00000088857,10090.ENSMUSP00000091925,10090.ENSMUSP00000099723,10090.ENSMUSP00000125373,10090.ENSMUSP00000133166	Cpa3,Blvra,P4ha2,Cyp20a1,Cp,Car1,Lepre1,Plod2,Erap1
GO:0070566	adenylyltransferase activity	2	25	1.41	0.0388	10090.ENSMUSP00000025833,10090.ENSMUSP00000102929	Papss2,Coasy
GO:0031406	carboxylic acid binding	4	198	0.81	0.0421	10090.ENSMUSP00000019050,10090.ENSMUSP00000099723,10090.ENSMUSP00000115723,10090.ENSMUSP00000125373	P4ha2,Lepre1,Pitpna,Plod2
GO:0042802	identical protein binding	13	1798	0.36	0.0421	10090.ENSMUSP00000003947,10090.ENSMUSP00000005824,10090.ENSMUSP00000022169,10090.ENSMUSP00000022517,10090.ENSMUSP00000026479,10090.ENSMUSP00000028241,10090.ENSMUSP00000030398,10090.ENSMUSP00000068971,10090.ENSMUSP00000076227,10090.ENSMUSP00000078875,10090.ENSMUSP00000095316,10090.ENSMUSP00000099599,10090.ENSMUSP00000130056	Nqo1,Apoa2,Hexb,Cryl1,Dctn2,Stom,Slc2a1,Serpinc1,Rabac1,Fcer1g,Idh1,Gale,Pcyt1a
GO:0097159	organic cyclic compound binding	25	4818	0.22	0.0487	10090.ENSMUSP00000002064,10090.ENSMUSP00000002809,10090.ENSMUSP00000003445,10090.ENSMUSP00000004172,10090.ENSMUSP00000005824,10090.ENSMUSP00000009138,10090.ENSMUSP00000021807,10090.ENSMUSP00000022517,10090.ENSMUSP00000023105,10090.ENSMUSP00000025833,10090.ENSMUSP00000030134,10090.ENSMUSP00000030207,10090.ENSMUSP00000036604,10090.ENSMUSP00000038555,10090.ENSMUSP00000038839,10090.ENSMUSP00000042026…	Blvra,Fkbp7,Fkbp11,Hmox2,Apoa2,Stk38,Dek,Cryl1,Endou,Papss2,Rad23b,Psip1,Pdk3,Pck2,Eif3l,Nagk,Nubp2,Cyp20a1,Snrnp70,Rpl5,Idh1,Acsf2,Coasy,Pitpna,Gm8186
Biological Process (Gene Ontology)
GO:0055114	oxidation-reduction process	15	904	0.72	0.00017	10090.ENSMUSP00000002064,10090.ENSMUSP00000003947,10090.ENSMUSP00000004172,10090.ENSMUSP00000005824,10090.ENSMUSP00000019050,10090.ENSMUSP00000022517,10090.ENSMUSP00000025476,10090.ENSMUSP00000030455,10090.ENSMUSP00000038555,10090.ENSMUSP00000050823,10090.ENSMUSP00000088857,10090.ENSMUSP00000095316,10090.ENSMUSP00000099587,10090.ENSMUSP00000099723,10090.ENSMUSP00000125373	Blvra,Nqo1,Hmox2,Apoa2,P4ha2,Cryl1,Txnl1,Akr1a1,Pck2,Cyp20a1,Cp,Idh1,Ppp1cc,Lepre1,Plod2
GO:0005975	carbohydrate metabolic process	9	381	0.88	0.0024	10090.ENSMUSP00000022169,10090.ENSMUSP00000026613,10090.ENSMUSP00000030455,10090.ENSMUSP00000036604,10090.ENSMUSP00000038555,10090.ENSMUSP00000042026,10090.ENSMUSP00000095316,10090.ENSMUSP00000099587,10090.ENSMUSP00000099599	Hexb,Gusb,Akr1a1,Pdk3,Pck2,Nagk,Idh1,Ppp1cc,Gale
GO:0008152	metabolic process	43	8164	0.23	0.0088	10090.ENSMUSP00000001921,10090.ENSMUSP00000002064,10090.ENSMUSP00000002809,10090.ENSMUSP00000003445,10090.ENSMUSP00000003947,10090.ENSMUSP00000004172,10090.ENSMUSP00000005824,10090.ENSMUSP00000009138,10090.ENSMUSP00000019050,10090.ENSMUSP00000020286,10090.ENSMUSP00000022169,10090.ENSMUSP00000022517,10090.ENSMUSP00000023105,10090.ENSMUSP00000025476,10090.ENSMUSP00000025833,10090.ENSMUSP00000026613…	Cpa3,Blvra,Fkbp7,Fkbp11,Nqo1,Hmox2,Apoa2,Stk38,P4ha2,Ppa1,Hexb,Cryl1,Endou,Txnl1,Papss2,Gusb,Inpp1,Rad23b,Psip1,Akr1a1,Alg5,Pdk3,Pck2,Eif3l,Nagk,Nubp2,Cyp20a1,Npm3,Snrnp70,Fcer1g,Rpl5,Cp,Idh1,Acsf2,Ppp1cc,Gale,Lepre1,Coasy,Rpn2,Plod2,Pcyt1a,Erap1,Gm8186
GO:0018208	peptidyl-proline modification	4	47	1.43	0.0088	10090.ENSMUSP00000002809,10090.ENSMUSP00000003445,10090.ENSMUSP00000019050,10090.ENSMUSP00000099723	Fkbp7,Fkbp11,P4ha2,Lepre1
GO:0043436	oxoacid metabolic process	11	781	0.65	0.0091	10090.ENSMUSP00000005824,10090.ENSMUSP00000019050,10090.ENSMUSP00000022517,10090.ENSMUSP00000025833,10090.ENSMUSP00000030455,10090.ENSMUSP00000038555,10090.ENSMUSP00000042026,10090.ENSMUSP00000095316,10090.ENSMUSP00000099453,10090.ENSMUSP00000099599,10090.ENSMUSP00000125373	Apoa2,P4ha2,Cryl1,Papss2,Akr1a1,Pck2,Nagk,Idh1,Acsf2,Gale,Plod2
GO:0051186	cofactor metabolic process	8	403	0.8	0.0091	10090.ENSMUSP00000002064,10090.ENSMUSP00000004172,10090.ENSMUSP00000030455,10090.ENSMUSP00000038555,10090.ENSMUSP00000049319,10090.ENSMUSP00000095316,10090.ENSMUSP00000099599,10090.ENSMUSP00000102929	Blvra,Hmox2,Akr1a1,Pck2,Nubp2,Idh1,Gale,Coasy
GO:0018126	protein hydroxylation	3	24	1.6	0.0144	10090.ENSMUSP00000019050,10090.ENSMUSP00000099723,10090.ENSMUSP00000125373	P4ha2,Lepre1,Plod2
GO:0006888	endoplasmic reticulum to Golgi vesicle-mediated transport	4	76	1.23	0.0164	10090.ENSMUSP00000032809,10090.ENSMUSP00000035610,10090.ENSMUSP00000071078,10090.ENSMUSP00000132922	Yif1b,Sec23ip,Cope,Ergic1
GO:0019752	carboxylic acid metabolic process	10	738	0.64	0.0164	10090.ENSMUSP00000005824,10090.ENSMUSP00000019050,10090.ENSMUSP00000022517,10090.ENSMUSP00000030455,10090.ENSMUSP00000038555,10090.ENSMUSP00000042026,10090.ENSMUSP00000095316,10090.ENSMUSP00000099453,10090.ENSMUSP00000099599,10090.ENSMUSP00000125373	Apoa2,P4ha2,Cryl1,Akr1a1,Pck2,Nagk,Idh1,Acsf2,Gale,Plod2
GO:0042167	heme catabolic process	2	4	2.2	0.0186	10090.ENSMUSP00000002064,10090.ENSMUSP00000004172	Blvra,Hmox2
GO:0044237	cellular metabolic process	38	7348	0.22	0.0186	10090.ENSMUSP00000002064,10090.ENSMUSP00000002809,10090.ENSMUSP00000003445,10090.ENSMUSP00000003947,10090.ENSMUSP00000004172,10090.ENSMUSP00000005824,10090.ENSMUSP00000009138,10090.ENSMUSP00000019050,10090.ENSMUSP00000020286,10090.ENSMUSP00000022169,10090.ENSMUSP00000022517,10090.ENSMUSP00000023105,10090.ENSMUSP00000025833,10090.ENSMUSP00000027271,10090.ENSMUSP00000030134,10090.ENSMUSP00000030207…	Blvra,Fkbp7,Fkbp11,Nqo1,Hmox2,Apoa2,Stk38,P4ha2,Ppa1,Hexb,Cryl1,Endou,Papss2,Inpp1,Rad23b,Psip1,Akr1a1,Alg5,Pdk3,Pck2,Eif3l,Nagk,Nubp2,Npm3,Snrnp70,Fcer1g,Rpl5,Idh1,Acsf2,Ppp1cc,Gale,Lepre1,Coasy,Rpn2,Plod2,Pcyt1a,Erap1,Gm8186
GO:0032787	monocarboxylic acid metabolic process	7	426	0.72	0.0357	10090.ENSMUSP00000005824,10090.ENSMUSP00000022517,10090.ENSMUSP00000030455,10090.ENSMUSP00000038555,10090.ENSMUSP00000095316,10090.ENSMUSP00000099453,10090.ENSMUSP00000099599	Apoa2,Cryl1,Akr1a1,Pck2,Idh1,Acsf2,Gale
KEGG Pathways
mmu01100	Metabolic pathways	17	1296	0.62	3.76e-05	10090.ENSMUSP00000002064,10090.ENSMUSP00000004172,10090.ENSMUSP00000019050,10090.ENSMUSP00000022169,10090.ENSMUSP00000022517,10090.ENSMUSP00000025833,10090.ENSMUSP00000026613,10090.ENSMUSP00000027271,10090.ENSMUSP00000030455,10090.ENSMUSP00000035879,10090.ENSMUSP00000038555,10090.ENSMUSP00000042026,10090.ENSMUSP00000095316,10090.ENSMUSP00000099599,10090.ENSMUSP00000102929,10090.ENSMUSP00000112081…	Blvra,Hmox2,P4ha2,Hexb,Cryl1,Papss2,Gusb,Inpp1,Akr1a1,Alg5,Pck2,Nagk,Idh1,Gale,Coasy,Rpn2,Pcyt1a
mmu00860	Porphyrin and chlorophyll metabolism	4	39	1.52	0.00046	10090.ENSMUSP00000002064,10090.ENSMUSP00000004172,10090.ENSMUSP00000026613,10090.ENSMUSP00000088857	Blvra,Hmox2,Gusb,Cp
mmu00040	Pentose and glucuronate interconversions	3	33	1.46	0.006	10090.ENSMUSP00000022517,10090.ENSMUSP00000026613,10090.ENSMUSP00000030455	Cryl1,Gusb,Akr1a1
mmu00520	Amino sugar and nucleotide sugar metabolism	3	49	1.29	0.0135	10090.ENSMUSP00000022169,10090.ENSMUSP00000042026,10090.ENSMUSP00000099599	Hexb,Nagk,Gale
mmu04141	Protein processing in endoplasmic reticulum	4	161	0.9	0.0333	10090.ENSMUSP00000021864,10090.ENSMUSP00000030134,10090.ENSMUSP00000050336,10090.ENSMUSP00000112081	Ssr1,Rad23b,Ckap4,Rpn2
mmu00531	Glycosaminoglycan degradation	2	21	1.48	0.0364	10090.ENSMUSP00000022169,10090.ENSMUSP00000026613	Hexb,Gusb
mmu04974	Protein digestion and absorption	3	90	1.03	0.0414	10090.ENSMUSP00000001147,10090.ENSMUSP00000001921,10090.ENSMUSP00000096040	Col6a1,Cpa3,Col6a6
Annotated Keywords
KW-0007	Acetylation	26	3060	0.43	0.00013	10090.ENSMUSP00000002064,10090.ENSMUSP00000003947,10090.ENSMUSP00000004172,10090.ENSMUSP00000009138,10090.ENSMUSP00000020286,10090.ENSMUSP00000022517,10090.ENSMUSP00000026479,10090.ENSMUSP00000030398,10090.ENSMUSP00000030455,10090.ENSMUSP00000032809,10090.ENSMUSP00000036304,10090.ENSMUSP00000037484,10090.ENSMUSP00000038555,10090.ENSMUSP00000038839,10090.ENSMUSP00000042026,10090.ENSMUSP00000049319…	Blvra,Nqo1,Hmox2,Stk38,Ppa1,Cryl1,Dctn2,Slc2a1,Akr1a1,Yif1b,Lpp,Tmem214,Pck2,Eif3l,Nagk,Nubp2,Ckap4,Npm3,Snrnp70,Rpl5,Car1,Idh1,Acsf2,Ppp1cc,Pitpna,Pcyt1a
KW-0256	Endoplasmic reticulum	15	1072	0.65	0.00013	10090.ENSMUSP00000002809,10090.ENSMUSP00000004172,10090.ENSMUSP00000019050,10090.ENSMUSP00000021864,10090.ENSMUSP00000026613,10090.ENSMUSP00000030986,10090.ENSMUSP00000035610,10090.ENSMUSP00000035879,10090.ENSMUSP00000037484,10090.ENSMUSP00000050336,10090.ENSMUSP00000099723,10090.ENSMUSP00000112081,10090.ENSMUSP00000125373,10090.ENSMUSP00000132922,10090.ENSMUSP00000133166	Fkbp7,Hmox2,P4ha2,Ssr1,Gusb,Lrpap1,Sec23ip,Alg5,Tmem214,Ckap4,Lepre1,Rpn2,Plod2,Ergic1,Erap1
KW-0560	Oxidoreductase	11	615	0.76	0.00019	10090.ENSMUSP00000002064,10090.ENSMUSP00000003947,10090.ENSMUSP00000004172,10090.ENSMUSP00000019050,10090.ENSMUSP00000022517,10090.ENSMUSP00000030455,10090.ENSMUSP00000050823,10090.ENSMUSP00000088857,10090.ENSMUSP00000095316,10090.ENSMUSP00000099723,10090.ENSMUSP00000125373	Blvra,Nqo1,Hmox2,P4ha2,Cryl1,Akr1a1,Cyp20a1,Cp,Idh1,Lepre1,Plod2
KW-0847	Vitamin C	3	19	1.7	0.0017	10090.ENSMUSP00000019050,10090.ENSMUSP00000099723,10090.ENSMUSP00000125373	P4ha2,Lepre1,Plod2
KW-0597	Phosphoprotein	38	7548	0.21	0.0101	10090.ENSMUSP00000002064,10090.ENSMUSP00000003947,10090.ENSMUSP00000004172,10090.ENSMUSP00000009138,10090.ENSMUSP00000020286,10090.ENSMUSP00000021807,10090.ENSMUSP00000021864,10090.ENSMUSP00000022517,10090.ENSMUSP00000023587,10090.ENSMUSP00000025476,10090.ENSMUSP00000026479,10090.ENSMUSP00000027271,10090.ENSMUSP00000028241,10090.ENSMUSP00000030134,10090.ENSMUSP00000030207,10090.ENSMUSP00000030398…	Blvra,Nqo1,Hmox2,Stk38,Ppa1,Dek,Ssr1,Cryl1,Fetub,Txnl1,Dctn2,Inpp1,Stom,Rad23b,Psip1,Slc2a1,Akr1a1,Lrpap1,Yif1b,Sec23ip,Lpp,Pck2,Nagk,Ckap4,Serpinc1,Npm3,Cope,Snrnp70,Fcer1g,Rpl5,Rplp0,Idh1,Tmod2,Ppp1cc,Coasy,Tbl2,Plod2,Pcyt1a
KW-0479	Metal-binding	22	3542	0.3	0.0234	10090.ENSMUSP00000001921,10090.ENSMUSP00000002064,10090.ENSMUSP00000002809,10090.ENSMUSP00000004172,10090.ENSMUSP00000009138,10090.ENSMUSP00000019050,10090.ENSMUSP00000020286,10090.ENSMUSP00000022519,10090.ENSMUSP00000023105,10090.ENSMUSP00000027271,10090.ENSMUSP00000036304,10090.ENSMUSP00000038555,10090.ENSMUSP00000049319,10090.ENSMUSP00000050823,10090.ENSMUSP00000078875,10090.ENSMUSP00000088857…	Cpa3,Blvra,Fkbp7,Hmox2,Stk38,P4ha2,Ppa1,Anxa8,Endou,Inpp1,Lpp,Pck2,Nubp2,Cyp20a1,Fcer1g,Cp,Car1,Idh1,Ppp1cc,Lepre1,Plod2,Erap1
KW-0408	Iron	6	363	0.72	0.0236	10090.ENSMUSP00000004172,10090.ENSMUSP00000019050,10090.ENSMUSP00000049319,10090.ENSMUSP00000050823,10090.ENSMUSP00000099723,10090.ENSMUSP00000125373	Hmox2,P4ha2,Nubp2,Cyp20a1,Lepre1,Plod2
KW-0963	Cytoplasm	26	4696	0.25	0.0286	10090.ENSMUSP00000002064,10090.ENSMUSP00000003947,10090.ENSMUSP00000009138,10090.ENSMUSP00000020286,10090.ENSMUSP00000022517,10090.ENSMUSP00000025476,10090.ENSMUSP00000026479,10090.ENSMUSP00000028241,10090.ENSMUSP00000030134,10090.ENSMUSP00000030455,10090.ENSMUSP00000036304,10090.ENSMUSP00000038839,10090.ENSMUSP00000049319,10090.ENSMUSP00000050336,10090.ENSMUSP00000071078,10090.ENSMUSP00000076227…	Blvra,Nqo1,Stk38,Ppa1,Cryl1,Txnl1,Dctn2,Stom,Rad23b,Akr1a1,Lpp,Eif3l,Nubp2,Ckap4,Cope,Rabac1,Rpl5,Rplp0,Car1,Idh1,Tmod2,Ppp1cc,Coasy,Pitpna,Pcyt1a,Gm8186
KW-0521	NADP	4	162	0.9	0.0324	10090.ENSMUSP00000002064,10090.ENSMUSP00000003947,10090.ENSMUSP00000030455,10090.ENSMUSP00000095316	Blvra,Nqo1,Akr1a1,Idh1
KW-0548	Nucleotidyltransferase	3	76	1.1	0.0324	10090.ENSMUSP00000025833,10090.ENSMUSP00000102929,10090.ENSMUSP00000130056	Papss2,Coasy,Pcyt1a
KW-0223	Dioxygenase	3	84	1.06	0.0349	10090.ENSMUSP00000019050,10090.ENSMUSP00000099723,10090.ENSMUSP00000125373	P4ha2,Lepre1,Plod2
KW-0520	NAD	4	175	0.86	0.0349	10090.ENSMUSP00000002064,10090.ENSMUSP00000003947,10090.ENSMUSP00000022517,10090.ENSMUSP00000099599	Blvra,Nqo1,Cryl1,Gale
KW-0119	Carbohydrate metabolism	3	89	1.03	0.0371	10090.ENSMUSP00000036604,10090.ENSMUSP00000099587,10090.ENSMUSP00000099599	Pdk3,Ppp1cc,Gale
KW-0464	Manganese	4	198	0.81	0.0423	10090.ENSMUSP00000023105,10090.ENSMUSP00000038555,10090.ENSMUSP00000095316,10090.ENSMUSP00000099587	Endou,Pck2,Idh1,Ppp1cc
KW-0697	Rotamase	2	30	1.33	0.0481	10090.ENSMUSP00000002809,10090.ENSMUSP00000003445	Fkbp7,Fkbp11
Local Network Cluster (STRING)
CL:21862	Collagen biosynthesis and modifying enzymes	5	52	1.49	0.00029	10090.ENSMUSP00000001147,10090.ENSMUSP00000019050,10090.ENSMUSP00000096040,10090.ENSMUSP00000099723,10090.ENSMUSP00000125373	Col6a1,P4ha2,Col6a6,Lepre1,Plod2
CL:21863	Collagen chain trimerization, and 2OG-Fe(II) oxygenase superfamily	4	47	1.43	0.0015	10090.ENSMUSP00000001147,10090.ENSMUSP00000019050,10090.ENSMUSP00000096040,10090.ENSMUSP00000125373	Col6a1,P4ha2,Col6a6,Plod2
CL:2684	U1 snRNP binding	2	5	2.11	0.0091	10090.ENSMUSP00000074160,10090.ENSMUSP00000137416	Snrnp70,Gm8186
CL:10976	mixed, incl. heme metabolic process, and iron-sulfur cluster assembly	4	96	1.12	0.0101	10090.ENSMUSP00000002064,10090.ENSMUSP00000004172,10090.ENSMUSP00000049319,10090.ENSMUSP00000088857	Blvra,Hmox2,Nubp2,Cp
CL:32387	mixed, incl. Protein jagunal, and Reticulophagy regulator 3	2	6	2.03	0.0101	10090.ENSMUSP00000032809,10090.ENSMUSP00000050823	Yif1b,Cyp20a1
CL:11154	Riboflavin metabolism, and heme catabolic process	2	7	1.96	0.0104	10090.ENSMUSP00000002064,10090.ENSMUSP00000004172	Blvra,Hmox2
CL:21865	Collagen chain trimerization	3	42	1.36	0.0104	10090.ENSMUSP00000001147,10090.ENSMUSP00000096040,10090.ENSMUSP00000125373	Col6a1,Col6a6,Plod2
CL:21877	complex of collagen trimers, and hydroxylysine metabolic process	2	13	1.69	0.0231	10090.ENSMUSP00000001147,10090.ENSMUSP00000125373	Col6a1,Plod2
CL:9515	Carbon metabolism, and Carbohydrate metabolism	4	159	0.91	0.0346	10090.ENSMUSP00000036604,10090.ENSMUSP00000038555,10090.ENSMUSP00000095316,10090.ENSMUSP00000099599	Pdk3,Pck2,Idh1,Gale
Reactome Pathways
MMU-1430728	Metabolism	18	1346	0.63	2.14e-06	10090.ENSMUSP00000002064,10090.ENSMUSP00000003947,10090.ENSMUSP00000004172,10090.ENSMUSP00000005824,10090.ENSMUSP00000020286,10090.ENSMUSP00000022169,10090.ENSMUSP00000022517,10090.ENSMUSP00000025833,10090.ENSMUSP00000026613,10090.ENSMUSP00000027271,10090.ENSMUSP00000030398,10090.ENSMUSP00000030455,10090.ENSMUSP00000038555,10090.ENSMUSP00000095316,10090.ENSMUSP00000099453,10090.ENSMUSP00000099599…	Blvra,Nqo1,Hmox2,Apoa2,Ppa1,Hexb,Cryl1,Papss2,Gusb,Inpp1,Slc2a1,Akr1a1,Pck2,Idh1,Acsf2,Gale,Coasy,Pcyt1a
MMU-1474244	Extracellular matrix organization	3	83	1.06	0.021	10090.ENSMUSP00000019050,10090.ENSMUSP00000099723,10090.ENSMUSP00000125373	P4ha2,Lepre1,Plod2
